# Supplementary material for: A Molecular Landscape of Mouse Hippocampal Neuromodulation
Source: Front Neural Circuits. 2022 May 6;16:836930. doi: 10.3389/fncir.2022.836930 (PMC9120848; doi:10.3389/fncir.2022.836930)
Supplement: Supplementary file 1 [file Data_Sheet_1.ZIP]

Archive with 55 entries (49 files):
- Supp_mats/
- __MACOSX/._Supp_mats
- Supp_mats/7_Select_clusters.ipynb
- __MACOSX/Supp_mats/._7_Select_clusters.ipynb
- Supp_mats/Mapper.xlsm
- __MACOSX/Supp_mats/._Mapper.xlsm
- Supp_mats/Supplemental Figure 1.docx
- __MACOSX/Supp_mats/._Supplemental Figure 1.docx
- Supp_mats/6_Select_regions.ipynb
- __MACOSX/Supp_mats/._6_Select_regions.ipynb
- Supp_mats/4_Counts_to_cpms.ipynb
- __MACOSX/Supp_mats/._4_Counts_to_cpms.ipynb
- Supp_mats/.DS_Store
- __MACOSX/Supp_mats/._.DS_Store
- Supp_mats/Products/
- __MACOSX/Supp_mats/._Products
- Supp_mats/2_Sift_comm_genes.ipynb
- __MACOSX/Supp_mats/._2_Sift_comm_genes.ipynb
- Supp_mats/5_Merge_annos_cpms.ipynb
- __MACOSX/Supp_mats/._5_Merge_annos_cpms.ipynb
- Supp_mats/Resources/
- __MACOSX/Supp_mats/._Resources
- Supp_mats/3_Sum_exons_introns.ipynb
- __MACOSX/Supp_mats/._3_Sum_exons_introns.ipynb
- Supp_mats/8_Cluster_means.ipynb
- __MACOSX/Supp_mats/._8_Cluster_means.ipynb
- Supp_mats/1_Tally_sample_reads.ipynb
- __MACOSX/Supp_mats/._1_Tally_sample_reads.ipynb
- Supp_mats/Downsampler.ipynb
- __MACOSX/Supp_mats/._Downsampler.ipynb
- Supp_mats/Keys/
- __MACOSX/Supp_mats/._Keys
- Supp_mats/.ipynb_checkpoints/
- __MACOSX/Supp_mats/._.ipynb_checkpoints
- Supp_mats/Data_display.xlsx
- __MACOSX/Supp_mats/._Data_display.xlsx
- Supp_mats/Readme.docx
- __MACOSX/Supp_mats/._Readme.docx
- Supp_mats/Products/Maps/
- __MACOSX/Supp_mats/Products/._Maps
- Supp_mats/Products/.DS_Store
- __MACOSX/Supp_mats/Products/._.DS_Store
- Supp_mats/Products/Comm258_CA1_cpms_by_class.csv
- __MACOSX/Supp_mats/Products/._Comm258_CA1_cpms_by_class.csv
- Supp_mats/Keys/.DS_Store
- __MACOSX/Supp_mats/Keys/._.DS_Store
- Supp_mats/Keys/Comm258_genes.csv
- __MACOSX/Supp_mats/Keys/._Comm258_genes.csv
- Supp_mats/Keys/CA1_clusters.csv
- __MACOSX/Supp_mats/Keys/._CA1_clusters.csv
- Supp_mats/Keys/Mouse_comm_genes.csv
- __MACOSX/Supp_mats/Keys/._Mouse_comm_genes.csv
- Supp_mats/.ipynb_checkpoints/Downsampler-checkpoint.ipynb
- Supp_mats/Products/Maps/.DS_Store
- __MACOSX/Supp_mats/Products/Maps/._.DS_Store
