# Supplementary material for: A Molecular Landscape of Mouse Hippocampal Neuromodulation
Source: Front Neural Circuits. 2022 May 6;16:836930. doi: 10.3389/fncir.2022.836930 (PMC9120848; doi:10.3389/fncir.2022.836930)
Supplement: Supplementary file 1 [file Data_Sheet_1.ZIP › Supp_mats/7_Select_clusters.ipynb]

# %% [code]
# This script sifts 3,503 samples classified into 42 robust area CA1 clusters from 6,564 HIP samples

import pandas as pd
import numpy as np

src_file = 'Products/Comm_HIP_annos_cpms.csv'
cluster_file = 'Keys/CA1_clusters.csv'
dst_file = 'Products/Comm_CA1_annos_cpms.csv'

# %% [code]
clusters = list(pd.read_csv(cluster_file, header = None)[0])
clusters

# %% [code]
# Read
HIP_samples = pd.read_csv(src_file, low_memory=False)
HIP_samples

# %% [code]
# Sift out desired region rows
CA1_samples = HIP_samples.iloc[:,1:][HIP_samples["cluster_label"].isin(clusters)]
CA1_samples

# %% [code]
CA1_samples.to_csv(dst_file, index=False)
dst_file

# %% [code]
pd.read_csv(dst_file)

# %% [code]
