# Supplementary material for: A Molecular Landscape of Mouse Hippocampal Neuromodulation
Source: Front Neural Circuits. 2022 May 6;16:836930. doi: 10.3389/fncir.2022.836930 (PMC9120848; doi:10.3389/fncir.2022.836930)
Supplement: Supplementary file 1 [file Data_Sheet_1.ZIP › Supp_mats/Mapper.xlsm]

## Sheet: Comms_Map
		Class															GABAergic																					Glutamatergic
		Subclass				Lamp5								Sncg									Vip					Sst			Pvalb							CA1-ProS
		# Cells	140	100	299	149	23	27	53	48	63	78	18	25	60	17	43	50	22	92	47	37	111	33	18	17	33	58	59	49	27	17	37	194	128	122	81	25	51	68	21	97	145	512
Gene Class	Protein Product	Cluster	5_Lamp5 Lhx6	6_Lamp5 Lhx6	7_Lamp5 Lhx6	8_Lamp5 Lhx6	9_Lamp5 Lhx6	10_Lamp5	11_Lamp5	12_Lamp5	26_Ntng1 HPF	29_Ntng1 HPF	30_Ntng1 HPF	33_Sncg	34_Sncg	37_Sncg	39_Sncg	49_Vip	50_Vip	51_Vip	54_Vip HPF	55_Vip HPF	56_Vip HPF	59_Vip Igfbp6	60_Vip Igfbp6	61_Vip Igfbp6	78_Sst HPF	102_Sst HPF	103_Sst HPF	104_Sst HPF	122_Pvalb Vipr2	335_CA1-ve	336_CA1-ve	337_CA1	338_CA1	339_CA1	340_CA1	341_CA1	342_CA1	344_CA1	345_CA1	346_CA1-do	347_CA1-do	348_CA1-do	Mean Row Max	Delta
1009	Neuropeptide-Selective GPCR
1010	pyroglutamylated RFamide peptide receptor	Qrfpr	0.0757134	0.00204748	0.00318014	0.0105859	0.000261381	0.000108909	0.0362884	0.00254846	0.101525	0.102287	0.0690481	0.000152472	0.122152	0	0.000631671	0.267567	0.542474	0.901743	0.618798	1	0.0565019	0	0.0155739	0.0340449	0	0.485363	0.532237	0.0554563	0.000457417	0	0.000108909	0.00206927	0.0014376	0.00385537	0.00470486	0	0.00100196	0.000152472	0.00670878	0	0	0.00148116	459.1	0.901018
1010	opioid receptor mu 1	Oprm1	0.450551	0.26883	0.270208	0.422907	0.346623	0.209081	0.127373	0.255468	0.407138	0.252712	1	0.135706	0.179337	0.0883562	0.0396728	0.0612807	0.133628	0.247463	0.157182	0.229092	0.0924897	0.0338553	0.0706412	0.0139752	0.220584	0.423301	0.327421	0.0963389	0.706544	0.0387324	0.00279941	0.000284315	0.000677981	0	0.00126848	0.00172776	0.000349926	0.000240574	0	0.000568629	4.37407e-05	8.74814e-05	457.24	0.845987
1010	neuromedin B receptor	Nmbr	0.100624	0.522796	1	0.429506	0.00190792	0.0902176	0.100501	0.258734	0.00188315	0.00302294	0	0.00349373	0.000743347	0	7.43347e-05	0.00126369	0	0.00379107	0.00577333	0.00730958	0.00116458	0.00926706	0	0.0175925	0.0209128	0.175925	0.188562	0.0169731	0.00401407	0	0.00416274	0.00272561	0.00156103	0.00118936	0.0025026	0	0.00540166	0.0494574	0.0118192	0.00512909	0.000892016	0.00121413	403.58	0.949949
1010	neuropeptide Y receptor Y2	Npy2r	0.00606249	0.00282398	0.000647702	0.0433701	0	0.000725426	7.77242e-05	0	7.77242e-05	0.007047	0	0	0.0564278	0.993393	0.318721	0.0273589	0.186694	1	0.0122027	0.307192	0.012125	0.356832	0.0454946	0.019716	0	0.0313747	0.000103632	0.582854	0	0.462951	0.209026	0.0267371	0.130784	0.132338	0.227887	0.29486	0.0993575	0.0359604	0.00336805	0.0984248	0.0161148	0.179595	385.98	0.879787
1010	relaxin family peptide receptor 3	Rxfp3	0.12062	0.00187493	0.0316785	0.512675	1	0	0.00132807	0	0.00332018	0.0149604	0.000976524	0	0.000976524	0	0.000429671	0.000117183	0	0.0169134	0.0106636	0.00343737	0.00847623	0.00664037	0.00269521	0.000273427	0.107535	0.181399	0.230577	0.0784344	0.399828	0	0	0	0	0	0	0	0.0258584	0	0	0	0	0	256.01	0.957032
1010	neuropeptide Y receptor Y1	Npy1r	0.117338	0.0304799	0.000530504	0.00270075	0	0.0064625	0.151435	0.0441283	0.109091	0.244418	0.113817	0.523222	0.618278	0.480685	0.420304	0.503207	0.392959	0.434724	0.346853	0.408247	0.718061	0.331854	0.931131	1	0.02204	0.0133591	0.00294189	0.00188088	0	0.00950084	0.117675	0.182493	0.188232	0.243453	0.270653	0.356933	0.192718	0.288546	0.213841	0.107499	0.0358814	0.104606	207.35	0.773605
1010	hypocretin (orexin) receptor 2	Hcrtr2	0.836071	0.498025	0.484174	1	0.643237	0.555377	0.187568	0.39597	0.0287906	0.05947	0.0228378	0.000400664	0.00715471	0.0860283	0.0631904	0.311831	0	0.179726	0.588804	0.157461	0.203709	0.0402953	0	0.0117337	0.0891763	0.00681129	0.0106462	0.00114475	0.142865	0.00915803	0.006983	0.0374335	0.109438	0.0625036	0.0331406	0.0160266	0.00389216	0.179097	0.0444165	0.0254708	0.000686852	0.035144	174.71	0.849369
1010	ADCYAP receptor type I	Adcyap1r1	0.236211	0.271798	0.228732	0.231225	0.17694	0.363228	0.330757	0.294671	0.359115	0.479277	0.413587	0.356747	0.321969	0.648115	0.361296	0.581303	0.363353	0.303833	0.344282	0.380742	0.425491	0.637395	1	0.67828	0.513182	0.323839	0.325896	0.281147	0.439639	0.143596	0.20698	0.0691181	0.146214	0.223559	0.143409	0.254534	0.237831	0.0393269	0.062574	0.00835151	0.0112808	0.0672484	160.45	0.70034
1010	gastrin releasing peptide receptor	Grpr	0.00847056	6.77645e-05	0.000135529	0.000271058	0.024463	0	0	0	0.0243952	0.278986	0.0210747	0	0.116555	0.0659348	0.209867	0.978519	0.719049	0.751304	0.817714	1	0.52985	0.24917	0.232161	0.259606	0.0956834	0.172799	0.315511	0.0594972	0.0283255	0	0	0.000135529	0	0	0	0	0	0	0	0	0	0	147.57	0.854645
1010	relaxin/insulin-like family peptide receptor 1	Rxfp1	0.105659	0.0315026	0.000418177	0.0144271	0.000627265	0.124198	0.667201	0.000209088	0.000418177	0.102593	0.0338026	0	0.0105938	1	0.0633538	0.0107332	0	0.000139392	0.710691	0.252091	0.0764566	0.00689992	0.241846	0.374826	0.000627265	0.00104544	0.0053666	0	0.000418177	0.00571508	0.00926958	0.0565933	0.0295512	0.00432116	0.00752718	0	0.00940898	0.0332451	0.0434207	0.0183998	0.00627265	0.00202119	143.48	0.92532
1010	somatostatin receptor 2	Sstr2	0.0624814	0.00675474	0.0266216	0.0312904	0.0212576	0.905434	0.540081	0.318268	0.108275	0.349558	0.445416	1	0.416211	0.135691	0.118705	0.0749975	0.0227476	0.0615874	0.0464885	0.143439	0.148008	0.293434	0.696235	0.417006	0.0031787	0	0.00198669	0.000397338	0.360087	0.115427	0.165193	0.026721	0.0112248	0.0316877	0.0154962	0.0254296	0.00884077	0.361975	0.123572	0.0141055	0.00695341	0.0462899	100.67	0.836377
1010	thyrotropin releasing hormone receptor	Trhr	0.000202306	0.000303459	0.000505766	0.000505766	0	0.000606919	0.0498685	0.350799	0.000708072	0.00485535	0	0.00141614	0.000505766	0.19735	0.0209387	0.00121384	0.000606919	0.00212422	0.000708072	0	0.000202306	0.00111268	0.000708072	0	0.00121384	0.00586688	0.0160834	0.000910378	0.000606919	1	0.0458224	0.000404613	0.000404613	0.000606919	0	0	0	0.000404613	0	0.000202306	0.000202306	0.000404613	98.86	0.982723
1010	somatostatin receptor 1	Sstr1	0.0230827	0.00808974	0.0073347	0.0280444	0.0332219	0.156186	0.102362	0.0515586	0.030741	0.0896343	0.00248085	0	0.00463812	0.0332219	0.0653651	0	0	0.00550102	0.0501564	0.101068	0.216697	1	0.413116	0.384317	0.22716	0.0674145	0.0474598	0.620753	0	0.863229	0.209363	0.0142379	0.0250243	0.0933017	0.269442	0.631	0.274943	0.111207	0.0592169	0.00258872	0.00625607	0.011865	92.71	0.869725
1010	tachykinin receptor 3	Tacr3	0.000649632	0.00129926	0.00400606	0.00108272	0	0	0.000974448	0.0220875	0.00151581	0.00357298	0	0.0019489	0	0	0.000866176	0.000649632	0.00129926	0.000866176	0.00108272	0.00054136	0.000324816	0.00108272	0.00249026	0.000866176	0.00108272	0.000324816	0.000757904	0.000757904	0.00140754	1	0.996644	0.0125595	0.0133175	0.345929	0.106648	0.212213	0.00292334	0.0637722	0.127977	0	0.000324816	0.00963621	92.36	0.952598
1010	neurotensin receptor 2	Ntsr2	0.0403358	0.0336858	0.0371743	0.0526545	0	0.0359751	0.0364112	0.00915731	0.0116647	0.021258	0.0206039	0.00817617	0.0820887	0.0324866	0.0378284	0.10858	0	0.169301	0.104982	0.357244	0.0965878	1	0.777717	0.565246	0.0462226	0.00817617	0.0257277	0.0123188	0.00468767	0.0478578	0.0512373	0.0344489	0.08416	0.109125	0.0915731	0.172463	0.0897198	0.0783822	0.0777281	0.12962	0.261637	0.423744	91.73	0.892976
1010	neuropeptide FF receptor 1	Npffr1	0.0294184	0.00848608	0.00543109	0.0594026	0.0342838	0.0194614	0	0.00463906	0.318172	1	0.650826	0.262503	0.254582	0.262616	0.466282	0.126273	0.179566	0.471826	0.32926	0.628536	0.17255	0.000452591	0.04673	0.0402806	0.513691	0.405182	0.730256	0.900883	0.0049785	0.00124463	0.0269292	0.000792034	0.00543109	0.00463906	0.00825979	0	0.00373388	0.000565739	0.00577054	0.00214981	0.0101833	0.00554424	88.38	0.829224
1010	neuropeptide Y receptor Y5	Npy5r	0.195266	0.0653254	0.00662722	0.0182249	0.0435503	0.039645	0.0934911	0.047574	0.202722	0.366272	0.339645	0.782959	0.743314	0.352899	0.323669	0.684734	0.711361	0.83858	0.826982	0.58284	0.63787	0.677515	1	0.734083	0.0608284	0.0356213	0.0409467	0.036213	0	0.0176331	0.203314	0.268402	0.209112	0.22	0.168521	0.183314	0.148876	0.190178	0.349822	0.288166	0.230888	0.21787	84.5	0.702808
1010	oxytocin receptor	Oxtr	0.0920694	0.00780669	0.0862454	0.480793	1	0.0807931	0.113631	0.035316	0.0230483	0	0	0	0	0	0	0.0748451	0	0	0	0	0.0475836	0	0.0874845	0.198389	0	0.227385	0.135688	0.255266	0.178315	0.188352	0.233457	0.0946716	0.0982652	0.105081	0.28228	0.375465	0.398389	0.159975	0.0804213	0	0.00755886	0.00916976	80.7	0.898592
1010	opioid related nociceptin receptor 1	Oprl1	0.128232	0.255937	0.247361	0.29723	0.238654	0.380343	0.28153	0.311609	0.553166	0.386148	0.25686	0.067942	0.287995	0.028628	0.259235	0.098285	0	0.163193	0.41715	0.453034	0.430607	0.44657	0.231003	0.192348	0.51095	0.547493	0.322691	0.940897	0.119525	0.733905	1	0.752111	0.652507	0.525989	0.77876	0.819789	0.85686	0.331398	0.685884	0.351319	0.306992	0.443404	75.8	0.607475
1010	melanin concentrating hormone receptor 1	Mchr1	0.097681	0.118904	0.266901	0.0815179	0.11272	0.294167	0.252987	0.430218	0.109487	0.0809557	0.155306	0.179621	0.369923	0.237526	0.301054	0.292059	0.0827829	0.196486	0.175404	0.133942	0.218131	0.00955727	0	0.0681658	0.110049	0.0236121	0.0269852	0.0595924	0	0.315952	0.239072	0.888264	0.611806	0.426845	0.555587	0.655938	0.844835	0.762474	0.645538	1	0.925509	0.739986	71.15	0.704938
1010	somatostatin receptor 4	Sstr4	0.00824931	0.00870761	0.00183318	0	0	0.00106936	0.00992973	0.0684387	0.025359	0.057898	0.055912	0.012985	0.00122212	0.0369691	0.0999083	0.299267	0	0.0514818	0.247327	0.103575	0.170027	0.147571	0.0588145	0.322793	0.00641613	0.00229148	0.00412466	0	0.0464406	0.233119	0.292851	0.771616	0.997861	1	0.888176	0.411549	0.732661	0.491445	0.710663	0.794378	0.696456	0.918423	65.46	0.761273
1010	angiotensin II receptor	Agtr2	1	0.0603434	0.00550092	0.285214	0.0856809	0.0666778	0.0656776	0.0230038	0.395566	0.00383397	0	0.00366728	0.0751792	0.207035	0.000500083	0.000500083	0	0	0	0	0.0421737	0.188198	0	0	0.180863	0.0750125	0.0286714	0	0.23754	0.0671779	0.0356726	0.000500083	0	0.00616769	0.000333389	0	0.00216703	0	0	0	0	0.0030005	59.99	0.947662
1010	melanocortin 4 receptor	Mc4r	0	0	0.000181554	0.0357662	0.243646	0	0	0.046841	0	0.0486565	0	0	0.000544662	0	0.0771605	0.000726216	0	0	0	0	0.0860566	0	0	0.289579	0.0442992	0.295933	0.0125272	0.817357	0.00108932	0.078976	0.252542	0.510349	0.927378	0.642157	0.373638	1	0.274873	0.514161	0.406137	0.494916	0.0698983	0.572622	55.08	0.82639
1010	parathyroid hormone 2 receptor	Pth2r	0.00353357	0.00132509	0	0.000441696	0	0	0.00309187	0.0273852	0.147968	0.144655	0	0	0.0333481	0	0.065371	0.189046	0.0742049	0.203622	0.0951855	0.0384276	1	0.00220848	0.0554329	0.560954	0	0	0	0	0.00154594	0	0.00728799	0	0.00331272	0.0055212	0	0	0	0.0220848	0	0.0112633	0.000441696	0.00110424	45.28	0.958567
1010	tachykinin receptor 1	Tacr1	1	0.855586	0.352109	0.189383	0.00324525	0	0.000463607	0.00463607	0.0173853	0.102225	0	0.0667594	0.0477515	0.00208623	0.00370885	0.00162262	0.00927214	0.0384794	0.0231803	0.920723	0.00278164	0.0067223	0.00741771	0.0143718	0.00370885	0.00417246	0.0567918	0.0208623	0.126101	0.170144	0.00139082	0.00486787	0.0421882	0.0551692	0.0609643	0	0.0707	0.00185443	0	0.00417246	0.00278164	0.0113584	43.14	0.919338
1010	melanocortin 5 receptor	Mc5r	0.00307125	0	0.0162776	0.0119779	0	0	0.000921376	0	0.00522113	0.200553	0.002457	0	0.142199	0	0	0.017199	0.266585	0.214066	0.292383	1	0.0227273	0.875307	0.0036855	0	0	0	0.140971	0.0190418	0.00429975	0	0	0.002457	0.0135135	0	0	0	0	0	0	0	0	0.000307125	32.56	0.944995
1010	parathyroid hormone 1 receptor	Pth1r	0.0133803	0.0225352	0.046831	0.0387324	0.11831	0.0598592	0.0169014	0.0989437	0.12007	0.184859	0.0528169	0.00880282	0.211268	0.135563	0.0862676	0.44507	0.178169	0.377113	0.432746	0.623944	0.805282	1	0.413732	0.51338	0.365141	0.187676	0.213028	0.262324	0.237324	0.0700704	0.132394	0.00915493	0.00739437	0.0197183	0	0.0137324	0.00457746	0.0109155	0.122535	0.00352113	0.0028169	0.00880282	28.4	0.837178
1010	galanin receptor 1	Galr1	0	0	0	0.000370233	0	0	0	0	0	0.209552	0	0	0	0	0.0436875	0	0	0.0696039	0	0	0.0862643	0	0	0	0	0.0559052	0	1	0	0	0	0	0	0	0.000740466	0	0.0188819	0.0022214	0	0	0	0.00296187	27.01	0.988044
1010	opioid receptor kappa 1	Oprk1	0.0680918	0	0	0.0225653	0	0	0	0	0.328583	0.0546318	0.213381	0.0146477	0.242676	0	0	0	0	0	0	0	0.0332542	0	0.122724	0	0.551861	1	0.538005	0	0	0.399842	0.653603	0.0736342	0.330562	0.00752177	0.147664	0	0.0562154	0.0384006	0.424386	0.00514648	0	0	25.26	0.894454
1010	somatostatin receptor 3	Sstr3	0	0	0	0	0	0	0	0	0	0.0422594	0	0	0	0.00460251	0	0	0	0	0	0	0	0	0	0.051046	0.0359833	0.041841	0.00376569	0.0179916	0	0.443933	0.409623	0.54477	0.330544	0.518828	0.653556	1	0.76569	0.812971	0.59749	0.395397	0.286611	0.285356	23.9	0.84775
1010	vasoactive intestinal peptide receptor 2	Vipr2	0.0272603	0	0.000908678	0.00227169	0.00408905	0	0	0	0	0	0	0	0	0	0	0.0263517	0.10677	0.114493	0	0.0404362	0	0	0	0.0881418	0	0	0	0	1	0	0	0.000454339	0	0	0.00454339	0.00363471	0	0	0	0	0	0	22.01	0.989772
1010	neurotensin receptor 1	Ntsr1	0	0	0.00418021	0.0408732	0	0.504412	0.225732	0.0339062	0.0204366	0.0385509	0.210869	0.0427311	0.0822109	0	0.0422666	0	0	0	0	0	0.0292615	0.0143985	0	0	0	0.0315838	0	0.213191	0	0	0.0738504	0.00836043	0.234092	0.477009	0.488621	1	0.347422	0.0334417	0.0241523	0	0	0.148165	21.53	0.917812
1010	neuropeptides B/W receptor 1	Npbwr1	0.0406674	0.00364964	0.016684	0.00990615	0	0	0	0	0	0	0	0	0	0	0	0	0	0	0	0	0	0	0	0	0.0354536	0.00625652	0	0.0370177	0	0	0.0140772	0.198123	0.0625652	0.0907195	0.0615224	0.0985401	0.00208551	1	0.101668	0.360792	0.160584	0.0135558	19.18	0.967954
1010	corticotropin releasing hormone receptor 1	Crhr1	0.000542888	0.00108578	0.00217155	0.0135722	0	0	0.0152009	0.12595	0.029316	0.0336591	0.058089	0	0.00597177	0	0	0.30456	0	0.173724	0.389251	0.0749186	0.10152	1	0.120521	0.931596	0	0	0	0.157438	0	0	0.347448	0.82139	0.868078	0.906623	0.69544	0.429425	0.429425	0.397394	0.530402	0.56949	0.143322	0.857763	18.42	0.767432
1010	opioid receptor delta 1	Oprd1	0.0346651	0.0164512	0.012926	0.00176263	0	0.00705053	0.00117509	0	0.63161	0.0940071	0.00646298	0	0.020564	0	0.00176263	0.00411281	0	0.00117509	0	0.00470035	0.000587544	0	0	0	0.5047	0.22973	0.555229	0.0493537	1	0.00646298	0.170975	0.127497	0.0898942	0.0293772	0.00998825	0	0.0387779	0.0393655	0.0716804	0.0229142	0.000587544	0.0293772	17.02	0.931343
1010	urotensin 2 receptor	Uts2r	0.00123305	0	0	0	0	0	0	0	0	0.012947	0	0	0	0.857583	0.0499383	0.736128	0	0.191739	0	0	0.876079	0.628237	0.956843	1	0.0320592	0	0	0	0	0	0.0104809	0	0	0	0	0.0887793	0	0	0	0	0	0	16.22	0.891657
1010	endothelin receptor type A	Ednra	0.000635324	0.00127065	0	0.0101652	0.00444727	0	0	0	0.00635324	0	0	0	0	0.00508259	0	0	0	0	0	0	0	0.00317662	0.00571792	0	0.0857687	0.0139771	0.0101652	0	0	0	0.0330368	1	0.0578145	0.00190597	0.259212	0	0	0.0889454	0	0.00571792	0.00127065	0.000635324	15.74	0.985481
1010	cholecystokinin B receptor	Cckbr	0	0	0	0.00700191	0	0	0.0439211	0.00572884	0.430936	0.748568	0.050923	0.241884	0	0	0.576703	0	0	0	0	0	0	0	0	0	0.00318269	0.00954806	0.574157	1	0	0.329726	0	0.327817	0.0738383	0.0330999	0.0903883	0.138129	0.478676	0.209421	0.182686	0.0146404	0	0.0381922	15.71	0.887581
1010	hypocretin (orexin) receptor 1	Hcrtr1	0	0	0	0	0	0	0	0	0	0.116071	0.34272	0	0.132555	0.0872253	0.815934	0	0.214973	0.0570055	0.807692	0.150412	1	0.279533	0.12294	0.334478	0	0.233516	0.0192308	0	0	0	0	0	0.00549451	0	0	0	0.0247253	0	0	0	0	0	14.56	0.908671
1010	endothelin receptor type B	Ednrb	0	0.0318691	0.00344531	0	0	0.44186	0	0.0680448	0.00258398	0.170543	0	0.286822	0.0663221	0.0430663	0.263566	0	0	0.111111	0.0577089	0	0.146425	0	0	0	0	0	1	0.0990525	0.0258398	0.27304	0.0689061	0	0	0.0249785	0.0749354	0	0	0.0981912	0.0172265	0	0.0232558	0	11.61	0.941493
1010	KISS1 receptor	Kiss1r	0.531493	0.327869	0.237274	0.545298	0.680759	0.18723	0.42019	0.262295	0.13805	0.48145	0.842968	0.265746	0.220017	0.52459	0.526316	0.0698878	0.00517688	0.209664	0.277826	0.43572	0.206212	0.300259	0.237274	0.449525	0.180328	1	0.276963	0.150129	0.424504	0.50302	0.339085	0.117343	0.0578085	0.197584	0.372735	0.341674	0.349439	0.078516	0.0258844	0.013805	0.041415	0.0353753	11.59	0.710032
1010	vasoactive intestinal peptide receptor 1	Vipr1	0.0723982	0.00995475	0.00904977	0.0153846	0.038914	0	0.0108597	0.00452489	0.0208145	0.0081448	0.100452	0	0.485973	0	0.0199095	0.0624434	0.19819	0.18371	0	0.100452	0.00633484	0	0	0.0588235	0	0.00361991	0.00904977	0.0461538	0.00542986	0.188235	0.038914	1	0.501357	0.889593	0.98733	0.435294	0.778281	0.455204	0.0705882	0.659729	0.911312	0.969231	11.05	0.796204
1010	arginine vasopressin receptor 1A	Avpr1a	0	0.0148285	0.0667285	0.0352178	1	0	0	0.131603	0	0	0	0	0	0.542169	0.318814	0	0	0	0	0	0.00278035	0	0	0	0	0	0.00278035	0	0.63114	0	0	0	0	0	0	0	0	0	0	0	0	0	10.79	0.957413
1019	Monoamine-Selective GPCR
1020	adrenoceptor alpha 1A	Adra1a	0.108169	0.350633	0.400187	0.0691581	0	0.47614	1	0.418932	0.113714	0.0646673	0.0824352	0.047329	0.0519759	0.0564277	0.0716573	0.0677913	0.000351453	0.0727898	0.120002	0.175023	0.0369806	0.367424	0.203257	0.138355	0.100359	0.0523664	0.0487738	0.0336223	0.000781006	0.00519369	0.00156201	0.101804	0.0260856	0.0458841	0.0611918	0.0104655	0.0304202	0.0676742	0.000624805	0.000273352	0	0.000234302	256.08	0.90047
1020	5-hydroxytryptamine (serotonin) receptor 2C	Htr2c	0.231452	0.022966	0.00191731	0.0990747	0.00758586	0.0388463	0.101951	0.00345949	0.163763	0.152509	0	0.00483494	0.642006	0.508003	0.159386	0.00746082	0.0212571	0.151551	0.0070857	0.0696065	0.118039	1	0.594281	0.115497	0.000416806	0.00987829	0.000541847	0.0398049	0.000208403	0.543139	0.0846532	0.174933	0.00100033	0.00166722	0.00212571	0.03993	0.0464738	0.106869	0.18006	0.0470574	0.0915305	0.0263838	239.92	0.887336
1020	histamine receptor H3	Hrh3	0.0661789	0.0393183	0.0237577	0.0200528	0.0103737	0.0998472	0.332561	0.208632	0.0522392	0.0968832	0.127356	0.0450146	0.0369564	0.0951697	0.120363	0.161256	0.0482101	0.0599268	0.255824	0.110314	0.200296	0.489418	0.386792	0.268791	0.102209	0.0662715	0.0620571	0.288103	0.18631	0.0941509	1	0.148104	0.187098	0.326263	0.2737	0.168805	0.289075	0.140555	0.967212	0.0308896	0.053999	0.0587227	215.93	0.834169
1020	5-hydroxytryptamine (serotonin) receptor 7	Htr7	0.332973	0.153626	0.262438	0.587417	1	0.11991	0.0386532	0.0177749	0.0187153	0.188376	0.0487633	0.0524781	0.00799398	0.147136	0.339133	0.214051	0.0399699	0.0404401	0.169049	0.0288254	0.214662	0	0.0457538	0.126634	0.070206	0.40205	0.122355	0.0275557	0.146713	0.261591	0.145161	0.00173987	0.000611304	0.012085	0.00531365	0.0210665	0.00658328	0.030095	0.00968682	9.40468e-05	0.00202201	0.00291545	212.66	0.891156
1020	adrenoceptor alpha 1B	Adra1b	0.0142602	0.00243072	0.00129639	0.020094	0	0.227246	0.272673	0.176146	0.0515314	0.0911792	0.0712472	0.00821045	0.0807	0.993248	0.196186	1	0.258035	0.31459	0.704802	0.363366	0.49522	0.0579593	0.265705	0.686977	0.0476422	0.016799	0.0210123	0.000162048	0.0107492	0	0.000216064	0.000108032	0.000162048	0	0.000648193	0	0.00702209	0	0.00324097	0.000216064	0.00162048	0.000108032	185.13	0.866761
1020	5-hydroxytryptamine (serotonin) receptor 1F	Htr1f	0.163272	0.0959102	0.00697674	0.0105052	0.0705694	0.00184443	0.00465116	0.30425	0.0876504	0.0348837	1	0.000481155	0.00457097	0.00176423	0.00112269	0.00986367	0.00264635	0.00112269	0.000561347	0.000882117	0.00336808	0.00344828	0.000882117	0	0.0670409	0.0813953	0.0878909	0.00577386	0.724699	0.002085	0.0236568	0.0420209	0.0966319	0.16263	0.00449078	0.00112269	0.00232558	0.038733	0.0473136	0.17899	0.300962	0.40842	124.7	0.924697
1020	adrenoceptor alpha 2C	Adra2c	0	0.00455487	0.000207039	0.00414079	0	0.0791925	0.0619048	0.0309524	0.0073499	0.137888	0.0729814	0.0416149	0.0216356	0.287474	0.170083	0.0418219	0.141097	0.0725673	0.162836	0.263872	0.168737	0.284679	0.306315	0.122981	0.158799	0.135921	0.0767081	0.25766	0.00300207	0.49648	0.683023	0.678571	0.757971	1	0.870186	0.582816	0.545549	0.692547	0.593168	0.343789	0.193064	0.412422	96.6	0.756913
1020	5-hydroxytryptamine (serotonin) receptor 1A	Htr1a	0	0.00434722	0.000420698	0.000560931	0	0.00098163	0.0806339	0.00757257	0.760482	0.0524471	0.951059	0	0.106437	0	0.000560931	0	0	0.0141635	0.00294489	0.00827373	0.0391249	0.0249614	0.105034	0	0.0689945	0.0605806	0.0249614	0.163231	0	0.189034	0.637638	0.312158	0.820081	0.779133	1	0.889216	0.777451	0.151592	0.223251	0.171364	0.0387042	0.844061	71.31	0.797282
1020	5-hydroxytryptamine (serotonin) receptor 5B	Htr5b	0	0	0.00925645	0	0	0.00819423	0.0156297	0.091047	0.00667678	0	0	0	0	0	0	0	0	0.00030349	0	0	0	0	0	0	0	0.0285281	0.00622155	0	0	0.140516	0.487102	0.535508	0.907739	0.937178	0.588164	0.471017	1	0.565099	0.771017	0.849014	0.722003	0.865099	65.9	0.804749
1020	5-hydroxytryptamine (serotonin) receptor 2A	Htr2a	0.295917	0.263802	0.122649	0.217006	0.582505	1	0.736045	0.808992	0.353265	0.131672	0	0.059948	0.120661	0	0.00779936	0	0.00137636	0	0	0.0185044	0.00229393	0.000917571	0	0	0.166998	0.0408319	0.151093	0.212571	0.0842636	0.0654534	0.201407	0.040679	0.110109	0.0955804	0.0201866	0	0.106744	0.103227	0.512311	0.124025	0.137177	0.110262	65.39	0.853506
1020	histamine receptor H2	Hrh2	0.211831	0.260791	0.0965228	0.123102	0.0683453	0.15008	0.114908	0.145284	0.564948	0.476619	0.445843	0.769384	0.681455	1	0.733014	0.272982	0.465827	0.333933	0.585931	0.382894	0.220624	0	0	0.0865308	0.240208	0.231615	0.247202	0.127498	0.0657474	0	0.0411671	0.0535572	0.0407674	0.0641487	0.0791367	0.0721423	0.0883293	0.069944	0.10012	0.0571543	0.0727418	0.0477618	50.04	0.783169
1020	adrenoceptor alpha 2A	Adra2a	0.0183609	0.0015674	0.000447828	0.00783699	0	0.0512763	0.26086	0.103896	0.0145544	0.0649351	0	0.00111957	0.117555	0.234214	0.102777	0	0.170399	0.122929	0.0306762	0.0575459	0.0279893	0.512763	0.175996	0.010524	0.00850873	0	0.0165696	0.111957	0.0100761	0.320421	0.52172	0.155396	0.0568742	0.0362741	0.188088	0.315719	1	0.180923	0.496417	0.0718764	0.0134348	0.0143305	44.66	0.887639
1020	5 hydroxytryptamine (serotonin) receptor 4	Htr4	0.089269	0.00140581	0.0133552	0.160497	0.31045	0.049672	0.0138238	0.017104	0.0709934	0.0363168	0.0660731	0.00117151	0.0140581	0.340909	0	0.324039	0.0829428	0.634724	0.174789	0.179944	0.0738051	0	0.100984	0.0391284	0.220244	0.270853	0.263355	0.333177	0.195408	0.603796	0.740628	0.480319	0.564199	0.606842	0.403702	0.331303	0.115979	0.883786	0.168463	0.489925	1	0.445876	42.68	0.758212
1020	dopamine receptor D5	Drd5	0	0.00339147	0.00218023	0.000726744	0	0	0	0	0.0329457	0	0	0	0	0.0060562	0	0	0	0.000484496	0	0	0	0	0.0130814	0	0.0276163	0	0	0.00581395	0.0138081	0	0.0675872	1	0.748547	0.779554	0.304506	0	0.0734012	0.604893	0.621609	0.836967	0.529554	0.861434	41.28	0.865021
1020	histamine receptor H1	Hrh1	0.100864	0.0114329	0.362043	0.29065	0.0307419	1	0.986789	0.457825	0.0104167	0.334858	0.373984	0	0	0.496189	0.342226	0	0	0.0472561	0.0746951	0.0132114	0	0.137195	0	0	0.011687	0.0635163	0.0167683	0.000762195	0	0	0.183181	0	0	0	0.0152439	0	0.00533537	0	0	0	0.00050813	0.000254065	39.36	0.893472
1020	dopamine receptor D1	Drd1	0.127651	0.0296862	0.181086	0.0318066	0.142494	0.0780322	0.091179	0.205259	0.392706	0.132316	1	0.356658	0.0373198	0	0.0106022	0.112807	0	0	0.0458015	0.00339271	0.0750636	0	0	0	0.235793	0.0691264	0.0347752	0	0.310433	0	0	0	0	0.00678541	0	0.0356234	0	0.00254453	0	0.000848176	0	0.000848176	23.58	0.932911
1020	dopamine receptor D4	Drd4	0	0	0.00465116	0	0	0	0	0	0.000930233	0.012093	0.0888372	0	0.233023	0.367907	0	0.676744	1	0.500465	0.696279	0.51814	0.153953	0	0	0.00418605	0	0	0	0	0.0274419	0	0	0	0	0	0	0	0.00976744	0	0.0125581	0	0	0.00139535	21.5	0.919308
1020	adrenoceptor beta 1	Adrb1	0.352233	0.181636	0.499247	0.499247	0.796789	0.341194	0.477672	0.447566	0.292524	0.364275	0.107376	0.299548	0.0772704	0.619669	0.549423	1	0.398896	0.434019	0.706473	0.475665	0.489212	0.15705	0.150527	0.486202	0.14852	0.0858003	0.115404	0.0446563	0.518816	0.332163	0.849975	0.405921	0.439037	0.472654	0.51129	0.32012	0.425489	0.792273	0.596086	0.515304	0.563974	0.46011	19.93	0.590212
1020	dopamine receptor D2	Drd2	0.367722	0.318693	0.0423902	0.0280899	0.0061287	0.00306435	0.0107252	0.011236	0.0960163	0.0990807	0.00561798	0.157303	0.00970378	1	0.264556	0.0188968	0.00663943	0.0168539	0.0158325	0.0250255	0.0607763	0.0158325	0.00868233	0.0255363	0.863126	0.0214505	0.057712	0.506129	0.0163432	0.171093	0.00510725	0.0061287	0.00510725	0.0102145	0.00970378	0.124106	0.0102145	0.0061287	0.00459653	0.00459653	0.00357508	0.00561798	19.58	0.915967
1020	5-hydroxytryptamine (serotonin) receptor 6	Htr6	0.0111821	0	0.00106496	0.00745474	0	0.0244941	0	0	0.0734824	0.0969116	0.204473	0.0324814	1	0.662407	0.132588	0.152822	0.302449	0.0521832	0.116613	0.109159	0.239617	0	0.190096	0	0.0122471	0.00425985	0.0255591	0.0186368	0.0543131	0.103834	0.15655	0.207135	0.127263	0.205538	0.255059	0.0979766	0.105431	0.15229	0.0846645	0.116613	0.0505857	0.13525	18.78	0.894569
1020	adrenoceptor beta 2	Adrb2	0.00696677	0.0198285	0.0937835	0.123794	1	0	0	0	0	0	0	0	0	0	0	0	0	0	0	0	0	0	0	0	0	0	0	0	0	0	0	0.0144695	0.0192926	0	0	0.0589496	0	0	0.0450161	0.00750268	0	0	18.66	0.990497
1020	5-hydroxytryptamine (serotonin) receptor 5A	Htr5a	0.220274	0.38137	0.432329	0.358904	0.12274	0.252603	0.27726	0.351233	0.546849	0.206575	0.278904	0.191233	0.57589	0.490959	0.346849	0.562192	0.748493	0.667945	0.174795	0.13589	0.648767	0.395068	1	0.146301	0.0268493	0.227945	0.0958904	0.610959	0.438904	0.404932	0.528767	0.425205	0.334795	0.391233	0.259726	0.241644	0.292055	0.207671	0.361644	0.156712	0.0838356	0.186849	18.25	0.663682
1020	adrenoceptor alpha 1D	Adra1d	0.000655308	0	0.00131062	0.00196592	0	0	0.0078637	0.00720839	0.00655308	0.0104849	0.0380079	0.00458716	0.00393185	0.00720839	0.00982962	0	0	0	0	0	0	0	0	0	0	0	0.00720839	0	0	0.724115	1	0.609436	0.577326	0.549148	0.476409	0.537353	0.497379	0.566186	0.626474	0.612058	0.568152	0.446265	15.26	0.831778
1020	5-hydroxytryptamine (serotonin) receptor 2B	Htr2b	0.00218659	0	0.0182216	0.0349854	0	0.0123907	0.143586	0.199708	0	0.0357143	0.342566	0.0386297	0.021137	0.0473761	0.212099	0.016035	0	0.0794461	0.0816327	0	0.0182216	1	0	0	0.120991	0.141399	0.0247813	0.0116618	0.193149	0	0.0940233	0.0116618	0.0291545	0.0546647	0.0131195	0	0.0196793	0.048105	0.233965	0.0327988	0.0568513	0.0189504	13.72	0.941247
1029	Purine-Selective GPCR
1030	adenosine A1 receptor	Adora1	0.0183383	0.0391923	0.0176101	0.00542867	0	0.0080768	0.00238332	0.00999669	0.00701754	0.00112546	0	0.016948	0.00483284	0.00311155	0.00357498	0.00741476	0	0.0136379	0.00827541	0.0145647	0.0041046	0.000397219	0	0.0191327	0.0385965	0.00456802	0.000728236	0.0841443	0.28613	0.424628	0.8047	0.774843	0.772658	0.91665	0.84813	0.828666	0.88805	1	0.736776	0.954916	0.754849	0.92433	151.05	0.750036
1030	purinergic receptor P2Y1	P2ry1	0.0083875	0	0	0.00922625	0.0643741	0	0	0	0.12057	0.171105	0.414552	1	0.436989	0.129377	0.46299	0	0	0.0450828	0	0.138184	0.00272594	0.12078	0	0.0656322	0	0.166073	0.0513735	0.00440344	0.0276788	0.0717131	0	0	0	0	0	0	0	0.00272594	0	0	0	0	47.69	0.938684
1039	Neurotransmitter-Selective GPCR
1040	glutamate metabotropic receptor 5	Grm5	0.324205	0.30427	0.269879	0.273637	1	0.284268	0.459182	0.38062	0.11581	0.15933	0.0943886	0.0287375	0.0740945	0.080784	0.138927	0.255422	0.13101	0.178956	0.177954	0.149208	0.195342	0.145826	0.157526	0.240172	0.318727	0.602911	0.367591	0.340315	0.762258	0.314292	0.39394	0.397331	0.506953	0.575452	0.537611	0.490208	0.417157	0.436683	0.510218	0.38477	0.426686	0.435046	1197.39	0.686885
1040	glutamate metabotropic receptor 7	Grm7	0.0124006	0.00279066	0.00597998	0.0146247	0.000335718	0.0605972	0.0728089	0.0223043	0.0360687	0.0612896	0.00778447	0.00146877	0.156927	0.148618	0.0530435	0.940053	0.712059	1	0.800436	0.826727	0.35305	0.105961	0.110179	0.852305	0.467844	0.252943	0.200885	0.351497	0.239514	0.509767	0.358883	0.568476	0.513124	0.597914	0.62815	0.64011	0.46497	0.472754	0.529155	0.324996	0.347427	0.442959	476.59	0.676361
1040	glutamate metabotropic receptor 8	Grm8	0.00259967	0.00103527	0.00510732	0.0165183	0.00342789	0.00418708	0.0210274	0.0419629	0.0112729	0.0222928	0.0219247	0.00317482	0.00211655	0.0515794	0.0599765	0.869556	0.000828215	0.679688	0.656015	0.184531	0.493593	0.479789	1	0.626291	0.0139876	0.0521545	0.00197851	0.462144	0.00236961	0.0375457	0.00421009	0.0337037	0.0050153	0.00170244	0.00402604	0.000345089	0.0027147	0.077139	0.0175766	0.0243633	0.00142637	0.00167943	434.67	0.877986
1040	GABA B receptor subunit 1	Gabbr1	0.552373	0.53318	0.617426	0.62907	0.538016	0.555852	0.627097	0.591672	0.816311	0.734804	0.650311	0.617402	0.731325	0.518453	0.611333	0.567397	0.610223	0.617895	0.583654	0.577783	0.610149	0.68919	0.585578	0.739047	0.664101	0.807603	0.811353	0.724122	0.623495	0.467584	0.600232	0.708013	0.686649	0.73098	0.651816	0.61533	0.607731	0.749309	0.686427	0.973579	1	0.917678	405.36	0.343133
1040	glutamate metabotropic receptor 1	Grm1	0.128611	0.0074545	0.0106332	0.106979	0.158176	0.000478213	0.0080171	0.000337562	0.293848	0.144055	0.00872036	0.000815775	0.0995809	0.185856	0.0802554	0.34527	0.282877	0.237869	0.134603	0.189176	0.186503	0.325635	0.216209	0.384737	1	0.152747	0.33534	0.606571	0.124701	0.138204	0.199077	0.173141	0.209345	0.324032	0.264508	0.170806	0.204366	0.0839405	0.124532	0.032631	0.0149653	0.215477	355.49	0.831437
1040	cholinergic receptor muscarinic 3	Chrm3	0.123338	0.159977	0.0665213	0.0317251	0.00254906	0.100458	0.0392801	0.0557108	0.732318	0.251712	0.568963	0.634931	0.573477	0.312429	0.174073	0.851724	0.74448	0.666779	0.723319	0.390099	0.460182	0.16056	0.199932	0.719849	0.549707	0.0507663	0.267099	0.0620374	0.0387887	0.209576	0.283836	0.10531	0.394828	0.782961	0.253893	0.411474	0.0254906	0.419643	0.150978	0.665152	0.809865	1	325.61	0.653029
1040	cholinergic receptor muscarinic 1	Chrm1	0.159584	0.159544	0.203986	0.150209	0.216283	0.171882	0.233126	0.191485	0.124802	0.0975689	0.13438	0.163927	0.0801169	0.0289784	0.0392873	0.163805	0.180811	0.203539	0.104225	0.123666	0.0532895	0.0549129	0.0617314	0.0876659	0.0140428	0.0678193	0.0789805	0.103454	0.208207	0.3352	0.575876	0.767726	0.734567	0.781038	0.609521	0.768457	0.678274	0.694793	0.716912	1	0.965542	0.947076	246.39	0.701554
1040	GABA B receptor subunit 2	Gabbr2	0.825349	1	0.710502	0.446451	0.0389333	0.984561	0.972112	0.931958	0.158906	0.112223	0.0996522	0.119302	0.151828	0.191371	0.0739	0.203332	0.177763	0.159944	0.094038	0.109111	0.165741	0.257948	0.108684	0.235064	0.152682	0.110575	0.171905	0.201867	0.466345	0.671996	0.518338	0.531946	0.413071	0.365473	0.471532	0.633002	0.624519	0.395313	0.421249	0.419235	0.328858	0.377311	163.87	0.643807
1040	cholinergic receptor muscarinic 2	Chrm2	0.0184373	0.0127789	0.0052133	0.0265115	0.587831	0.00368746	0.000445038	0	0.166762	0.0452031	0	0.0328056	0	0.00241592	0.0102359	0.00483184	0	0.013669	0	0.0076928	0.0019073	0	0.00457753	0	0.0680908	0.347638	0.336449	0.00597622	1	0	0	0	0	0.000317884	0	0.00209804	0.043423	0.00286096	0	0.000254307	6.35768e-05	0.00019073	157.29	0.957259
1040	glutamate metabotropic receptor 3	Grm3	0.0965183	0.112164	0.106214	0.0436316	0.16483	0.00594976	0.0751432	0.139268	0.189952	0.078669	0.144116	0.0837373	0.0967387	0	0.0861613	0.0464963	0.0273248	0.145218	0.12208	0.0557514	0.1461	0.222124	0.0535478	0.202953	0.477523	0.0379022	0.13442	0.136624	0.0967387	0.259365	0.644557	0.638387	1	0.320846	0.306523	0.0511238	0.130013	0.702953	0.232481	0.401278	0.160203	0.194359	45.38	0.820244
1040	cholinergic receptor muscarinic 5	Chrm5	0.0215951	0.0215951	0.0130061	0.0341104	0.00171779	0.042454	0.0164417	0.00171779	0.107975	0.0368098	0.0262577	0.0223313	0.0925153	0.0157055	0.00368098	0.0615951	0.00564417	0.0495706	0.0709202	0.0279755	0.14773	0.121472	0.0107975	0.327362	0.00220859	0.0132515	0.033865	0.00809816	0.00932515	0.609325	0.652515	0.236564	0.431902	0.890798	1	0.670429	0.472883	0.246626	0.222331	0.0593865	0.139877	0.290061	40.75	0.847063
1040	glutamate metabotropic receptor 2	Grm2	0.00893744	0	0.00529626	0.0562728	0.0655412	0.0638861	0.0397219	0	0.0168818	0.0162198	0	0	0.00628931	0.0231711	0.00165508	0.176763	0.00297915	0.285998	0.160874	0.0708375	0.279047	0.137703	0.041708	0.577292	0.0516385	0.00761337	0.0221781	0.020192	0	0	0	1	0.269447	0.0834161	0.167825	0	0.0714995	0.852367	0.00893744	0.299901	0	0.020854	30.21	0.904562
1040	glutamate metabotropic receptor 4	Grm4	0.302195	0.358711	0.116301	0.0994862	0	0.0560486	0.19944	0.237739	0.32695	0.353573	0.266698	0.229799	0.133582	1	0.262027	0.501168	0.27277	0.370855	0.285381	0.228398	0.427837	0.145726	0.181691	0.172349	0.301261	0.0896777	0.451658	0.464269	0.133582	0.0233536	0.316207	0.0663241	0.0406352	0.0509108	0.0135451	0	0.0808034	0.11163	0.25035	0.105558	0.274171	0.105558	21.41	0.794921
1040	cholinergic receptor muscarinic 4	Chrm4	0.189189	0.0727156	0.16538	0.209138	0.499356	0.254826	0.0135135	0.142857	0.1287	0.032175	0.0630631	0	0.0341055	0.039897	0.0328185	0.002574	0	0.156371	0.362291	0.469755	0.010296	0.11583	0	0	0.0817246	0.142214	0.173102	0.198842	0.197555	0.249035	0.610682	0.58816	0.46139	0.425997	0.788932	0.44852	0.714286	1	0.563707	0.47426	0.535393	0.427928	15.54	0.75423
1049	Endocannaninoid-Selective GPCR
1050	cannabinoid receptor 1	Cnr1	0.0274227	0.00556019	0.000222792	0.00490969	0.00176446	0.0773393	0.118825	0.0301994	0.526177	0.38845	0.265336	1	0.651302	0.379755	0.392672	0.103136	0.192176	0.106133	0.213023	0.296639	0.139812	0.0824635	0.0974456	0.0934326	0.0243875	0.00270239	0.00912899	0.00135738	0.00307646	0.0345878	0.0313849	0.0108646	0.0132548	0.0138998	0.0205684	0.0129563	0.0184725	0.0269909	0.0266182	0.00921151	0.00855138	0.00660814	7271.34	0.891004
1079	Other GPCR
1080	atypical chemokine receptor 3	Ackr3	0.597866	0.502824	0.378463	0.337129	0.00215189	0.0151529	0	0	0.0104008	0.0153322	0	0	0.195194	0	0.000358648	0.000268986	0.49332	0.341522	0.0145252	0.221465	0.00878687	0	0	0	0.148839	0.0299471	1	0.890971	0.186676	0.0377477	0.00618668	0.240653	0.0935174	0.0407065	0.0178427	0.00143459	0.0581906	0.0280642	0.0395409	0.123285	0.0632117	0.0699363	111.53	0.87289
1080	frizzled class receptor 3	Fzd3	0.325255	0.368686	0.418016	0.359464	0.262949	0.598713	0.481501	0.37555	0.219946	0.240751	0.237319	0.245255	0.251903	0.461019	0.494584	0.458445	0.411367	0.430563	0.302949	0.290938	0.435174	0.417587	0.384236	0.326005	0.291367	0.323003	0.159893	0.265308	0.195282	0.861233	0.758284	0.558177	0.585845	0.567399	0.596997	0.963753	0.848686	0.611582	0.858552	0.651903	1	0.717962	93.25	0.546015
1080	transmembrane protein adipocyte associated 1	Tpra1	0.717448	0.725843	0.622653	0.625248	0.625859	0.855442	0.682339	0.65013	0.747825	0.490612	0.622806	0.629217	0.519005	0.541291	0.330942	0.682949	0.586323	1	0.748893	0.744161	0.600977	0.744772	0.676233	0.687681	0.863685	0.803541	0.927645	0.904137	0.722943	0.593192	0.49565	0.546329	0.557319	0.618989	0.663868	0.684018	0.448634	0.423599	0.640208	0.560525	0.674859	0.520073	65.51	0.353467
1080	complement C5a receptor 1	C5ar1	0.0162473	0.0332871	0.0723202	0.0237765	0.00416089	0.0213989	0.0136715	0.0108976	0.0606301	0.04894	0.021597	0.00574599	0.02021	0.00752923	0.0257579	0.109174	0.0513176	0.15316	0.23083	0.046166	0.0556766	0.0198138	1	0.00693481	0.0198138	0.0136715	0.0154547	0.0138696	0.0223895	0.0148603	0.0166436	0.0639984	0.0433921	0.0192193	0.00812364	0.0186249	0.0225877	0.0560729	0.0103032	0.0324946	0.0358629	0.0725183	50.47	0.961972
1080	prostaglandin E receptor 3	Ptger3	0.0117941	0.0117941	0.0124745	0.0176911	0.0176911	0.097301	0.0242685	0.0233613	0.0138353	0.791109	0.0122477	0.0115672	0.0129281	0.334089	1	0.0272171	0.0163302	0.030846	0.0145158	0.0410524	0.0725788	0.0163302	0.00997959	0.217963	0.0197324	0.363121	0.514629	0.570651	0.0185983	0.00226809	0.0442277	0.0163302	0.0181447	0.00816512	0.0133817	0.0163302	0.167158	0.00544341	0.0991154	0.00612384	0.0244954	0.00748469	44.09	0.90843
1080	prokineticin receptor 2	Prokr2	0.105875	0.0250918	0.00734394	0.0768054	0	0	0.0532436	0.0339657	0	0.148715	0	0	0.0361077	0.0462056	0.23623	0	0.0584455	0.0550796	0.0486536	0	0	0	0	0	0.00581395	0	0	0.361995	0	0.106181	0.362913	0.313953	0.218788	0.458384	0.114137	0.0364137	0.0654835	1	0.317319	0.5612	0.102509	0.137393	32.68	0.90014
1080	chemokine (C-X-C motif) receptor 4	Cxcr4	0.00251099	0.0128688	0	0.0583804	0	0	0	0	0.221908	0.0301318	0.0106717	0.00251099	0.00690521	0	0.00313873	0	0	0	0.00721908	0	0.0492781	0.131513	0.0313873	0.0517891	0.396108	0.22285	0.322662	1	0	0	0.00313873	0.0254237	0.000627746	0.00188324	0.00627746	0	0.0112994	0.0329567	0	0	0	0	31.86	0.959916
1080	frizzled class receptor 1	Fzd1	0.246753	0.193362	0.314574	0.725108	0.606782	0.222944	0.420274	0.114358	0.292929	0.234488	0.0678211	0.243506	0.224747	0.133478	0.199856	0.947691	0.766955	1	0.672439	0.753608	0.389971	0.881674	0.796176	0.307359	0.218615	0.183261	0.296898	0.639971	0.292929	0	0.0270563	0.0194805	0.0836941	0.0649351	0.0162338	0.0256133	0.111472	0.030303	0.0743146	0.0472583	0.0588023	0.0595238	27.72	0.707141
1080	sphingosine-1-phosphate receptor 5	S1pr5	0.0414747	0.162058	0.284178	0.157834	0.212366	0.870584	0.268433	0.298003	0.119816	0.0522273	0	0.0890937	0.124424	0.539171	0.0372504	0.353687	0.283794	0.536098	0.462366	0.493472	0.521121	1	0.350998	0.386329	0.315668	0.0929339	0.243856	0.0641321	0.015745	0.1851	0.261137	0.190092	0.267281	0.184332	0.289939	0.344086	0.204685	0.223502	0.22235	0.0299539	0.0261137	0.0568356	26.04	0.759451
1080	atypical chemokine receptor 1 (Duffy blood group)	Ackr1	0.457663	0.532154	0.318328	0.258842	0.107181	0.309218	0.315113	0.536977	0.428725	0.411576	0.198285	0.320472	0.677385	0.214362	0.490354	0.3403	0.554662	0.541265	0.355305	0.651125	0.440514	1	0.287781	0.730439	0.760986	0.572347	0.515005	0.605038	0.918542	0.310289	0.496249	0.693462	0.549839	0.644159	0.456056	0.436227	0.70686	0.676849	0.812969	0.413183	0.592176	0.54716	18.66	0.507673
1080	sphingosine-1-phosphate receptor 3	S1pr3	0.0395579	0.0465387	0.0831879	0.0215241	0	0.00407213	0.0197789	0.0599186	0.0017452	0.0988947	0	0	0	0.00756254	0.0180337	0.135544	0	0.136707	0.0302501	0.162885	0.200698	0.00290867	0	0.478185	1	0.541594	0.656777	0.107621	0.0552647	0.16114	0.193136	0.163467	0.178592	0.243165	0.122164	0.0692263	0.0756254	0.0663176	0.256545	0.0296684	0.0692263	0.198953	17.19	0.884476
1080	opsin 3	Opn3	0.114183	0.284255	0.094351	0.129207	0.078125	0.421875	0.875601	1	0.0643029	0.00240385	0	0	0.0973558	0	0	0.108173	0	0.0733173	0.167668	0.183293	0.615385	0.317909	0.502404	0.329327	0.77524	0	0.129207	0.436899	0.015625	0.162861	0.337139	0.00600962	0	0.00120192	0	0	0	0.0799279	0.34976	0.0120192	0.0348558	0.0138221	16.64	0.833812
1080	lysophosphatidic acid receptor 6	Lpar6	0.0698125	0.403361	1	0.0743374	0.018746	0.0536522	0.218487	0.122818	0.0840336	0.0471881	0	0.192631	0.274079	0	0	0	0	0	0	0	0.0206852	0	0	0	0.0174531	0.0963154	0.131222	0.00969619	0.166128	0	0.0652877	0.0426632	0.0290886	0.0277957	0.00323206	0	0	0	0	0.029735	0.0665805	0.0711054	15.47	0.943021
1080	prostaglandin E receptor 4	Ptger4	0.00565771	0.00636492	0.0381895	0.0558699	0	0	0	0.00282885	0	0.0735502	0	0.0572843	0.330976	0.0749646	0.0763791	0	0	0.082744	0.0268741	0	0.00353607	0	0	0	1	0.222772	0.0127298	0.0438472	0	0	0	0.0693069	0.0190948	0.0657709	0.0502122	0	0.0162659	0.0565771	0	0.0388967	0	0.0176803	14.14	0.964674
1080	GPCR 1	Gpr1	0.0283086	0.0955414	0.0898797	0.0424628	0.00566171	0.279547	0.508846	0.212314	0.0353857	0.0580326	0	0.11465	0.0799717	0	0.0672328	0	0.004954	0.00141543	0	0.069356	0.0283086	0.489738	0	0	0.266808	0.304317	0.162067	0.198868	0	0.196745	0.47063	0.242746	0.220099	0.260439	0.276716	1	0.373673	0.150743	0.18896	0.101203	0.0672328	0.178344	14.13	0.8568
1080	frizzled class receptor 7	Fzd7	0	0	0.00575126	0	0	0	0	0	0	0	0	0	0	0	0	0	0	0	0	0	0	0	0	0	0	0	0	0	0	1	0.329978	0.00143781	0.00862689	0.194824	0.160316	0.167505	0.00287563	0.0381021	0.0244428	0	0	0.00431344	13.91	0.977118
1080	thyroid stimulating hormone receptor	Tshr	0.0149477	0.0171898	0.00149477	0.00224215	0.00523169	0	0.11435	0.00373692	0	0.0261584	0	0	0.0224215	0.112855	0.544096	0.659193	0.0321375	1	0.650972	0.999253	0.0635277	0	0	0	0	0	0	0.00224215	0	0.00672646	0	0.000747384	0.00298954	0	0	0	0	0	0	0.00298954	0	0	13.38	0.919866
1080	prostaglandin E receptor 2	Ptger2	0.187244	0.301717	0.0400654	0.0956664	0.829926	0.0490597	0	0.442355	0.431725	0.623876	0	0.822567	0.173344	0.60507	0.439902	0.152903	0.515944	0.162715	0.48242	0.244481	1	0.0376124	0.689289	0	0.400654	0.257563	0.295176	0.281276	0.0171709	0	0.00408831	0	0	0	0.0147179	0	0	0	0	0.00490597	0	0	12.23	0.79016
1080	coagulation factor II (thrombin) receptor	F2r	0.0125839	0.0746644	0.175336	0.0578859	0.0134228	0	0.48406	0.0276846	0.045302	0.0595638	0	0.108221	0.0604027	0.00922819	0.166946	0	0	0.0604027	0.0469799	0.00671141	0.079698	0	0.011745	0	1	0.188758	0.444631	0.437081	0.0578859	0	0	0.0461409	0.0192953	0.0377517	0.0536913	0.00671141	0	0	0.0461409	0.0889262	0.203859	0.0671141	11.92	0.92198
1089	Orphan GPCR
1090	GPCR 22	Gpr22	0.0878348	0.0731797	0.0510139	0.0679993	0.0171587	0.119976	0.0986577	0.066555	0.0936507	0.12558	0.119225	0.0325264	0.1209	0.148401	0.104454	0.189555	0.219346	0.17515	0.179406	0.157914	0.161477	0.0254396	0.0871416	0.0661313	0.14711	0.11701	0.0975793	0.0688081	0.0784178	0.952972	0.878926	0.867968	0.713367	0.643615	0.741291	0.959982	0.772527	1	0.779903	0.864887	0.887766	0.640418	519.27	0.687775
1090	GPCR 101	Gpr101	0	0	0	0	0	0	0	0	0	0	0	0	5.53986e-05	0	0	0	0	0.0131018	0.000138496	0.00986095	0.0286411	0.151986	0.172539	0.019528	0	0	0	0	0	1	0.181597	0.0201651	0.0291397	0.0143482	0.123151	0.106421	0.0482799	0.0201651	0.0039056	0.0219655	0.00844829	0.0126863	361.02	0.975948
1090	GPCR 158	Gpr158	0.634357	0.843332	0.509702	0.399371	0.242513	0.319052	0.545813	0.414584	0.503954	0.353765	0.127989	1	0.529298	0.0807952	0.16302	0.224315	0.30438	0.356846	0.323594	0.306793	0.192333	0.289516	0.291803	0.37425	0.155143	0.124369	0.199638	0.214342	0.66799	0.382602	0.271985	0.223934	0.266427	0.333534	0.303744	0.365548	0.333916	0.355512	0.223997	0.228316	0.250992	0.229682	314.87	0.671633
1090	GPCR 12	Gpr12	0.68062	0.613482	0.365099	0.370155	0.558684	0.469856	0.475347	0.343952	0.502637	0.325958	0.645665	0.453928	0.460342	0.516227	0.374123	0.152433	0.183419	0.157488	0.240283	0.209079	0.209187	0.0528404	0.221691	0.370481	0.0657244	0.108834	0.129927	0.0527317	1	0.168742	0.12498	0.283012	0.322751	0.176787	0.115629	0.151943	0.122207	0.0814352	0.221147	0.322533	0.255722	0.319272	183.95	0.707894
1090	GPCR 83	Gpr83	0.0560797	0.208287	0.123969	0.0508016	0	0.159266	0.446658	0.131754	0.106222	0.0272481	0.00851092	0.0150426	0.0219041	0.0132612	0.06624	0.0127994	0.024873	0.033252	0.288184	0.0482945	0.0085769	0.038662	0	0	1	0.269842	0.40351	0.0968529	0.290823	0.0477667	0.0349673	0.0623474	0.0126674	0.0222999	0.00402454	0.0120736	0.002771	0.0312727	0.166062	0.0115458	0.0228937	0.0146467	151.57	0.917165
1090	GPCR 176	Gpr176	0.125095	0.0949206	0.292254	0.239054	0.986047	0.026806	0.050244	0.0817926	0.0613101	0.14001	0.238985	0.196302	0.229569	0.348959	0.080143	0.377208	0.86975	0.344422	0.484501	0.519348	0.103237	0.0859853	0.00879786	0.0960891	0.136985	0.160492	0.257062	0.130593	1	0.153481	0.149014	0.0658464	0.0919651	0.0793869	0.138566	0.0812427	0.0649529	0.123926	0.104268	0.0555365	0.0672898	0.0878411	145.49	0.804164
1090	MAS1 oncogene	Mas1	0.0172151	0.0188131	0.0328321	0.012421	0.0465606	0.0525169	0.0926854	0.0524443	0.0161982	0.00661001	0.0122031	0.00326869	0.0107503	0.00559308	0.00544781	0.0267306	0.0156171	0.00443089	0.0181594	0.00276022	0.0359555	0.0276749	0.00995133	0.0403138	0	0.0126389	0.00268759	0.0106051	0.0195395	1	0.69732	0.786518	0.343067	0.168592	0.367691	0.217549	0.375608	0.305005	0.344011	0.263311	0.174475	0.233021	137.67	0.880761
1090	GPCR 19	Gpr19	0.252255	0.242644	0.245848	0.290869	0.243571	0.319282	0.235899	0.306045	0.155046	0.195346	0.151758	0.230672	0.232864	0.237585	0.189276	0.268274	0.244499	0.243656	0.297445	0.325183	0.236152	0.233876	0.32004	0.133716	0.206981	0.277464	0.18936	0.332856	0.227215	0.265239	0.282438	0.24003	0.228986	0.270719	0.275525	0.305792	0.258241	1	0.283281	0.169294	0.182447	0.235731	118.61	0.754551
1090	GPCR 85	Gpr85	0.435104	0.404715	0.312222	0.460002	0.370823	0.394869	0.309855	0.462842	0.465303	0.384739	0.33854	0.466061	0.373095	0.616776	0.391555	0.577677	0.410963	0.65294	0.597936	0.470605	0.629556	0.528259	0.978889	0.929471	0.25258	0.405283	0.449778	0.506106	0.34015	0.536685	0.587144	0.845025	0.950866	0.749692	0.824387	0.668276	1	0.624065	0.649058	0.720345	0.627379	0.821358	105.63	0.450708
1090	GPCR 161	Gpr161	0.037728	0.0602397	0.0508598	0.050964	0.034914	0.0183429	0.0521105	0.0811881	0.0566962	0.0906722	0.0471079	0.0609693	0.0314747	0.0897342	0.0708702	0.0392913	0.078791	0.0299114	0.0431475	0.0551329	0.0549244	0.110683	0.102866	0.0560709	0.0673267	0.0683689	0.0407504	0.0555498	0.000625326	0.0977592	0.263992	0.872017	0.802501	0.847212	0.656696	0.557791	0.642939	0.779781	0.357999	0.962272	1	0.881709	95.95	0.771708
1090	GPCR 149	Gpr149	0.276484	0.0406545	0.239204	0.339406	1	0	0.0143387	0	0.0347503	0.654352	0	0.0269906	0.00253036	0	0.00134953	0	0.0664642	0	0.116228	0	0.166498	0.493252	0.607119	0.398111	0.0227733	0.0468961	0.0254723	0.0961538	0.713057	0	0	0.000168691	0	0.00303644	0.000506073	0	0	0.000506073	0	0.000337382	0	0.000168691	59.28	0.893005
1090	GPCR 45	Gpr45	0.273544	0.362422	0.546397	0.545936	0.473405	1	0.745798	0.487451	0.120193	0.333871	0.135851	0.170159	0.126641	0.523601	0.457518	0.45061	0.212526	0.438867	0.539028	0.391434	0.347225	0.746028	0.707115	0.541331	0.259959	0.304168	0.259038	0.465116	0.0874971	0.196869	0.740732	0.673267	0.741883	0.661524	0.566429	0.617315	0.590145	0.758922	0.656459	0.628367	0.63988	0.604651	43.43	0.533435
1090	GPCR 61	Gpr61	0.589385	0.568901	0.680866	0.516993	0.709032	0.338454	0.447626	0.363361	0.497439	0.597998	0.411778	0.380121	0.319832	0.544926	0.441108	0.817272	0.437151	0.772346	0.568203	0.490223	0.41108	1	0.551443	0.70135	0.223929	0.35568	0.366155	0.422486	0.585894	0.318203	0.469274	0.371508	0.374302	0.310987	0.361965	0.371741	0.387104	0.251862	0.425279	0.273976	0.268389	0.29702	42.96	0.546521
1090	GPCR 137	Gpr137	0.551416	0.594386	0.541729	0.58619	0.578987	0.485345	0.734973	0.837556	1	0.769498	0.686538	0.495281	0.617486	0.495032	0.507203	0.673621	0.638351	0.722057	0.745902	0.725286	0.521361	0.660457	0.373075	0.570045	0.623448	0.917536	0.741927	0.641828	0.835569	0.834327	0.774218	0.900646	0.823646	0.750373	0.957526	0.727024	0.954794	0.761302	0.911078	0.605812	0.609538	0.756085	40.26	0.311257
1090	GPCR 107	Gpr107	0.425894	0.492902	0.570415	0.381885	0.573822	0.396934	0.664111	0.585747	0.487791	0.567291	0.511357	0.492334	0.596252	0.250426	0.643668	0.513913	0.333617	0.418796	0.397785	0.404032	0.577797	0.249574	0.944918	0.860307	0.477853	0.46167	0.640829	0.617263	0.461953	0.841851	0.71891	0.721749	0.701874	0.732822	0.541738	0.447757	0.622374	0.694492	1	0.667802	0.9364	0.823112	35.22	0.428
1090	GPCR 62	Gpr62	0.571519	0.47259	0.551985	0.564902	0.29143	0.457152	0.632955	0.691241	0.65942	0.674228	0.778513	0.68431	0.525205	0.356333	0.719597	0.860113	0.963453	0.868305	0.97322	0.771267	0.926591	0.916509	0.735035	1	0.817265	0.545369	0.682735	0.795841	0.465974	0.436673	0.406742	0.371771	0.360744	0.374291	0.454946	0.317265	0.3431	0.171078	0.296156	0.438878	0.340895	0.298362	31.74	0.425269
1090	GPCR 162	Gpr162	0.68038	0.593987	0.698101	0.660443	0.729747	0.448418	0.672785	0.612342	0.924367	0.736076	0.656646	0.480696	0.543671	0.726582	0.525316	0.497785	0.590506	0.745253	0.746835	0.737342	0.706329	0.758861	0.641139	0.837658	0.92943	0.711709	0.756013	0.899367	0.972152	0.669304	0.771835	0.844304	0.684177	0.763291	0.736076	1	0.638924	0.753481	0.740506	0.691772	0.658544	0.628165	31.6	0.297553
1090	GPCR 63	Gpr63	0.160912	0.216345	0.282547	0.166297	0.333861	0.973076	0.721571	0.575546	0.31644	0.0972442	0.0500475	0.0199557	0.308204	0.00380108	0.0310421	0	0	0.0969275	0.0582832	0.166931	0.0465632	0.270193	0.300602	0.00253405	0.0738042	0.141907	0.204941	0.0383275	0.114983	0	0.149826	0.249287	0.535952	0.571745	0.249921	0.0579664	0.111815	0.150776	0.15426	0.656003	1	0.864428	31.57	0.767686
1090	GPCR 26	Gpr26	0.000643708	0	0.000321854	0.0170583	0.259736	0	0.00160927	0.0315417	0	0	0	0	0	0.0473125	0.00901191	0.0476344	0	0.00128742	0	0	0.015449	0	0	0.00257483	0.0115867	0.0885098	0.0141616	0.00611522	0.160283	0.261667	0.287094	0.353717	0.23785	0.114902	0.247827	0.0904409	0.431606	1	0.532346	0.22562	0.110396	0.104281	31.07	0.909449
1090	GPCR 3	Gpr3	0.20264	0.348555	0.396361	0.109526	0.136996	0.243667	0.747413	0.288976	0.261862	0.501249	0.371388	0.118801	0.511951	0.326793	0.611488	0.393864	0.12558	0.403853	0.537638	0.473778	0.389939	0.130931	0.0203354	0.0788441	0.434534	0.753835	1	0.200856	0.485194	0.0841955	0.0274706	0.0174813	0.0349625	0.0242597	0.0121299	0.00820549	0.0317517	0.618266	0.216197	0.276489	0.386372	0.118445	28.03	0.720413
1090	GPCR 39	Gpr39	0.00216372	0.000721241	0.000721241	0.00036062	0	0.0018031	0	0.00108186	0	0.236928	1	0	0.00108186	0.00396682	0.0227191	0.0760909	0	0.00829427	0.0393076	0.00468806	0.00036062	0	0	0.309412	0	0	0.000721241	0.00252434	0	0.041832	0.0122611	0.0151461	0.0548143	0.0216372	0.0342589	0.0385864	0.00144248	0.00576992	0.00396682	0.0263253	0.0266859	0.0804183	27.73	0.973754
1090	GPCR 75	Gpr75	0.420972	0.364715	0.394183	0.589744	0.235744	0.0742442	0.597015	0.0995025	0.726751	0.694987	0.817451	0.815538	0.422503	0.568312	0.331037	0.751244	0.72943	1	0.827401	0.459242	0.376961	0.156525	0.242633	0.796785	0.445465	0.618829	0.716418	0.785304	0.370455	0.65021	0.457711	0.761577	0.462304	0.515499	0.446613	0.689629	0.486414	0.323766	0.639112	0.650593	0.537696	0.503253	26.13	0.474298
1090	GPCR 37	Gpr37	0	0	0	0.00115296	0.0161414	0	0	0	0	0.0787855	0	0	0.0495772	0.602998	0.629516	0	0	0.190623	0.112606	0	0.270561	0.00883935	0.0219062	0.493467	0.244812	0.0122982	0	0	0	0.0906995	0.742121	0.594927	0.619908	0.735588	0.886626	0.491161	0.965796	0.785934	0.541507	0.925442	1	0.774789	26.02	0.734444
1090	GPCR 27	Gpr27	0.265254	0.205932	0.237712	0.269492	0.338136	0.425	0.3	0.180508	0.313559	0.308898	0.349153	0.489831	0.199576	0.436441	0.307203	0.311441	0.250847	0.407203	0.225424	0.47161	0.334322	0.274576	0.386441	0.366949	0.193644	0.159746	0.16822	0.32161	0.178814	0.927966	0.738559	0.736441	0.751271	0.782627	0.772034	1	0.848305	0.470339	0.732203	0.567373	0.584746	0.711441	23.6	0.578028
1090	GPCR 151	Gpr151	0	0	0.00942184	0	0	0.752463	0.494647	0.204283	0.00385439	0	0	0	0.00856531	0.739615	0	0	0	0	0.0950749	0	0.110493	0	1	0.564454	0.0432548	0.0501071	0	0	0	0.257816	0.104925	0.108351	0.489079	0.511349	0.421842	0.268522	0.08394	0.238544	0.205567	0.124197	0.0989293	0.280086	23.35	0.847088
1090	GPCR 139	Gpr139	0	0.00129199	0.000430663	0.00129199	0.0348837	0.00301464	0	0	0	0	0	0	0	0	0.0215332	0	0	0.00129199	0.0594315	0	0.348837	0.00215332	0.0146425	0.0719208	0	0.00129199	0	0.0301464	0	0	0.231697	0.0198105	0.111111	0.248493	1	0.608096	0.343239	0.0111972	0.00947459	0	0	0.00387597	23.22	0.94685
1090	GPCR 6	Gpr6	0.143311	0.427211	0.0702948	0.0965986	0.0031746	0.675283	0.65034	1	0.0866213	0.0108844	0	0	0.014059	0	0	0	0	0	0	0	0.000907029	0	0.4322	0.266213	0	0	0	0	0	0.601361	0.182313	0.0176871	0.0557823	0.0634921	0.0471655	0.0875283	0.0562358	0.061678	0.0385488	0.045805	0.0829932	0.11746	22.05	0.894265
1090	GPCR 150	Gpr150	0.168289	0.180807	0.12981	0.0834492	0.0477515	0.506259	0.494669	0.652295	0.158554	0.0941122	0.333797	0.148354	0.15809	0.0236439	0.115438	0.0509968	0.295781	0.131201	0.0709318	0.0199351	0.0936486	0.0917942	0.329624	0.324061	0.0718591	0.0774223	0.05656	0.114047	0.077886	1	0.441817	0.0820584	0.0718591	0.139546	0.384794	0.706537	0.275846	0.10663	0.120538	0.00324525	0.00880853	0.0227167	21.57	0.817916
1090	MAS related GPR family E	Mrgpre	0.594689	0.566633	0.735972	0.473948	0.730461	0.377255	0.524549	0.521042	0.781062	0.615731	0.532064	0.645291	0.818136	0.909319	0.566132	0.834669	0.408818	0.842685	0.647295	0.524048	0.776052	0.972445	0.158317	0.267034	0.635271	0.795591	0.531062	1	0.228457	0.0816633	0.518537	0.313126	0.311623	0.3502	0.473447	0.128758	0.823647	0.206413	0.118737	0.0165331	0	0.0591182	19.96	0.502053
1090	leucine rich repeat containing GPCR 4	Lgr4	0.584305	0.532874	0.579533	0.525451	0.956522	0.396607	0.534995	0.71474	0.434252	0.19141	0.442736	0.827678	0.528102	0.692471	0.253446	0.664369	0.222694	0.200424	1	0.700424	0.611877	0.488865	0.122481	0.35737	0.363203	0.362672	0.344645	0.334571	0.545599	0.824496	0.732768	0.61824	0.419406	0.52439	0.758218	0.638388	0.816013	0.302757	0.593319	0.384942	0.52439	0.526511	18.86	0.48346
1090	GPCR 68	Gpr68	0.525405	0.287568	0.366486	0.607568	1	0	0.00162162	0.182162	0.707568	0.254054	0.841081	0.244324	0.315135	0.0535135	0.0194595	0.912973	0.140541	0.351892	0.251351	0.425405	0.105405	0.110811	0.167568	0.372973	0.647027	0.572973	0.634595	0.542162	0.682162	0.784865	0.712973	0.128108	0.127027	0.188649	0.38	0.50973	0.519459	0.0416216	0.202162	0.00486486	0.00108108	0.285946	18.5	0.653408
1090	leucine rich repeat containing GPCR 5	Lgr5	0.0697101	0.0499692	0.0857495	0.0185071	0.00493523	1	0.603331	0.370142	0.685996	0.111659	0.310302	0.0475015	0.0456508	0	0.110426	0.00493523	0.00308452	0.012955	0.082665	0.0265268	0.0407156	0.0246761	0.0185071	0.0104874	0.574954	0.0869833	0.0740284	0.317705	0.0166564	0.0727946	0.237508	0.0228254	0.0265268	0.00740284	0.082665	0.492906	0.00185071	0.00801974	0.572486	0.00801974	0.0160395	0.0123381	16.21	0.869021
1090	GPCR 135	Gpr135	0.609073	0.352235	0.354236	0.589059	0.523015	0.490327	0.424283	0.453636	0.629086	0.639093	0.33489	0.767178	0.460307	0.409606	0.401601	0.542362	0.993996	1	0.73449	0.57038	0.645097	0.676451	0.839893	0.493662	0.186791	0.420947	0.317545	0.529686	0.393596	0.312875	0.618412	0.774516	0.572382	0.568379	0.835891	0.386258	0.902602	0.758506	0.873249	0.555037	0.818546	0.611074	14.99	0.429994
1090	GPCR 4	Gpr4	0.082798	0.0264097	0.100642	0.0442541	0	0.200571	0.157744	1	0.0685225	0.207709	0	0.480371	0.0806567	0.265525	0.192719	0.0963597	0.0599572	0.0485368	0.0685225	0	0.0028551	0	0	0.192006	0.0157031	0	0	0.0142755	0.0735189	0	0	0.0513919	0.0428266	0.0913633	0.0728051	0.307637	0.0371163	0.0178444	0.0549607	0.00142755	0.0321199	0.0328337	14.01	0.921415
1090	GPCR 153	Gpr153	0.0489251	0.0570793	0.0726464	0.0200148	0.150482	0.00444774	0.0103781	0.0296516	0.0993328	0.670867	0.716827	0.802817	0.431431	0.550037	1	0.256486	0	0.393625	0.226093	0.26464	0.0207561	0.0185322	0.0370645	0.191253	0.165308	0.0637509	0.0808006	0.114159	0.358784	0	0.0289103	0.0111193	0	0.0489251	0.110452	0	0.00222387	0.017791	0	0.0385471	0.00593032	0.00593032	13.49	0.850585
1090	GPCR 25	Gpr25	0.298851	0.284704	0.296198	0.346596	0.219275	0.453581	0.745358	0.494253	0.30504	0.0769231	0.0954907	0.0415561	0.15473	0.0760389	0.0159151	0.450044	0.29443	0.50221	0.533156	0.41733	0.558798	0.929266	0.639257	0.788683	0.268789	0.30504	0.325376	0.342175	0.213086	0.56145	0.525199	0.78603	0.702034	1	0.955791	0.712644	0.562334	0.870911	0.624226	0.564103	0.435897	0.466844	11.31	0.555131
1090	GPCR 173	Gpr173	0.567395	0.657559	0.412568	0.405282	0.526412	0.801457	0.67122	0.53643	0.583789	0.67031	1	0.458106	0.241348	0.443534	0.595628	0.540984	0.70765	0.586521	0.532787	0.379781	0.406193	0.51184	0.0336976	0.25592	0.346995	0.29235	0.197632	0.989982	0.617486	0.791439	0.542805	0.666667	0.45082	0.677596	0.531876	0.782332	0.550091	0.295993	0.569217	0.361566	0.555556	0.516393	10.98	0.481385
1099	Adhesion GPCR
1100	adhesion G protein-coupled receptor B3	Bai3	0.27755	0.231849	0.287958	0.279505	0.320775	0.283858	0.215685	0.257491	0.489655	0.475777	0.536886	0.315918	0.435769	0.733032	0.413912	0.669684	0.668249	0.632577	0.514477	0.391077	0.422838	0.398773	0.374204	0.906311	0.238157	0.31595	0.322857	0.295733	0.518766	0.51208	0.44296	0.712215	0.764209	0.925393	0.67503	0.633145	0.492604	0.730114	0.620025	0.826074	1	0.841875	634.12	0.502415
1100	adhesion G protein-coupled receptor A1	Gpr123	0.400988	0.254639	0.170445	0.327687	0.321639	0.1909	0.170604	0.140808	0.0822304	0.327877	0.302989	0.191533	0.244633	0.706193	0.526882	0.104332	0.174656	0.171237	0.19337	0.253246	0.220885	0.065037	0.030777	0.101609	0.193433	0.558989	0.30967	0.534703	1	0.547337	0.402128	0.183079	0.103983	0.183174	0.283801	0.511716	0.331993	0.493794	0.334653	0.0567412	0.0886898	0.0608575	315.82	0.73527
1100	adhesion G protein-coupled receptor L3	Lphn1	0.535239	0.515742	0.523613	0.335432	0.280455	0.36177	0.39931	0.590942	0.463308	0.44139	0.33301	0.313211	0.394708	0.408937	0.492795	0.443752	0.324292	0.434185	0.426617	0.336583	0.413175	0.398704	0.408089	0.330831	0.575866	0.417837	0.510656	0.503936	0.536631	0.66039	0.795047	0.812122	0.677464	0.700836	0.681218	0.637382	1	0.74001	0.981775	0.920986	0.948535	0.88272	165.16	0.46611
1100	flamingo subfamily cadherin 2	Celsr2	0.29756	0.33662	0.197699	0.203008	0.180698	0.305271	0.309253	0.250348	0.288206	0.232777	0.196625	0.284857	0.290355	0.161484	0.197826	0.15055	0.124447	0.190305	0.194602	0.241942	0.15213	0.175262	0.115662	0.258122	0.222159	0.245797	0.204083	0.26716	0.271205	0.293642	0.691505	0.816901	0.946088	1	0.794969	0.745544	0.897105	0.749905	0.760713	0.714259	0.754835	0.862344	158.22	0.620151
1100	adhesion G protein-coupled receptor B2	Bai2	0.0536409	0.0962572	0.108764	0.0543821	0.0847693	0.12544	0.130999	0.151566	0.132574	0.105244	0.0982027	0.0837502	0.0576246	0.177969	0.168612	0.0211228	0.00759681	0.0692978	0.0352047	0.0483602	0.108116	0.210117	0.0428016	0.187234	0.0743005	0.0420604	0.0608671	0.102742	0.0880119	0.327034	0.40819	0.824717	0.906429	1	0.728368	0.750602	0.772281	0.650083	0.570502	0.839263	0.779322	0.971095	107.94	0.725475
1100	adhesion G protein-coupled receptor B1	Bai1	0.44658	0.334196	0.367468	0.343808	0.304251	0.342699	0.53512	0.383179	0.368022	0.257116	0.221257	0.232163	0.237523	0.259335	0.178558	0.220333	0.281516	0.207209	0.199261	0.163216	0.210721	0.24732	0.131423	0.324584	0.313309	0.389464	0.326248	0.276895	0.590758	0.368207	0.477264	0.662662	0.658595	0.676155	0.567837	0.563586	0.603327	1	0.715712	0.890943	0.819409	0.853604	54.1	0.596321
1100	adhesion G protein-coupled receptor G3	Gpr56	0.0190784	0.00410919	0.0296448	0.0680951	0.337247	0.00498973	0.0173173	0.0240681	0.0818902	0.0648665	0.279718	0.0701497	0.0742589	0.0170238	0.0407984	0.139419	0.0522454	0.160258	0.0463751	0.0566481	0.0678016	0.186381	0.0936308	0.0695627	0.344291	0.237452	0.15791	0.217493	0.0261227	1	0.992956	0.319049	0.332257	0.310244	0.695627	0.496918	0.522747	0.280305	0.22219	0.0176108	0	0.0311124	34.07	0.82415
1100	adhesion G protein-coupled receptor A3	Gpr125	0.0281996	0.0303688	0.0173536	0.0148228	0	0.146421	0.0343456	0.00180766	0.120029	0.353941	0.124006	0.138106	0.0741142	0.0491685	0.185105	0.289226	0	0.292842	0.543022	0.158351	0.146782	0.163051	0.750542	1	0.130513	0.093637	0.182936	0.093637	0.22885	0.641721	0.156544	0.0289226	0.0932755	0.120029	0.282719	0.890817	0.66992	0.0296457	0.0462762	0.0274765	0.171728	0.15799	27.66	0.811994
1100	flamingo subfamily cadherin 3	Celsr3	0.451249	0.444709	0.459572	0.433413	0.434007	0.32283	0.610583	0.381094	0.485731	0.45541	0.719976	0.356718	0.467895	1	0.272295	0.273484	0.108799	0.252081	0.634958	0.173008	0.427467	0.714031	0.177765	0.300832	0.496433	0.322235	0.387634	0.369798	0.621284	0.269917	0.721165	0.53151	0.517836	0.450059	0.439952	0.661712	0.621284	0.808561	0.546373	0.630797	0.586207	0.424495	16.82	0.542313
1100	adhesion G protein-coupled receptor A2	Gpr124	0.258333	0.134524	0.106548	0.089881	0.210119	0.494643	0.085119	0.0833333	0.16131	0.160119	0.120238	0.292857	0.166667	0.154167	0.246429	0.144643	0.420833	0.114286	0.165476	0.171429	0.110714	0.53869	0.22619	0.289286	0.0779762	0.064881	0.257738	0.195833	0.0625	0.0958333	0.154762	0.356548	0.43631	0.274405	0.139881	0.0559524	0.705952	0.267857	0.235119	1	0.591667	0.916667	16.8	0.760105
1100	adhesion G protein-coupled receptor V1	Gpr64	0.487654	0.104938	0.276896	1	0.77425	0.00529101	0.0846561	0.410053	0.00705467	0.0202822	0.0731922	0	0	0	0.0846561	0	0.0185185	0.0467372	0.391534	0	0.185185	0	0	0	0.00440917	0.00529101	0	0.00529101	0.0123457	0	0.186067	0.793651	0.406526	0.148148	0.0396825	0.21164	0.217813	0.34127	0.113757	0.471781	0.0493827	0.0855379	11.34	0.85211
2009	Adenylyl cyclase (ParaG)
2010	Adenylate cyclase	Adcy2	0.0800578	0.0267673	0.0834979	0.135397	0.263543	0.00564864	0.000849419	0.000201737	0.0330424	0.319222	0.00195366	0.118197	0.0719564	0.0963241	0.324319	0.348899	0.318957	0.440116	0.465036	0.470461	0.402285	1	0.556688	0.366514	0.414421	0.011	0.124907	0.152874	0.0690365	0.0759381	0.214882	0.221698	0.25731	0.25025	0.209106	0.207779	0.244898	0.187849	0.272409	0.262003	0.186118	0.337772	941.82	0.789508
2010	Adenylate cyclase	Adcy1	0.232776	0.300475	0.520653	0.225711	0.181376	1	0.929311	0.834511	0.218982	0.0592501	0.154761	0.00198123	0.0389892	0.0231393	0.0240365	0.229861	0.00770065	0.057381	0.0237374	0.0443722	0.0296811	0.20803	0.259467	0.21573	0.318642	0.267878	0.423237	0.115211	0.317259	0.029083	0.0970057	0.280625	0.224291	0.157826	0.106875	0.066091	0.14534	0.120033	0.151508	0.545774	0.566596	0.385929	267.51	0.777046
2010	Adenylate cyclase	Adcy8	0.0606846	0.0877689	0.108416	0.00533836	0.0865128	0.740933	0.691867	0.407913	0.0904381	0.0797613	0.119956	0.0394096	0.0160151	0.148453	0.0719893	0.442063	0.138012	0.268488	0.296357	0.133537	0.341027	0.418041	0.555189	1	0.0757576	0.0556602	0.0950699	0.0545612	0.38444	0.282383	0.0477312	0.110221	0.140132	0.216046	0.122861	0.0804679	0.0855707	0.507929	0.139347	0.376433	0.474878	0.283404	127.38	0.783389
2010	Adenylate cyclase	Adcy9	0.163351	0.15915	0.177459	0.159071	0.13783	0.123563	0.209638	0.1154	0.200444	0.130855	0.118095	0.080447	0.137988	0.123009	0.0800507	0.231355	0.10787	0.116668	0.24039	0.123167	0.119601	0.306412	0.15812	0.344456	0.142744	0.149639	0.160101	0.151304	0.174209	0.436158	0.517159	0.877308	0.911786	0.942379	0.700801	0.849806	0.755409	0.572799	0.698264	0.772371	0.870175	1	126.17	0.66959
2010	Adenylate cyclase	Adcy3	0.404133	0.309127	0.289036	0.341561	0.36682	0.257463	0.362801	0.530425	0.494546	0.417336	0.241102	0.18341	0.198622	0.186854	0.322618	0.706946	0.283869	0.437428	0.328932	0.380884	0.27124	0.253444	0.669633	0.264064	0.32721	0.414753	0.282434	0.434271	0.185706	0.397532	0.67279	1	0.752009	0.834673	0.822905	0.793915	0.74713	0.984788	0.789323	0.500861	0.338691	0.508611	34.84	0.553905
2010	Adenylate cyclase	Adcy5	0.821382	0.59648	0.582138	0.532595	0.58279	0.915906	0.5691	0.530639	1	0.53781	0.659061	0.752934	0.841591	0.512386	0.694915	0.421121	0.436767	0.601695	0.859192	0.672099	0.723598	0.803129	0.399609	0.148631	0.320078	0.492177	0.285528	0.45502	0.90352	0.788136	0.939374	0.632986	0.273794	0.443286	0.436767	0.363103	0.438722	0.556714	0.624511	0.393742	0.373533	0.331812	15.34	0.432967
2010	Adenylate cyclase	Adcy6	0.371895	0.291503	0.177778	0.279739	0.226144	0.201307	0.169935	0.337908	0.252288	0.281046	0.123529	0.131373	0.185621	0.239216	0.29085	0.136601	0.0921569	0.184967	0.364706	0.164706	0.151634	0.394118	0.17451	0.391503	0.498693	0.21634	0.129412	0.314379	0.131373	0.864706	0.54183	0.420261	0.535294	0.720261	0.804575	1	0.295425	0.51634	0.188235	0.309804	0.230719	0.251634	15.3	0.693066
2010	Adenylate cyclase	Adcy7	0.0527759	0.0424949	0.0164496	0.0925291	0.0555175	0.41878	0.217958	0.199452	0.246744	0.167923	0.444825	0	0.0884167	0.732008	0.100754	1	0.833448	0.279644	0.503084	0.760795	0.440713	0.660041	0.919808	0.870459	0.893077	0.18026	0.135024	0.936943	0.03427	0.0829335	0.167238	0.0507197	0.0788211	0.0555175	0.147361	0	0.0856751	0.0527759	0.0233036	0.0363263	0.0760795	0.0925291	14.59	0.725037
2010	Adenylate cyclase	Adcy10	0.136752	0.123219	0.2151	0.253561	0.225783	0.127493	0.222222	0.0712251	0.143162	0.0819088	0.11396	0.0135328	0.0626781	0.0527066	0.0462963	0.319088	0.014245	0.308405	0.116097	0.394587	0.146724	1	0.476496	0.241453	0.0220798	0.166667	0.190171	0.0726496	0.279202	0.536325	0.218661	0.137464	0.128917	0.257123	0.461538	0.226496	0.214387	0.0605413	0.0235043	0.112536	0.0548433	0.104701	14.04	0.825012
2014	Phospholipase C (ParaG)
2015	phospholipase C, beta 1	Plcb1	0.323053	0.339937	0.390687	0.168433	0.24642	0.732777	1	0.827431	0.428084	0.123246	0.0942187	0.070029	0.308805	0.371892	0.131229	0.526851	0.584615	0.672351	0.310571	0.296105	0.480503	0.44821	0.666376	0.72298	0.808853	0.237397	0.507402	0.40358	0.170585	0.346541	0.498113	0.562337	0.601064	0.659289	0.602395	0.700943	0.868433	0.654548	0.821771	0.65358	0.669231	0.762313	413.4	0.51724
2015	phospholipase C-like 1	Plcl1	0.00114977	0.0105608	0.0301495	0.0095814	0.00195886	0.0376017	0.0703913	0.0278073	0.00332155	0.00430098	0.0170336	0.00387514	0.00651535	0.0796321	0.00229954	0.0436486	0.000596176	0.0128604	0.0184389	0.000596176	0.0605544	1	0.42716	0.224205	0.00259762	0.0607674	0.0110718	0.0830814	0.0380275	0.00119235	0.00166078	0.0113273	0.00966657	0.0134991	0.00136269	0	0.0149896	0.0164374	0.0185666	0.0315547	0.0420304	0.0310437	234.83	0.963826
2015	phospholipase C, beta 4	Plcb4	0.691821	0.639058	0.495493	0.634763	0.756147	0.377271	0.516022	0.473878	0.326585	0.2582	0.198169	0.345934	0.31153	0.319222	0.273397	0.390108	0.443721	0.323894	0.226438	0.204776	0.264854	0.220256	0.295059	0.24003	0.269243	0.199726	0.210251	0.270471	1	0	0.00797584	0.0142999	0.0117986	0.0104299	0.0105243	0.0123177	0.0198688	0.0100052	0.0235971	0.021143	0.0433244	0.0442211	211.89	0.746199
2015	phospholipase C-like 2	Plcl2	0.401065	0.506225	0.536371	0.381489	0.317438	0.452744	0.641923	0.710594	0.245087	0.179391	0.0927883	0.194112	0.126145	0.155587	0.106178	0.278991	0.226685	0.246261	0.11714	0.185968	0.242033	0.215958	0.265445	0.344765	0.255344	0.39159	0.321118	0.251038	0.406938	0.240702	0.447028	0.544593	0.51797	0.499021	0.362697	0.2371	0.389633	0.652181	0.560645	0.883956	1	0.610446	127.71	0.64043
2015	phospholipase C, eta 2	Plch2	0.206653	0.299518	0.3972	0.175346	0.283715	0.397953	0.34121	0.308399	0.108218	0.215834	0.0960265	0.0285972	0.0617098	0.0490668	0.0877483	0.133052	0	0.0538832	0.0850391	0.0243829	0.0916616	0.06472	0.177754	0.0839856	0.0553883	0.089103	0.192956	0.019115	0.558549	0.185581	0.401415	0.397351	0.306592	0.297712	0.331577	0.229079	0.274082	0.517158	0.390427	0.599037	1	0.300271	66.44	0.782511
2015	phospholipase C, gamma 1	Plcg1	0.736311	0.616147	0.652962	0.674453	0.457111	0.502336	0.438049	0.505887	0.586806	0.688096	0.763782	0.598393	0.623622	0.717997	0.55485	0.800785	0.521398	0.747337	0.582695	0.343674	0.79985	0.600449	0.66268	1	0.585498	0.55541	0.455242	0.531863	0.746589	0.822089	0.746963	0.737619	0.833489	0.900019	0.759858	0.481218	0.589983	0.645113	0.716688	0.853112	0.87834	0.955522	53.51	0.342188
2015	phospholipase C, eta 1	Plch1	0.00553825	0.00692281	0.0256144	0.0373832	0.205954	0.0283835	0.00553825	0.081343	0.0131533	0.00588439	0.00623053	0.0463828	0.00311526	0.00415369	0.00519211	0.219799	0.0986501	0.0799585	0.155071	0.0470751	0.0439598	0.0387677	0.658705	0.756663	0.0578055	0.0449983	0.0349602	0.0311526	0.396677	0.519903	0.1883	0.0539979	0.294566	1	0.0553825	0.789547	0.0581516	0.0474213	0.0252683	0.037037	0.00623053	0.257529	28.89	0.866381
2015	phospholipase C, zeta 1	Plcz1	0.00162536	0	0	0.00893946	0	0	0.0678586	0.0568874	0	0.0109711	0.00446973	0	0.0199106	0.046729	0.0101585	0.751727	0.212515	0.393336	0.10768	0.00528241	0.261276	0	0.221048	1	0	0.00609508	0	0.0121902	0	0.111743	0.407558	0.54937	0.151564	0.106867	0.0178789	0.0398212	0.278748	0.196668	0.97887	0.536774	0.0690776	0.26859	24.61	0.855799
2015	phospholipase C, delta 1	Plcd1	0.24	0.271875	0.20875	0.23625	0.069375	0.036875	0.08	0.3125	0.0775	0.378125	0.135	0.32375	0.25375	0.57375	0.268125	0.61625	0.326875	1	0.2925	0.19375	0.76375	0.550625	0.103125	0	0.430625	0.204375	0.60625	0.333125	0.175	0.47125	0.260625	0.088125	0.11375	0.266875	0.18375	0.14	0.073125	0.37875	0.38125	0.029375	0.011875	0.083125	16	0.742835
2015	phospholipase C, delta 3	Plcd3	0.176841	0.263688	0.319069	0.307111	0.195721	1	0.789176	0.425425	0.204531	0.0667086	0.0623033	0.0566394	0.0692259	0.344242	0.291378	0.110132	0.0169918	0.15922	0.110761	0.163625	0.27124	0.328508	0.514789	0.699182	0.284456	0.435494	0.28949	0.413468	0.455632	0.484581	0.42039	0.151038	0.279421	0.272498	0.162996	0.471995	0.263059	0.2618	0.179987	0.145374	0.198867	0.186281	15.89	0.724309
2019	Receptor kinase (ParaG)
2020	G protein-coupled receptor kinase 3	Adrbk2	0.410276	0.435587	0.816225	0.61179	0.819254	0.64781	0.498972	0.415792	0.774689	0.7894	0.752082	0.49086	0.37523	0.165279	0.299081	0.352839	0.270633	0.32212	0.465333	1	0.324932	0.996863	0.299513	0.452353	0.757166	0.52569	0.636777	0.481882	0.956301	0.284911	0.466631	0.38291	0.281017	0.192428	0.498432	0.575446	0.708707	0.169497	0.393618	0.134235	0.0724716	0.107842	92.45	0.526515
2020	G protein-coupled receptor kinase 2	Adrbk1	0.486533	0.476325	0.549739	0.550391	0.424414	0.630973	0.473719	0.43788	0.410947	0.35404	0.530843	0.327324	0.35947	0.427672	0.493918	0.458514	0.421156	0.569722	0.411599	0.412467	0.405734	0.342963	0.579062	0.430061	0.348175	0.420938	0.301043	0.60556	0.463293	0.618375	0.720678	0.691573	0.663771	0.714813	0.723936	0.757385	1	0.663988	0.534101	0.727411	0.487185	0.692224	46.04	0.485368
2020	G protein-coupled receptor kinase 5	Grk5	0.904987	0.955698	0.545277	0.528838	0.183617	0.405963	0.337699	1	0.161326	0.127612	0.129563	0.101421	0.192811	0.134299	0.20535	0.115352	0.1056	0.0821956	0.150738	0.2073	0.197269	0.0434661	0	0.211201	0.395653	0.190861	0.170521	0.106994	0.125104	0.0119811	0.268041	0.0860964	0.162719	0.0874896	0.0590694	0.33742	0.0782948	0.178044	0.157425	0.102814	0.113123	0.119532	35.89	0.785884
2024	Other kinases (ParaG)
2025	protein kinase C, beta	Prkcb	0.0876477	0.132565	0.099926	0.0506088	0.062973	0.120978	0.1993	0.159405	0.0457639	0.0118336	0.0114852	0.0269739	0.0373711	0.0978573	0.0543068	0.128218	0.145786	0.124633	0.137779	0.0787082	0.141933	0.0485723	0.0888964	0.20019	0.0297393	0.00742277	0.00747101	0.00845714	0.126809	0.206755	0.482207	0.677391	0.619322	0.628695	0.515612	0.314066	0.552806	0.772542	0.901725	0.96026	1	0.938072	1865.88	0.755047
2025	protein kinase C, gamma	Prkcg	0.0134958	0.0112928	0.0130253	0.016597	0.00596723	0.0364094	0.0395178	0.0345344	0.00972438	0.013453	0.00689404	0.00072719	0.00374289	0.0125191	0.00337929	0.0140661	0.00443443	0.0182724	0.00650193	0.00357891	0.011357	0.0122838	0.0145581	0.0117705	0.0422839	0.0301071	0.0156061	0.108423	0.0431466	0.267378	0.394272	0.751793	0.617063	0.541906	0.46039	0.443771	0.65164	0.713038	0.737648	1	0.858412	0.808172	1402.66	0.809679
2025	protein kinase, cAMP dependent regulatory, type I, alpha	Prkar1a	0.581836	0.602015	0.75144	0.793195	0.785036	0.680893	0.601228	0.636758	0.791192	0.755285	0.685722	0.760833	0.683042	0.669994	0.768966	0.935985	0.817853	0.871208	0.878117	0.826825	0.79263	0.596159	0.682075	0.779754	0.828623	0.959093	0.884821	0.912749	0.609618	0.961379	1	0.779993	0.694977	0.705533	0.807793	0.721903	0.912518	0.957338	0.947004	0.688008	0.657092	0.668273	1168.01	0.233543
2025	protein kinase, cAMP dependent regulatory, type I beta	Prkar1b	0.576328	0.704339	0.650174	0.609267	0.436624	0.479859	0.595183	0.580888	0.504799	0.640736	0.522385	0.417112	0.467944	0.658269	0.709609	0.459987	0.506047	0.504164	0.549039	0.491255	0.621055	0.504968	0.557631	0.55052	0.547102	0.419916	0.523834	0.496958	0.415355	0.635678	0.736168	0.734644	0.585449	0.558752	0.727999	0.74931	1	0.658967	0.690912	0.45039	0.298592	0.519665	945.07	0.437857
2025	protein kinase C, alpha	Prkca	0.464868	0.438133	0.213558	0.149475	0.106467	0.12798	0.0999478	0.253803	0.0437661	0.29142	0.00510436	0.026819	0.0412897	0.491417	1	0.0980105	0.0772898	0.237867	0.163559	0.225839	0.246189	0.0344839	0.0528967	0.0828995	0.0269032	0.0340291	0.0247132	0.0124156	0.217146	0.0583885	0.0599552	0.0919964	0.0921649	0.0618251	0.0401947	0.0581358	0.0779805	0.236435	0.160055	0.382675	0.515962	0.318425	593.61	0.842866
2025	protein kinase, cAMP dependent, catalytic, beta	Prkacb	0.469159	0.365728	0.458884	0.448404	0.498515	0.574945	0.565899	0.606861	0.104796	0.18696	0.132241	0.0857826	0.131115	0.393719	0.206964	0.467384	0.218979	0.283427	0.407373	0.159515	0.505752	0.478887	0.463287	0.598703	0.841065	0.503738	0.360539	0.543062	0.768117	1	0.77433	0.425602	0.410855	0.675269	0.552074	0.626933	0.293292	0.480969	0.356921	0.221778	0.206417	0.324629	292.95	0.581003
2025	protein kinase, cAMP dependent regulatory, type II beta	Prkar2b	0.258077	0.2072	0.275821	0.190633	0.134613	1	0.804774	0.424842	0.189259	0.280493	0.119578	0.268794	0.318612	0.970989	0.777372	0.600479	0.401209	0.776626	0.544616	0.495191	0.478703	0.811094	0.534762	0.570957	0.0350567	0.0158599	0.0427119	0.14482	0.0520159	0.224316	0.142465	0.145448	0.0911553	0.0558238	0.0848742	0.10097	0.210026	0.0710949	0.199074	0.0464021	0.0479724	0.0413771	254.73	0.702777
2025	protein kinase C, epsilon	Prkce	0.369058	0.337881	0.449406	0.325201	0.284818	0.505482	0.490877	0.487822	0.37613	0.381486	0.295405	0.228741	0.309759	0.729411	0.301599	0.558085	0.269083	0.256696	0.215894	0.218237	0.255482	0.286659	0.145715	0.383579	0.467735	0.218656	0.248703	0.387931	0.465978	0.502009	0.622364	0.727946	0.671786	0.743053	0.680365	0.743304	0.696393	0.975393	0.952879	0.920572	1	0.904335	238.96	0.527027
2025	protein kinase inhibitor, alpha	Pkia	0.64318	0.551693	0.300776	0.361853	0.424038	0.301288	0.573872	0.612898	0.188348	0.205579	0.385567	0.146763	0.174443	0.20238	0.303719	0.387827	0.425574	0.505289	0.70737	0.355583	0.652734	0.594387	0.61985	0.739742	0.597287	0.510407	0.423996	0.773693	0.640962	0.880534	0.96814	0.558432	0.660838	0.709119	0.782522	1	0.820652	0.410177	0.624328	0.35038	0.347522	0.439819	234.46	0.491133
2025	protein kinase C, zeta	Prkcz	0.377646	0.475848	0.419143	0.346055	0.297141	0.440267	0.504765	0.434305	0.360513	0.353237	0.346477	0.463925	0.346946	0.412008	0.383232	0.368493	0.367225	0.364503	0.243628	0.265362	0.325259	0.317796	0.350185	0.544243	0.338826	0.280759	0.320894	0.361921	0.38403	0.599493	0.741961	0.776557	0.720884	0.730601	0.738628	0.766136	0.801671	1	0.690795	0.621931	0.574098	0.636483	213.03	0.531857
2025	protein kinase, cAMP dependent, catalytic, alpha	Prkaca	0.674372	0.650712	0.757605	0.716803	0.616067	0.615524	0.622586	0.651497	0.806494	0.850736	0.784766	0.756036	0.814099	0.847055	1	0.522151	0.501388	0.710949	0.689944	0.665741	0.71276	0.760683	0.488713	0.761951	0.67902	0.741852	0.61311	0.720546	0.600012	0.94767	0.924674	0.782533	0.61486	0.625121	0.706181	0.633691	0.767443	0.855625	0.88846	0.705275	0.722658	0.686685	165.68	0.28795
2025	protein kinase C, theta	Prkcq	0.0112273	0.00280682	0.0347344	0.0100344	0.0390148	0.000491194	0	0.000210512	0.00280682	0	0	0.000350853	0.00996421	0	0	0.000280682	0.000842046	0.00989404	0	0	0.00877131	0.270156	0.204056	0	0.000350853	0.0954319	0.0158585	1	0.00799944	0	0	0.000280682	7.01705e-05	0	0	0	0.000350853	0	0	0.000350853	0	7.01705e-05	142.51	0.982283
2025	protein kinase C substrate 80K-H	Prkcsh	0.677551	0.70769	0.742136	0.641072	0.819758	0.624447	0.784236	0.744528	0.776223	0.702428	0.555795	0.573376	0.636766	0.669657	0.523861	0.488578	0.689032	0.638082	0.514293	0.651118	0.654348	0.875613	0.519196	0.47602	0.599569	0.51214	0.619782	0.721804	0.543954	0.873221	0.920942	0.826935	0.781366	0.704342	0.799665	0.830881	1	0.912211	0.805884	0.921182	0.822748	0.81019	83.61	0.30018
2025	protein kinase, AMP-activated, beta 2 non-catalytic subunit	Prkab2	0.131517	0.0775408	0.0709584	0.105714	0.0655608	0.0875461	0.097683	0.0435756	0.1198	0.101632	0.0884676	0.128357	0.168641	0.183649	0.125987	0.175619	0	0.067009	0.0656925	0.0612164	0.0650342	0.22841	0.136519	0.184044	0.108083	0.0364666	0.0547657	0.123618	0.199842	0.375461	0.635861	1	0.75237	0.664429	0.611243	0.373223	0.550816	0.739731	0.717483	0.741048	0.739995	0.714323	75.96	0.738563
2025	protein kinase, cAMP dependent regulatory, type II alpha	Prkar2a	0.165478	0.187668	0.260739	0.203043	0.0361388	0.132509	0.236963	0.179743	0.345538	0.497702	0.427326	0.330956	0.308131	0.76589	0.532414	0.30512	0.255984	0.311935	0.248534	0.493898	0.370582	0.368997	0.330322	0.388176	0.167697	0.276748	0.298146	0.18434	0.188778	0.303693	0.266762	0.189412	0.136472	0.172452	0.204787	0.297194	0.303535	1	0.242669	0.41734	0.502774	0.288952	63.09	0.704255
2025	protein kinase C, iota	Prkci	0.600876	0.548997	0.625317	0.546922	0.571363	0.790408	0.632234	0.929675	0.406272	0.389209	0.297441	0.603412	0.528706	0.705096	0.714088	0.802398	0.510952	0.560756	0.428637	0.641918	0.719852	0.354162	0.681577	0.669126	0.373069	0.391284	0.412497	0.618169	0.591192	0.853585	0.855891	0.823611	0.796403	0.792714	0.73092	0.75513	0.900623	0.66682	1	0.837445	0.881254	0.808854	43.37	0.357345
2025	caveolae associated 3	Prkcdbp	0.115696	0.132933	0.165578	0.146513	0.320188	0.166884	0.184644	0.14573	0.117785	0.417603	1	0.448681	0.291982	0.350222	0.518151	0.509271	0.187255	0.277618	0.412902	0.346566	0.207626	0.455994	0.301384	0.463568	0.329068	0.430138	0.570645	0.285975	0.107078	0.359102	0.00652912	0.134239	0.0488378	0.0245495	0.0710368	0.0493601	0.142596	0.0767824	0.0788718	0.0558893	0.0334291	0.0214155	38.29	0.768041
2025	protein kinase, X-linked	Prkx	0.765739	1	0.724451	0.680527	0.613177	0.314202	0.545827	0.677306	0.520059	0.525622	0.462958	0.843631	0.54407	0.188873	0.472328	0.232504	0.133529	0.35754	0.639239	0.345242	0.484919	0.547877	0.705417	0.274671	0.197657	0.210835	0.313324	0.341142	0.609663	0.16164	0.473206	0.254758	0.408199	0.353441	0.295754	0.636603	0.346999	0.561054	0.399707	0.397365	0.549341	0.535871	34.15	0.545213
2029	ADP ribosilation (ParaG)
2030	ADP-ribosylation factor-like 3	Arl3	0.799086	0.678508	0.742237	0.787146	1	0.752555	0.608048	0.683962	0.645145	0.618268	0.630061	0.617237	0.691136	0.540438	0.571344	0.725432	0.66991	0.662638	0.684896	0.705877	0.676199	0.847288	0.636301	0.64775	0.712166	0.823998	0.74263	0.725039	0.786409	0.611537	0.583874	0.661458	0.691824	0.6676	0.671678	0.616696	0.593897	0.674283	0.518819	0.674233	0.683913	0.637186	203.52	0.324422
2030	ADP-ribosylation factor-like 13B	Arl13b	0.411509	0.382736	0.421281	0.505972	0.662324	0.479913	0.5038	0.602606	0.42671	0.484256	0.662866	0.346363	0.237785	0.448969	0.302389	0.576004	0.190554	0.26873	0.485342	0.715527	0.660695	0.250271	0.677524	0.285559	0.182953	0.405537	0.230727	0.493485	0.566232	0.307275	0.44734	0.681325	1	0.844191	0.797503	0.498371	0.769815	0.79696	0.538545	0.678067	0.612378	0.681325	18.42	0.49947
2039	Arrestin (ParaG)
2040	arrestin, beta 1	Arrb1	0.437854	0.520417	0.521162	0.428465	0.368405	0.339791	0.375708	0.38003	0.300447	0.43234	0.370045	0.205663	0.361401	0.497914	0.50775	0.574665	0.96617	0.419374	0.449627	0.459016	0.497317	0.487332	0.572876	0.815648	0.728018	0.562444	0.572876	0.571386	1	0.431148	0.375857	0.260805	0.214605	0.309985	0.286587	0.180775	0.308197	0.161699	0.179583	0.158867	0.111028	0.191803	67.1	0.587925
2040	arrestin, beta 2	Arrb2	0.63249	0.56405	0.656767	0.645145	0.840909	0.674845	0.535382	0.637913	0.489411	0.635072	0.538481	0.764721	0.532541	0.66374	0.66813	1	0.713326	0.5922	0.607438	0.659091	0.653409	0.634298	0.657541	0.470816	0.747934	0.64437	0.523244	0.798295	0.452738	0.505682	0.622934	0.537707	0.695764	0.935176	0.746901	0.584711	0.633264	0.540806	0.567407	0.647727	0.655992	0.796229	38.72	0.363303
2049	G protein (ParaG)
2050	G protein, alpha stimulating	Gnas	0.511441	0.469576	0.428683	0.468532	0.400931	0.428117	0.42607	0.484163	0.528103	0.619844	0.554474	0.515359	0.633485	0.661824	1	0.356532	0.505096	0.499492	0.500773	0.666551	0.563942	0.391217	0.515066	0.360376	0.407551	0.384376	0.405583	0.477356	0.475966	0.492951	0.359358	0.312248	0.258208	0.251818	0.259604	0.264704	0.284856	0.299432	0.323401	0.25759	0.256256	0.230927	5776.11	0.57337
2050	G protein, gamma 3	Gng3	0.615568	0.66465	0.576866	0.647212	0.505904	0.657938	0.649183	0.68465	0.697166	0.860009	0.881462	0.6002	0.818265	0.736067	0.907938	0.576903	0.787266	0.697684	0.778074	0.843906	0.790463	0.873606	0.856421	0.795005	0.942053	0.865368	0.743397	1	0.616122	0.452534	0.444986	0.489428	0.51059	0.481281	0.51673	0.45911	0.457938	0.474133	0.418338	0.38317	0.355967	0.391444	1101	0.353537
2050	G protein, alpha inhibiting 1	Gnai1	0.40647	0.400941	0.461868	0.526447	0.398852	0.185931	0.237139	0.294726	0.0156953	0.327446	0.0197393	0.0391657	0.0331445	0.724119	1	0.358792	0.159199	0.364825	0.532681	0.42192	0.635309	0.291352	0.245585	0.284628	0.203581	0.178167	0.138454	0.308612	0.201303	0.400505	0.469766	0.406258	0.368656	0.338304	0.430421	0.564943	0.575555	0.436342	0.48812	0.26605	0.244233	0.295709	895.17	0.666318
2050	G protein, gamma 2	Gng2	0.297723	0.313599	0.287153	0.27925	0.239638	0.262585	0.266515	0.278146	0.545707	0.77185	0.81466	1	0.721754	0.98659	0.96023	0.587758	0.363093	0.473195	0.450836	0.56253	0.474887	0.513166	0.423443	0.445716	0.384821	0.301824	0.325876	0.503686	0.183891	0.308809	0.334165	0.258956	0.243439	0.254453	0.333835	0.361773	0.277673	0.283252	0.292832	0.268695	0.292588	0.231793	697.26	0.591161
2050	G protein, gamma 4	Gng4	0.0229095	0.0151115	0.106419	0.0911975	0.107058	0.229426	0.151379	0.107322	0.0816812	0.402392	0.745484	1	0.243502	0.454445	0.413759	0.269297	0.23925	0.174531	0.0790378	0.100471	0.190259	0.023262	0.10404	0.174244	0.100339	0.0882457	0.0425148	0.143999	0.0259054	0.070623	0.160719	0.00185038	0.0158384	0.0697418	0.0232399	0.0423606	0.0181073	0.062076	0.170301	0.0255529	0.0827165	0.0385937	453.96	0.860751
2050	G protein, beta 5	Gnb5	0.693167	0.733973	0.663715	0.66828	0.738262	0.581279	0.516389	0.563548	0.629722	0.575177	0.519141	0.529348	0.580315	0.461729	0.534968	0.545496	0.432277	0.48907	0.576943	0.519348	0.522054	0.510723	0.501181	0.447072	0.495493	0.609331	0.570659	0.55896	0.656582	0.628805	0.625318	0.679886	0.616648	0.550175	0.664771	0.753813	0.780834	0.62252	0.982361	0.988875	1	0.799138	435.97	0.387382
2050	G protein, alpha O	Gnao1	0.59185	0.501601	0.386359	0.392323	0.386893	0.453031	0.446185	0.503504	0.576441	0.566811	0.63745	1	0.748306	0.612782	0.658869	0.426529	0.559385	0.409774	0.40931	0.457556	0.397266	0.360485	0.38195	0.459018	0.294672	0.22626	0.215817	0.392788	0.322566	0.379583	0.358326	0.367794	0.361622	0.403787	0.330293	0.376474	0.374594	0.465562	0.501926	0.471897	0.520143	0.474543	430.92	0.557016
2050	G protein, alpha q polypeptide	Gnaq	0.405202	0.35587	0.327965	0.363969	0.307464	0.410199	0.334027	0.367763	0.284835	0.304364	0.251978	0.197603	0.179509	0.228146	0.292054	0.37415	0.24115	0.362025	0.265861	0.330001	0.310565	0.413717	0.560368	0.308899	0.388033	0.32977	0.263039	0.300939	0.371419	0.562081	0.485214	0.6389	0.685363	0.678467	0.599102	0.534916	0.659818	0.767597	0.644546	0.977	0.982415	1	216.09	0.569602
2050	G protein, beta 4	Gnb4	0.283007	0.116395	0.314136	0.476222	0.567835	0.72964	0.320764	0.487049	0.0645447	0.175153	0.0112008	0.185467	0.063378	1	0.535539	0.09068	0.0370094	0.0629113	0.0524105	0.0609511	0.086013	0.161432	0.027442	0.0936669	0.0916601	0.307323	0.101414	0.0422831	0.0119942	0.237411	0.169086	0.0734587	0.0547907	0.0434499	0.0119009	0.000746721	0.0264153	0.161572	0.285388	0.120456	0.113735	0.0384562	214.27	0.831844
2050	G protein, gamma 10	Gng10	0.4105	0.376802	0.361802	0.30571	0.327523	0.411081	0.32108	0.401891	0.284582	0.252047	0.230286	0.263191	0.215972	0.27122	0.224212	0.366344	0.349337	0.491945	0.239423	0.282417	0.26636	0.411873	0.396609	0.334337	0.232557	0.173084	0.171869	0.372947	0.187609	0.37432	0.437543	0.653779	0.787672	0.712777	0.594253	0.624624	0.644536	0.613215	0.564464	1	0.983732	0.972323	189.33	0.587857
2050	G protein, beta 1	Gnb1	0.822504	0.815291	0.943797	0.858338	0.803174	0.784478	0.964339	0.962377	0.682285	0.747144	0.622908	1	0.784305	0.690941	0.77386	0.771437	0.723312	0.754645	0.628563	0.620023	0.766994	0.7176	0.423774	0.886324	0.658338	0.565551	0.708771	0.55955	0.73341	0.60427	0.863531	0.75101	0.757126	0.840046	0.79775	0.710271	0.795268	0.799827	0.764743	0.738777	0.808367	0.793364	173.3	0.24882
2050	G protein, beta 2	Gnb2	0.608841	0.622739	0.61597	0.611837	0.551216	0.648377	0.601713	0.580328	0.458728	0.599976	0.534264	0.545406	0.589972	0.784473	0.680005	0.686235	0.642506	0.793339	0.624057	0.693123	0.661615	0.690068	0.712112	0.638373	0.510423	0.514017	0.438002	0.634779	0.437822	0.735234	0.680184	0.700671	0.721577	0.795256	0.740865	0.70762	0.747274	0.695579	0.840002	0.922248	1	0.896011	166.94	0.344077
2050	G protein, alpha 11	Gna11	0.724391	0.662043	0.688528	0.70669	0.7518	0.874315	0.687207	0.777029	0.602734	0.604385	0.463576	0.677234	0.542831	0.596988	0.734694	0.390925	0.622878	0.561522	0.48973	0.508289	0.590318	0.652929	0.50175	0.521696	0.509279	0.504656	0.611783	0.572155	0.531603	0.793739	0.758933	0.806816	0.888779	0.921405	0.821412	1	0.99465	0.730731	0.799485	0.809128	0.734364	0.904696	151.41	0.326144
2050	G protein, alpha stimulating, olf	Gnal	0.472227	0.362201	0.415439	0.626353	0.542147	1	0.706832	0.713043	0.799113	0.833363	0.8685	0.450577	0.382875	0.879148	0.989796	0.445342	0.457143	0.352174	0.393434	0.286247	0.577107	0.935138	0.870364	0.620408	0.642857	0.486957	0.588642	0.562822	0.892902	0.199024	0.929193	0.168234	0.283762	0.244277	0.344277	0.305501	0.625555	0.374179	0.866992	0.0338953	0.0304348	0.104525	112.7	0.471634
2050	G protein, gamma 7	Gng7	0.682234	0.729646	1	0.705496	0.652047	0.425997	0.443132	0.662257	0.126077	0.0921602	0.216372	0.151381	0.128918	0.411968	0.219036	0.322117	0.149782	0.272219	0.21948	0.0686318	0.244606	0.0401314	0.172157	0.353014	0.105656	0.160526	0.156619	0.124656	0.405309	0.254018	0.342094	0.363225	0.408772	0.40016	0.429637	0.557755	0.78274	0.699014	0.684187	0.623457	0.704253	0.472254	112.63	0.630166
2050	G protein, alpha inhibiting 2	Gnai2	0.504972	0.394165	0.60813	0.630641	0.652934	0.648235	0.503442	0.533056	0.485849	0.582996	0.56125	0.316796	0.435472	0.571522	0.624631	0.631079	0.628893	1	0.916184	0.934761	0.671293	0.772375	0.754672	0.825265	0.495465	0.543766	0.478199	0.925691	0.369031	0.466616	0.52497	0.670746	0.689542	0.601574	0.583324	0.518741	0.648344	0.645285	0.37668	0.653153	0.474921	0.604633	91.51	0.403432
2050	G protein, alpha 14	Gna14	0.000128717	0.00038615	0.000128717	0.000643583	0	0	0	0.000514867	0.000257433	0.00141588	0.00115845	0	0.00180203	0	0.00682198	0.00321792	0	0.000257433	0	0.028189	0.0214957	0.122023	0.104389	0	1	0.0175055	0.56365	0.00489123	0	0	0.000643583	0.0023169	0.00102973	0.0007723	0.0015446	0	0.000901017	0.00733685	0	0.0106835	0.00283177	0.00102973	77.69	0.977854
2050	G protein, gamma 12	Gng12	0.115276	0.123177	0.197528	0.272083	0.162682	0.266005	0.430308	0.447731	0.0496353	0.361426	0.0443679	0.0571313	0.066248	0.925243	0.468395	0.0824554	0.224473	0.24372	0.0690843	0.301256	0.268841	0.0713128	0.178485	0.137561	0.0919773	0.0547002	0.101499	0.487642	0.100081	0.375203	1	0.747569	0.61487	0.499797	0.562804	0.563817	0.893841	0.631078	0.711912	0.754862	0.569895	0.647083	49.36	0.659194
2050	G protein, alpha inhibiting 3	Gnai3	0.788045	0.710166	0.682804	0.822985	0.753947	0.917702	1	0.657756	0.468533	0.564934	0.371922	0.58935	0.691433	0.635235	0.820669	0.63776	0.634182	0.679646	0.420543	0.327931	0.521785	0.756683	0.363292	0.80783	0.564723	0.603452	0.769733	0.578615	0.707009	0.607872	0.854978	0.733319	0.648916	0.96527	0.83414	0.478005	0.777731	0.780046	0.815618	0.735635	0.575458	0.666176	47.51	0.333614
2050	G protein, alpha 13	Gna13	0.392	0.338	0.3468	0.2912	0.46	0.25	0.5352	0.386	0.1764	0.3528	0.4416	0.2196	0.3864	0.808	0.2192	0.286	0.3232	0.3372	0.3432	0.904	0.5148	0.2876	0.0756	1	0.3616	0.4724	0.2424	0.2756	0.4884	0.4628	0.416	0.5044	0.6888	0.6704	0.7792	0.572	0.674	0.6032	0.524	0.5152	0.4248	0.5212	25	0.564117
2050	G protein, alpha 12	Gna12	0.579164	0.375515	0.396115	0.35668	0.612125	0.202472	0.23249	0.271925	0.569158	0.52678	0.301942	0.266627	0.301942	0.631548	0.492643	0.502649	0.129488	0.365509	0.346086	0.566215	0.297822	0.520306	0.686875	0.450265	0.519129	0.34844	0.563273	0.587993	0.954679	0.739847	0.968805	0.889347	0.89641	0.922896	0.962331	0.91289	1	0.523838	0.685109	0.417893	0.577987	0.50618	16.99	0.464405
2050	G protein, alpha 15	Gna15	0.0239637	0.0550518	0.147021	0.0537565	0.216969	0.00388601	0.00388601	0	0.104275	0.0524611	0.63342	0	0.0278497	0.585492	0.0259067	0.417098	0	0.0822539	0.25	0.00518135	1	0.0667098	0	0.536269	0	0.00323834	0.00453368	0.0634715	0	0	0.0790155	0.0252591	0.0582902	0.0569948	0.0641192	0	0.013601	0.0699482	0.00453368	0.0291451	0.0375648	0.0971503	15.44	0.904919
2050	G protein, gamma 11	Gng11	0	0.00969932	0	0	0	0.163919	0	0	0	0	0	0	0.0436469	0.319108	1	0	0	0	0	0.202716	0.0339476	0	0	0	0	0	0	0	0	0	0	0.013579	0.0261882	0.00193986	0.00775946	0	0	0.0029098	0	0.0649855	0.042677	0.0232784	10.31	0.976674
2059	RAS family (ParaG)
2060	RAB8B, RAS oncogene family	Rab8b	0.100679	0.0928814	0.101275	0.0997615	0.0695808	0.246445	0.231951	0.151637	0.101229	0.1848	0.185992	0.0899917	0.0780662	0.175488	0.160215	0.0948537	0.0699477	0.136776	0.189111	0.0814604	0.172094	0.130538	0.0994404	0.235391	0.11398	0.104899	0.0952206	0.144941	0.13063	0.334511	0.508715	0.888955	0.970691	0.750206	1	0.965645	0.771993	0.399596	0.501881	0.645629	0.43285	0.676589	218.02	0.714231
2060	RAB, RAS oncogene family-like 2	Rabl2	0.406929	0.312862	0.30057	0.410252	0.58486	0.323825	0.223778	0.26654	0.316421	0.434314	0.420645	0.465449	0.557048	0.550783	0.454865	1	0.670574	0.605553	0.467062	0.4757	0.5486	0.334551	0.460418	0.566113	0.343806	0.447556	0.336687	0.377978	0.366635	0.446084	0.326009	0.337114	0.370812	0.401661	0.391267	0.309112	0.231277	0.26915	0.262506	0.19421	0.218035	0.226578	210.7	0.60941
2060	RAB8A, RAS oncogene family	Rab8a	0.756614	0.80177	0.78836	0.732987	0.820288	1	0.707991	0.871009	0.587849	0.663109	0.577449	0.761814	0.671137	0.901752	0.89792	0.603631	0.621602	0.760263	0.913611	0.598066	0.808064	0.785988	0.676245	0.923737	0.782339	0.622149	0.708812	0.806513	0.5842	0.605911	0.487867	0.625433	0.571246	0.494709	0.617497	0.555373	0.663656	0.570881	0.498632	0.48586	0.470535	0.504014	109.62	0.319832
2060	RAB23, RAS oncogene family	Rab23	0.38806	0.478234	0.407649	0.424751	0.741294	0.328358	0.507463	0.283271	0.431281	0.264925	0.49347	0.343284	0.304726	0.40143	0.471393	0.610075	0.255286	0.412002	0.305348	0.634639	0.435945	0.417289	1	0.398321	0.213308	0.662624	0.265858	0.501244	0.402674	0.239428	0.534515	0.626555	0.68408	0.726679	0.821828	0.677861	0.607587	0.56592	0.479167	0.437811	0.466418	0.614117	32.16	0.530093
2069	RAMP (ParaG)
2070	Receptor modifying protein 1	Ramp1	0.110797	0.453346	0.521914	0.277606	0.0292455	0.225087	0.68635	0.21213	0.380645	0.0539856	0.058731	0.716982	0.108664	0.497281	0.148254	0.00186617	0.0327913	0.0117569	0.0228206	0.0527593	0.028899	0.0824847	0.0569981	0.111784	0.0107171	0.0116502	0.0381765	0.0179152	0.205972	0.551053	0.456492	0.543055	0.825913	1	0.671154	0.736897	0.657318	0.529885	0.682085	0.559691	0.803759	0.88803	375.1	0.681148
2070	Receptor modifying protein 3	Ramp3	0.00166049	0.00797033	0.349588	0.0288371	0.00481541	0.659324	1	0.236619	0.00215863	0.0790391	0.147507	0	0.00138374	0	0.00116234	0.000166049	0	0	0.00232468	0	0.00154979	0.0283943	0	0	0.0113467	0.575248	0.653733	0.0233022	0.129739	0	0	0.020424	0.00204793	0	0	0	0.000387447	0.00453866	0	0.00619915	0.0061438	0.00215863	180.67	0.927128
2070	Receptor modifying protein 2	Ramp2	0.947581	0.978142	0.392228	0.609391	0.40002	0.801457	0.455981	0.69318	0.421979	0.384538	0.246914	0.2542	0.514977	0.548776	0.376341	0.401639	0.187411	0.563752	0.412062	0.398806	0.682352	0.525299	0.74236	0.670613	0.456082	0.348715	0.348209	1	0.201376	0.713317	0.291135	0.706638	0.522263	0.400627	0.478142	0.662214	0.622951	0.293868	0.205323	0.806618	0.375936	0.599069	98.82	0.496525
2079	GPCR Regulator (ParaG)
2080	regulator of G-protein signalling 10	Rgs10	0.235392	0.421165	0.436363	0.388295	0.185853	0.322031	0.295659	0.181095	0.32501	0.0476358	0.150408	1	0.377196	0.0311348	0.00952396	0.358516	0.342391	0.299169	0.147825	0.131768	0.0768714	0.20375	0.139977	0.0992619	0.00576556	0.0657681	0.228591	0.0958833	0.219619	0.00445011	0.000591749	0.000535773	0.000267886	0.00101557	0.000455807	0.00461005	0.000359847	0.00111153	0.00021191	0.000135942	0.000175925	0.000191919	2501.06	0.857658
2080	regulator of G-protein signaling 4	Rgs4	0.0807761	0.0650331	0.0359449	0.0412241	0.0110211	0.295625	0.226617	0.049858	0.632674	0.471585	0.135366	0.000715112	0.0158587	0.000715112	0.00607845	0.00254496	0.00973814	0.0186981	0.278746	0.484141	0.0331475	0.038248	0.0134925	0.0132506	0.0331055	0.11019	0.281786	0.0234725	0.137007	0.147229	0.273583	0.133947	0.0507519	0.0593543	0.0245347	0.101052	0.0744137	1	0.779935	0.38085	0.359985	0.0992954	950.9	0.852888
2080	regulator of G-protein signaling 12	Rgs12	0.00337152	0.00372868	0.00695734	0.00671448	0.00857167	0.0302437	0.0331724	0.0155433	0.0143147	0.680862	0.125718	0.121503	0.0641304	0.964356	1	0.114675	0.117961	0.0215149	0.631875	0.290365	0.524772	0.4834	0.434212	0.490343	0.00122861	0.00540015	0.00574302	0.0623161	0.0116146	0.00155719	0.0100431	0.00178577	0.00368582	0.000285722	0.000171433	0.000342867	0.00227149	0.00218578	0.00131432	0.00187148	0.000300009	0.000971456	699.98	0.870698
2080	regulator of G-protein signaling 2	Rgs2	0.306265	0.288314	0.290756	0.285758	0.645721	0.191809	0.309259	0.168708	0.178074	1	0.136221	0.117222	0.145798	0.125768	0.161898	0.111881	0.122678	0.147667	0.132387	0.464366	0.229083	0.20747	0.25577	0.119797	0.194308	0.543875	0.377265	0.243104	0.374766	0.218935	0.10631	0.114189	0.131739	0.248884	0.358018	0.388615	0.245851	0.301343	0.145416	0.133112	0.159818	0.146217	524.22	0.766477
2080	regulator of G-protein signaling 17	Rgs17	0.460798	0.397872	0.227533	0.338141	0.129187	0.290365	0.289285	0.475783	0.512872	0.327524	0.754709	0.104101	0.382628	0.0517217	0.0214685	0.203293	0.310025	0.417273	0.175342	0.564523	0.572885	1	0.948748	0.552779	0.77195	0.570113	0.450909	0.773547	0.279278	0.352938	0.241274	0.0944238	0.0918636	0.0835721	0.139498	0.192347	0.180462	0.0870719	0.14981	0.0794147	0.0691032	0.0820924	425.74	0.678085
2080	regulator of G-protein signaling 14	Rgs14	0.00655121	0.00310471	0.000939957	0.00133873	0	0	0.00264897	0.00145266	0.00136721	8.54506e-05	0	0	0	0	0	0	0	0.00920018	0.00108237	0	8.54506e-05	0.0111655	0	0.0210778	0.00165205	0.00304774	0.00478523	0.0162926	0.00427253	0.0762219	0.320497	0.632819	0.68688	0.686425	0.47089	0.189444	0.402074	0.709098	0.973995	0.651191	1	0.658255	351.08	0.840294
2080	regulator of G-protein signaling 8	Rgs8	0.246955	0.290518	0.126707	0.188055	0.0370152	0.113346	0.153045	0.131986	1	0.0998083	0.487332	0.420204	0.749359	0.0514378	0.0160743	0.361628	0.616753	0.370535	0.248813	0.212977	0.0750627	0.257219	0.198732	0.106828	0.137915	0.116885	0.203274	0.252647	0.171037	0	0.0232709	0.00586934	0.0286683	0.0315883	0.0116797	0.0194956	0.0136853	0.0358649	0.0636779	0.0374281	0.0596962	0.0603156	339.05	0.833332
2080	regulator of G protein signaling 7	Rgs7	0.662229	0.884985	0.572947	0.465205	0.413851	0.621839	1	0.970687	0.936638	0.213023	0.179048	0.115089	0.668158	0.0137242	0.0215932	0.455471	0.676363	0.604274	0.241217	0.383345	0.283509	0.265346	0.41042	0.296189	0.472179	0.311666	0.305997	0.679757	0.580406	0.824607	0.63657	0.678713	0.749758	0.795741	0.827217	0.829529	0.79507	0.985493	0.703737	0.75248	0.792273	0.806109	268.14	0.441891
2080	regulator of G-protein signaling 6	Rgs6	0.277949	0.84766	1	0.20117	0.0263243	0.172571	0.463438	0.344898	0.574911	0.0274618	0.029493	0.157784	0.396734	0.112691	0.00154371	0.145921	0.421433	0.262187	0.0322554	0.0391615	0.0282743	0.000487488	0.00259994	0.137797	0.591323	0.0554111	0.0564673	0.0112935	0	0.0123497	0.0489925	0.116672	0.0327429	0.030468	0.0508612	0.00040624	0.0303867	0.070767	0.0593923	0.00617485	0.0119435	0.00519987	123.08	0.856205
2080	regulator of G-protein signaling 16	Rgs16	0.155374	0.16427	0.138926	0.129202	0.0806869	0.100238	0.136444	0.0863763	0.266887	0.0580325	0.140581	0.907831	0.6096	0.101272	0.0328954	0.412744	1	0.397124	0.264301	0.390814	0.168511	0.818455	0.680046	0.382952	0.0048619	0.047688	0.0432399	0.0436537	0.262025	0	0.0048619	0	0	0	0	0	0	0.000931002	0.0078618	0	0	0	96.67	0.828325
2080	regulator of G-protein signaling 19	Rgs19	0.458969	0.502803	0.381951	0.368498	0.284641	0.552018	0.496525	0.428027	0.564798	0.440695	0.363789	0.282735	0.390583	0.353363	0.427354	0.208408	0.275112	0.256614	0.360426	0.329821	0.424552	0.378924	0.206726	0.402242	0.585987	0.440919	0.379596	0.619843	0.280605	0.834305	1	0.848879	0.899327	0.887668	0.902803	0.847534	0.862892	0.572422	0.885426	0.843274	0.833744	0.793498	89.2	0.476627
2080	regulator of G-protein signaling 11	Rgs11	0.312348	0.549738	0.396118	0.191291	0.302388	0.35998	0.480909	0.393309	0.330737	0.353084	0.576299	0.396118	0.5136	0.429447	0.320393	0.0979441	0.122207	0.246967	0.139063	0.0736815	0.112629	0.103818	0.189503	0.755204	0.912016	0.0989656	0.129741	0.197165	0.201379	0.177883	0.524837	0.652535	0.792108	0.681267	0.417954	0.338654	0.335717	0.407355	0.596348	0.813689	0.7349	1	78.31	0.615627
2080	regulator of G-protein signaling 5	Rgs5	0.0112045	0	0.000215471	0.00538677	0	0.51713	0.419522	0.0534368	0.527042	0.542771	1	0	0.000861883	0	0	0	0	0.00344753	0.0937298	0.78927	0.00409395	0	0	0.109244	0	0.03663	0.0308123	0.00237018	0	0.00237018	0.116354	0.0454643	0.0180995	0.00495583	0	0.0144365	0.0448179	0.0277957	0.015083	0.0327516	0.0775695	0.0206852	46.41	0.912987
2080	regulator of G-protein signaling 9	Rgs9	0.0287547	0.00685689	0.0364964	0.0878124	0.105729	0.208582	0.066357	0.0274276	0.0515373	0.188012	0.0833886	0.0765317	0.00309666	0.355452	0.305685	0.281354	0.0670206	0.115461	0.247954	0.315859	0.440389	0.183588	0.119443	0.340854	0.49635	0.270737	0.0648087	0.172749	0.0318514	0.421809	0.781022	0.427781	0.499447	0.811988	0.865295	0.700288	0.324043	1	0.397257	0.270073	0.284893	0.266092	45.21	0.735851
2080	regulator of G-protein signaling 20	Rgs20	0.0977444	0.0725027	0.0641783	0.0400107	0.238185	0.138292	0.0864662	0.0553169	0.18609	0.269066	0.114125	0.373792	0.376477	0.564447	0.477981	0.395274	0.0695489	0.305585	0.520408	0.258056	1	0.0786788	0.460795	0.846939	0.837272	0.649033	0.66971	0.513695	0.248926	0.0966702	0.0778733	0.0904941	0.0429646	0.0252417	0.0252417	0.0107411	0.0341031	0.166219	0.0459184	0.112513	0.210258	0.0491407	37.24	0.756196
2080	regulator of G-protein signaling 13	Rgs13	0.0204962	0	0.0291262	0.0280475	0	0.00916936	0	0	0	0.695793	0	0	0	0.165588	0.0118662	0	0	0.0151025	0.0210356	0.462783	0.066343	0	0	0	0	0.140237	0.0598706	0.01726	0.062028	0.0987055	0.25836	0.0485437	0.0161812	0.135922	0.759978	1	0.279935	0.0436893	0.0145631	0	0.000539374	0.00431499	18.54	0.915476
2080	regulator of G-protein signaling 3	Rgs3	0.646412	0.548032	0.47338	0.51331	1	0.391782	0.292824	0.273148	0.516204	0.381944	0.558449	0.4375	0.477431	0.128472	0.0949074	0.559606	0.428241	0.333333	0.190394	0.209491	0.267361	0.342593	0.0104167	0.219329	0.251157	0.236111	0.23669	0.113426	0.73669	0.0752315	0.162616	0.0515046	0.0162037	0.03125	0.0306713	0.109954	0.0457176	0.0729167	0.0144676	0.00347222	0.00752315	0.00810185	17.28	0.743945
2089	Other (ParaG)
2090	regulator of G-protein signalling 7 binding protein	Rgs7bp	0.597141	1	0.449431	0.276438	0.116467	0.259818	0.495032	0.495132	0.725642	0.220356	0.276892	0.213336	0.297036	0.0624024	0.0958513	0.132088	0.269953	0.172458	0.119147	0.172458	0.0887946	0.237294	0.105079	0.07499	0.127756	0.154848	0.235778	0.293348	0.269036	0.13662	0.168507	0.244805	0.249101	0.167318	0.170215	0.186862	0.240428	0.402051	0.267437	0.304328	0.289243	0.317552	1101.08	0.751745
2090	unc-119 lipid binding chaperone	Unc119	1	0.841794	0.636598	0.725672	0.762723	0.64465	0.57948	0.855004	0.842549	0.693087	0.994779	0.689124	0.800088	0.391583	0.487765	0.512487	0.556898	0.681324	0.766497	0.673209	0.550293	0.590803	0.58684	0.507077	0.683399	0.675159	0.700195	0.567717	0.833428	0.12537	0.216582	0.193621	0.14682	0.135497	0.162232	0.155941	0.183305	0.0903315	0.131534	0.0976914	0.072781	0.0944203	158.97	0.496674
2090	tubby protein	Tub	0.201966	0.12031	0.21841	0.179851	0.100085	0.22909	0.206124	0.243739	0.355165	0.335507	0.221435	0.30602	0.328513	0.324355	0.386069	0.268122	0.177015	0.299594	0.258104	0.20688	0.343162	0.338626	0.161232	0.53029	0.356015	0.249315	0.285039	0.269823	0.392212	0.26283	0.537567	0.974861	0.916265	0.844438	0.715433	0.792836	0.897174	0.598904	0.580947	0.858993	0.939892	1	105.81	0.589946
2090	sorting nexin family 27	Snx27	0.570598	0.454154	0.577212	0.640245	0.681832	0.737248	0.549955	0.546247	0.729732	0.608378	0.456358	0.577713	0.587534	0.367071	0.650466	0.543742	0.649063	0.551959	0.540234	0.386311	0.500351	0.565087	0.173364	0.600561	0.545245	0.580118	0.505862	0.592244	0.707786	0.840365	0.800281	0.927949	0.998597	0.945886	1	0.702375	0.97154	0.682433	0.715503	0.887163	0.821024	0.985169	99.79	0.354757
2090	protein interacting with C kinase 1	Pick1	0.657723	0.77436	1	0.910754	0.880669	0.852717	0.75	0.801751	0.569264	0.549394	0.498541	0.730692	0.587674	0.388752	0.575999	0.618433	0.505613	0.77784	0.569488	0.52335	0.607095	0.529075	0.376628	0.80568	0.607768	0.530085	0.611248	0.681747	0.897845	0.756174	0.617423	0.493714	0.508644	0.527279	0.599349	0.74652	0.600247	0.44634	0.57656	0.446116	0.505164	0.469466	89.08	0.378947
2090	tubby-like protein 4	Tulp4	0.571319	0.482825	0.46865	0.555102	0.43928	0.763887	0.609756	0.524709	0.613076	0.537735	0.581918	0.408249	0.63951	0.480143	0.662495	0.84357	0.571447	0.599029	0.655472	0.759673	0.782148	0.97446	0.718299	0.613715	0.562125	0.437747	0.624441	0.527008	0.37658	0.33942	0.458051	0.270719	0.245307	0.299068	0.311327	0.588175	0.380667	1	0.311199	0.247733	0.312731	0.219512	78.31	0.478822
2090	ecotropic viral integration site 5 like	Evi5l	0.9	0.791927	0.842969	0.789583	0.340104	0.826042	0.663542	0.822656	0.802083	0.885938	0.81849	0.508594	0.452083	0.497917	0.759115	0.926823	0.213542	0.409375	0.417448	0.742708	0.920573	1	0.448437	0.671875	0.655729	0.713802	0.575781	0.74349	0.798177	0.747135	0.748177	0.86875	0.613021	0.716667	0.928125	0.910417	0.85026	0.770573	0.6875	0.715365	0.733333	0.867969	38.4	0.290339
2090	tubby-like protein 3	Tulp3	0.450908	0.351185	0.273623	0.388119	0.218221	0.333026	0.255771	0.153894	0.372114	0.169591	0.338566	0.217913	0.271776	0.223146	0.17944	0.225608	0.142813	0.342259	0.0726377	0.103109	0.158818	0.505386	1	0.373346	0.264081	0.171745	0.191444	0.183133	0.330255	0.163743	0.193906	0.141582	0.203139	0.152047	0.182518	0.135734	0.182825	0.173592	0.0855648	0.156356	0.206525	0.198215	32.49	0.769813
3009	Interleukin receptor (CatR)
3010	ciliary neurotrophic factor receptor	Cntfr	0.330071	0.267166	0.319059	0.430258	0.319275	0.295019	0.306967	0.314308	0.39751	0.345689	0.223694	0.23413	0.296531	1	0.326256	0.329063	0.274075	0.306751	0.355189	0.351231	0.44674	0.391248	0.334533	0.320354	0.208723	0.182525	0.261336	0.298906	0.206564	0.0634806	0.0649921	0.0957967	0.059738	0.101914	0.122283	0.108464	0.0972362	0.115589	0.0959407	0.0430402	0.04887	0.0616093	138.94	0.762143
3010	LIF receptor alpha	Lifr	0.169675	0.173503	0.0999453	0.163659	0.0843588	0.0898277	0.0464862	0.195105	0.154498	0.11854	0.109379	0.129751	0.133306	0.0228329	0.057971	0.0168171	0.0195515	0.143287	0.0582445	0.0954334	0.0471698	0.0218759	0.0155865	0.0437517	0.0993984	0.0914684	0.180749	0.145611	0.169128	0.618403	0.72915	1	0.775089	0.916051	0.921247	0.557424	0.892808	0.577523	0.850014	0.347142	0.216708	0.467733	73.14	0.73741
3010	interleukin 12 receptor	Il12rb2	0.765769	0.570517	0.503898	0.682495	0.746988	0.821403	0.517009	0.733168	0.53331	0.409993	0.307229	0.362863	0.483345	0.572998	0.420978	0.540397	0.762934	0.564493	0.507796	0.257973	0.627215	1	0.80652	0.782778	0.354359	0.511339	0.439759	0.45039	0.301559	0.295535	0.23742	0.424167	0.30085	0.325301	0.474486	0.271084	0.346563	0.510276	0.357548	0.450744	0.551736	0.454996	28.22	0.503898
3010	interleukin 6 signal transducer	Il6st	0.40784	0.540897	0.541651	0.70637	0.137957	0.280437	0.324161	0.637769	0.322654	0.30833	0.201658	0.229928	0.21862	0.372409	0.422164	0.299284	0.357331	0.64493	0.491519	0.319261	0.401432	0.555974	0.344516	0.0912175	0.278553	0.514135	0.355824	0.389747	1	0.528835	0.718809	0.479834	0.255937	0.427064	0.42631	0.531474	0.289861	0.313607	0.373916	0.303053	0.566152	0.405579	26.53	0.602024
3010	interleukin 17 receptor D	Il17rd	0.0558739	0.0119389	0.0157593	0.0100287	0.017192	0.0487106	0.0109838	0.0100287	0.0305635	0.00859599	0	0	0.012894	0.0095511	0.123687	1	0	0.0052531	0.0429799	0.208691	0.15425	0.159981	0	0	0.0377268	0.0176695	0.052531	0.0124164	0.00573066	0.112225	0.0176695	0.065425	0.0978988	0.0358166	0.0959885	0	0.0635148	0	0	0.0100287	0.0124164	0.0472779	20.94	0.960456
3010	colony stimulating factor 2 receptor	Csf2ra	0.612346	0.568889	0.878025	1	0.855309	0.82963	0.66716	0.910617	0.531852	0.689877	0.81679	0.648395	0.637037	0.839506	0.535309	0.823704	0.724444	0.769383	0.695309	0.734815	0.416296	0.707654	0.693333	0.711605	0.810864	0.70321	0.667654	0.440988	0.684444	0.391605	0.385679	0.457778	0.574321	0.511605	0.550617	0.477037	0.402963	0.638025	0.468642	0.521975	0.603457	0.525432	20.25	0.363083
3010	interleukin 15 receptor	Il15ra	0.0523659	0.044795	0.0826498	0.0119874	0.196215	0	0.051735	0.0132492	0.0864353	0.196845	0.230284	0.129338	0.165931	0.0403785	0.129338	0.158991	0.278233	0.314826	0.270032	0	0.037224	0	0.0681388	0	1	0.46877	0.578549	0.266877	0.603155	0.491483	0.364669	0.0914826	0.0429022	0.0599369	0.0454259	0.165931	0.17918	0.206309	0.164038	0.0618297	0.137539	0.0542587	15.85	0.840455
3010	interleukin 21 receptor	Il21r	0.0939986	0.00361533	0.0180766	0.0151844	0	0	0	0	0.00506146	0.00506146	0.00795372	0.0166305	0.0303688	0	0.110629	0.0455531	0	0.00289226	0	0.0166305	0.0267534	0.119306	0.0253073	0	0	0	0.00433839	0.0339841	0	0.00795372	0.608821	0.0209689	0.0101229	0	0.0130152	0.010846	0.0195228	1	0.880694	0.117137	0.0151844	0.0679682	13.83	0.942596
3010	interleukin 13 receptor	Il13ra1	0.0568643	0.000812348	0.0438668	0.123477	0.0682372	0.507717	0.0787977	0	0.0446791	0.492283	0.77173	0.147847	0.222583	0.896019	0.246141	0.220146	0.0690496	1	0.665313	0.449228	0.264825	0.47766	0.058489	0.529651	0.30463	0.132413	0.289196	0.285134	0	0.188465	0.165719	0.253452	0.016247	0.0129976	0.136474	0	0.317628	0.124289	0	0.00324939	0.00974817	0.00487409	12.31	0.788294
3010	interleukin 11 receptor	Il11ra1	0.201995	0.078138	0.17872	0.280133	0.787199	0	0.0399002	0.0282627	0.909393	0.226101	0.223608	0.211139	0.376559	0.0798005	0.157107	0.0473815	0.320033	0.260183	0.0415628	0.673317	0.34414	0.0648379	0.251039	0.157938	0.312552	0.369909	0.38404	1	0.254364	0.0739817	0.168745	0.539485	0.197007	0.13882	0.176226	0.107232	0.183707	0.167914	0.18537	0.163757	0.0831255	0.102244	12.03	0.767147
3010	cytokine receptor-like factor 2	Crlf2	0.52583	0.759225	0.983395	0.559041	0.629151	0.373616	0.640221	0.878229	0.744465	0.651292	0.708487	0.411439	0.569188	0.632841	0.440037	0.637454	0.733395	0.70941	0.495387	0.393911	0.488007	0.234317	0.471402	0.545203	0.682657	0.591328	1	0.633764	0.635609	0.191882	0.190959	0.188192	0.288745	0.344096	0.256458	0.432657	0.320111	0.428967	0.369004	0.495387	0.559963	0.363469	10.84	0.483215
3010	interleukin 17 receptor A	Il17ra	0.0242764	0.0214753	0.0448179	0.0345472	0.0326797	0.0140056	0.0186741	0	0.00653595	0	0	0.00746965	0.0102708	0	0.0205415	0	0	0.00280112	0	0	0.000933707	0.142857	0	0	0	0.00560224	0	0.0513539	0	0.10084	0.460317	0.3324	0.311858	0.875817	0.753501	0.689076	0.393091	0.896359	1	0.537815	0.325864	0.499533	10.71	0.838651
3010	interleukin 6 receptor	Il6ra	0.0201536	0.00671785	0.000959693	0.00671785	0	0	0.0143954	0.0115163	0	0.00287908	0	0.012476	0	0.0105566	0.0220729	0.00383877	0.0134357	0.0806142	0.00575816	0.00671785	0.00671785	0	0	0.00767754	0	0.00671785	0	0	0.128599	0.78119	0.395393	0.43858	0.134357	0.181382	0.666987	1	0.365643	0.139155	0.0383877	0.0153551	0.0287908	0.0642994	10.42	0.911755
3010	interleukin 17 receptor E	Il17re	0.0834151	0.016683	0.0264966	0.047105	0	0	0.0235525	0	0	0	0	0	0	0	0	0.0598626	0	0.060844	0.0569185	0.125613	0.0412169	0	0	0	0.0215898	0.016683	0.0323847	0.0529931	0.0932287	1	0.582924	0.447498	0.357213	0.457311	0.962709	0.43474	0.653582	0.187439	0.162905	0.0392542	0.0117763	0.144259	10.19	0.873166
3014	Prolactin receptor (CatR)
3015	prolactin receptor	Prlr	1	0.553284	0.0929748	0.477972	0.949593	0.013594	0.0112125	0.0141893	0.00049613	0	0	0	0.00486208	0	0.000595356	0.000396904	0	0.00426672	0	0	0.000893034	0	0	0.000793808	0.0201429	0.0858305	0.0147847	0.323675	0.0514983	0.19746	0.112026	0.014487	0.0743203	0.793908	0.141	0.456737	0.0813654	0.0780909	0.01667	0.0154793	0.00754118	0.159655	100.78	0.883664
3015	growth hormone receptor	Ghr	0.604537	0.32203	0.194808	0.471469	0.0708606	0.589102	0.624649	1	0.267306	0.22334	0.101029	0.11015	0.163938	0.00420954	0.107343	0.0968195	0.025725	0.0895697	0.183583	0.0579981	0.063377	0.436155	0.144995	0.471469	0.161132	0.641955	0.399906	0.0902713	0.0114593	0.185454	0.0231525	0.099392	0.0617399	0.00818522	0.0121609	0	0.101731	0.141254	0.025725	0.0729654	0.0617399	0.0149673	42.76	0.816155
3019	Interferon receptor (CatR)
3020	interferon gamma receptor 2	Ifngr2	0.338007	0.427531	0.370568	0.338547	0.246461	0.358838	0.37232	0.337064	0.345692	0.293852	0.283201	0.318929	0.326682	0.270729	0.348524	0.270325	0.351422	0.260887	0.222327	0.273628	0.223541	0.234461	0.21208	0.168801	0.287717	0.195497	0.188351	0.366658	0.193744	0.368747	0.727653	0.958811	0.860523	0.89032	0.811716	0.501011	1	0.661588	0.879196	0.799852	0.669543	0.931981	148.34	0.57348
3020	interferon (alpha and beta) receptor 2	Ifnar2	0.465653	0.570865	0.67351	0.723648	0.648243	0.619621	0.486775	0.521121	0.675089	0.681405	0.494473	0.634228	0.5379	0.613699	0.60758	0.62653	0.530399	0.582708	0.742006	0.530596	0.698776	0.48105	0.557442	0.601461	0.775365	0.713778	1	0.850178	0.612712	0.496052	0.559416	0.481445	0.556455	0.561587	0.55231	0.484998	0.459139	0.49921	0.427754	0.604422	0.700158	0.701934	50.66	0.4063
3020	interferon gamma receptor 1	Ifngr1	0.217949	0.204772	0.217593	0.22151	0.118946	0.126781	0.224715	0.184117	0.478632	0.270299	0.437322	0.22151	0.388889	0.238604	0.188746	0.558048	0.304843	0.496439	0.27208	0.518875	0.20584	0.0181624	0.257479	0.324786	0.491453	0.345442	0.566952	1	0.464387	0.540242	0.609687	0.456909	0.520655	0.724003	0.518519	0.88141	0.393875	0.238248	0.247507	0.196581	0.288818	0.210826	28.08	0.648965
3020	interferon (alpha and beta) receptor 1	Ifnar1	0.508893	0.616334	0.425771	0.425045	0.945917	0.574229	0.494737	0.415608	0.427586	0.454446	0.701996	0.415971	0.468966	0.30853	0.398911	0.172051	0.962976	0.593103	0.405082	0.241742	0.4951	0.752087	1	0.446098	0.608348	0.488203	0.554628	0.30127	0.25118	0.589837	0.565517	0.566243	0.53539	0.79637	0.553539	0.842105	0.626134	0.377132	0.747005	0.529583	0.683848	0.679129	27.55	0.464716
3029	Ig-like IL-1 receptors (CatR)
3030	interleukin 1 receptor	Il1r1	0.730893	0.577392	0.147078	0.205523	0.219011	0.0430315	0.0314708	0.163776	0.0976236	0	0	0.0475273	0.0995504	0.0712909	0	0	0.0256904	0.00899165	0.0199101	0.044316	0.000642261	0	0	0.00963391	0.106615	0.00385356	0.0635838	0	1	0	0.00578035	0.00963391	0.0199101	0.00385356	0.0263327	0.0141297	0.0276172	0.0282595	0.0308285	0.00128452	0	0.00449583	15.57	0.929524
3034	GDNF receptor (CatR)
3035	glial cell line derived neurotrophic factor family receptor alpha 4	Gfra4	0.637656	0.637548	0.515605	0.558076	0.64881	0.600279	0.781156	0.608698	0.49319	0.725654	0.849689	0.720667	0.453132	0.630738	0.809846	0.801212	0.793329	0.724206	0.852477	0.700879	0.752735	0.587945	0.51405	0.630792	0.538127	0.566978	0.434685	0.585264	0.499088	1	0.81242	0.735146	0.833119	0.718147	0.843629	0.866045	0.810489	0.588535	0.571321	0.562741	0.665809	0.668115	186.48	0.333463
3035	glial cell line derived neurotrophic factor family receptor alpha 1	Gfra1	0.00498753	0.00352061	0.00381399	0.00616107	0	0.00293384	0.0115887	0.00381399	0.00938829	0.0112953	0	0	0.0654247	0.00161361	0.00601438	0.0161361	0.140824	0.0215637	0.1131	0.0322723	0.0261112	0.0475282	0.0341793	0.0399002	0.0161361	0.15432	0.120581	0.00278715	0.36585	0.51973	1	0.343846	0.00718791	0.00205369	0.109432	0.199648	0.477629	0.657767	0.432595	0.00982837	0.00102684	0.00484084	68.17	0.90177
3035	glial cell line derived neurotrophic factor family receptor alpha 2	Gfra2	0.00166058	0.000996347	0.00132846	0.00298904	0	0	0	0	0.467619	0.0627698	0	0	0.178678	0	0	0.0508137	0	0.118897	0	0.0106277	0.000332116	0	0	0.118897	1	0.0212554	0.0445035	0.0278977	0.00199269	0.237131	0.137496	0.0129525	0.12554	0.156094	0.011624	0.0534706	0.0627698	0.173696	0.589173	0.163733	0.218532	0.785453	30.11	0.906368
3039	Toll-like receptor (CatR)
3044	NOD-like receptor (CatR)
3045	NLR family X1	Nlrx1	0.0608993	0.0796813	0.0392715	0.0432555	0.200341	0.0199203	0.150256	0.156517	0.0415481	0.0011383	0	0.0512237	0.0512237	0.117814	0.00796813	0.0409789	0.211155	0.222538	0.191804	0.118953	0.0432555	0	0	0	0.0580535	0	0.0688674	0.0830962	0	0.481503	0.491747	0.535572	0.813887	0.626067	0.347752	0.155948	0.51679	0.332954	1	0.28173	0.162208	0.712578	17.57	0.816622
3049	Receptor S/T kinase (CatR)
3050	activin receptor IIA	Acvr2a	0.251196	0.219211	0.299721	0.366381	0.397369	0.318354	0.355122	0.374153	0.262057	0.288561	0.154444	0.146074	0.209546	0.226584	0.300817	0.568553	0.0729374	0.447589	0.435134	0.345257	0.312276	0.389896	0.552013	0.627939	0.271722	0.282284	0.204663	0.30002	0.14179	0.640494	1	0.371064	0.384117	0.428657	0.393683	0.685034	0.656636	0.313173	0.411817	0.346353	0.312176	0.3055	100.36	0.649503
3050	bone morphogenetic protein receptor	Bmpr2	0.519524	0.530709	0.571517	0.594096	0.404039	0.536717	0.606007	0.607354	0.640911	0.573692	0.607561	0.503055	0.692905	0.727084	0.616986	0.781771	0.499741	0.589332	0.799586	1	0.70668	0.451372	0.437079	0.622579	0.664112	0.576592	0.618332	0.652615	0.630761	0.662662	0.786639	0.728845	0.783325	0.707198	0.753599	0.892905	0.73941	0.74231	0.76406	0.665251	0.804868	0.742103	96.55	0.352783
3050	activin A receptor	Acvr1	0.556458	0.292989	0.241697	0.3131	0.333764	0.174354	0.204244	0.231919	0.789114	0.388745	0.83321	0.369004	1	0.814576	0.410148	0.535793	0.266236	0.354982	0.446863	0.308672	0.406273	0.353321	0.599815	0.853875	0.124354	0.229336	0.358672	0.130812	0.689852	0.20738	0.286531	0.562731	0.426753	0.427675	0.556827	0.783948	0.680443	0.568819	0.406089	0.584133	0.578782	0.602214	54.2	0.554037
3050	bone morphogenetic protein receptor	Bmpr1a	0.526177	0.360187	0.402597	0.570008	0.557833	0.430601	0.439529	0.446631	0.411932	0.52638	0.506899	0.46043	0.451299	0.510146	0.504261	0.732549	0.837054	0.898133	0.438109	0.565544	0.79586	0.388393	0.993101	1	0.341721	0.538758	0.560268	0.730114	0.472606	0.521713	0.48194	0.45901	0.589489	0.627232	0.436282	0.431412	0.362216	0.611607	0.47362	0.637175	0.682427	0.593547	49.28	0.455981
3050	activin A receptor	Acvr1c	0.0208075	0.000990835	0.00173396	0.00148625	0.00222938	0	0.0240277	0.00148625	0.0208075	0.0431013	0.134754	0	0.0165965	0.0532574	0	0.058707	0.00173396	0.0537528	0.0790191	0.0458261	0.0792668	0.00346792	0.00668813	0.00247709	0	0	0.0921476	0.000743126	0.0183304	0.162497	0.0123854	0.565024	0.230865	0.11246	0.547684	0.189745	1	0.272727	0.00445876	0.0108992	0.00371563	0.0217984	40.37	0.929324
3050	transforming growth factor	Tgfbr3	0.0287435	0.0971804	0.0750068	0.0580345	0.00383247	0.0301122	0.125103	0.150835	0.166712	0.0821243	0.343827	0.0202573	0.0355872	0.0262798	0.113879	0.0440734	0.0052012	0.143444	0.377224	0.0670682	0.136053	0.0380509	0.342732	0.376403	0.331782	0.193266	0.272653	0.14098	0.0791131	0.399398	0.329866	0.388722	0.516562	0.73775	0.873255	1	0.486176	0.33452	0.399945	0.321927	0.358062	0.558171	36.53	0.765612
3050	bone morphogenetic protein receptor	Bmpr1b	0.0618218	0.105886	0.13877	0.107202	0.0121671	0	0.0868135	0.0864847	0.00953634	0.0670832	0.0769484	0.00197304	0.00822098	0.057218	0.00493259	0.00230187	0.00230187	0.0197304	0.000986518	0.00131536	0.00197304	0	0.0881289	0.00526143	0.0154554	0.0318974	0.0325551	0.0092075	0	0.120684	0.171325	0.0223611	0.0358435	0.0105229	0.0384742	0.00263071	0.706675	0.232818	1	0.0947057	0.020388	0.010194	30.41	0.938956
3050	activin receptor IIB	Acvr2b	0.172887	0.205636	0.352628	0.343488	0.452018	0.214775	0.302361	0.284844	0.595963	0.653085	1	0.424219	0.441736	0.725819	0.554455	0.595583	0.606626	0.406702	0.718583	0.572353	0.684311	0.859101	0.341584	0.309596	0.414318	0.571211	0.364052	0.313404	0.43374	0.583016	0.325209	0.267708	0.42917	0.50952	0.405179	0.32064	0.198401	0.182026	0.124905	0.157654	0.119193	0.222391	26.26	0.591217
3050	transforming growth factor	Tgfbr2	0.00671592	0.00134318	1	0.376091	0.212223	0.180658	0.370047	0.407656	0.0268637	0.0214909	0.0577569	0	0	0	0	0	0	0	0.0752183	0	0	0	0	0	0	0.118872	0.511081	0.0208193	0.274009	0.00940228	0	0	0.000671592	0	0.00134318	0	0.0214909	0.00268637	0	0.00402955	0	0.00470114	14.89	0.93402
3050	activin A receptor	Acvr1b	0.377713	0.290883	0.335022	0.298119	0.367583	0.220695	0.53835	0.303184	0.505789	0.27424	0.382779	0.180897	0.261216	0.408828	0.252533	0.32055	0.398698	0.358177	0.255427	0.15123	0.33864	0.497106	0.230101	0.628075	0.342258	0.294501	0.22576	0.276411	0.506512	0.253256	0.462373	0.71563	1	0.903763	0.684515	0.553546	0.863965	0.617945	0.510854	0.639653	0.683068	0.801737	13.82	0.572888
3054	Receptor Tyrosine Kinase (CatR)
3055	erb-b2 receptor tyrosine kinase 4	Erbb4	0.545796	0.5894	0.785317	0.529493	0.92908	0.875107	0.663974	0.41844	0.329465	0.221488	0.388517	0.0735709	0.341162	0.279458	0.164719	0.811747	0.54172	0.531658	0.634455	0.648724	0.501148	0.559236	0.477348	0.656608	0.0201544	0.134091	0.172761	0.0599418	1	9.64117e-05	0	0.000135853	5.25882e-05	5.69706e-05	5.25882e-05	3.50588e-05	1.75294e-05	0.000127088	9.20294e-05	0.000144618	3.06765e-05	0.000254176	2281.88	0.685715
3055	Eph receptor A6	Epha6	0.223466	0.276236	0.22827	0.281151	0.179518	0.118498	0.0636982	0.0432401	0.155975	0.0497283	0.129159	0.029011	0.1562	0.0175725	0.0178144	0.158377	0.192313	0.199328	0.0303761	0.0840266	0.0385489	0.0544108	0.0818754	0.100217	0.171112	0.279709	0.228538	0.262369	0.0984631	0.0132615	0.127137	0.433161	0.488868	0.455166	0.156788	0.121919	0.148347	0.692576	0.277722	0.93047	1	0.853951	1157.49	0.789059
3055	KIT proto-oncogene receptor tyrosine kinase	Kit	0.0045871	0.00933938	0.0123509	0.00312583	0.000254133	0.744037	1	0.839998	0.000902172	0.0174589	0.000927585	0.0168363	0.00188058	0.286052	0.0275099	0.155364	0.076189	0.0283993	0.0943214	0.0119824	0.0252608	0.0127575	0.0349941	0.0286154	6.35332e-05	0.000127066	0.00011436	0.00143585	0.0170523	0.201375	0.300525	0.226547	0.151984	0.0534823	0.128795	0.17323	0.212989	0.130268	0.32238	0.04704	0.000813225	0.0259215	786.99	0.892017
3055	Eph receptor A7	Epha7	0.0483492	0.0962683	0.0710993	0.124958	0.0609807	0.107287	0.142212	0.115404	0.0932986	0.247443	0.359649	0.0593816	0.0563715	0.110687	0.0566537	0.320424	0.10929	0.142064	0.529825	0.213231	0.350337	0.207103	0.271094	0.267291	0.102302	0.111036	0.162275	0.384442	0.0885282	0.0157088	0.0392652	0.131328	0.23672	0.242162	0.0845506	0.0447344	0.182458	0.135009	0.106696	0.622707	1	0.955158	744.17	0.809615
3055	Eph receptor A5	Epha5	0.432899	0.40231	0.530412	0.546718	1	0.155072	0.15395	0.0965526	0.174613	0.0892414	0.0575741	0.163919	0.327174	0.162339	0.0642355	0.212912	0.410803	0.366684	0.249173	0.0952676	0.0504254	0.222424	0.251462	0.0960209	0.294547	0.509261	0.321901	0.420212	0.710785	0.0457728	0.118309	0.31329	0.319996	0.294414	0.204375	0.101663	0.195188	0.188615	0.236781	0.414363	0.476501	0.483	677.04	0.732655
3055	neurotrophic tyrosine kinase	Ntrk2	0.673182	0.538372	0.398305	0.423402	0.317166	0.470049	0.4289	0.511308	0.291608	0.234537	0.21718	0.141447	0.231246	0.311392	0.171674	0.606016	0.606586	0.580036	0.374219	0.30378	0.218651	0.197562	0.214845	0.230768	0.29843	0.346694	0.307163	0.284548	0.4943	0.248658	0.245017	0.237093	0.217143	0.233599	0.203997	0.141061	0.216187	1	0.423733	0.454714	0.575182	0.342281	543.88	0.659463
3055	Eph receptor A4	Epha4	0.0276669	0.0333104	0.00701996	0.0465244	0	0.102877	0.12914	0.0948383	0.187639	0.0923606	0.068713	0.00200964	0.0408259	0.00432209	0.0229043	0.169387	0.100757	0.0662078	0.358238	0.143923	0.292939	0.159752	0.128644	0.31543	0.0256297	0.0736958	0.0641432	0.0734205	0.0392842	0.386208	0.489387	0.668603	0.864446	0.939849	0.649608	0.648754	0.628273	0.55733	0.365781	0.852195	0.871246	1	363.25	0.736749
3055	neurotrophic tyrosine kinase	Ntrk3	0.269559	0.224399	0.134011	0.21001	0.08728	0.0753353	0.118155	0.0403744	0.380972	0.186609	0.12968	0.165654	0.195411	0.32771	0.121123	0.232572	0.160624	0.14861	0.140402	0.0222828	0.163069	0.654268	0.35132	0.462559	0.129296	0.168308	0.166876	0.287266	0.864976	0.483725	0.593217	0.490465	0.628842	0.696179	0.548547	0.543588	0.494447	1	0.767184	0.722408	0.775112	0.745285	286.32	0.655909
3055	anaplastic lymphoma kinase	Alk	0.337537	0.589782	0.443245	0.166791	0.0337751	0.568566	0.587377	1	0.379062	0.0945917	0.0216439	0.0608166	0.261597	0.00277897	0.0339354	0.0277897	0.181648	0.0358059	0.0577704	0.0601218	0.0937366	0.0104211	0.0731082	0.199177	0.327651	0.341278	0.276026	0.124145	0.37981	0.0070543	0.0371419	0.00374091	0.00635956	0.00582514	0.00352715	0.000748183	0.00561137	0.026988	0.0244763	0.00138948	0.00171013	0.00133604	187.12	0.856198
3055	epidermal growth factor receptor	Egfr	0.239507	0.173068	0.145627	0.0957705	0.000432129	1	0.92535	0.538649	0.0165289	0.00194458	0	0.00750824	0.16221	0	0	0.204181	0.524766	0.56382	0.0885324	0.360071	0.00313293	0	0	0.0317074	0.0128018	0	0.00237671	0.0016745	0.0197159	0.00718414	0.000918274	0.000162048	0	5.40161e-05	0	0	0	0.000756225	0	0.000108032	5.40161e-05	0.000216064	185.13	0.899297
3055	Eph receptor A3	Epha3	0.524429	0.520421	0.988032	0.485273	1	0.343694	0.37309	0.529658	0.663045	0.384303	0.290594	0.111021	0.535584	0.32551	0.182827	0.485679	0.831755	0.351653	0.308662	0.280079	0.105676	0.115262	0.0445593	0.0390403	0.0608842	0.397548	0.289374	0.102364	0.47499	0.0295707	0.0572242	0.187475	0.305699	0.151455	0.151688	0.0345669	0.178935	0.0616395	0.00842387	0.132342	0.0571661	0.374949	172.13	0.710338
3055	TYRO3 protein tyrosine kinase 3	Tyro3	0.015015	0.0135564	0.0207636	0.018018	0.0504505	0.0531103	0.0293436	0.0314028	0.0271986	0.0396396	0.0160446	0.00712141	0.0273702	0.0187044	0.023166	0.0431574	0.0763621	0.0806521	0.0675247	0.0504505	0.0024024	0.0385242	0	0.049335	0.0425568	0.0474474	0.0572287	0.035607	0.0212784	0.128614	0.322437	0.447791	0.350064	0.496268	0.424625	0.262977	0.531789	1	0.676448	0.742171	0.838353	0.540112	116.55	0.834998
3055	Eph receptor A10	Epha10	0.0839353	0.106793	0.0885983	0.096553	0.0687574	0.266069	0.22657	0.14995	0.28207	0.162842	0.16211	0.0984731	0.116668	0.0234982	0.0993874	0.0174637	0.0117948	0.102953	0.0429734	0.0415105	0.0824723	0.147024	0.239828	0.121788	0.252537	0.15827	0.178477	0.0929871	0.154521	0.00841181	0.0483679	0.0532139	0.0391332	0.0198409	0.00731462	0.00484594	0.0298071	0.237451	0.285544	0.525281	1	0.24056	109.37	0.87374
3055	Eph receptor B6	Ephb6	0.114379	0.162004	0.214964	0.145999	0.0637606	0.0917372	0.194405	0.215224	0.196487	0.237996	0.22095	0.044242	0.026285	0.182563	0.112427	0.362915	0.170722	0.255433	0.27352	0.100846	0.228107	0.171633	0.475211	0.456734	0.41093	0.387118	0.418217	0.205335	0.0612882	0.602212	0.529083	0.550813	0.665322	0.938582	1	0.383084	0.669876	0.697332	0.474301	0.571633	0.377619	0.627326	76.85	0.675887
3055	receptor tyrosine kinase-like orphan receptor 1	Ror1	0.0315938	0.00927381	0.0286074	0.0190192	0	0.0106885	0.000628733	0.0584722	0.0567432	0.0253065	0.009431	0.578592	0.0468406	0.012889	0.0297076	0	0	0.00345803	0	0	0.0185476	0.00361522	0	0.0532851	0.000785916	0.00220057	0	0.000314367	0.00141465	0.156555	0.0575291	0.665042	0.887457	0.724615	0.164257	0.227287	0.319711	0.348475	0.613644	1	0.691606	0.856649	63.62	0.836238
3055	fibroblast growth factor receptor 1	Fgfr1	0.0692308	0.0282609	0.0198997	0.0312709	0.0272575	0.0173913	0.0267559	0.0413043	0.0349498	0.0913043	0.156689	0.138796	0.235452	0.412876	0.0859532	0.25301	0.267391	0.273746	0.326254	0.107525	0.080602	0.0255853	0.0285953	0.0217391	0.0784281	0.00585284	0.0578595	0.0770903	0.0817726	0.313211	0.237625	0.22709	0.497659	0.935284	0.220067	0.559197	0.160702	0.733779	0.422074	0.668562	0.797826	1	59.8	0.783514
3055	lemur tyrosine kinase 2	Lmtk2	0.339231	0.339946	0.309383	0.338874	0.27471	0.267918	0.495085	0.334406	0.300447	0.345308	0.495621	0.20286	0.312064	0.304915	0.340304	0.528686	0.337265	0.374263	0.306881	0.236997	0.323324	0.751743	0.375335	0.563718	0.512243	0.26345	0.365684	0.395889	0.534406	0.531367	0.466309	0.780876	0.856479	1	0.731546	0.413047	0.763718	0.974799	0.815192	0.746917	0.705273	0.870241	55.95	0.523739
3055	discoidin domain receptor family	Ddr2	0.636116	0.619381	0.981319	0.531426	0.871181	0.690601	0.608873	1	0.527729	0.257443	0.377505	0.563339	0.282545	0.00136213	0.0535124	0.0430045	0.565674	0.0867873	0.0145943	0.000972952	0.0262697	0.0233508	0	0	0.0525394	0.00311345	0.0630473	0.0142051	0.851528	0.00175131	0.0208212	0.0112862	0.00175131	0.0040864	0.00681066	0.0470909	0.0609068	0.00252968	0.0307453	0.0165402	0.0173185	0.0101187	51.39	0.780996
3055	insulin receptor	Insr	0.459923	0.490612	0.617202	0.573188	0.171209	0.546941	0.368464	0.574803	0.458914	0.484151	0.259439	0.360791	0.401575	0.298203	0.287099	0.662225	0.368262	0.590349	0.799314	0.710277	0.647083	1	0.885928	0.68726	0.382193	0.517262	0.366646	0.480315	0.494852	0.727034	0.524934	0.704422	0.769231	0.757723	0.687058	0.668484	0.711892	0.443973	0.591763	0.685039	0.720775	0.729457	49.53	0.447164
3055	apoptosis-associated tyrosine kinase	Aatk	0.442032	0.42626	0.48095	0.33388	0.29025	0.542196	0.429537	0.465793	0.392667	0.337157	0.402499	0.322409	0.391438	0.476239	0.539328	0.694183	0.361942	0.444695	0.358664	0.502048	0.528677	0.402909	0.755838	0.659566	0.282261	0.401475	0.460262	0.466407	0.570668	0.640926	1	0.833265	0.742524	0.883859	0.776116	0.703195	0.888365	0.879762	0.679844	0.701147	0.677181	0.873208	48.82	0.452643
3055	insulin-like growth factor I receptor	Igf1r	0.814017	0.538444	0.537764	0.484917	0.582672	0.437514	0.530052	0.495124	0.439555	0.264232	0.294625	0.215468	0.416648	0.562713	0.45702	0.656838	0.590156	0.542527	0.616693	0.440236	0.501021	1	0.635745	0.700159	0.215015	0.360399	0.40372	0.309594	0.405081	0.525743	0.613291	0.276707	0.327058	0.226128	0.339079	0.461102	0.473804	0.189159	0.28147	0.326378	0.250851	0.354729	44.09	0.558696
3055	kinase insert domain protein receptor	Kdr	0.0270021	0	0.0129241	0	0.11724	0	0	0	0	0	0	0	0.00415417	0	0	0	0	0	0	0	0.000230787	0	0	0	0	0.000461574	0	0	0.0143088	0.067159	1	0.000230787	0.000461574	0	0	0.0113086	0	0.00161551	0.0293099	0.000461574	0	0	43.33	0.993003
3055	receptor-like tyrosine kinase	Ryk	0.256996	0.280317	0.310868	0.260494	0.473414	0.505597	0.295942	0.399953	0.373134	0.291744	0.254198	0.345149	0.392491	0.173741	0.289646	0.391325	0.0797575	0.452425	0.36194	0.345149	0.289179	0.753265	0.177006	0.41208	0.189832	0.279618	0.221082	0.257929	0.349347	0.282183	0.489972	0.60611	0.96875	1	0.747435	0.588386	0.5625	0.543377	0.612407	0.676306	0.665345	0.927938	42.88	0.58209
3055	ret proto-oncogene	Ret	0.014095	0	0.00173096	0.0158259	0.279179	0.0158259	0.0385757	0	0.147626	0.0959446	0.128091	0.035361	0.522008	0.111029	0.0435213	0.016815	1	0.204006	0.212908	0.538576	0.0882789	0.532641	0.0561325	0.0281899	0.0341246	0.0581108	0.0296736	0.00098912	0.022997	0	0.0652819	0.00222552	0.00074184	0.0163205	0.00939664	0.320969	0.0331355	0.0212661	0	0	0	0	40.44	0.908742
3055	met proto-oncogene	Met	0.42975	0.04575	0.454	1	0.3555	0.15925	0.069	0.0935	0.036	0.02475	0	0.12525	0.00625	0.0965	0.01225	0	0.00175	0.06325	0.00225	0	0	0	0	0	0	0.031	0.0035	0.0435	0.081	0	0.00725	0.32075	0.25075	0.0305	0.1125	0.74375	0.33675	0.18975	0.21	0.19075	0.02175	0.007	40	0.88889
3055	FMS-like tyrosine kinase 3	Flt3	0.185718	0.312843	0.283285	0.174209	0.466649	0.0204028	0.120063	0.0243264	0.39864	0.11797	0.216061	0.296364	0.209783	0.203505	0.0546691	0.286947	0.186241	0.252158	0.0763798	0.21266	0.128172	0.00549307	0.00235417	0.301334	0.599791	0.465603	0.563693	0.23254	1	0.00470834	0.442584	0.174732	0.0290348	0.0183102	0.0164792	0.0462987	0.128172	0.132357	0.401256	0.18938	0.125556	0.14125	38.23	0.79883
3055	fibroblast growth factor receptor 2	Fgfr2	0.179849	0.367263	0.0443604	0.158528	0.164718	0.0151307	0.0584594	0.12414	0.315681	0.0106602	0.23762	0.019945	0.0529574	0.088033	0.135488	0.00825309	0	0.158528	0.00928473	0.0189133	0.0477992	0.0629298	0.0151307	0.0584594	0.403026	0.498968	0.226616	1	0.2163	0.592503	0.758941	0.0550206	0.0429849	0.630674	0.751376	0.385832	0.161623	0.403026	0.246217	0.0123796	0.025447	0.0168501	29.08	0.810246
3055	leukocyte tyrosine kinase	Ltk	0.00144928	0.00144928	0.00797101	0.00326087	0	0.0601449	0.128261	0.0141304	0.0322464	0.0460145	0	0.00217391	0.0655797	0.238406	0.0300725	0.169565	0.117391	0.460145	0.407609	0.203986	0.232246	0.00833333	0.163406	0.54058	0.0608696	0	0.0123188	0.0326087	0.00326087	0.0663043	0.215942	0.508333	0.534783	0.765217	0.525	0.349638	0.384783	0.57971	0.431884	1	0.780072	0.625725	27.6	0.785101
3055	platelet derived growth factor receptor	Pdgfra	0.000460193	0.00276116	0.00552232	0.0345145	0	0.156006	0	0.0069029	0.054763	0.00460193	0	0	0.0598251	0	0.00414174	1	0.0110446	0.156466	0.159687	0.0644271	0.21399	0	0	0.410032	0.00276116	0	0.188219	0.0372757	0.158767	0.0308329	0	0	0	0	0.00230097	0	0.00184077	0	0	0.00230097	0	0.00368155	21.73	0.956753
3055	Eph receptor B2	Ephb2	0.264407	0.308475	0.352542	0.299274	0.136077	0.539952	0.483777	0.2523	0.555448	0.21937	0.108959	0.349153	0.338499	0.7046	0.353995	0.217918	0.282809	0.211138	0.181598	0.0934625	0.288136	1	0.200484	0.701211	0.188378	0.176755	0.153027	0.556416	0.190799	0.633414	0.357869	0.431961	0.523487	0.698305	0.482324	0.509443	0.349637	0.33753	0.480387	0.444552	0.553511	0.583535	20.65	0.631831
3055	lemur tyrosine kinase 3	Lmtk3	0.332795	0.315563	0.35972	0.304793	0.433495	0.361874	0.364567	0.401185	0.372644	0.474421	0.600431	0.263328	0.426494	0.864297	0.611201	0.386107	0.634895	0.281099	0.627356	0.540118	0.401723	1	0.387722	0.620355	0.381799	0.325256	0.262251	0.259558	0.431341	0.432418	0.230479	0.30587	0.27356	0.388261	0.418417	0.301562	0.253635	0.278945	0.224556	0.375337	0.285945	0.325256	18.57	0.606814
3055	Eph receptor B3	Ephb3	0.0787879	0.0501377	0.0236915	0.0258953	0	0.138292	0.303581	0.109091	0.0435262	0.27989	0	0.0258953	0.0231405	0	0	0	0	0.0898072	0	0	0.0363636	0.295317	0	0.193388	0.100826	0.103581	0.109091	0.266116	0.198347	0.0600551	0.883196	0.712948	0.743251	0.821488	0.446281	0.0600551	0.349311	0.478237	0.779063	1	0.4573	0.841873	18.15	0.77737
3055	discoidin domain receptor family	Ddr1	0.460067	0.480877	0.375141	0.395388	0.161417	0.211474	0.32171	0.336333	0.664229	0.506187	0.404387	0.278403	0.247469	0.75928	0.4027	0.714848	0.336333	0.929696	0.428009	0.623735	0.478628	0.71991	0.295276	1	0.517998	0.278965	0.399325	0.514061	0.569179	0.709224	0.551181	0.577615	0.406637	0.53712	0.534871	0.957255	0.352081	0.385827	0.244094	0.427447	0.418448	0.530934	17.78	0.525762
3055	serine/threonine/tyrosine kinase 1	Styk1	0.028885	0.0589255	0.0831889	0.0525708	0	0	0.0017331	0	0.0017331	0	0	0	0	0	0	0	0	0.0017331	0	0	0.000577701	0	0	0	0.0883882	1	0.103986	0.440208	0	0.0259965	0.0600809	0.0577701	0.0433276	0.0543039	0.0514154	0	0.10052	0.0491046	0.145003	0.061814	0.0525708	0.084922	17.31	0.959786
3055	MER proto-oncogene tyrosine kinase	Mertk	0.08212	0.0966803	0.0588235	0.0844496	0.0506698	0.215492	0.0133955	0.13279	0.121142	0.553291	0.267909	0.0658125	0.320909	0.549214	0.726849	0.156669	0.0221316	0.31392	0.972044	0.0757135	1	0.808387	0.0489225	0.126383	0.538148	0.0658125	0.450786	0.161328	0.00407688	0.075131	0.0052417	0.818288	0.436226	0.319161	0.26092	0.0687245	0.139779	0.235294	0.124054	0.308678	0.0559115	0.344787	17.17	0.749364
3055	colony stimulating factor 1 receptor	Csf1r	0.115727	0	0.060089	0.0163205	1	0.801929	0	0	0.0103858	0	0.0163205	0	0	0	0.00296736	0	0	0	0	0	0	0	0	0	0	0.022997	0	0	0	0	0	0.014095	0	0.014095	0	0.0326409	0	0.143917	0.24184	0.0563798	0.00148368	0.0244807	13.48	0.961569
3055	Eph receptor B1	Ephb1	0.642857	0.253571	0.0321429	0.01875	0.0232143	0.0607143	0.116964	0.947321	0.116964	0.00535714	0.0151786	0	0.0116071	0	0.0125	0.00625	0.842857	0.238393	0	0.00446429	0.165179	0.00535714	0.4	0.539286	0.0178571	0.025	0.25	0.0446429	0	0.692857	0.391071	0.174107	0.0883929	0.249107	1	0.358929	0.154464	0.138393	0.174107	0.265179	0.0723214	0.0580357	11.2	0.814307
3055	AXL receptor tyrosine kinase	Axl	0.0250464	0.00649351	0.00463822	0.054731	0.0751391	0.0185529	0	0	0.00742115	0.00556586	0.134508	0.0612245	0.0983302	0.0408163	0.0398887	0.00371058	0	0.00185529	0	0	0.149351	1	0	0.0565863	0	0	0	0.00649351	0	0	0.00463822	0.0120594	0.0705009	0.0491651	0	0	0	0	0	0.0361781	0.000927644	0.028757	10.78	0.975791
3059	Receptor tyrosine phosphatase (CatR)
3060	protein tyrosine phosphatase	Ptprd	0.931091	0.848232	0.661746	0.728433	0.586134	0.246301	0.227362	0.395204	0.0975492	0.0431608	0.00050872	0.0629563	0.276208	0.296557	0.0607608	0.93218	0.634195	1	0.609223	0.445424	0.294549	0.310453	0.291791	0.655543	0.0653214	0.0208129	0.191885	0.257109	0.613971	0.328731	0.291193	0.296075	0.213841	0.231798	0.316058	0.418649	0.402031	0.218642	0.436062	0.208673	0.315192	0.190038	1120.46	0.642643
3060	protein tyrosine phosphatase	Ptprt	1	0.640163	0.210781	0.878575	0.642715	0.190665	0.170468	0.0627785	0.00301839	0.041508	0.000222834	0.000101288	0.00125598	0.09355	0.127968	0.00727251	0.000101288	0.142128	0.00026335	0.003302	0.141419	0.160947	0.403108	0.373734	0.156794	0.66036	0.311766	0.760129	0.457661	0.00170164	0.0121749	0.0344786	0.0275504	0.00700916	0.0187181	0.0173811	0.034276	0.0292926	0.0557491	0.00852848	0.00257273	0.00283607	493.64	0.831829
3060	protein tyrosine phosphatase	Ptprm	0.317808	0.654979	0.412181	0.123854	0.0526067	0.907745	0.991203	1	0.454371	0.194702	0.152387	0.228145	0.215585	0.114683	0.0816138	0.0201356	0.00563198	0.0163975	0.0196621	0.0569179	0.0322717	0.119842	0.0337919	0.0186154	0.290396	0.270235	0.378813	0.251794	0.109799	0	0.00144537	2.49203e-05	0.000722687	0.000124601	0.000747608	0	0	0.000149522	0	0.000373804	9.9681e-05	0.000598086	401.28	0.840721
3060	protein tyrosine phosphatase	Ptpra	0.622062	0.569358	0.450227	0.453898	0.321728	0.494193	0.455733	0.703966	0.536241	0.309757	0.253356	0.375336	0.425382	0.406782	0.307922	0.275599	0.389306	0.410508	0.333123	0.313017	0.395634	0.233249	0.401222	0.330274	0.284638	0.290445	0.367748	0.343779	0.389087	0.791514	0.792062	0.961924	0.876733	0.935134	0.946338	0.917548	1	0.924396	0.914891	0.919575	0.902947	0.866488	365.06	0.458704
3060	protein tyrosine phosphatase	Ptprn2	0.369549	0.410969	0.388869	0.337199	0.272949	0.440847	0.433518	0.49715	0.458875	0.542332	0.651765	0.254275	0.472129	0.511949	0.393137	0.549577	0.574429	0.429334	1	0.58086	0.608323	0.605431	0.384685	0.67159	0.690405	0.468844	0.436522	0.592542	0.454719	0.352054	0.32094	0.438151	0.433153	0.343433	0.353655	0.352897	0.386397	0.403948	0.530988	0.56022	0.648451	0.487377	356.11	0.534282
3060	protein tyrosine phosphatase	Ptprs	0.234653	0.30762	0.232938	0.205547	0.139643	0.323231	0.322945	0.241315	0.215154	0.219528	0.186476	0.149164	0.174811	0.286891	0.308849	0.273367	0.23188	0.274539	0.259385	0.171036	0.29178	0.330436	0.236026	0.505418	0.272938	0.218613	0.227248	0.209435	0.312995	0.906276	0.967262	0.802545	0.766319	1	0.826876	0.905618	0.87268	0.800944	0.729207	0.723088	0.686833	0.738785	349.75	0.583164
3060	protein tyrosine phosphatase	Ptprn	0.606068	0.622189	0.530161	0.41972	0.214664	0.458745	0.564247	0.71398	0.290006	0.316776	0.280904	0.203629	0.290065	0.807406	0.512225	0.256514	0.261689	0.253093	0.227841	0.18956	0.301666	0.160619	0.171921	0.233908	0.464456	0.450625	0.409221	0.295181	0.29771	0.533551	0.559072	0.492267	0.376056	0.400744	0.380488	0.368352	0.462701	1	0.707406	0.680428	0.782451	0.472844	336.2	0.58485
3060	protein tyrosine phosphatase	Ptprz1	0.0207529	0.00886322	0.0134029	0.020197	0.000833822	0.684506	0.287669	0.11272	0.227356	0.734597	0.257404	0.0793366	0.273308	0.159476	0.139434	1	0.377444	0.701584	0.916031	0.512924	0.620209	0.0566382	0.211575	0.504771	0.173898	0.126895	0.156203	0.0800161	0.00240882	0.0460764	0.0365955	0.0911337	0.0501837	0.0371514	0.0843087	0.00636176	0.0982984	0.0554955	0.0415676	0.058769	0.0511102	0.0336	323.81	0.801193
3060	protein tyrosine phosphatase	Ptpre	0.294213	0.187147	0.076544	0.0931563	0.209204	0.05556	0.0353311	0.0670853	0.238177	0.0900962	0.357444	0.124235	0.369645	0.0267069	0.0189969	0.19446	0.575391	0.380534	0.273746	0.548168	0.0943089	0.174986	0.152094	0.0492409	0.0409347	0.155989	0.296002	0.014506	1	0.511843	0.266394	0.255345	0.173357	0.146848	0.276608	0.330975	0.262658	0.225141	0.16203	0.112511	0.104562	0.0893013	251.62	0.802159
3060	protein tyrosine phosphatase	Ptprg	0.414324	0.53048	0.492488	0.307553	0.527681	1	0.74077	0.682774	0.332826	0.0833916	0.0969747	0.0435892	0.0608356	0.426014	0.125664	0.525911	0.156781	0.196666	0.363161	0.150978	0.354476	0.155876	0.330191	0.636962	0.103149	0.261247	0.194814	0.169623	0.467915	0.727886	0.827578	0.72661	0.723523	0.839144	0.893229	0.440955	0.753776	0.993908	0.486973	0.487796	0.410619	0.428401	242.95	0.568939
3060	protein tyrosine phosphatase	Ptprr	0.0899778	0.0970836	0.14216	0.0736301	0.0482584	0.360085	0.30834	0.239679	0.145473	0.0697502	0.0815206	0.0440298	0.0734993	0.0811718	0.0881468	0.161515	0.0372292	0.0766816	0.0687911	0.107415	0.135708	1	0.0932909	0.20184	0.113649	0.0713196	0.0916779	0.358342	0.0676577	0.105846	0.173896	0.12263	0.128079	0.0938576	0.038319	0.207463	0.0870134	0.0883212	0.446183	0.265835	0.428441	0.16679	229.39	0.856571
3060	protein tyrosine phosphatase	Ptprk	0.000978063	0.00167668	0.00314378	0.0134833	0.00083834	0.0435238	0.00153696	0.00712589	0.00530949	0.124214	0.721322	0.000558893	0.0018164	0.248777	0.297611	0.142029	0.000698617	0.0318569	0.00349308	0.0653207	0.290485	0.883541	0.10619	1	0.0781752	0.00544921	0.0861394	0.00705603	0	0.159424	0.442085	0.360207	0.463602	0.910857	0.599553	0.601579	0.781123	0.343091	0.457454	0.0313679	0.013623	0.273508	143.14	0.790004
3060	protein tyrosine phosphatase	Ptpru	0.00699363	8.85269e-05	0.000442635	0.00300992	0	0	0	0.00619688	0.0338173	0	0.00309844	0	0.00194759	0.00212465	0.00858711	0.175195	0.000708215	0.0575425	0.0461225	0.0425814	0.0616147	0.0564802	0.130666	0.181392	0.0201841	0.0406339	0.0194759	0.132702	0.0013279	0.0717953	0.6088	0.645538	0.470963	0.243715	0.242121	0.188474	1	0.172185	0.534968	0.279745	0.245397	0.400496	112.96	0.874704
3060	protein tyrosine phosphatase	Ptpro	0.409127	0.47219	0.693987	0.380729	0.367411	0.622699	0.755386	1	0.331962	0.640717	0.0563063	0.075989	0.126126	0.998139	0.329612	0.86604	0.824128	0.953486	0.410106	0.205542	0.683999	0.367607	0.239228	0.642284	0.517235	0.219056	0.233255	0.298081	0.454759	0.00107716	0.0203682	0.207795	0.115844	0.00509205	0.000391696	0.00225225	0.639835	0.0542499	0.0957697	0.165296	0.177047	0.196925	102.12	0.637631
3060	protein tyrosine phosphatase	Ptprj	0.263315	0.389514	0.347502	0.256202	0.60784	0.205756	0.303672	0.198809	0.344691	0.333609	0.333113	0.295402	0.588488	0.700298	0.18045	0.246279	0.440291	0.402084	0.544327	0.175157	0.278697	0.284816	0.380086	0.189878	0.385213	0.218161	0.328151	0.385213	0.281674	0.285313	0.69087	0.92309	0.853457	0.96262	0.7261	0.625041	0.908204	0.760668	1	0.740655	0.682931	0.834601	60.46	0.539458
3060	protein tyrosine phosphatase	Ptprf	0.107581	0.024512	0.0728552	0.0907853	0.358829	0.113255	0.0982751	0.101906	0.0326827	0.546981	0.107581	0.376078	0.189741	0.993645	0.627099	0.632773	0.116886	0.357467	0.293236	0.414208	0.587154	0.751929	0.331366	0.504312	0.4798	0.345665	0.273945	0.692465	0.20404	0.758284	1	0.352474	0.312528	0.338856	0.662052	0.61212	0.750567	0.663414	0.339991	0.134362	0.0571947	0.0651384	44.06	0.637219
3064	TNF receptor (CatR)
3065	tumor necrosis factor receptor superfamily	Tnfrsf21	0.202887	0.217664	0.193416	0.216751	0.199692	0.176756	0.264563	0.255092	0.380042	0.238489	0.168255	0.246705	0.232441	0.247789	0.186341	0.29543	0.256233	0.361728	0.210532	0.305129	0.257888	0.230045	0.233468	0.105894	0.478918	0.305243	0.418041	0.373652	0.206025	0.685114	0.95099	0.699549	0.824271	0.847492	0.781936	1	0.774633	0.629999	0.820848	0.678496	0.588749	0.832829	175.27	0.595609
3065	tumor necrosis factor receptor superfamily	Tnfrsf19	0.262348	0.0866069	0.0211348	0.0565127	0.01677	0.00229727	0.0381346	0.00229727	0.00781071	0.0128647	0.031932	0.0197565	0.10085	0.121525	0.0877556	0.0156214	0.0209051	0.0787962	0.0356076	0.0636343	0.0153917	0.00666207	0	0.00574317	0.0372157	0	0.0317023	0.00275672	0.314725	0.137147	0.921663	0.346428	0.640708	0.973581	0.324374	0.793935	0.158971	0.407994	0.909488	0.889961	0.752125	1	43.53	0.786494
3065	tumor necrosis factor receptor superfamily	Tnfrsf12a	0.435014	0.442577	0.290756	0.129412	0.148459	0.0507003	0.0913165	0.143697	0.277311	0.155742	0.491597	0.228291	0.42409	0.563866	0.480112	0.0647059	0.268347	0.233613	0.10056	0.230812	0.0865546	0	0	0.103361	0.395798	0.269468	1	0.105042	0.548739	0.00252101	0.0439776	0.0313725	0.0240896	0.0397759	0	0.0165266	0.00504202	0.142017	0.171989	0.317367	0.353501	0.260224	35.7	0.800772
3065	RELT tumor necrosis factor receptor	Relt	0.223769	0.360814	0.347609	0.279086	0.264811	0.205924	0.257316	0.147752	0.336545	0.463597	1	0.360814	0.127766	0.407209	0.460742	0.305853	0.352605	0.204497	0.208423	0.342612	0.541756	0.285867	0.407923	0.884011	0.206638	0.571021	0.577088	0.358315	0.812991	0.144897	0.163455	0.0417559	0.0628123	0.095646	0.0703069	0.139543	0.0453248	0.0560314	0.152034	0.0463954	0.10207	0.127409	28.02	0.718267
3065	tumor necrosis factor receptor superfamily	Tnfrsf23	0.0457852	0.0166881	0.0286692	0	0.0021395	0.021395	0.0162602	0.0355156	0.046641	0.0329482	0.0650407	0	0.059478	0	0.0017116	0	0	0.0012837	0	0	0.0231065	0	0	0.166453	0.0530595	0.05092	0.00470689	0.0261018	0.0436457	0.0496363	0.059478	0.033804	0.033804	0.0243902	0.0376551	0.0256739	0.0205392	1	0.137356	0.0136928	0.0154044	0.0209671	23.37	0.970391
3065	tumor necrosis factor receptor superfamily	Tnfrsf8	0.000496524	0	0	0.00744786	0	0	0.00148957	0.00248262	0.00397219	0.00148957	0	0	0	0	0	0	0	0	0	0	0.000993049	0	0	1	0	0	0.00148957	0	0	0	0	0.000496524	0.00148957	0	0	0.00695134	0	0	0	0	0.000993049	0.000496524	20.14	0.999261
3065	tumor necrosis factor receptor superfamily	Tnfrsf11a	0.0547064	0.0386163	0.000804505	0.0450523	0	0.00482703	0.131939	0.07321	0.0257442	0.208367	0.0788415	0.0490748	0.00724055	1	0.51971	0	0	0.247788	0	0.144811	0.12148	0.0241352	0.0144811	0	0.2679	0.158488	0.161706	0.400644	0.211585	0.658085	0.465809	0.0643604	0	0.0217216	0.202735	0.0249397	0.126307	0.00724055	0.188254	0.0313757	0.0418343	0.0571199	12.43	0.880953
3065	tumor necrosis factor receptor superfamily	Tnfrsf22	0.522149	0.574929	0.307257	0.414703	0	0.925542	0.548539	0.456173	0.236569	0.198869	0.36098	0.106503	0.231857	0.686145	0.236569	0.967955	0.237512	1	0.0678605	0.244109	0.31574	0.443921	0.828464	0.104618	0.482564	0.192271	0.429783	0.132893	0	0.0414703	0.477851	0.0933082	0.0904807	0.0537229	0.28181	0.167766	0.123468	0.583412	0.0735156	0.0574929	0.0754006	0.0659755	10.61	0.696582
3069	Transmembrane guanylyl cyclase (CatR)
3070	natriuretic peptide receptor 3	Npr3	0.0182217	0.0313941	0.0377607	0.152141	0.0792536	0.00746432	0	0	0.00417124	0.000439078	0	0.0109769	0.00922064	0.00153677	0	0.00439078	0	0	0	0.0107574	0	0	0	0	0.00109769	0.000439078	0.0329308	0.00658617	0.0922064	0.875082	0.438858	0.553897	0.794951	0.786608	0.956751	1	0.755214	0.538749	0.586389	0.672448	0.632272	0.596487	45.55	0.788081
3070	natriuretic peptide receptor 2	Npr2	0.36941	0.385288	0.433247	0.231367	0.0356448	0.393065	0.597861	0.304925	0.437784	0.357745	0.405379	0.213869	0.419961	0.244329	0.125405	0.407323	0.245949	0.530784	0.224563	0.207388	0.42385	0.583603	1	0.600454	0.522035	0.317239	0.301361	0.405703	0.506157	0.293584	0.546014	0.598833	0.524303	0.403111	0.907647	0.289695	0.335062	0.511666	0.494815	0.624433	0.627025	0.517174	30.86	0.587682
3070	guanylate cyclase 2g	Gucy2g	0.0307456	0.0741737	0.456956	0.270561	0.226364	0.521906	1	0.320138	0.120676	0.188701	0	0.0849347	0.0295926	0.0196003	0.156802	0.00153728	0	0	0.111453	0	0.00038432	0	0.0484243	0	0.0603382	0.0242121	0.119908	0.018063	0.519985	0.0595696	0.0999231	0.0588009	0.0922367	0.167948	0.169101	0.0622598	0.15834	0.51153	0.265181	0.136434	0.151806	0.0995388	26.02	0.867363
3074	Integrins (CatR)
3075	integrin alpha 8	Itga8	0.0329915	0.00334374	0.00720761	0.0237034	0.00111458	0.0173874	0.00014861	0.0168673	0.022886	0.00200624	0	0.00200624	0.00839649	1	0.00222916	0.035295	0	0.0215485	0.00676178	0.00542428	0.00260068	0.43476	0.196909	0.0112944	0.00743052	0.0208055	0.0162728	0.0042354	0.0107743	0.550453	0.437584	0.549636	0.669193	0.814014	0.810001	0.516421	0.528979	0.732798	0.843142	0.371601	0.590058	0.600758	134.58	0.782219
3075	integrin alpha V	Itgav	0.0174457	0.0150592	0.0252633	0.0157176	0.0144832	0.0696182	0.0552995	0.00485517	0.015553	0.010451	0.0106155	0.0054312	0.0443548	0.02658	0.0465767	0.0640224	0.257406	0.0845951	0.0710994	0.122202	0.0856649	0.141705	0.48922	0.185072	0.0347268	0.138825	0.0889566	0.119075	0.0309414	0.0501975	0.0564516	0.084842	0.149934	0.254855	0.0799868	0.0423799	0.107061	0.562541	0.31682	0.764483	1	0.572005	121.52	0.869942
3075	integrin beta 1 (fibronectin receptor beta)	Itgb1	0.691065	0.439378	0.603149	0.708649	0.964424	0.663055	0.447148	0.517686	0.452055	0.711102	0.647516	0.590881	0.64772	0.606829	0.845635	0.498671	0.92292	0.805357	0.598242	0.79268	0.51973	1	0.254958	0.288694	0.702719	0.736455	0.682478	0.812717	0.786138	0.67062	0.683296	0.492128	0.564302	0.686158	0.555919	0.584134	0.509507	0.48027	0.554692	0.555715	0.491515	0.42752	48.91	0.385516
3075	integrin alpha 4	Itga4	0.000220897	0	0	0.00552242	0	0.0424122	0.000662691	0	0.00287166	0.0262867	0	0	0.000662691	0.0432958	0.019218	0.196156	0	0.0145792	0.166114	0.0335763	0.16015	0	0	0.291363	0	0.00154628	0.0185553	0	0	0.0746631	0.0982991	1	0.822178	0.207643	0.397614	0.163022	0.629556	0.39408	0.432737	0.471615	0.446433	0.285841	45.27	0.867149
3075	integrin beta 8	Itgb8	0.130423	0.00428495	0.158007	0.25067	0.365828	0.172469	0.112748	0.00642742	0.0085699	0.215854	0.292716	0.0147295	0.21398	0.56963	0.0425817	0.52812	0.137922	0.00321371	0.157472	0.0551687	0.472951	1	0.466256	0.903589	0	0.0329405	0.02812	0.00615961	0.356186	0.19684	0.156936	0.0610605	0.0101768	0.0715051	0.0605249	0.00401714	0.0830209	0.00803428	0	0.00535619	0.00133905	0.00883771	37.34	0.84452
3075	integrin alpha 9	Itga9	0.34073	0.551124	0.472472	0.205337	0.107865	0.704494	1	0.634831	0.225562	0.271348	0.18764	0.0685393	0.172472	0.233708	0.239888	0.192135	0.203652	0.127809	0.0696629	0.104213	0.155337	0.250843	0.269101	0.292135	0.272191	0.188483	0.174157	0.141292	0.330056	0.0603933	0.11882	0.0974719	0.0797753	0.0890449	0.0966292	0.072191	0.11882	0.108427	0.110112	0.128652	0.0963483	0.0904494	35.6	0.7938
3075	integrin alpha 6	Itga6	0.0609598	0.00389105	0.00713359	0.00486381	0	0.0116732	0.0285344	0.0207523	0.0269131	0.0483139	0.0359922	0.0872244	0.0603113	0.0843061	0.177367	0.0372892	0.00226978	0.0207523	0.0648508	0.264916	0.0512322	0.402075	0	0	0.076524	0.0826848	0.095655	0.515888	1	0.0304799	0.076524	0.257782	0.156939	0.0771725	0.0823606	0	0.0638781	0.0703632	0.145266	0.117056	0.0483139	0.192931	30.84	0.912404
3075	integrin alpha 3	Itga3	0.15944	0.141825	0.157633	0.202349	0.71635	0.443993	0.387534	0.295393	0.523939	0.330172	0.532972	0.3514	0.45393	0.401987	0.348238	0.666215	0.450316	0.767389	0.370822	0.498645	0.439928	0.731707	0.629178	0.693315	0.955736	0.419151	0.478771	1	0.514905	0.224932	0.419603	0.158988	0.290425	0.258808	0.212737	0.400181	0.360434	0.240289	0.274164	0.0871725	0.0551039	0.234869	22.14	0.602904
3075	integrin alpha 7	Itga7	0.211345	0.137694	0.0640439	0.106587	0.312443	0.00274474	0	0.00228728	0.0114364	0	0.104758	0	0.0526075	0	0.00228728	0.0219579	0.218664	0.0558097	0.12946	0	0.00869167	0	0	0	0.0585544	0.0173833	0.00594694	0	0.234675	0	0.0192132	0.00640439	0.010064	0.0141812	0.0128088	0	0	0.00365965	0.392498	0.403934	1	0.876944	21.86	0.914656
3075	integrin alpha 2b	Itga2b	0.190377	0.189679	0.0753138	0.165969	0.292887	0.153417	0.233612	0.296374	0.433752	0.55788	0.596234	0.45258	0.413529	0.363319	0.682008	0.465132	0.181311	0.232915	1	0.488842	0.910042	0.356346	0.464435	0.213389	0.773361	0.481172	0.314505	0.249651	0.24198	0.520223	0.0571827	0.0801953	0.0725244	0.115063	0.196653	0.0690377	0.0913529	0.131799	0.0808926	0.0181311	0.0041841	0.013947	14.34	0.709239
3075	integrin	Itgad	0.033261	0.0737527	0.0600145	0.0159074	0.0614606	0.329718	0.409255	0.386117	0.0166305	0.00433839	0	0	0	0	0	0	0	0.00361533	0	0.192336	0	0	0	0	0	0.0448301	0.0650759	1	0	0	0	0	0	0	0	0	0	0	0	0	0.000723066	0	13.83	0.958609
3075	integrin beta 5	Itgb5	0.0263158	0.145113	0.0360902	0.0789474	0.420301	0.312782	0.321053	0.100752	0.0308271	0.0165414	0.278947	0.349624	0.0165414	1	0.815789	0.0533835	0	0.144361	0.00300752	0.121805	0.255639	0	0.207519	0.252632	0.093985	0.194737	0.0721805	0.0120301	0.0338346	0.0172932	0.382707	0.056391	0.0142857	0.0511278	0.0451128	0.00526316	0.00225564	0.0721805	0.115038	0.0601504	0.0157895	0.043609	13.3	0.871319
3075	integrin	Itga10	0.0860979	0.0252765	0.0671406	0.0300158	0.118483	0.104265	0.0434439	0.138231	0.0347551	0.0600316	0.0173776	0.0655608	0.0742496	0.0323855	0.0118483	0.00236967	0	0.150869	0.254344	0.0600316	0.107425	0.176145	1	0.729068	0.0703002	0.0197472	0.0197472	0.168246	0.0244866	0.176935	0.0236967	0.123223	0.0552923	0.150079	0.0947867	0.0892575	0.123223	0.152449	0.0616114	0.112954	0.120853	0.165087	12.66	0.89899
3075	integrin alpha 11	Itga11	0.0480226	0.0216573	0.0998117	0.0404896	0	0.0235405	0.0913371	0.0329567	0.0819209	0.199623	0.161959	0.0555556	0.094162	0.257062	0.1629	0.0122411	0.0112994	0.0320151	0.0762712	0.193032	0.0386064	0.182674	0.10452	0.0386064	0.0094162	0.0546139	0.0640301	0.12806	0.0922787	1	0.580038	0.580979	0.899247	0.630885	0.535782	0.230697	0.757062	0.30226	0.937853	0.274011	0.146893	0.503766	10.62	0.785655
3084	NO-sensitive guanylyl cyclases (CatR)
3085	guanylate cyclase 1a3	Gucy1a3	0.14201	0.0937158	0.0340475	0.0536598	0.027888	0.00343876	0.0168159	0	0.283188	0.233231	1	0.0595171	0.650531	0.00990062	0.100253	0.0299286	0.353853	0.0627291	0.0711182	0.205192	0.0492763	0.0514681	0.0550958	0.0493519	0.12081	0.225447	0.343423	0.0370706	0.293315	0.0116767	0.0109587	0.00453463	0.00888032	0.0142841	0.0049881	0.000869138	0.00536598	0.00642406	0.00215395	0.00355213	0.00211616	0.0116389	264.63	0.90869
3085	guanylate cyclase 1b3	Gucy1b3	0.506716	0.349435	0.332875	0.416667	0.265568	0.273733	0.338446	0.101419	0.663538	0.629197	0.732524	0.467491	0.986035	0.553724	0.45406	0.544414	0.824176	0.521673	0.44681	0.535638	0.39156	0.577305	0.562424	0.475046	0.451847	0.400412	0.603098	0.316697	0.590659	0.378053	0.701999	0.52297	0.692766	0.577457	0.535867	0.344704	0.618666	0.562882	1	0.739927	0.663919	0.703831	131.04	0.479116
3085	guanylate cyclase 1a2	Gucy1a2	0.382291	0.37554	0.353293	0.42601	0.250802	0.502822	0.621029	0.4487	0.451799	0.338019	0.415385	0.24383	0.335584	0.127836	0.403542	0.566132	0.57565	0.454455	0.621804	0.554068	0.442612	0.66663	0.467294	0.74145	0.440177	0.456115	0.365578	0.688987	0.467183	1	0.541339	0.753182	0.789043	0.8715	0.826895	0.593359	0.749972	0.954842	0.867405	0.794798	0.740564	0.812839	90.35	0.451699
3089	RIG-I-like receptor (CatR)
5109	Calcium
5110	Ca(v) gamma3	Cacng3	0.0664523	0.0896117	0.0449571	0.025063	0.0272819	0.0473399	0.0822869	0.0526097	0.0274332	0.165368	0.115204	0.12113	0.0335603	0.420386	0.223626	0.0457388	0.0651538	0.0252774	0.100744	0.117965	0.153164	0.269377	0.3323	0.164334	0.20121	0.30822	0.165166	1	0.907123	0	0.00220625	0.113679	0.159317	0.114007	0.0526097	0.0396369	0.187015	0.163906	0.109228	0.164233	0.107489	0.220184	793.2	0.857766
5110	Ca(v) alpha2/delta3	Cacna2d3	0.00653447	0.00208366	0.00157337	0.0221548	0.0209216	0.105133	0.279947	0.0325164	0.515089	0.563452	0.467023	0.417412	0.562956	0.87216	0.803824	0.395115	0.43642	0.473274	0.48494	0.456009	0.67383	0.404768	0.700421	0.467902	1	0.253072	0.361437	0.918057	0.324144	0.238331	0.0884492	0.410112	0.36233	0.362953	0.253129	0.162823	0.160087	0.389205	0.342287	0.572113	0.751237	0.452196	705.49	0.620307
5110	Ca(v) beta4	Cacnb4	0.625626	0.515774	0.264574	0.397319	0.344234	0.492711	0.478252	0.460993	1	0.615986	0.673381	0.543046	0.5851	0.294527	0.359151	0.259211	0.184658	0.219415	0.246025	0.191718	0.205363	0.129656	0.098549	0.233551	0.390259	0.432312	0.558625	0.325227	0.505456	0.0895206	0.173458	0.261892	0.209622	0.163021	0.211031	0.144268	0.244803	0.308409	0.257989	0.255579	0.269325	0.216003	589.25	0.672302
5110	Ca(v) alpha2/delta1	Cacna2d1	0.844084	0.959181	1	0.643425	0.130899	0.789028	0.547245	0.747759	0.0473165	0.0017638	0.000143983	0.0219755	0.0208596	0.171556	0.025863	0.130827	0.0389835	0.125319	0.0555596	0.0499622	0.0873619	0.0637846	0.197185	0.230175	0.00167381	0.00453547	0.00412152	0.00728915	0.0746553	0.0973867	0.243116	0.347918	0.342266	0.285879	0.295058	0.181545	0.381394	0.36147	0.48427	0.312084	0.265001	0.280084	555.62	0.758536
5110	Ca(v) alpha1 E; Cav2.3; R-type	Cacna1e	0.121295	0.160439	0.140579	0.0907769	0.0315964	0.162571	0.124831	0.100231	0.0515572	0.0111089	0	0.00812478	0.00988013	0.027208	0.0269071	0.0619389	0.000175535	0.0934851	0.0512062	0.0260795	0.149105	0.134034	0.0933597	0.148754	0.00386178	0.0318471	0.0107327	0.194694	0.0166257	0.432394	0.544787	0.970209	0.851923	0.657556	0.729074	0.472993	0.81303	0.725638	0.867972	1	0.790962	0.781408	398.78	0.738513
5110	Ca(v) beta2	Cacnb2	0.220949	0.14807	0.239262	0.292686	0.238385	0.451813	0.490857	0.370482	0.125478	0.50008	0.497369	0.296938	0.185228	0.61397	0.854561	0.44469	0.356953	0.333723	0.517728	0.396024	0.563417	0.579736	0.441527	0.61296	0.155964	0.183208	0.105146	0.154263	0.254545	0.512386	0.397486	0.95051	1	0.796699	0.770147	0.655273	0.818307	0.778838	0.838933	0.806028	0.779077	0.87593	376.24	0.521814
5110	Ca(v) alpha1 C; Cav1.2; L-type	Cacna1c	0.315161	0.331567	0.341973	0.373316	0.275455	0.444366	0.367252	0.412001	0.575678	0.27488	0.262496	0.336866	0.43977	0.663773	0.325375	0.412959	0.230322	0.484647	0.437791	0.427003	0.437919	1	0.549058	0.85458	0.309671	0.196489	0.202107	0.530227	0.333482	0.946441	0.471114	0.486945	0.426173	0.53029	0.627258	0.850878	0.599617	0.450622	0.263517	0.178487	0.159719	0.29601	156.65	0.574799
5110	Ca(v) alpha1 D; Cav1.3; L-type	Cacna1d	0.468407	0.408981	0.288852	0.326463	0.435159	0.357304	0.287949	0.432902	0.309989	0.2204	0.197984	0.164059	0.309388	0.385587	0.331879	0.321122	0.37122	0.369189	0.339326	0.320972	0.300812	0.47796	0.329246	0.416955	0.187453	0.196104	0.179479	0.249285	1	0.159771	0.243268	0.286595	0.440725	0.385287	0.399278	0.295472	0.332631	0.219573	0.239507	0.224989	0.251692	0.300963	132.94	0.688679
5110	Ca(v) beta3	Cacnb3	0.356202	0.494698	0.534945	0.424084	0.31981	0.272976	0.325273	0.347124	0.425289	0.406973	0.321015	1	0.38231	0.261327	0.406973	0.128133	0.136488	0.140344	0.18509	0.162757	0.222445	0.473008	0.378776	0.0821015	0.306636	0.138496	0.236343	0.459271	0.176735	0.402956	0.699711	0.733612	0.732728	0.679547	0.767352	0.717063	0.765585	0.517433	0.689107	0.436375	0.258997	0.458949	124.48	0.600853
5110	Ca(v) beta1	Cacnb1	0.11408	0.106222	0.109457	0.110936	0.0930942	0.165758	0.118055	0.137469	0.116483	0.138301	0.142461	0.0923546	0.081261	0.15226	0.160211	0.153647	0.136452	0.10844	0.0874549	0.0802441	0.123879	0.10881	0.180826	0.0798743	0.143016	0.133309	0.102986	0.144495	0.0674864	0.248498	0.368032	0.597116	0.631968	0.592031	0.498567	0.498937	0.54174	0.4798	0.565037	1	0.835167	0.848479	108.17	0.751349
5110	Ca(v) alpha1 B; Cav2.2; N-type	Cacna1b	0.764693	0.424438	0.409576	0.629567	0.389267	0.52428	0.443612	0.463013	0.610846	0.882346	0.904016	0.756864	0.650896	1	0.761743	0.493646	0.320286	0.374518	0.427615	0.559678	0.507375	0.554118	0.584865	0.539369	0.662582	0.556501	0.480486	0.463921	0.438507	0.32732	0.377127	0.404016	0.482641	0.550942	0.492512	0.476401	0.425573	0.334354	0.406853	0.361924	0.368391	0.412866	88.14	0.487816
5110	Ca(v) gamma2	Cacng2	0.581801	0.669224	0.52136	0.361196	0.400079	0.285941	0.315302	0.376405	0.431028	0.495702	0.462637	0.419918	0.399683	0.775427	0.454173	0.525327	0.430234	0.419786	0.527576	0.536569	0.353525	0.590927	0.238725	0.37667	0.610369	0.513556	0.723846	0.380637	1	0.195609	0.219019	0.0597805	0.135829	0.061103	0.113213	0.16228	0.169819	0.0517127	0.0942997	0.0911255	0.0515805	0.138474	75.61	0.64094
5110	Ca(v) alpha1 A; Cav2.1; P/Q-type	Cacna1a	0.868607	0.935135	0.741095	0.641441	0.0801109	0.618988	0.867775	0.495495	0.416493	0.261261	0.101317	0.0577963	0.167706	0.317533	0.168122	0.40693	0.273319	0.538877	0.358143	0.27526	0.293001	0.428967	0.566459	0.408455	0.666944	0.559529	0.88815	0.624255	1	0.224394	0.424394	0.443659	0.480804	0.520166	0.400277	0.309494	0.447956	0.528344	0.596812	0.781566	0.718642	0.752044	72.15	0.520592
5110	Ca(v) gamma4	Cacng4	0.134738	0.159139	0.147469	0.108063	0.203395	0.0577448	0.049712	0.03107	0.163534	0.0783571	0.385117	0.354956	0.158988	0.248863	0.208851	0.0939679	0.0913913	0.13686	0.120491	0.0391028	0.0745681	0.162777	0.208093	0.129282	0.0500152	0.120946	0.282813	1	0.0635041	0.00166717	0.00454683	0.00394059	0.00575932	0	0.0054562	0	0.00257654	0.000757805	0	0.00136405	0	0.000303122	65.98	0.90024
5110	Ca(v) alpha1 G; Cav3.1; T-type	Cacna1g	0.351811	0.488295	0.097394	0.147747	0.201855	0.349161	0.240945	0.252208	0.409894	0.230786	0.243154	0.0724382	0.35159	0.300133	0.218198	0.382509	0.440371	0.279373	0.0753092	0.211572	0.707818	0.456272	0.856449	1	0.242933	0.0870141	0.0223057	0.328401	0.414311	0.424691	0.53136	0.501546	0.520981	0.546157	0.467094	0.359761	0.333701	0.454726	0.402164	0.208701	0.13273	0.329064	45.28	0.666514
5110	Ca(v) gamma5	Cacng5	0.635812	0.320779	0.0268114	0.0220236	0	0.22279	0.0705394	0.0979891	0.281519	0.285669	0.403766	0.0922439	0.0836259	0.486435	0.145867	0.334504	0.0363868	0.735717	1	0.307692	0.243537	0	0.478136	0.466645	0.210342	0.0791574	0.0922439	0.863709	0.094159	0	0.0124481	0.0248963	0.000319183	0	0	0	0.01564	0	0.212895	0.191191	0.206831	0.00319183	31.33	0.81011
5110	Ca(v) alpha2/delta2	Cacna2d2	0.0656543	0.0598481	0.100491	0.253685	0.260384	0.0415364	0.0495757	0.0214381	0.0620813	0.164806	0.209022	0.267084	0.0920054	0.00982582	0.0781599	0.136222	0.057615	0.0920054	0.0567218	0.144707	0.0906655	0.0982582	0.118803	0.175971	1	0.34435	0.594462	0.215721	0.640464	0.0527021	0.0111657	0.0969183	0.050469	0.0125056	0.0160786	0.0111657	0.0317106	0.0634212	0.0817329	0.0343904	0.00357302	0.00714605	22.39	0.87867
5110	Ca(v) gamma8	Cacng8	0.314346	0.23154	0.292722	0.277426	0.153481	0.318038	0.427743	0.427215	0.399262	0.206751	0.255802	0.190401	0.294304	0.176688	0.17827	0.309599	0.279008	0.28903	0.305907	0.261603	0.325422	0.31962	0.149789	0.601266	0.376582	0.298523	0.436709	0.722046	0.736814	0.148734	0.427215	0.511603	0.568565	0.690928	0.359177	0.583333	0.291139	0.437764	0.547996	0.80327	1	0.806435	18.96	0.616291
5110	Ca(v) alpha1 H; Cav3.2; T-type	Cacna1h	0.0299833	0.0177679	0.0205441	0.0666297	0.0138812	0.0888395	0.139922	0.0971682	0.189339	0.110494	0.0116602	0.0555247	0.112715	0.168795	0.193226	0.103831	0.579678	0.468073	0.270961	0.14603	0.0755136	0.136591	0.0782898	0.367018	0.0621877	0.049417	0.040533	0.0749584	0.0216546	0.247085	0.882288	0.891172	0.626319	1	0.443642	0.613548	0.739034	0.373681	0.790117	0.724597	0.776791	0.846197	18.01	0.71352
5110	Ca(v) gamma7	Cacng7	0.546087	0.657391	0.685217	0.525217	0.395652	1	0.624348	0.617391	0.551304	0.406957	0.373043	0.367826	0.425217	0.26	0.244348	0.608696	0.28	0.52087	0.542609	0.509565	0.526087	0.465217	0.425217	0.106957	0.377391	0.430435	0.428696	0.856522	0.924348	0.0773913	0.173043	0.33913	0.47913	0.250435	0.289565	0.234783	0.246087	0.447826	0.251304	0.426087	0.626087	0.535652	11.5	0.559533
5119	Sodium
5120	Na type III; beta	Scn3b	0.120611	0.103148	0.129656	0.151863	0.17286	0.0902432	0.0729666	0.141236	0.196786	0.16028	0.164372	0.177719	0.171418	0.186788	0.159024	0.0918709	0.106241	0.117774	0.122355	0.125703	0.198693	0.195484	0.165837	0.140329	0.200391	0.135446	0.0671302	0.225294	0.0587127	0.191578	0.252081	0.339743	0.470562	0.56999	0.271776	0.451611	0.32042	0.369181	0.502488	0.954588	1	0.915244	430.06	0.761963
5120	Na alpha1; Nav1.1	Scn1a	0.545919	0.661074	0.560737	0.427108	0.447059	0.402993	0.456962	0.443549	1	0.717222	0.747779	0.460691	0.648241	0.271349	0.252076	0.298104	0.429965	0.33205	0.277984	0.37556	0.2352	0.268517	0.272052	0.283407	0.462846	0.534951	0.559115	0.380596	0.847849	0.146001	0.221932	0.168035	0.168592	0.179269	0.161618	0.25043	0.180698	0.302583	0.316046	0.245321	0.300453	0.198421	413.01	0.623406
5120	Na type I; beta	Scn1b	0.460071	0.555336	0.3519	0.347798	0.240352	0.399095	0.531376	0.563389	0.369182	0.174424	0.144661	0.123177	0.155516	0.155791	0.126004	0.182703	0.22392	0.234275	0.158792	0.139509	0.137909	0.100243	0.139359	0.160918	0.376185	0.426031	0.422104	0.241152	0.51842	0.427457	0.435085	0.637646	0.627492	0.594578	0.454243	0.439687	0.454193	0.65968	0.698797	0.96386	0.962009	1	399.83	0.621602
5120	Na type II; alpha	Scn2a1	0.514323	0.471192	0.482832	0.459639	0.466207	0.513473	0.536314	0.5447	0.432341	0.469286	0.420202	0.285237	0.489518	0.606627	0.538367	0.751825	0.604955	0.561179	0.544231	0.485178	0.521419	0.549802	0.348101	0.585427	0.390588	0.398329	0.339217	0.603343	0.393373	0.791028	0.748864	0.704296	0.762645	0.826624	0.775458	1	0.706436	0.72957	0.835185	0.655828	0.702829	0.741563	341.05	0.432011
5120	Na alpha8; Nav1.6	Scn8a	0.319852	0.393067	0.332715	0.282822	0.255704	0.283835	0.296403	0.337944	0.383704	0.26979	0.301463	0.234026	0.295601	0.239467	0.173759	0.296571	0.328961	0.287335	0.270634	0.297077	0.207035	0.221205	0.384716	0.277424	0.433259	0.375016	0.361773	0.281726	0.627262	0.333643	0.537894	0.805913	0.755978	0.768884	0.687065	0.602379	0.728354	0.655772	0.74244	0.879676	0.951626	1	237.11	0.573176
5120	Na channel modifier 1	Scnm1	0.835758	0.719686	0.841612	0.871885	1	0.749122	0.658471	0.642666	0.707225	0.764175	0.857585	0.880415	0.705218	0.561131	0.77605	0.618164	0.765429	0.796371	0.896555	0.787674	0.770614	0.911524	0.763338	0.706389	0.701288	0.6762	0.672019	0.66282	0.792942	0.404248	0.368038	0.44188	0.420221	0.445476	0.412109	0.463957	0.368958	0.298712	0.291688	0.412025	0.445643	0.418548	119.58	0.358931
5120	Na alpha3; Nav1.3	Scn3a	0.502669	0.291108	0.465174	0.55813	0.690535	0.400859	0.37391	0.28577	0.489129	0.526494	0.198542	0.178102	0.459576	0.548496	0.61255	0.412056	0.362062	0.569848	0.633121	0.537821	0.675173	1	0.439786	0.989975	0.256217	0.42846	0.140346	0.444604	0.186694	0.367791	0.4489	0.562557	0.599792	0.577789	0.660982	0.492644	0.599401	0.468819	0.459055	0.556829	0.490561	0.565421	76.81	0.524201
5120	Na type II; beta	Scn2b	0.6998	0.732578	0.665157	0.68541	0.434111	0.791739	0.742572	0.641972	0.946969	0.81066	0.868488	0.542438	0.84064	0.782412	0.765889	0.887275	0.760693	0.67555	0.769887	0.557628	0.631712	0.430113	0.444637	0.475683	0.889674	1	0.883145	0.706462	0.944437	0.336709	0.364823	0.397735	0.499933	0.61972	0.468887	0.487009	0.320853	0.416522	0.410926	0.599734	0.74044	0.812125	75.05	0.35407
5120	Na alpha9; Nav1.7	Scn9a	0.199682	0.121538	0.164756	0.270771	0.364085	0.0871406	0.00493914	0.0379256	0.812489	0.987476	0.959781	0.662198	0.823778	0.628153	0.167225	0.311872	1	0.548774	0.228965	0.554419	0.237784	0.43535	0.62339	0.232669	0.252778	0.491797	0.489152	0.113424	0.924149	0.272535	0.0889046	0.0513318	0.035456	0.0176398	0.00370436	0.156289	0.226319	0.0250485	0.0580349	0.0285765	0.0275181	0.00599753	56.69	0.689419
5120	Na type VII; alpha	Scn7a	0.000499376	0.00948814	0.000998752	0.00224719	0.0749064	0	0.00174782	0	0.00449438	0.0619226	0.326342	0.0694132	0.112859	0.142072	0.0157303	0.642197	1	0.717104	0.627216	0.155556	0.255181	0	0.00649189	0	0.265668	0.0237203	0.0144819	0	0	0	0.000998752	0.00524345	0.000749064	0.00674157	0.000499376	0	0.105868	0	0	0.000499376	0.000249688	0.000499376	40.05	0.910935
5120	Na type IV; beta	Scn4b	0	0.000932546	0.000310849	0.000310849	0	0	0	0	0	0	0	0	0	0	0	0	0	0	0.000932546	0.00124339	0	0	0	0	0	0.00435188	0.00248679	0.00994716	0.00279764	0	0	0.00528443	0.0214486	0.0258004	0.00248679	0	0.00839291	0.00497358	0.0208269	0.238421	0.209201	1	32.17	0.986338
5120	Na alpha5; Nav1.5	Scn5a	0.0284951	0.0276046	0.00356189	0.0400712	0	0	0	0	0.284061	0.210151	0.799644	0	0.032057	0.0106857	0.147818	0.0872663	1	0.441674	0.0480855	0.048976	0.0783615	0.0819234	0	0.00712378	0.00890472	0	0	0	0	0	0	0.00890472	0	0	0.00534283	0	0	0	0	0.00801425	0	0.000890472	11.23	0.941229
5129	Delayed rectifier K
5130	K(v) C 2; Kv3.2; shaw-related	Kcnc2	0.0664437	0.0462497	0.119693	0.141818	0.413224	0.108843	0.147358	0.0212169	0.122601	0.58658	0.0859251	0.0211365	0.0564789	0.24904	0.6062	0.331035	0.0882928	0.271648	0.512769	0.563042	0.763683	1	0.749558	0.558812	0.468244	0.570087	0.527113	0.297497	0.394927	0.0869825	0.0996138	0.0870974	0.15215	0.15707	0.112027	0.118911	0.105797	0.0740868	0.0882008	0.0868101	0.0360895	0.128428	870.06	0.750664
5130	K(v) B 2; Kv2.2; shab-related	Kcnb2	0.0308292	0.0780967	0.22992	0.0636664	0.0240767	0.0964052	0.0910111	0.0544334	0.0776439	0.090578	0.0426215	0.015454	0.173636	0.183046	0.0686668	0.465391	0.323037	0.492125	0.266045	0.254252	0.174443	1	0.348256	0.378376	0.133711	0.208737	0.0986889	0.179896	0.0953028	0.14822	0.0362627	0.211375	0.216178	0.196807	0.187672	0.0427396	0.116387	0.157611	0.0126388	0.186412	0.154067	0.218206	507.96	0.838465
5130	K(v) Q 5; Kv7.5; KvLQT5; IsubM	Kcnq5	0.349086	0.165565	0.178901	0.143056	0.197337	0.275797	0.437153	0.421278	0.165405	0.403733	0.479745	0.811789	0.499394	1	0.511311	0.444129	0.213921	0.347256	0.408262	0.400759	0.464831	0.254775	0.481003	0.778187	0.119359	0.0427751	0.0495459	0.0133358	0.0877004	0.318503	0.1512	0.112473	0.134776	0.0966443	0.108676	0.0184368	0.105497	0.0810897	0.0400073	0.292403	0.449825	0.323764	437.17	0.722471
5130	K(v) C 1; Kv3.1; shaw-related	Kcnc1	0.267897	0.345608	0.271203	0.198977	0.287435	0.202869	0.221403	0.269881	0.464817	0.188914	0.328445	0.308907	0.249339	0.203433	0.169376	0.377877	0.194325	0.235041	0.367716	0.271594	0.195549	0.363921	0.273822	0.255166	0.175742	0.162937	0.341592	0.128048	1	0.0528841	0.0315836	0.0274704	0.031755	0.0263197	0.047204	0.075262	0.0643179	0.021325	0.0322936	0.0126334	0.0112624	0.0219616	408.44	0.81029
5130	K(v) Q 2; Kv7.2; KvLQT2; IsubM	Kcnq2	0.214989	0.253581	0.189775	0.232743	0.130097	0.22593	0.177989	0.194699	0.352148	0.173563	0.223941	0.175303	0.231898	0.161677	0.13701	0.347871	0.208176	0.335787	0.22036	0.273125	0.261886	0.243038	0.30182	0.321613	0.236722	0.320917	0.238214	0.36851	0.236523	0.769246	1	0.751293	0.815148	0.936592	0.723443	0.828426	0.90377	0.647802	0.676298	0.546051	0.627661	0.800826	201.08	0.609355
5130	K(v) Q 3; Kv7.3; KvLQT3	Kcnq3	0.0225846	0.107601	0.097571	0.109989	0.0450328	0.312636	0.239288	0.167508	0.859239	0.258392	0.0538346	0.18634	0.309361	0.243177	0.218136	0.243927	0.0979121	0.182041	0.0561545	0.0148062	0.184498	0.490379	0.0597025	0.138442	0.236558	0.103507	0.0567003	0.315707	0.0732123	0.36729	0.445824	0.362991	0.545647	0.881755	0.424127	0.552197	0.303971	0.401406	0.880731	0.627661	0.665598	1	146.56	0.708697
5130	K(v) A 2; Kv1.2; shaker-related	Kcna2	0.416173	0.482037	0.288438	0.285822	0.264969	0.334412	0.35031	0.366001	0.565451	0.390709	0.348589	0.301445	0.323882	0.385685	0.361597	0.259807	0.384102	0.17371	0.304129	0.282588	0.234067	0.17192	0.123675	0.324432	1	0.447075	0.571576	0.509704	0.625327	0.233379	0.480179	0.443014	0.356022	0.378596	0.315416	0.391466	0.401376	0.299794	0.438816	0.377426	0.279215	0.325396	145.3	0.643958
5130	K(v) A 1; Kv1.1; shaker-related	Kcna1	0.770354	0.760152	0.607722	0.443489	0.611422	0.288958	0.331766	0.344569	1	0.188138	0.418184	0.654631	0.425185	0.085217	0.105521	0.029906	0.35167	0.329866	0.010002	0.0293059	0.0269054	0.0409082	0.0426085	0.0459092	0.266453	0.228646	0.378776	0.484297	0.641328	0.680236	0.813063	0.55171	0.474295	0.289458	0.594019	0.979596	0.774355	0.483997	0.80046	0.481596	0.394579	0.432787	99.98	0.592877
5130	K(v) B 1; Kv2.1; shab-related	Kcnb1	0.580997	0.608652	0.630851	0.412153	0.353546	0.507167	0.637828	0.491945	0.413041	0.494482	0.446911	0.227451	0.359888	0.529874	0.523278	0.380439	0.438285	0.660028	0.275656	0.461373	0.498161	0.375872	0.522263	0.682101	0.439807	0.379551	0.268553	0.665229	0.299632	0.558544	0.51148	0.770773	0.804897	0.775847	0.586832	0.613853	0.655588	0.807434	0.684765	1	0.962705	0.981225	78.83	0.456611
5130	K(v) C 4; Kv3.4; shaw-related	Kcnc4	0.196572	0.0888315	0.203102	0.333016	0.252075	0.577336	0.515848	0.429057	0.292885	0.566318	0.289076	0.244457	0.274248	0.208679	0.270848	0	0	0.0959053	0.00231261	0.229493	0.142158	0.400354	0.296422	0.104067	0.44783	0.124337	0.231805	0.0448919	0.00734594	0.798531	0.56863	0.324582	0.0998504	0.200245	0.41763	1	0.456264	0.262957	0.305673	0.00612162	0.000136036	0.00326486	73.51	0.74846
5130	K(v) A 6; Kv1.6; shaker-related	Kcna6	0.572363	0.646242	0.798468	0.681506	0.541407	0.39716	0.590713	0.535184	0.562789	0.633158	0.598213	0.892772	0.631083	0.479336	0.650231	0.530876	0.642572	0.474549	0.376416	0.417903	0.406734	0.411202	0.503909	0.135312	1	0.572523	0.858465	0.618159	0.798628	0.117281	0.527366	0.355513	0.188607	0.0370193	0.236955	0.110101	0.176799	0.115685	0.516356	0.0529759	0.00973352	0.0162757	62.67	0.550767
5130	K(v) A 3; Kv1.3; shaker-related	Kcna3	0.367273	0.312485	0.378182	0.554182	0.365091	0.704485	0.920485	0.327273	0.543515	0.614545	0.532121	0.61503	0.635636	0.418909	0.790303	0.103273	0.174303	0.156364	0.188606	0.412364	0.533091	0.202909	0.302303	0.264485	1	0.353212	0.589818	0.762667	0.201212	0.185939	0.433697	0.0778182	0.0518788	0.024	0.089697	0.00606061	0.180121	0.0647273	0.0511515	0	0	0.00412121	41.25	0.670894
5130	K(v) C 3; Kv3.3; shaw-related	Kcnc3	0.208774	0.217797	0.152458	0.187617	0.3771	0.163037	0.170815	0.196951	0.301182	0.169571	0.168637	0.110454	0.172993	0.200685	0.113255	0.246733	0.277225	0.230243	0.208463	0.140324	0.199751	0.101742	0.219042	0.0877411	0.210952	0.178283	0.280336	0.163659	0.476665	0.216553	0.399502	0.671126	0.662726	0.515246	0.541381	0.678905	0.570629	0.455507	0.537959	0.665526	0.588052	1	32.14	0.696693
5130	K(v) Q 4; Kv7.4; KvLQT4; IsubM	Kcnq4	0.393994	0.347873	0.306042	0.224169	0.523775	0.315695	0.437612	0.512335	0.327136	0.405434	0.2399	1	0.229174	0.37576	0.151949	0.392206	0.591348	0.292456	0.297104	0.333929	0.141223	0.225599	0.00393279	0.283876	0.0361101	0.00464784	0.143725	0.0475509	0.0182338	0.00393279	0.0196639	0.00250268	0.00107258	0.00321773	0.0171612	0.0564891	0.0189489	0.0107258	0.0160887	0.000715052	0.00107258	0.000715052	27.97	0.810851
5130	K(v) Q 1; Kv7.1; KvLQT1	Kcnq1	0.248673	0.471569	0.366187	0.408643	0.476876	0.339651	0.437453	0.443518	0.168309	0.360121	0.277483	0.417741	0.212282	0.357089	0.201668	1	0.555724	0.191812	0.254738	0.16376	0.301744	0.251706	0.586808	0.0962851	0.304018	0.203942	0.265353	0.350265	0.492039	0.394238	0.746778	0.172858	0.105383	0.25398	0.156937	0.247157	0.231236	0.101592	0.168309	0.154663	0.055345	0.134951	13.19	0.704174
5139	EAG-related K
5140	K(v) H 7; Kv11.3	Kcnh7	0.485058	0.440979	0.760343	0.494327	0.887281	0.790647	0.822376	0.50488	0.0979408	0.153016	0.140152	0.103334	0.0814578	0.254413	0.304352	0.001144	0.156098	0.109801	0.00123739	0.0730762	0.0325925	0.0463439	0.131677	0.181873	0.032429	0.130627	0.111949	0.0923609	0.424893	0.0470209	0.0600019	0.247759	0.400845	0.373646	0.0861972	0.0121638	0.0738233	0.578236	0.437243	0.849715	1	0.757191	428.32	0.712915
5140	K(v) H 1; Kv10.1; EAG1	Kcnh1	0.498442	0.385427	0.550096	0.33617	0.257071	0.345038	0.426294	0.269056	0.451822	0.331975	0.642018	1	0.557526	0.516659	0.434803	0.550216	0.169343	0.188878	0.224353	0.18744	0.253356	0.253356	0.222915	0.565077	0.0310403	0.0278044	0.00251678	0.0321189	0.438639	0.0751438	0.315316	0.288231	0.262224	0.311122	0.340724	0.293025	0.437081	0.340364	0.55441	0.118408	0.0727469	0.17186	83.44	0.68951
5140	K(v) H 3; Kv12.2	Kcnh3	0.0317292	0.033492	0.0430108	0.027675	0.00141019	0.0278512	0.133968	0.0410717	0.111229	0.0162172	0.00193901	0.00634585	0.0165697	0.00898995	0.00352547	0.170809	0.283095	0.286092	0.0308479	0.0133968	0.0262648	0.0779129	0.0736824	0.275516	0.00652212	0.0104001	0.00105764	0.169399	0.00370175	0.396263	0.489688	0.939891	0.797462	0.835889	1	0.759034	0.837652	0.780539	0.392561	0.775956	0.344086	0.701216	56.73	0.756489
5140	K(v) H 5; Kv10.2; EAG2	Kcnh5	0.0139198	0.0718263	0.00640312	0.00445434	0.00473274	0.0242205	0.000556793	0.00974388	0.333797	0.0423163	0.0144766	0	0.096882	0.0818486	0.0743318	0	0	0.00445434	0.00222717	0.0359131	0.0837973	0.696548	0.747773	0.0924276	0.0598552	0.0534521	0.0801782	1	0.0203229	0.00334076	0.00974388	0.0122494	0.0487194	0.181514	0.00194878	0.0451002	0.0704343	0.0253341	0.136136	0.0197661	0.0537305	0.296771	35.92	0.91314
5140	K(v) H 2; Kv11.1; hERG	Kcnh2	0.392239	0.246377	0.542309	0.428705	1	0.220664	0.539504	0.258532	0.724638	0.546517	0.697522	0.810659	0.810192	0.0878915	0.41094	0.294063	0.834502	0.180458	0.677419	0.467976	0.390837	0.379617	0.31136	0.114072	0.386629	0.472183	0.636279	0.504909	0.599813	0.0149603	0.0995792	0.0888266	0.0794764	0.0794764	0.0187003	0.00701262	0.0261805	0.0995792	0.103787	0.119215	0.115007	0.109864	21.39	0.660281
5140	K(v) H 6; Kv11.2	Kcnh6	0.281429	0.186343	0.327377	0.470325	0.568602	0.457562	0.280153	0.146139	0.506063	0.379068	1	0.26037	0.396299	0.365029	0.609445	0.914486	0.697511	0.44097	0.910019	0.539885	0.884493	0.755584	0.550734	0.901723	0.463944	0.407147	0.327377	0.428207	0.25335	0.174218	0.188896	0.165284	0.183791	0.194001	0.17358	0.159541	0.226548	0.32993	0.201659	0.0714742	0.0491385	0.0887045	15.67	0.611795
5149	Ca-activated K
5150	Na-activated T2; KCa4.2; Slick; Slo2.1; KCNT2	Kcnt2	0.12819	0.108011	0.122082	0.104	0.089848	0.140003	0.138693	0.104221	0.090735	0.149155	0.0237874	0.0763013	0.126537	0.194029	0.100653	1	0.714611	0.668387	0.8299	0.42259	0.314922	0.238681	0.47714	0.458957	0.102911	0.0195944	0.0755957	0.133633	0.0767447	0.116317	0.141555	0.200077	0.16752	0.124179	0.211204	0.0373342	0.157138	0.13958	0.123372	0.0690441	0.0766843	0.0974277	496.06	0.807528
5150	K(Ca) M alpha1; KCa1.1; BK; Slo1; Maxi-K	Kcnma1	0.154896	0.171435	0.401022	0.262852	0.286349	0.29229	0.348784	0.248936	0.228651	0.183906	0.214869	0.0580459	0.0918993	0.166698	0.213986	0.268606	0.157224	0.256911	0.273664	0.131854	0.263093	0.247973	0.366018	0.177643	0.436695	0.390157	0.411058	0.266197	0.366205	0.794444	0.863329	0.7763	0.741724	0.819413	0.830064	0.867075	0.916477	0.907726	1	0.856103	0.93703	0.799181	373.67	0.574469
5150	K(Ca) M beta2	Kcnmb2	0.388737	0.375086	0.665639	0.513337	0.359636	0.236777	0.3744	0.463959	0.146562	0.768277	0.28447	0.0257311	0.104724	0.142249	0.540324	0.485578	0.512708	0.519677	0.548549	0.856066	0.296893	0.552319	0.359293	0.284898	0.724469	0.95919	0.782814	1	0.81597	0.00896733	0.00162783	2.85584e-05	0.00017135	0.00211332	0.000142792	0.00408385	0.00419808	0	0	0.000399817	8.56751e-05	8.56751e-05	350.16	0.680238
5150	K(Ca) N 2; KCa2.2; SK2; KCNN2	Kcnn2	0.284255	0.398488	0.713308	0.197721	0.0185968	0.856959	1	0.621471	0.404758	0.56697	0.806901	0.732442	0.437724	0.426795	0.39469	0.31955	0.314283	0.440447	0.132865	0.185753	0.0595886	0.156801	0.0193851	0.315071	0.0179518	0.0421026	0.174538	0.0557905	0.281926	0.249104	0.257561	0.547836	0.532177	0.726064	0.639243	0.72782	0.421635	0.890784	0.602014	0.699011	0.748746	0.5564	279.08	0.585963
5150	K(Ca) N 3; KCa2.3; SK3; KCNN3	Kcnn3	0.210367	0.148435	0.249579	0.247728	0.0711882	0.573713	0.639852	0.278357	0.130596	0.0814541	0.0402221	0.0284416	0.0905419	1	0.735611	0.225682	0.0509929	0.0991249	0.0503198	0.19623	0.534668	0.574386	0.536015	0.616291	0.107203	0.0822955	0.0644564	0.0792662	0.0225513	0.449512	0.150118	0.231067	0.306126	0.393302	0.5069	0.547459	0.349041	0.385056	0.147762	0.039549	0.0144732	0.167115	59.42	0.745048
5150	Na-activated T1; KCa4.1; Slack; Slo2.2; KCNT1	Kcnt1	0.422235	0.446854	0.41481	0.308128	0.461508	0.561743	0.685815	0.52032	0.374365	0.324541	0.18601	0.159242	0.227042	0.262993	0.174482	0.0318484	0.0164127	0.0922235	0.129543	0.12544	0.19871	0.390387	0.228019	0.312818	0.326495	0.318093	0.217272	0.468152	1	0.4068	0.284095	0.450371	0.363814	0.262407	0.34408	0.0261821	0.346229	0.355608	0.15846	0.149472	0.185815	0.177413	51.18	0.709848
5150	K(Ca) U 1; KCa5.1; Slo3; KCNU1	Kcnu1	0.356143	0.203963	0.211096	0.391281	0.290621	0.339234	0.420872	0.42642	0.562748	0.398943	0.357992	0.346896	0.244386	0.0993395	0.579921	0.647292	0.543197	0.727345	0.641215	0.557464	0.411361	0.801057	1	0.135799	0.285073	0.24465	0.192867	0.591546	0.144782	0.0932629	0.0612946	0.23461	0.178071	0.232761	0.298283	0.142404	0.290092	0.119155	0.0969617	0.111493	0.0953765	0.123382	37.85	0.677301
5150	K(Ca) M beta4	Kcnmb4	0.0337268	0.0168634	0.0163013	0.0311973	0	0.211355	0.149241	0.22597	0.20208	0.196459	0.0356942	0.124227	0.251546	0.664137	0.170039	0.142496	0.891512	0.290051	0.248735	0.239741	0.197864	0.609893	0.16751	0.20489	0.564362	0.123665	0.0354132	0.0823496	0.115795	0.641372	0.770658	0.761664	0.583755	0.314503	0.535132	1	0.780776	0.682125	0.7181	0.372681	0.263912	0.268128	35.58	0.68449
5150	K(Ca) N 1; KCa2.1; SK1; KCNN1	Kcnn1	0.437819	0.382453	0.320273	0.29046	0.833049	0.182283	0.494037	0.349233	0.419932	0.103918	0.188245	0.463373	0.62862	0.559625	0.405451	0.0664395	0.220613	0.340716	0.448893	0.0826235	0.175468	0	0.140545	0.767462	0.292164	0.391823	0.163543	0.264906	0.522147	0.19506	0.649063	0.860307	0.902044	0.887564	0.863714	1	0.681431	0.62862	0.959114	0.510221	0.532368	0.59029	11.74	0.556197
5159	Inward rectifier K
5160	K inward rectifier J 3; Kir3.1; GIRK1; KGA	Kcnj3	0.50436	0.424564	0.55662	0.417737	0.102799	0.482618	0.390489	0.396225	0.404773	0.134924	0.257343	0.880507	0.41986	0.478775	0.157698	0.419286	0.369608	0.496329	0.270824	0.193609	0.101136	0.0304039	0.209328	0.178694	0.206173	0.126721	0.121156	0.160739	0.418196	0.462311	0.559488	0.863584	0.930645	0.983593	0.934374	0.96581	1	0.996501	0.772946	0.909247	0.940741	0.936783	174.32	0.522743
5160	K inward rectifier J 6; Kir3.2; GIRK2	Kcnj6	0.498468	0.326025	0.415454	0.405687	0.605994	0.284374	0.195902	0.221658	0.317886	0.170816	0.141134	0.293374	0.234584	0.302949	0.121409	0.269628	0.236882	0.215147	0.351302	0.0854079	0.118345	0.10743	0.0164688	0.233531	0.117388	0.0934508	0.215339	0.1464	0.710456	0.430295	0.504787	0.544427	0.701551	0.664018	0.559556	0.424167	0.637782	0.696476	0.610877	0.974627	0.921965	1	104.44	0.631136
5160	K inward rectifier J 9; Kir3.3; GIRK3	Kcnj9	0.51396	0.300698	0.241183	0.234938	0.490265	0.36058	0.713262	0.594416	0.377296	0.325129	0.328619	0.341293	0.390889	0.8705	0.684607	0.809882	0.861866	0.681301	0.437546	0.478692	0.494673	0.319067	0.492652	0.780492	0.33615	0.186995	0.344783	0.254409	0.556576	0.869765	0.799229	0.684791	0.77737	0.911278	1	0.88097	0.782513	0.781043	0.790411	0.541514	0.441587	0.596436	54.44	0.447326
5160	K inward rectifier J 12; Kir2.2; IRK2	Kcnj12	0.134803	0.0983468	0.235057	0.074184	0.143069	0.347817	0.271725	0.307758	0.109792	0.0421789	0.13777	0.0485375	0.115939	0	0.00529886	0.393387	0.0621026	0.375159	0.282323	0.293133	0.39593	0.218313	1	0.492582	0.128232	0.0146248	0.0105977	0.046206	0.218525	0	0.0727003	0.0618906	0.104281	0.0553201	0.0652819	0.0406952	0.069309	0.0500212	0.0222552	0.0960153	0.0712166	0.0705808	47.18	0.858952
5160	K inward rectifier J 4; Kir2.3; IRK3	Kcnj4	0.0313299	0.0709719	1	0.331841	0.565217	0.725703	0.400895	0.576087	0.00959079	0.267903	0.13555	0.0345269	0.0268542	0.179668	0.248082	0.00191816	0.265985	0.064578	0.35422	0.0537084	0.0524297	0	0.00575448	0	0	0.0971867	0.0722506	0	0.0722506	0.188619	0.422634	0.620205	0.373402	0.434143	0.410486	0.810742	0.500639	0.671355	0.971867	0.70844	0.623402	0.375959	15.64	0.713259
5160	K inward rectifier J 11; Kir6.2; KATP	Kcnj11	0.434316	0.429625	0.675603	0.307641	0.160188	0.394102	1	0.243968	0.581769	0.308981	0.728552	0.431635	0.379357	0.643432	0.331099	0.468499	0.241957	0.132708	0.560322	0.391421	0.241287	0	0	0.233244	0.384718	0.370643	0.644772	0.446381	0.692359	0.105898	0.436327	0.746649	0.511394	0.800268	0.683646	0.22185	0.548257	0.325067	0.502681	0.424263	0.345174	0.776139	14.92	0.578386
5160	K inward rectifier J 14; Kir2.4; IRK4	Kcnj14	0.0724832	0.00939597	0.0114094	0.00268456	0	0.042953	0.224161	0.105369	0.0288591	0	0	0	0.00604027	0	0.0275168	0	0	0.0275168	0.0966443	0	0.042953	0	0	0	0.0322148	0.144295	0.0127517	0	0.0751678	0.140268	0.292617	0.269128	0.427517	0.487248	0.630201	1	0.551678	0.0483221	0.208054	0.0852349	0.00268456	0.0724832	14.9	0.898101
5160	K inward rectifier J 2; Kir2.1; IRK1	Kcnj2	0	0	0.237868	0.0723946	0.0318218	0.439936	0.229912	0.0676213	0.00875099	0.0206842	0	0	0.0254574	0	0	0.460621	0.0962609	1	0.147176	0.286396	0.0310263	0	0.186953	0.0588703	0	0	0	0.00159109	0	0	0.138425	0.00556881	0.0572792	0.0556881	0.026253	0	0.0238663	0.0119332	0.0779634	0.13922	0.166269	0.232299	12.57	0.918583
5169	A-type K
5170	Kv D2; Kv4.2; shal-related	Kcnd2	0.0359943	0.0349802	0.28741	0.136364	0.282505	0.175688	0.209987	0.181985	0.327173	0.0355856	0.0943602	0.0474374	0.0598341	0.118351	0.0916356	0.12427	0.147822	0.0914389	0.0810402	0.0301063	0.119063	0.0657978	0.157267	0.186692	0.20699	0.177368	0.200693	0.0259892	0.241304	0.193761	0.216904	0.438213	0.590652	0.834393	0.466155	0.471286	0.292329	0.662565	0.435458	0.853692	1	0.928859	660.66	0.747332
5170	Kv D3; Kv4.3; shal-related	Kcnd3	0.536112	0.429657	0.401457	0.58178	0.49013	0.906	0.546295	0.63254	0.604575	0.629093	0.433182	0.849444	0.795786	0.622748	0.771032	0.713379	0.739856	0.656588	0.989033	0.470938	0.812079	0.347016	0.309337	0.766489	1	0.388297	0.308084	0.253877	0.38344	0.326101	0.316309	0.396209	0.168024	0.0849131	0.194266	0.383597	0.473837	0.302601	0.340984	0.141861	0.0568698	0.0248316	127.66	0.522472
5170	Kv A4; Kv1.4; shaker-related	Kcna4	0.26542	0.268119	0.185621	0.112567	0	0.430031	0.400925	0.520817	0.114495	0.0356592	0.00655359	0.118928	0.109483	0.080185	0.0948342	0.392637	0.321318	0.167887	0.142251	0.36488	0.203547	0.208558	0.213377	0.30532	0.0551272	0.0306476	0.0233231	0.175212	0.0639938	0.186584	0.32845	0.493639	0.60293	0.610062	0.550694	0.583847	0.475906	1	0.950077	0.829221	0.717618	0.576908	51.88	0.699569
5179	Two-pore-domain K
5180	K two pore domain K1; K2p1.1; TWIK-1	Kcnk1	0.593558	0.494392	0.466147	0.452879	0.742922	0.370264	0.544112	0.52763	0.671591	0.493503	0.668787	0.46772	0.53187	0.733142	0.319519	0.805635	1	0.841198	0.55225	0.504719	0.505198	0.32752	0.39126	0.590685	0.885173	0.653604	0.964916	0.376146	0.819997	0.448981	0.657708	0.448297	0.427917	0.365819	0.471686	0.723978	0.651005	0.281083	0.63466	0.4193	0.18014	0.64615	146.22	0.447486
5180	K two pore domain K2; K2p2.1; TREK-1	Kcnk2	0.0896496	0.312609	0.11538	0.0547212	0.0495983	0.033182	0.0413319	0.156363	0.326348	0.168355	0.0249156	0.0365584	0.158109	0.0265456	0.0940738	0.0601933	1	0.555245	0.104436	0.560601	0.158575	0.349284	0.183258	0.177786	0.145186	0.0220049	0.293864	0.036442	0.830947	0.0769589	0.0613576	0.147165	0.260799	0.266737	0.356852	0.215741	0.383165	0.145069	0.359297	0.384096	0.505297	0.506695	85.89	0.784517
5180	K two pore domain K9; K2p9.1; TASK-3	Kcnk9	0.0174709	0.04132	0.0768164	0.0141431	0	0.0174709	0.237659	0.217138	0.0568497	0.099279	0.0668331	0.629784	0.260399	0.865225	0.765114	0.353577	0.238491	0.247643	0.566556	0.137271	1	0.0488075	0.367998	0.225735	0.0133111	0.141154	0	0.00582363	0	0.646977	0.894065	0.447587	0.651414	0.85746	0.766778	0.987243	0.616473	0.366057	0.391015	0.107321	0.103439	0.339712	36.06	0.685673
5180	K two pore domain K13; K2p13.1; THIK-1	Kcnk13	0.213163	0.306483	0.14964	0.0363458	0	0.0851343	0.19188	0.473477	0.118533	0.111984	0.199411	1	0.120498	0.024558	0.409627	0.029797	0.00392927	0.00622135	0.00294695	0.0687623	0.00818599	0.00261952	0	0.00523903	0.269483	0.150295	0.142764	0.06778	0.0491159	0.0183366	0.144728	0.00458415	0.0016372	0.0016372	0.0284872	0.00523903	0	0.00884086	0.123445	0.00392927	0.021611	0.00392927	30.54	0.911847
5180	K two pore domain K3; K2p3.1; TASK-1	Kcnk3	0.451334	0.299843	0.467818	0.470958	0.465463	0.400314	0.487834	0.424647	0.0749608	0.209969	0.317111	0.367739	0.319466	0.407771	0.233909	0.431319	0.823783	0.408163	0.680534	1	0.261774	0.573783	0.184458	0.11303	0.701334	0.316719	0.426217	0.27865	0.618524	0.375196	0.175432	0.27394	0.177394	0.129513	0.202904	0.102433	0.125196	0.230377	0.157771	0.197017	0.117347	0.137363	25.48	0.667822
5180	K two pore domain K10; K2p10.1; TREK-2	Kcnk10	0.00822511	0.0147186	0.0203463	0.0251082	0	0.0445887	0.012987	0	0.75368	0.135931	0	0	0.0268398	0.00562771	0.0017316	0.082684	0	0.136797	0.0199134	0.145455	0.182251	0.277922	0.804329	0.319913	0.248485	0.10303	0.17619	0.152381	0.183117	0.560173	0.500866	0.459307	0.439827	0.258874	0.580952	0.185714	0.396104	1	0.19697	0.180519	0.127706	0.215584	23.1	0.805248
5180	K two pore domain K4; K2p4.1; TRAAK	Kcnk4	0.226384	0.226384	0.163409	0.186754	0.372421	0.518458	0.217698	0.313789	0.247557	0.285559	0.617807	0.14658	0.30456	0.198697	0.290988	0.446254	0.685125	0.179153	0.237785	0.589577	0.342562	0.34962	1	0.508143	0.485342	0.368621	0.168838	0.306732	0.429425	0.322476	0.560261	0.851249	0.463084	0.242128	0.365907	0.302389	0.682953	0.29696	0.639522	0.452769	0.0618893	0.283388	18.42	0.635629
5180	K two pore domain K12; K2p12.1; THIK-2	Kcnk12	0.180482	0.212228	0.190476	0.22281	0	0.355085	0.409759	0.386831	0.201058	0.113463	0	0.0975897	0.0329218	0.00646678	0.0711346	0.0194004	0.0705467	0.146384	0.0728983	0.0652557	0.159906	0.00823045	0.0599647	0.134627	0.495003	0.104056	0.229865	0.333921	0.100529	0.552616	0.594944	0.895356	0.875955	0.912404	0.917695	0.485597	1	1	0.971781	0.798942	0.85244	0.728983	17.01	0.656888
5189	Modifier/silencer K
5190	K modifier S 3; Kv9.3	Kcns3	0.549413	1	0.914051	0.522511	0.260273	0.0669769	0.180222	0.252572	0.115178	0.0397798	0.170162	0.240907	0.106724	0.00501343	0.000589816	0.011272	0	0.0631103	0.00540665	0.0764795	0.000360443	0.0505931	0.0884724	0.000294908	0.326824	0.236352	0.687135	0.419621	0.409332	0	0.0186775	0.108264	0.104102	0.0968936	0.10171	0.0893243	0.0687463	0.0435481	0.0200537	0.0164493	0.00671735	0.0487253	305.18	0.840906
5190	K modifier F 1; Kv5.1	Kcnf1	0	0	0	0.00626597	0.0205013	0	0	0	0.00346758	0.0466602	0.0230563	0.00431926	0.0186762	0.290242	0.0811534	0.167843	0.41471	0.229103	0.0214746	0.0372308	0.0198929	0.0171554	0.000547512	0.0517095	0.157318	0.0113761	0.0448351	0.000182504	0	0.556698	0.747171	0.23908	0.115768	0.31196	0.342377	0.429858	0.177759	1	0.630795	0.1895	0.318409	0.0481202	164.38	0.859141
5190	K modifier G 1; Kv6.1	Kcng1	0.00132939	0	0.000295421	0.000295421	0	0.00169867	0	0	0.00258493	0.00369276	0	0	0.00908419	0	0.00612999	0.000221566	0	0	0.000516987	0.000516987	0.000221566	0	0	0	0	0.000221566	0	0	0	0.986189	1	0.147784	0.0858198	0.293648	0.510487	0.324298	0.337075	0.119202	0.232201	0.0252585	0.0129985	0.0276219	135.4	0.923673
5190	K modifier V 1; Kv8.1	Kcnv1	0.0426797	0.0202307	0.01189	0.0322094	0.0785271	0.0165927	0.0158829	0.0209406	0.00984916	0.0212955	0.0248447	0.0526176	0.00612245	0.15803	0.0777285	0.000532387	0.0826087	0.0882875	0.0177462	0.0974268	0.0780834	0	0	0.0335404	0.000532387	0.0526176	0	0.0664596	0.0160603	0.683851	0.624224	0.162999	0.251375	0.368323	0.381366	0.391659	1	0.254481	0.698669	0.272493	0.164508	0.307365	112.7	0.86135
5190	K modifier G 2; Kv6.2	Kcng2	0.345227	0.44603	0.1621	0.227475	0.0155473	0.0805403	0.039633	0.14171	0.0262521	0.0322416	0.0326239	0.0135083	0.0377214	0.047789	0.00280362	0.0763349	0.108704	0.178285	0.110998	0.0409074	0.040525	0.00943036	0.0160571	0.0424366	0.00815598	0.0220466	0.00879317	0.0123614	0.018351	0.304193	0.284695	1	0.388938	0.253982	0.256786	0.526571	0.220849	0.596279	0.113547	0.440296	0.215624	0.149484	78.47	0.851321
5190	K modifier S 2; Kv9.2	Kcns2	0.19128	0.340038	0.335583	0.115011	0.0396868	0.469357	0.294141	0.31304	1	0.470437	0.177646	0.150783	0.362311	0.329644	0.778888	0.390659	0.214768	0.18831	0.5571	0.402268	0.323029	0.289147	0.43345	0.224217	0.141739	0.100432	0.163067	0.141064	0.0818035	0.0839633	0.227592	0.276728	0.445329	0.435205	0.283072	0.172246	0.31844	0.144978	0.429806	0.473272	0.270383	0.587878	74.08	0.703225
5190	K modifier G 4; Kv6.4	Kcng4	0.0181076	0.000255037	0.00357052	0.00153022	0	0	0.0461617	0.0910482	0.00663096	0	0	0.00306044	0	0	0	0	0	0.000510074	0	0	0.00229533	0	0	0	0	0	0.00382555	0	1	0	0.0433563	0	0	0	0.0132619	0	0	0.0102015	0	0	0	0	39.21	0.994053
5190	K modifier S 1; Kv9.1	Kcns1	0.00464684	0.00309789	0.0229244	0.00371747	0	0.141264	0.142813	0.125774	0	0	0	0	0.00650558	0	0.0114622	0.0223048	0	0.0532838	0.00123916	0	0.0315985	0.0523544	0.266419	0	0	0	0.0517348	0.0963445	0	0.677819	0.633519	0.157683	0.244114	0.13166	0.237299	1	0.492875	0.157063	0.226146	0.157683	0.150558	0.171623	32.28	0.890841
5199	Cyclic nucleotide-gated cation
5200	hyperpolarization activated K1; HCN 1	Hcn1	0.523233	0.791593	0.759678	0.433447	0.298769	0.715738	0.778172	1	0.426183	0.332012	0.454044	0.183868	0.389374	0.201409	0.160303	0.401333	0.53847	0.300164	0.285812	0.2764	0.218241	0.159085	0.106618	0.116717	0.25093	0.436813	0.516965	0.209891	0.763886	0.395221	0.279013	0.521594	0.482902	0.598357	0.649074	0.697621	0.526134	0.888488	0.383793	0.476435	0.54744	0.469481	451.52	0.562324
5200	hyperpolarization activated K3; HCN 3	Hcn3	0.272051	0.278367	0.458606	0.374013	0.345364	0.159035	0.40582	0.130611	0.465824	0.596436	1	0.650575	0.562148	0.351681	0.655312	0.482066	0.416422	0.520189	0.45635	0.359801	0.440559	0.351004	0.443266	0.423415	0.431536	0.836905	0.661854	0.465148	0.339274	0.168509	0.287616	0.0681254	0.158358	0.243402	0.177532	0.065644	0.0509813	0.168058	0.278141	0.0737649	0.123618	0.0933905	44.33	0.651445
5200	hyperpolarization activated K,Na 2; HCN 2	Hcn2	0.549213	0.478346	0.730315	0.494488	0.566535	0.318504	0.479921	0.457087	0.686614	0.603937	0.527559	0.506693	0.618504	0.407087	0.493307	0.320472	0.425591	0.558268	0.627559	0.464567	0.382283	0.286614	0.088189	0.193307	0.450787	0.634252	0.718504	0.520472	0.640157	0.549606	1	0.678346	0.581102	0.69252	0.63189	0.554331	0.491732	0.8	0.725984	0.646457	0.616929	0.585827	25.4	0.468686
5209	Chloride
5210	chloride 3; CLCN3	Clcn3	0.751525	0.8392	0.87182	0.636675	0.592462	0.570637	0.704637	0.694922	0.791702	0.716746	0.637098	0.980475	1	0.606637	0.660518	0.81287	0.864451	0.922933	0.862574	0.660002	0.698489	0.386323	0.556134	0.65681	0.867549	0.580024	0.864827	0.794753	0.745236	0.606496	0.688163	0.750117	0.707782	0.907162	0.75054	0.73078	0.77504	0.86187	0.781329	0.71102	0.641838	0.864545	213.06	0.265739
5210	chloride 2; CLCN2	Clcn2	0.199355	0.168352	0.259362	0.158907	0.0356706	0.335926	0.362929	0.199578	0.100011	0.071119	0.00400044	0.045894	0.0812312	0.0736749	0.0815646	0.0730081	0.0232248	0.0784532	0.0966774	0.036893	0.0741193	0.328259	0.0867874	0.0595622	0.0790088	0.0378931	0.0872319	0.125458	0.103789	0.331704	1	0.82198	0.449939	0.37582	0.543949	0.310034	0.829425	0.468274	0.857206	0.691966	0.520391	0.421491	89.99	0.753899
5210	chloride 7; CLCN7	Clcn7	0.627475	0.494206	0.605263	0.609609	0.834862	0.47296	0.454853	0.46282	0.397393	0.434331	0.207388	0.622646	0.346451	0.315548	0.474891	0.630855	0.514486	0.330758	0.240946	0.35973	0.43409	0.735394	0.558184	0.221149	0.47296	0.403428	0.358281	0.457026	0.649686	0.681072	0.931917	0.772332	0.747465	0.951231	0.747224	0.991791	0.684211	0.614437	1	0.859005	0.600917	0.704973	41.42	0.438677
5210	chloride 6; CLCN6	Clcn6	0.604968	0.561756	0.827152	0.628105	0.882613	0.401837	0.659748	0.733243	0.67608	0.631848	0.806737	0.602586	0.798911	0.54066	0.862538	0.859816	0.447771	0.582511	0.901667	0.804695	0.711807	1	0.488602	0.436543	0.785301	0.784621	0.517183	0.760463	0.684587	0.613134	0.944199	0.542702	0.626404	0.739367	0.723375	0.576387	0.616876	0.710786	0.681865	0.681524	0.709765	0.687989	29.39	0.321007
5210	chloride 5; CLCN5	Clcn5	0.140677	0.0692222	0.34946	0.200595	0.0956457	0.1738	0.274656	0.217343	0.310383	0.524004	0.293636	0.331224	0.487905	0.38891	0.313733	0.0971344	0.308895	0.378117	0.250837	0.222553	0.426126	0.569408	0.507257	1	0.449572	0.525865	0.346483	0.612951	0.163007	0.301079	0.107555	0.112393	0.240045	0.0532192	0.533309	0.110532	0.135095	0.190919	0.0346111	0.0636397	0.0360997	0.0502419	26.87	0.731753
5219	Sperm-associated cation
5220	cation sperm associated 2; CATSPER2	Catsper2	0.229535	0.212389	0.245022	0.371681	0.201327	0.219027	0.34292	0.202434	0.148783	0.189712	0.0923673	0.0956858	0.252765	0.0813053	0.128872	0.0801991	0.0873894	0.242257	0.337389	0.669248	0.245575	0.625	0.0259956	0.797566	0.144912	0.237279	0.144912	0.24281	0.152655	1	0.298119	0.311947	0.532633	0.588496	0.697456	0.244469	0.636062	0.240044	0.236173	0.39823	0.225664	0.390487	18.08	0.711054
5509	Gluamate receptor
5510	AMPA 2; GluA2; GluR2	Gria2	0.118771	0.140217	0.0969763	0.100438	0.106304	0.174756	0.213488	0.184859	0.157859	0.159145	0.147246	0.0689593	0.172673	0.100081	0.126702	0.288384	0.282615	0.295663	0.246085	0.215989	0.229174	0.21746	0.320844	0.310046	0.120955	0.171815	0.123782	0.186479	0.168794	0.62683	0.633198	0.888161	0.925078	0.894388	0.76182	0.707635	0.815454	0.875319	0.844193	0.958565	1	0.903852	2270.76	0.632169
5510	AMPA 1; GluA1; GluR1	Gria1	0.500825	0.381337	0.564266	0.797839	0.835832	0.182166	0.114799	0.0923486	0.321337	0.206059	0.326587	0.0502975	0.0751619	0.136779	0.207613	0.11928	0.0585163	0.0774646	0.068365	0.0496595	0.0732546	0.162066	0.0739968	0.102024	0.322287	0.940381	0.654298	1	0.739905	0.321392	0.428909	0.628615	0.747208	0.824728	0.544409	0.532341	0.607454	0.576029	0.659313	0.746057	0.783926	0.858457	1441.82	0.597717
5510	NMDA 2B; GluN2B; NR2B	Grin2b	0.230818	0.205939	0.197365	0.17992	0.210581	0.240492	0.219662	0.262508	0.234329	0.340929	0.202678	0.178594	0.319358	0.274195	0.269092	0.573003	0.699701	0.589059	0.483098	0.427106	0.290921	0.252904	0.286732	0.345033	0.200782	0.292716	0.299651	0.152045	0.273914	0.345852	0.45967	0.614508	0.722061	0.814829	0.608391	0.646775	0.577045	0.698047	0.658446	0.821266	1	0.918278	1281.79	0.594676
5510	kainate 1; GluK1; GluR5	Grik1	0.21735	0.129419	0.389023	0.524765	0.69951	1	0.810638	0.355528	0.114183	0.304433	0.0911817	0.0139164	0.0413988	0.0700627	0.0364694	0.471748	0.183455	0.277888	0.530208	0.465034	0.190405	0.0156356	0.0435661	0.0376508	0.290199	0.243952	0.191212	0.159256	0.0786586	0.000285172	0.00718633	6.51821e-05	3.25911e-05	7.33299e-05	1.62955e-05	0	0	0.000757742	0.00526346	5.70344e-05	4.88866e-05	0.000122217	1227.33	0.829496
5510	kainate 2; GluK2; GluR6	Grik2	0.286677	0.245906	0.339226	0.36942	0.533947	0.501652	0.652844	0.398927	0.392987	0.1986	0.272545	0.0801673	0.282101	0.615357	0.242068	0.565596	0.412655	1	0.205388	0.34356	0.274333	0.435051	0.549776	0.525431	0.162123	0.32571	0.179255	0.226703	0.251341	0.220884	0.149607	0.167881	0.156506	0.23034	0.199135	0.251876	0.152415	0.16782	0.0855111	0.0993707	0.0890972	0.128999	989.93	0.708078
5510	AMPA 4; GluA4; GluR4	Gria4	0.509909	0.504768	0.396348	0.447608	0.577866	0.590576	0.521791	0.621434	0.37238	0.579019	0.410686	0.195651	0.222848	0.260204	0.350216	0.340206	0.448028	0.4158	0.360837	0.459965	0.332895	0.571409	0.447011	0.314949	0.584051	0.644331	0.829945	1	0.73178	0.11942	0.133527	0.115174	0.0958724	0.0658004	0.176797	0.0747664	0.147661	0.1077	0.0835153	0.0288648	0.0333003	0.0334088	737.23	0.652236
5510	AMPA 3; GluA3; GluR3	Gria3	0.00972569	0.0842831	0.09583	0.0665215	0.0453052	0.270404	0.269822	0.350932	0.0927508	0.0627288	0.0107396	0.010702	0.0250652	0.0393721	0.151368	0.00506938	0.0042057	0.0596121	0.0113404	0.0807908	0.017724	0.355006	0.160267	0.0993598	0.607067	0.420589	0.489758	0.42671	0.389553	0.330242	0.423499	0.628246	0.580744	0.596496	0.557068	0.552919	0.563095	0.834738	0.671035	0.856142	1	0.682676	532.61	0.707573
5510	NMDA 2A; GluN2A; NR2A	Grin2a	0.622043	0.627898	0.629432	0.591124	0.0858847	0.682843	0.465462	0.7046	0.316596	0.0852149	0.0784089	0.0113217	0.0401875	0.0547933	0.0746927	0.141585	0.0439038	0.100361	0.111229	0.00743253	0.119547	0.0800942	0.00270078	0.415271	0.326081	0.145539	0.169112	0.15792	0.0480738	0.29244	0.297669	0.665363	0.713783	0.80589	0.593371	0.41041	0.435192	0.663267	0.587149	0.970896	1	0.99879	462.83	0.649425
5510	NMDA 3A; GluN3A; NR3A	Grin3a	0.0521198	0.0309221	0.191292	0.295928	0.0396437	0.404622	0.389184	0.0315051	0.180519	0.0399468	0.00128259	0.0301292	0.0526095	0.000163239	0.0250455	0.136957	0.0577865	0.151672	0.0582995	0.0869829	0.150646	1	0.87848	0.463598	0.371485	0.24684	0.22457	0.141388	0.00333473	0.0231332	0.222518	0.251061	0.243459	0.243879	0.296931	0.0563873	0.186582	0.233268	0.130055	0.0250921	0.00356793	0.0440278	428.82	0.836661
5510	delta2; GluD2; dleta 2	Grid2	0.00847638	0.0113018	0.0448124	0.110649	0.0443263	0.0759836	0.109525	0.0665958	0.2	0.390065	0.303418	0.146256	0.252499	0.976698	0.364636	1	0.360626	0.886647	0.669573	0.743916	0.816102	0.473189	0.5554	0.682242	0.310831	0.860216	0.632721	0.485706	0.00601549	0.276439	0.116998	0.148656	0.0950023	0.0675376	0.0719429	0.127055	0.0576941	0.161963	0.0455112	0.124654	0.106547	0.0756494	329.15	0.705754
5510	NMDA 1; GluN1(NR1	Grin1	0.283125	0.355585	0.284096	0.247846	0.231096	0.291783	0.37371	0.281062	0.342841	0.274265	0.272039	0.226039	0.224623	0.391714	0.284015	0.32156	0.217421	0.33924	0.375248	0.327103	0.329288	0.351256	0.26682	0.336732	0.366873	0.240523	0.253752	0.422341	0.380952	0.351539	0.520452	0.603026	0.647651	0.660477	0.547397	0.470405	0.673868	0.77299	0.753247	1	0.924667	0.966056	247.17	0.590617
5510	delta1; GluD1; delta 1	Grid1	0.282653	0.262775	0.266072	0.293513	0.367788	0.301852	0.605256	0.168234	0.278968	0.554155	0.927858	0.54921	0.678173	0.208281	0.332784	0.722583	0.350528	0.725977	0.775817	0.805682	0.593814	1	0.707263	0.636672	0.290701	0.306991	0.254339	0.316009	0.567536	0.679434	0.582566	0.540386	0.579851	0.69873	0.847959	0.722583	0.442742	0.53835	0.524678	0.434694	0.427325	0.472316	103.13	0.496998
5510	kainate 4; GluK4; KA-1	Grik4	0.0234636	0.102787	0.0264412	0.0432349	0	0.182111	0.1091	0.163411	0.0690805	0.0413292	0.112315	0.00083373	0.0491901	0.690924	0.139471	0.31777	0.00940924	0.167222	0.0481182	0.0571701	0.310862	1	0.903645	0.824321	0.104335	0.0894474	0.026203	0.324321	0.0221534	0.184374	0.38292	0.345998	0.181039	0.207242	0.400191	0.362434	0.299547	0.21939	0.248928	0.135183	0.00750357	0.0620534	83.96	0.804988
5510	NMDA 2D; GluN2D; NR2D	Grin2d	0.346723	0.430233	0.459831	0.310254	0.201374	0.396758	0.493658	0.458245	0.231677	0.394468	0.492072	0.14993	0.24031	0.656096	1	0.695032	0.551797	0.339852	0.772199	0.58351	0.608703	0.927237	0.387245	0.524313	0.251057	0.210007	0.291579	0.360289	0.414376	0.412262	0.614341	0.693446	0.80902	0.822234	0.91561	0.713178	0.854827	0.665257	0.39482	0.37315	0.0729387	0.400634	56.76	0.514133
5510	kainate 3; GluK3; GluR7	Grik3	0.0566368	0.0194628	0.0350331	0.0564422	0.0114831	0.0529389	0.0264694	0.0217984	0.23297	0.164072	0.31413	0.0299728	0.134683	0.0278318	0.163488	0.264889	0.154924	0.110743	0.481121	0.21487	0.571429	0.0648112	0.226353	0.300506	1	0.874076	0.542624	0.804009	0.0725963	0.303231	0.157065	0.0258856	0.0188789	0.00797976	0.0163488	0.00934216	0.0517711	0.0075905	0.0899183	0.00564422	0.00525496	0.00739587	51.38	0.835691
5510	kainate 5; GluK5; KA-2	Grik5	0.51968	0.373913	0.426773	0.49611	0.431121	0.329977	0.35881	0.614188	0.298169	0.357895	0.240732	0.310526	0.300458	0.383982	0.395195	0.426087	0.427231	0.432723	0.304805	0.267048	0.428146	0.39016	0.343707	0.732494	0.543478	0.429519	0.24508	0.428604	0.426545	0.714188	0.591304	0.740046	0.658124	0.810755	0.650343	1	0.625858	0.736842	0.866133	0.73524	0.608467	0.801144	43.7	0.507278
5519	GABA-A receptor
5520	GABA A alpha1	Gabra1	0.818887	1	0.442196	0.642728	0.866927	0.384282	0.499491	0.58287	0.220308	0.171332	0.221053	0.131231	0.425288	0.123159	0.13774	0.291055	0.584978	0.758407	0.240755	0.455095	0.0644695	0.0179189	0.0660956	0.128755	0.338813	0.245061	0.468132	0.0705665	0.470886	0.0272094	0.0704059	0.251518	0.185235	0.0973802	0.0650063	0.0219117	0.0889399	0.220328	0.260985	0.343977	0.325094	0.196049	2552.06	0.706768
5520	GABA A gamma2	Gabrg2	0.608672	0.54946	0.449351	0.654973	0.957458	0.355075	0.409017	0.404268	0.500609	0.450036	0.489657	0.328956	0.676629	0.333371	0.414069	0.494139	0.709941	0.699665	0.438942	0.482987	0.318033	0.339975	0.313865	0.31299	0.54651	0.605418	1	0.528888	0.556472	0.23764	0.292466	0.4429	0.387303	0.283959	0.227364	0.198247	0.280629	0.325531	0.547366	0.523645	0.527423	0.403745	1050.96	0.546155
5520	GABA A alpha5	Gabra5	0.247522	0.362312	0.174393	0.129566	0.0383845	0.109306	0.163219	0.247425	0.229652	0.0150069	0.0465977	0.0102149	0.128353	0.0182945	0.00454937	0.0312147	0.0345024	0.0273569	0.00201385	0.00465855	0.00594451	0.00315423	0.00292373	0.0151646	0.00837084	0.0160502	0.0156013	0.00757015	0.00570188	0.313591	0.576023	0.435563	0.657912	0.719638	0.668078	1	0.630118	0.608985	0.647842	0.874292	0.868784	0.752599	824.29	0.75955
5520	GABA A beta2	Gabrb2	0.846677	1	0.703996	0.707734	0.963922	0.822486	0.952764	0.930722	0.397035	0.229805	0.258508	0.226855	0.387683	0.347465	0.277657	0.263105	0.373761	0.470209	0.220539	0.397608	0.104569	0.0605127	0.175652	0.267688	0.340032	0.267187	0.439	0.0855486	0.561444	0.0726583	0.0737754	0.373303	0.258364	0.166442	0.139774	0.0633056	0.189101	0.289845	0.260599	0.390289	0.376797	0.269651	698.2	0.634047
5520	GABA A beta1	Gabrb1	0.143355	0.0472525	0.14452	0.197485	0.306004	0.324738	0.265328	0.224938	0.206909	0.289889	0.163067	0.188823	0.262407	0.306609	0.292493	0.20206	0.188089	0.293299	0.25468	0.254752	0.336192	0.382854	0.362969	0.526137	0.177772	0.204507	0.0716413	0.0977568	0.0783033	1	0.508223	0.509043	0.562353	0.684413	0.733334	0.89384	0.566641	0.992575	0.535058	0.604886	0.654542	0.473158	694.99	0.646027
5520	GABA A gamma3	Gabrg3	0.773237	0.960735	0.827142	0.577927	0.989589	0.125415	0.487431	0.419165	0.117985	0.105929	0.223591	0.0132155	0.0680597	0.118792	0.0451529	0.563684	0.311709	0.261696	0.462644	0.357816	0.22296	0.138586	0.127441	0.33231	0.013979	0.169246	0.105694	0.0501013	1	0.0479281	0.0650642	0.144665	0.137456	0.163563	0.155399	0.0154768	0.0235235	0.139115	0.0189422	0.115386	0.121788	0.0888226	681.02	0.751016
5520	GABA A alpha2	Gabra2	0.126023	0.0811932	0.0279342	0.0619509	0.0910303	0.0559811	0.0511752	0.0798416	0.250657	0.215814	0.0844409	0.123245	0.24801	0.219137	0.261189	0.0397424	0.0568259	0.0834272	0.0424082	0.122775	0.0717692	0.181066	0.157055	0.155234	0.066325	0.287283	0.0690659	0.0716941	0.0542727	0.53396	0.310918	0.75077	0.598877	0.525024	0.835774	0.68636	0.843921	1	0.351374	0.39245	0.265187	0.346493	532.68	0.759081
5520	GABA A beta3	Gabrb3	0.458618	0.400728	0.27151	0.344338	0.371965	0.284061	0.344088	0.410346	0.410277	0.2598	0.257526	0.189905	0.326694	0.286312	0.200136	0.280605	0.340928	0.348818	0.229468	0.222033	0.285107	0.334652	0.292497	0.31121	0.24709	0.268963	0.246794	0.289268	0.241132	0.466508	0.749295	0.708686	0.762028	0.896203	0.803479	0.895066	0.80407	0.796112	0.816803	0.923806	1	0.900159	439.8	0.554218
5520	GABA A gamma1	Gabrg1	0.0375715	0.00735094	0.00322819	0.0107736	0.038855	0.0288592	0.000972346	0.00929563	0.0280425	0.326008	0.030765	0.00175022	0.0239197	0.00194469	0.281825	0.012096	0.000388939	0.00217806	0	0.186574	0.13889	0.15083	0.028937	0.10128	0.233635	1	0.175995	0.0947843	0.0472949	0.0147797	0.0159465	0.0237253	0.0176189	0.009529	0.0149741	0.0161798	0.0411497	0.0161798	0.0246587	0.00560072	0.00175022	0.00342266	257.11	0.946108
5520	GABA A delta	Gabrd	0.194611	0.807538	1	0.255486	0.0418647	0.318676	0.644791	0.88044	0.0555027	0.00276894	0.0250858	0.042154	0.00157044	0	0.000826549	0.00016531	0.000413274	0.0152912	0.0122329	0	0.00123982	0	0	0	0.00900938	0.0247965	0.0975741	0.00318221	0.957309	0.000454602	0.0164483	0.0548002	0.0795553	0.0602554	0.060958	0.0430219	0.0552548	0.153118	0.0448816	0.0606687	0.0390544	0.072323	241.97	0.874797
5520	GABA A alpha4	Gabra4	0.396714	0.454758	0.383704	0.301143	0.246727	0.690018	0.976357	1	0.456384	0.229214	0.127262	0.170378	0.272663	0.203319	0.0643399	0.165999	0.19277	0.236678	0.269244	0.125094	0.197982	0.0761404	0.532649	0.327412	0.0732633	0.184722	0.0557084	0.0464932	0.0872321	0.383704	0.215286	0.423901	0.387124	0.23747	0.398757	0.597073	0.789634	0.69056	0.672046	0.734759	0.761196	0.516471	239.82	0.649943
5520	GABA A alpha3	Gabra3	0.355058	0.250327	0.190294	0.260347	0.0510586	0.403067	0.290668	0.0720572	0.509715	0.38416	0.303825	0.0572449	0.462752	0.758212	0.645291	0.440359	0.26906	0.496645	0.428509	0.317679	0.561558	0.665505	0.142197	0.54509	0.943539	1	0.685284	0.895617	0.0831228	0.985798	0.808661	0.82661	0.52749	0.343034	0.427638	0.387906	0.907119	0.591095	0.69905	0.293544	0.159798	0.251721	114.77	0.544446
5520	GABA A theta	Gabrq	0	0	0	0	0	0.00571132	0	0	0	0.0238837	0	0	0	0.251817	0.0186916	0	0	0.208204	0	0	0	0	0	0	0.00519211	0	0	0	0	1	0	0.0285566	0	0	0	0	0.00363448	0.0436137	0	0	0	0	19.26	0.985627
5529	Glycine receptor
5530	glycine beta	Glrb	0.313402	0.325661	0.303899	0.319633	0.415886	0.403091	0.575905	0.521881	0.796938	0.728955	0.751179	0.595929	0.719655	0.569342	0.74456	0.812765	0.932128	0.904025	0.97186	0.951356	1	0.863923	0.994047	0.683676	0.741934	0.924991	0.853236	0.834896	0.835839	0.575	0.830736	0.670808	0.659863	0.569693	0.545529	0.654557	0.674099	0.622294	0.914896	0.633775	0.582487	0.639266	540.87	0.317961
5530	glycine alpha2	Glra2	0.185891	0.0520146	0.259567	0.50475	0.488849	0.061582	0.0403248	0.0910928	0.03133	0.0935184	0.118347	0.0190001	0.22022	0.213448	0.14715	0.36865	1	0.826843	0.488849	0.44684	0.189058	0.0311279	0.133776	0.326169	0.0902843	0.108813	0.0148902	0.18451	0.119761	0.0205835	0.0190001	0.00434578	0.00448053	0.0261757	0.000134753	0	0.00518798	0.00923056	0.0267484	0.00838836	0.0105781	0.0325091	296.84	0.853073
5530	glycine alpha3	Glra3	0	0.0446369	0	0.00133245	0	0.0912725	0.0459694	0.103931	0	0.139241	0.083944	0	0.0159893	1	0.05996	0.290473	0	0.00266489	0.02998	0	0.273151	0	0.391073	0.996003	0.471686	0.242505	0.0652898	0	0	0.277149	0.0246502	0.0606262	0	0.00199867	0.181213	0.197868	0.367755	0.0572951	0.1006	0.00799467	0.439707	0.0153231	15.01	0.876066
5539	Nicotinic ACh receptor
5540	nicotinic ACh alpha 7	Chrna7	0.133883	0.166476	0.385395	0.151364	0.00865872	0.570903	1	0.45107	0.203643	0.149077	0.0496651	0.0553831	0.275282	0.585198	0.150466	0.176442	0.0669008	0.19523	0.177504	0.196618	0.150711	0.117138	0.220716	0.164679	0.257556	0.149322	0.0158471	0.109868	0.0698415	0.402385	0.382781	0.245875	0.340794	0.414802	0.386211	0.149649	0.21949	0.279284	0.27569	0.2471	0.169907	0.192207	122.42	0.77778
5540	nicotinic ACh alpha 4	Chrna4	0.265231	0.186373	0.00464984	0.017081	0	0.479787	0.603245	0.45018	0.00446005	0.132663	0.00199279	0	0.170051	0.902164	0.347694	0.705542	1	0.676125	0.922471	0.489182	0.782217	0.357563	0.458816	0.633896	0.0173657	0.00730689	0.0614917	0.00863541	0	0.0209717	0.363541	0.0153729	0.0469729	0.0666161	0.0575062	0.0508635	0.021636	0.0488708	0.426172	0.0406149	0.0640539	0.0902448	105.38	0.756107
5540	nicotinic ACh alpha 5	Chrna5	0.275651	0.0916124	0.0136401	0	0	0.0712541	0.237785	0.261604	0.0266694	0.0773616	0.0521173	0.0401059	0.0671824	0.781555	0.193607	0.378257	0.0278909	0.138844	0.749593	0.320643	0.252647	0.0602606	1	0.34263	0	0	0	0.0561889	0.174674	0	0.161238	0.148208	0.503664	0.639047	0.104438	0.0215798	0.333876	0.48921	0.283998	0.425896	0.449715	0.927728	49.12	0.776088
5540	nicotinic ACh alpha 3	Chrna3	1	0.135544	0.0445596	0.0795855	0.140104	0	0.00621762	0.053057	0.14943	0.0897409	0.674197	0.0627979	0.728497	0.230674	0.144041	0.0300518	0.0026943	0.0350259	0.521658	0.0563731	0.0627979	0.115233	0	0	0	0	0	0.0503627	0.833368	0.00870466	0.00165803	0.00310881	0.0163731	0.0511917	0.0026943	0	0.00683938	0.0118135	0.0478756	0.011399	0.0304663	0.0327461	48.25	0.890954
5540	nicotinic ACh beta 3	Chrnb3	0	0.000615385	0.00492308	0.00615385	0	0	0	0	0	0	0	0	0	0	0	0	0	0	0	0	0	0	0	0	1	0.0224615	0.128308	0	0	0	0	0	0	0	0	0	0	0	0	0	0	0	32.5	0.996038
5540	nicotinic ACh beta 2	Chrnb2	0.663092	0.58311	0.710903	0.596068	0.271671	0.50134	0.432082	0.361483	0.847632	0.587131	0.828418	0.715371	0.634942	0.302502	0.735031	0.41555	1	0.51966	0.437891	0.515192	0.523235	0.803396	0.730116	0.83244	0.502681	0.567471	0.547364	0.65773	0.992851	0.487042	0.683646	0.493298	0.424486	0.553619	0.417784	0.451296	0.62958	0.411975	0.288651	0.357462	0.351653	0.479893	22.38	0.442762
5540	nicotinic ACh alpha 2	Chrna2	0.000669344	0	0.000669344	0	0	0	0	0	0	0	0	0	0.00535475	0.0568942	0	0	0	0	0	0	0	0	0	0	1	0	0	0	0	0	0	0.00937082	0.0107095	0.0060241	0.0113788	0.187416	0.0287818	0.0140562	0.019411	0.00736278	0.0113788	0.0334672	14.94	0.990172
5549	Serotonin receptor
5550	5-hydroxytryptamine 3A; 5HT 3A	Htr3a	0.000699868	2.13374e-05	6.40123e-05	2.13374e-05	0	0.0122391	0.0261512	0.00143388	0.263867	0.446204	0.736965	0.0625144	0.258499	1	0.890279	0.438407	0.257014	0.0959032	0.593027	0.27585	0.654069	0.128852	0.257893	0.258447	0.00111808	0.00118636	0.0013784	0.00309393	8.53497e-05	0	0.000482226	0	3.41399e-05	0	0.000132292	0	0	0	0	0	0	0	2343.3	0.861807
5550	5-hydroxytryptamine 3B; 5HT 3B	Htr3b	0.000645995	0	0.000645995	0	0	0	0.00968992	0	0	0.0452196	0	0	0	1	0.95801	0	0	0.0335917	0.0478036	0	0.111757	0.00775194	0.246124	0.0122739	0.0968992	0	0	0	0	0	0	0.000645995	0	0	0	0	0	0	0.0290698	0.00129199	0.000645995	0.000645995	15.48	0.960909
5559	TRP channel
5560	TRP M 3	Trpm3	0.00905233	0.00362093	0.00457068	0.0151367	0.0129404	0.0202713	0.00418485	0.0103582	0.0193512	0.319265	0.389873	0.401864	0.0872288	0.759831	0.353011	0.177455	0.000148399	0.0430356	0.0487045	0.275339	1	0.0634256	0.324815	0.638144	0.388182	0.276229	0.079423	0.0404238	0.00276022	0.286261	0.149556	0.0313418	0.038643	0.010655	0.0225269	0.014454	0.0221708	0.0324103	0.087021	0.0141869	0.0214881	0.0130294	336.93	0.865551
5560	TRP C 6	Trpc6	0.0200466	0.00427336	0.00295313	0.0134107	0	0.0382517	0.0127506	0.000208456	0.0141055	0.0297398	0.0108397	0.000208456	0.0571865	0	0.00552409	0.0941528	0.132856	0.228607	0.133238	0.315638	0.0106313	0.00343953	0.0892193	0.000590626	1	0.191502	0.54758	0.269326	0.0134454	0.00878991	0.00145919	0.00500295	0.00500295	0.00583678	0.00378696	0.00246673	0.0028489	0.00184136	0.00774763	0.00743494	0.00201508	0.0045513	287.83	0.943939
5560	TRP C 5	Trpc5	0.524874	0.61132	0.667509	0.640434	1	0.310064	0.376651	0.283804	0.307046	0.0901566	0.106712	0.0982303	0.145898	0.0150465	0.028258	0.0146387	0.0265454	0.0453026	0.00713587	0.0809411	0.0382482	0.0391453	0.0862013	0.113725	0.147733	0.189733	0.0961507	0.0596966	0.207552	0.0278503	0.159273	0.215503	0.294609	0.329922	0.199723	0.100473	0.0754363	0.294895	0.0847333	0.275363	0.231406	0.403605	245.24	0.803621
5560	mucolipin 1; TRPML 1	Mcoln1	0.658855	0.685093	0.763331	0.674249	0.722175	1	0.834215	0.832152	0.6989	0.623201	0.606221	0.779094	0.586754	0.531263	0.492488	0.586595	0.601989	0.513489	0.439748	0.503544	0.545969	0.428375	0.585273	0.523381	0.705195	0.649862	0.8084	0.781369	0.549143	0.81459	0.733548	0.590933	0.593366	0.517298	0.666314	0.789198	0.6323	0.515288	0.530152	0.335008	0.353629	0.42335	189.04	0.385237
5560	TRP C 4	Trpc4	0.0720078	0.0219344	0.0142056	0.0744571	0.106678	0.0107767	0.0409841	0.00266696	0.715017	0.451641	0.553475	0.439776	0.983998	0.209764	0.280085	0.165025	0.489033	0.237686	0.235781	0.608937	0.285691	0.915909	0.665324	0.0318946	0.213357	0.297121	0.396342	0.500408	0.131171	1	0.645186	0.647417	0.651554	0.781473	0.906167	0.996027	0.645295	0.967997	0.651391	0.710554	0.844337	0.633593	183.73	0.555314
5560	TRP M 7	Trpm7	0.586941	0.662353	0.967059	0.83	0.712	0.432235	0.558706	0.617176	0.627765	0.388706	0.224824	0.266941	0.434824	0.316471	0.466706	0.875059	0.0871765	0.697647	0.502941	0.518941	0.691647	0.960824	0.834118	0.628118	0.492941	0.592471	0.523529	0.656353	0.673294	0.646118	0.629647	0.606235	0.800118	0.829529	1	0.53	0.596471	0.516118	0.434	0.581529	0.604118	0.668706	85	0.40804
5560	TRP C 1	Trpc1	0.3114	0.310504	0.348702	0.325127	0.184124	0.381229	0.417487	0.313936	0.334079	0.155924	0.196956	0.214712	0.330946	0.46986	0.157266	0.170546	0.157266	0.326321	0.247538	0.300507	0.27932	0.367801	0.440316	0.367055	0.253954	0.262459	0.253208	0.240227	0.423605	0.338705	0.447329	0.58863	0.546553	0.636974	0.534617	0.542674	0.515816	1	0.487168	0.655476	0.598329	0.63026	67.02	0.632563
5560	polycystin 2, TRP cation; TRPP1	Pkd2	0.420419	0.340942	0.430587	0.498444	0.647022	0.594522	0.422494	0.489728	0.428927	0.373937	0.326416	0.335547	0.416061	0.712596	0.334509	0.681469	0.602615	0.424362	0.509857	0.298402	0.260842	0.763229	0.647022	0.722349	0.318738	0.302345	0.472297	0.323096	0.462337	0.651795	0.52957	0.70388	0.587674	0.74393	0.586014	0.333472	0.486615	0.801826	0.537248	0.868645	1	0.828595	48.19	0.48243
5560	TRP V 2	Trpv2	0.486265	0.458795	0.424679	0.552503	0.577758	0.3035	0.542534	0.349801	0.40607	0.574657	0.62428	0.990917	0.641117	0.522596	0.786664	0.422685	0.759858	0.589721	0.395658	0.332743	0.610767	0.140452	0.861542	1	0.561808	0.362871	0.295525	0.44506	0.433762	0.377271	0.403412	0.490696	0.550066	0.548294	0.382809	0.422463	0.432875	0.56934	0.319894	0.48405	0.535002	0.474967	45.14	0.501324
5560	TRP C 7	Trpc7	0.184825	0.0918344	0.0966921	0.129771	0.0714781	0.316447	0.515383	0.357853	0.497802	0.114272	0.0469581	0.0427944	0.030997	0.0689336	0.0594495	0.26278	0	0.108721	0.0416378	0.0855887	0.286838	0	0.30997	1	0.0182743	0.00323849	0.00786491	0.0462642	0.00740227	0.0360861	0.193153	0.437428	0.123757	0.00902151	0.203331	0.025214	0.234328	0.129077	0.0964608	0.0175804	0.00161925	0.00578302	43.23	0.870319
5560	TRP C 3	Trpc3	0.117472	0.124752	0.092323	0.0569159	0.44143	0.257776	0.215751	0.433819	0.143283	0.419921	0.151555	0.209795	0.35407	0.699868	0.274322	0.185308	0.53276	0.327929	0.231304	0.406353	0.38319	0.0112508	0.330245	0.404368	0.0413633	0.272336	0.588352	0.0476506	1	0.0592323	0.13865	0.000330907	0.000661813	0	0	0.0536069	0	0.00397088	0.00727995	0	0	0.00628723	30.22	0.804257
5560	TRP M 2	Trpm2	0.523247	0.564378	0.466381	0.319742	0.306152	0.515021	0.777897	0.385908	0.457797	0.250358	0.09299	0.194206	0.296495	0.365165	0.18133	0.203505	0.390558	0.155222	0.333333	0.221388	0.105866	0.52897	0.312589	0.25608	0.413805	0.464235	0.389843	0.217454	0.56867	1	0.615522	0.542918	0.319027	0.488197	0.830472	0.498569	0.705651	0.327969	0.620887	0.340129	0.327611	0.335122	27.96	0.604618
5560	TRP M 4	Trpm4	0.186754	0.28222	0.553103	0.345465	0.286993	1	0.685561	0.918258	0.161098	0.210024	0.210024	0.2142	0.274463	0.323389	0.371718	0.232697	0.165871	0.27685	0.26432	0.155728	0.233294	0.491647	0.793556	0.170048	0.310859	0.26611	0.281026	0.352029	0.290573	0.552506	0.486277	0.509547	0.619928	0.633055	0.630072	0.671241	0.435561	0.470167	0.473747	0.497017	0.50716	0.603819	16.76	0.600049
5560	polycystin 2 like 2,TRP cation; TRPP3	Pkd2l2	0.410374	0.492754	0.364607	0.276888	0.290618	0.467582	0.356979	0.455378	0.276888	0.187643	0.19222	0.261632	0.273074	0.125858	0.234935	0.316552	0.733028	0.266972	0.273074	0.337147	0.321892	0.522502	0.673532	1	0.326468	0.471396	0.300534	0.423341	0.427155	0.0526316	0.242563	0.184592	0.241037	0.286804	0.121281	0.195271	0.176201	0.146453	0.292906	0.167811	0.307399	0.326468	13.11	0.687745
5560	TRP M 5	Trpm5	0.00160643	0	0.00240964	0.00321285	0	1	0	0	0.0064257	0	0	0	0	0	0	0.00240964	0	0.00160643	0.00160643	0	0.00401606	0	0	0	0	0	0	0	0	0	0	0.00240964	0	0.00321285	0	0	0	0	0	0.00722892	0.000803213	0.00562249	12.45	0.998962
5560	polycystin 2 like 1, TRP cation; TRPP2	Pkd2l1	0.0722403	0.00730519	0.00243506	0.0608766	0.0462662	0	0.0105519	0.00649351	0.00649351	0.00324675	0.00811688	0	0.0178571	0	0.00568182	0.00974026	0	1	0.0519481	0.631494	0.00405844	0.00730519	0	0.0162338	0.00324675	0.00324675	0.00892857	0.0641234	0.00974026	0.00974026	0.00811688	0.00811688	0.0413961	0.00649351	0.0300325	0.0608766	0.0478896	0.00324675	0.00730519	0.00243506	0.00324675	0.0146104	12.32	0.968265
5569	Ca-store-release
5570	IP3 receptor 1	Itpr1	0.0670208	0.0782132	0.238849	0.0657512	0.126491	0.206241	0.311817	0.377802	0.168855	0.0263272	0.022886	0.101366	0.0462063	0.00183756	0.00567973	0.0255588	0	0.00938826	0.0147005	0.0125956	0.0158698	0.00344125	0.0433664	0.0476095	0.033644	0.0298687	0.0455715	0.0400254	0.620794	0.0351809	0.413083	1	0.977348	0.880325	0.86539	0.165948	0.665464	0.977281	0.670442	0.82737	0.699977	0.807056	299.31	0.737253
5570	Cainduced Ca release 3; Ryanodine 3	Ryr3	0.0191729	0.0121832	0.012808	0.0238978	0.0381116	0.0883674	0.0643524	0.0138233	0.061619	0.0124175	0.00316295	0.0873131	0.0467414	0.0265922	0.0110508	0.595064	0.26643	0.231052	0.213089	0.0677106	0.258503	0.113554	0.0358468	0.448436	0.00285056	0.0611504	0.0115975	0.0434613	0.0134328	0.312429	0.32223	0.510289	0.786794	0.996603	0.660705	0.380804	0.330704	0.576008	0.330665	0.780155	0.853645	1	256.09	0.762809
5570	Cainduced Ca release 2; Ryanodine 2	Ryr2	0.324052	0.162656	0.115878	0.110745	0.0935548	0.312527	0.288461	0.317563	0.470389	0.217568	0.195003	0.192097	0.351993	0.270834	0.129243	0.226623	0.314948	0.294271	0.157571	0.175343	0.245267	0.384872	0.427873	0.403612	0.463513	0.257808	0.348555	0.207302	0.233596	0.231369	0.264636	0.829936	0.739335	0.76558	0.6421	0.703501	0.611012	0.461527	0.393298	0.650864	0.58341	1	206.51	0.644627
5570	ORAI Ca release-activated 3	Orai3	0.337373	0.306425	0.182547	0.163804	0.145846	0.206521	0.263621	0.303548	0.12597	0.132421	0.279052	0.150031	0.0904019	0.108099	0.143405	0.131723	0.148374	0.190044	0.169558	0.146805	0.0555313	0.0754947	0.0442856	0.171127	0.174091	0.0997298	0.0514341	0.198413	0.295702	0.191875	0.538837	1	0.87403	0.766978	0.738209	0.632726	0.637346	0.412954	0.471014	0.849969	0.611455	0.7777	114.71	0.697696
5570	ORAI Ca release-activated 2	Orai2	0.221979	0.148915	0.111089	0.118057	0.13916	0.0191121	0.0414095	0.0981485	0.218395	0.13916	0.16305	0.168823	0.162453	0.141151	0.105515	0.217798	0.145331	0.155286	0.100538	0.187537	0.16524	0.158869	0.169819	0.416882	0.11089	0.208839	0.155286	0.163249	0.188533	0.442962	0.724667	0.47183	0.3261	0.130599	0.287279	0.224766	0.385029	0.335258	0.503086	0.872586	0.762692	1	50.23	0.755918
5570	ORAI Ca release-activated 1	Orai1	0.474648	0.21831	0.134155	0.305986	0.150704	0.83838	0.435211	0.437676	0.375352	0.508451	0.553169	0.533803	0.524648	0.61831	0.36338	0.535563	0.391197	0.44331	0.559859	0.799296	0.615845	0.602817	1	0.687324	0.317606	0.347535	0.30493	0.457394	0.262676	0.671127	0.476408	0.360211	0.340845	0.392606	0.467254	0.610563	0.382746	0.275704	0.290493	0.269366	0.273944	0.285915	28.4	0.563543
5570	IP3 receptor 2	Itpr2	0.183365	0.0756144	0.0667927	0.0882168	0.160681	0.297417	0.0567108	0.147448	0.221802	0.0806553	0.0970384	0.110901	0.161941	0.0296156	0.0529301	0.0453686	0.408948	0.277883	0.196597	0.0680529	0.559546	0.401386	1	0.395085	0.0812854	0.173283	0.339635	0.161941	0.227473	0.0453686	0.123503	0.141777	0.277253	0.439824	0.194707	0.073724	0.0793951	0.185885	0.0838059	0.903592	0.393825	0.63327	15.87	0.786743
5570	Cainduced Ca release 1; Ryanodine 1	Ryr1	0.0946133	0.0151934	0.0877072	0.0787293	0.0214088	0.180939	0.0780387	0.00414365	0.093232	0.109807	0.00552486	0.031768	0.0614641	0.0656077	0.339088	0.0469613	0	0.198895	0.00414365	0.0842541	0.236878	0.501381	0.468923	0.296271	0.0331492	0.0531768	0.0269337	0.0117403	0.266575	0.106354	0.552486	1	0.700276	0.308702	0.248619	0.157459	0.426796	0.595304	0.581492	0.676796	0.627072	0.287983	14.48	0.786198
5579	ENaC/P2X family
5580	purinergic P2X 3; P2X 3	P2rx3	0.132706	0.154588	1	0.408	0.268	0	0.0331765	0.105647	0.0108235	0.0242353	0.0183529	0.0291765	0.0263529	0.0727059	0.0310588	0.000941176	0	0.044	0.0416471	0.00611765	0.00211765	0.00117647	0.00211765	0.00141176	0.00352941	0.0167059	0.00564706	0.0181176	0.137176	0.00988235	0.132	0.032	0.0322353	0.0284706	0.0178824	0	0.0378824	0.0536471	0.0112941	0.00235294	0.00588235	0.0204706	42.5	0.951719
5580	purinergic P2X 4; P2X 4	P2rx4	0.505366	0.806346	0.608026	0.571629	0.937471	0.384508	0.40224	0.286514	0.444237	0.442837	0.421372	0.589361	0.787214	0.295847	0.480168	0.370975	0.511433	0.414372	0.523565	0.483901	0.242184	0.133458	0.402706	0.440504	0.882408	0.642557	1	0.390107	0.967802	0.160523	0.369575	0.440971	0.329445	0.312179	0.441904	0.279515	0.327578	0.428371	0.537098	0.74335	0.729818	0.573028	21.43	0.511159
5580	purinergic P2X 7; P2X 7	P2rx7	0.447869	0.233001	0.343608	0.478694	0.332729	0.679057	0.923844	1	0.0634633	0.0217588	0.0226655	0.0752493	0.0317316	0.250227	0.00453309	0.00271985	0.00453309	0.0335449	0	0.00362647	0.0099728	0.00453309	0	0.00815956	0.0172257	0.105168	0.112421	0.087942	0.480508	0.0398912	0.107888	0.262013	0.388033	0.475068	0.629193	0.0145059	0.00271985	0.239347	0.0281052	0.255666	0.235721	0.388939	11.03	0.808637
5580	purinergic P2X 6; P2X 6	P2rx6	0.128643	0.176884	0.130653	0.145729	0	0	0.304523	0.196985	0.139698	0.0874372	0.0572864	0.0472362	0.138693	0.0482412	0.0633166	0.0331658	0	0.184925	0.453266	0	0.0341709	0.0623116	1	0	0.129648	0.0743719	0.039196	0.276382	0.0683417	0.0321608	0.287437	0.331658	0.311558	0.237186	0.438191	0.401005	0.20603	0.482412	0.442211	0.122613	0.224121	0.426131	9.95	0.830151
5589	Acid-sensing
5590	acid sensing ion channel 2; ASIC2	Asic2	0.409876	0.228406	0.0657883	0.0833762	0.048886	0.338325	0.336418	0.301864	0.487382	0.489203	0.754906	0.210668	0.274293	1	0.484983	0.48344	0.0239503	0.164482	0.587168	0.359083	0.398822	0.170887	0.277935	0.501521	0.861204	0.288111	0.251371	0.148972	0.137168	0.0552699	0.153535	0.229799	0.354841	0.21386	0.170523	0.120009	0.181855	0.212061	0.175214	0.150021	0.0893102	0.215403	466.8	0.719751
5590	acid sensing ion channel 1; ASIC1	Asic1	0.0956379	0.0134139	0.0115708	0.0431087	0.0445423	0.105263	0.105878	0.0273398	0.122875	0.173971	0.161479	0.116732	0.386238	0.416445	0.263465	0.652161	1	0.840262	0.441532	0.484743	0.472353	0.642535	0.276367	0.409891	0.101986	0.118677	0.0906205	0.117039	0.0960475	0.0237559	0.0417776	0.0728036	0.0409584	0.0326643	0.0475118	0.112738	0.0989146	0.0303092	0.0596969	0.0220152	0.0356338	0.0210936	97.66	0.817755
5909	Connexin
5910	gap junction protein delta2; Cx36	Gjd2	0.379493	0.395016	0.34518	0.364788	0.140931	0.188317	0.406046	0.337827	0.70098	0.413399	1	0.603758	0.711601	0.435049	0.328431	0.80433	0.737337	0.373366	0.787173	0.469771	0.277778	0.0808824	0.0886438	0.0290033	0.389297	0.10049	0.437092	0.138889	0.4375	0	0	0.000816993	0	0	0	0	0	0	0.0212418	0	0	0	24.48	0.733551
5919	Aquaporin
5920	aquaporin 11	Aqp11	0.521094	0.465083	0.390929	0.524694	0.465803	0.493161	0.39928	0.445212	0.272426	0.283801	0.106551	0.312023	0.194816	0.118934	0.145572	0.192225	0.162131	0.246508	0.381138	0.163859	0.182577	0.314327	0.130598	0.30612	0.134485	0.104104	0.11951	0.210511	0.217423	0.657595	0.969042	0.367747	0.522102	0.463787	0.763427	0.374802	1	0.165155	0.238301	0.106983	0.0480922	0.189201	69.45	0.68607
5920	aquaporin 5	Aqp5	0.00605282	0	0	0.0038518	0	0	0	0	0	0.000917095	0	0	0.030631	0.0115554	0.000917095	0.065664	1	0.274211	0	0.0247616	0	0	0.050807	0	0	0	0	0	0	0	0	0	0	0	0	0	0	0	0	0	0	0	54.52	0.988552
5929	Other
5930	Na leak, non-selective	Nalcn	0.652071	0.633934	0.683485	0.56958	0.382507	0.756709	0.915023	0.898921	0.45398	0.387988	0.536697	0.326007	0.490819	0.523928	0.484265	0.602689	0.404599	0.720549	0.566981	0.604328	0.633878	0.8505	0.618397	1	0.411944	0.579468	0.273292	0.581389	0.50291	0.70004	0.536075	0.508221	0.531499	0.592011	0.652014	0.753602	0.545794	0.458274	0.499463	0.268151	0.273914	0.34307	176.99	0.446123
5930	pannexin 1	Panx1	0.372373	0.438343	0.493014	0.468351	0.483416	0.454137	0.382457	0.442838	0.38598	0.505406	0.492042	0.827238	0.718746	0.841696	1	0.480136	0.514397	0.628235	0.608918	0.671364	0.640262	0.414409	0.637225	0.479772	0.666262	0.496294	0.628842	0.82736	0.480987	0.239218	0.330458	0.20848	0.265581	0.267768	0.251974	0.22962	0.342729	0.325355	0.435792	0.199611	0.249787	0.285506	82.31	0.533844
5930	pannexin 2	Panx2	0.397505	0.330876	0.395237	0.36093	0.611851	0.258577	0.349305	0.242416	0.433796	0.468103	0.37142	0.234193	0.38503	1	0.568755	0.559115	0.368585	0.440885	0.528211	0.506379	0.465268	0.387014	0.542387	0.303374	0.478877	0.214914	0.314148	0.306493	0.512333	0.320102	0.366317	0.47264	0.613553	0.381344	0.357244	0.320953	0.376807	0.226255	0.411398	0.385313	0.311029	0.596257	35.27	0.598166
5930	anoctamin 1	Ano1	0.00139665	0	0.0018622	0.0321229	0	0	0.00232775	0.00977654	0.00139665	0.047486	1	0.100093	0	0	0.00372439	0	0.00325885	0.0428305	0.00418994	0	0.0027933	0.00698324	0.00325885	0.0316574	0.00232775	0.0018622	0	0.00139665	0.00837989	0	0	0.0130354	0.00418994	0.0027933	0.00512104	0	0	0	0	0.00558659	0.00884544	0.00698324	21.48	0.991325
5930	CF transmembrane regulator CFTR	Cftr	0.0388091	0.0212653	0.154173	0.0595428	0	0.0106326	0.020202	0.0175439	0.00531632	0.0271132	0	0.0106326	0.608719	0.222754	0.00637959	0.240829	1	0.488038	0.00637959	0.167996	0.0106326	0.0191388	0.30622	0.0148857	0.00531632	0.119617	0.00797448	0.0510367	0.00744285	0	0.00744285	0.00478469	0.00584795	0.0632642	0.0148857	0.00372142	0.0106326	0.00425306	0.0271132	0.00691122	0.0340245	0.0425306	18.81	0.929902
5930	two pore segment 2	Tpcn2	0.0465735	0.0073187	0.0226214	0.0259481	0	0.00332668	0.083167	0.14837	0.0858283	0.0246174	0.240186	0.0419162	0.104458	0	0.343979	0.215569	0.00465735	0.38656	0.0192947	0.0858283	0.163673	0.0671989	0	0.101796	0.0864937	0.11976	0.122422	0.0432468	0.155023	1	0.176979	0.115768	0.141051	0.0259481	0.205589	0.326015	0.184298	0.0745176	0.189621	0.101796	0.0485695	0.077179	15.03	0.892264
5930	piezo mechanosensitive ion component 2	Piezo2	0.021262	0.0164609	0.10631	0.73251	1	0.0336077	0.0198903	0.0720165	0.0164609	0.0198903	0	0.021262	0.0219479	0.0130316	0.0150892	0.0294925	0.0329218	0.0260631	0.0164609	0.021262	0.0192044	0.0274348	0.0198903	0.00617284	0.0192044	0.650206	0.202332	0.00891632	0.0192044	0.00617284	0.00685871	0.0205761	0.0349794	0.0226337	0.0507545	0.00411523	0.0596708	0.0288066	0.0240055	0.0541838	0.0192044	0.0185185	14.58	0.937586
6009	Cilium-related
6010	synaptosomal-associated protein 25	Snap25	0.952964	0.976171	0.819813	0.847834	0.738644	0.932684	1	0.848	0.578843	0.685015	0.574465	0.667347	0.590429	0.600398	0.611707	0.4943	0.60885	0.503372	0.52224	0.563236	0.534392	0.446991	0.585484	0.494622	0.82286	0.747645	0.754944	0.61898	0.819509	0.568601	0.831082	0.679712	0.498907	0.441997	0.569206	0.630364	0.746748	0.57036	0.858473	0.396189	0.374943	0.404587	7244.48	0.353344
6010	heat shock protein 8	Hspa8	0.755647	0.76823	0.74664	0.808215	0.792178	0.729031	0.710027	0.716772	0.75783	0.807586	0.788281	1	0.848503	0.805753	0.893006	0.601754	0.644651	0.648847	0.673041	0.662064	0.749994	0.627583	0.639529	0.61567	0.740278	0.742399	0.802143	0.725117	0.672254	0.667385	0.679761	0.629274	0.593099	0.51755	0.598465	0.640567	0.683319	0.802078	0.691204	0.605528	0.577008	0.562074	3518.15	0.299504
6010	tubulin, alpha 1A	Tuba1a	0.577085	0.494171	0.381276	0.487014	0.398428	0.594161	0.599236	0.566028	0.443258	0.573785	0.460899	0.446817	0.62639	0.834541	0.877688	0.423966	0.4575	0.519991	0.519466	0.615595	0.708874	1	0.921575	0.802424	0.598261	0.441252	0.341935	0.765315	0.430824	0.674595	0.784632	0.453715	0.415404	0.488125	0.658368	0.541553	0.578976	0.412005	0.543113	0.296221	0.250343	0.266961	2512.35	0.456786
6010	tubulin, beta 2A class IIA	Tubb2a	0.613496	0.580422	0.459665	0.515275	0.527867	0.681969	0.719607	0.686227	0.615448	0.734372	0.597633	0.563101	0.677885	0.846306	0.920824	0.419454	0.4815	0.53634	0.615299	0.614993	0.775455	0.752897	0.880558	0.656055	0.725685	0.580822	0.530734	0.985928	0.530176	0.672628	1	0.691225	0.60583	0.59745	0.753309	0.641715	0.744338	0.586709	0.9296	0.537221	0.475796	0.434683	2350.84	0.353744
6010	neurexin I	Nrxn1	0.371028	0.446456	0.318379	0.28235	0.169142	0.32439	0.512285	0.276835	0.340811	0.45853	0.443912	0.434747	0.528968	0.591968	0.486996	1	0.834246	0.844974	0.767475	0.732051	0.595402	0.874535	0.786388	0.935038	0.30554	0.220599	0.256873	0.281791	0.357094	0.374718	0.346468	0.379583	0.451851	0.470182	0.428022	0.381396	0.3631	0.41892	0.402767	0.527268	0.754084	0.429169	1753.32	0.524236
6010	ADP-ribosylation factor 1	Arf1	0.329512	0.319059	0.337334	0.358006	0.362412	0.337233	0.326741	0.353679	0.324492	0.283489	0.307952	0.267331	0.304753	0.281256	0.319401	0.282711	0.324834	0.298729	0.278773	0.276337	0.312949	0.313299	0.330329	0.326959	0.275348	0.271573	0.296433	0.330796	0.284789	0.612075	0.631502	0.739533	0.824433	0.718542	0.679595	0.628754	0.690585	0.717009	0.786918	1	0.884006	0.998264	1284.81	0.562738
6010	ataxin 10	Atxn10	0.650826	0.659173	0.641515	0.710627	0.717316	0.621533	0.695754	0.640561	0.709377	0.844051	0.779859	1	0.839218	0.667737	0.912095	0.650236	0.646027	0.68398	0.73369	0.741291	0.689429	0.581116	0.551432	0.545532	0.712804	0.727147	0.714765	0.668457	0.607945	0.466703	0.64424	0.523857	0.526946	0.477288	0.522885	0.480577	0.542313	0.506408	0.71782	0.552846	0.507796	0.50554	1152.49	0.35808
6010	ADP-ribosylation factor-like 6 interacting protein 1	Arl6ip1	0.54343	0.548181	0.552783	0.533801	0.454633	0.705631	0.684638	0.570419	0.472352	0.578103	0.519439	0.584467	0.648342	0.577881	0.699165	0.435041	0.384218	0.484223	0.492044	0.533349	0.617212	0.57243	0.624083	0.505825	0.530203	0.528239	0.479924	0.74153	0.500872	0.515538	0.785869	0.842706	0.700125	0.634174	0.642928	1	0.680229	0.616667	0.888244	0.61165	0.527538	0.625956	1084.15	0.410388
6010	protein phosphatase 2, regulatory subunit A, alpha	Ppp2r1a	0.858514	0.89773	0.737571	0.796502	0.690606	0.733626	0.899486	0.839644	0.765008	0.795769	0.68389	0.839334	0.736246	0.903206	0.980359	0.693865	0.679072	0.728431	0.687027	0.846848	0.889934	0.868518	0.811888	0.743235	0.761363	0.628275	0.681711	0.822614	0.672994	0.778167	0.894621	0.778918	0.76156	0.727859	0.788941	0.84806	0.908635	0.746682	1	0.848473	0.858308	0.934165	1064.63	0.206155
6010	ankyrin repeat and sterile alpha motif domain containing 1B	Anks1b	0.232294	0.184308	0.221902	0.18137	0.170488	0.349931	0.345188	0.267655	0.227654	0.165827	0.228776	0.238087	0.211896	0.280924	0.205899	0.241718	0.286309	0.428729	0.124561	0.187102	0.254437	0.537777	0.414358	0.466618	0.324912	0.154843	0.194211	0.137035	0.269348	0.430554	0.567732	0.756415	0.795131	0.84324	0.761994	0.735548	0.636505	0.844046	0.812469	0.934603	1	0.931819	980.48	0.595507
6010	fasciculation and elongation protein zeta 1 (zygin I)	Fez1	0.889442	0.837352	0.548182	0.859833	0.88562	0.879522	0.880177	0.899813	0.820475	0.722983	0.468072	0.748449	0.64998	0.746355	0.742598	0.653705	0.688264	0.716016	0.67683	0.715994	0.677485	0.597331	0.707899	0.612114	0.794838	0.872748	1	0.702467	0.705441	0.368647	0.356891	0.773281	0.71651	0.587272	0.642787	0.537393	0.701415	0.657033	0.531112	0.765433	0.687211	0.637386	931.46	0.300918
6010	adenylate kinase 5	Ak5	0.113153	0.0924824	0.0253607	0.0636173	0.0455349	0.0766535	0.109918	0.120151	0.0147183	0.0247892	0.0245196	0.0806323	0.0353777	0.0634987	0.0125186	0.0110414	0	0.0133057	0.00603826	0.001984	0.0253283	0.10471	0.0550452	0.0484462	0.0159259	0.0139527	0.0216083	0.0864333	0.181428	0.746275	0.795497	0.36332	0.41899	0.469669	0.72472	1	0.917351	0.279183	0.615395	0.0361109	0.0100278	0.13185	927.42	0.829352
6010	tubulin, alpha 4A	Tuba4a	0.408857	0.553402	0.367428	0.251967	0.157735	0.488701	0.696738	0.549623	0.499697	0.580135	0.512715	0.689532	0.534172	0.462973	0.505727	0.249215	0.298718	0.266173	0.404666	0.370317	0.396787	0.205433	0.296377	0.23389	0.696532	0.455368	0.493234	0.678684	0.493599	0.587306	0.85341	0.694522	0.657912	0.565313	0.556657	0.589316	0.730699	0.64929	1	0.806386	0.717075	0.761177	875.71	0.488599
6010	Abelson helper integration site 1	Ahi1	0.240094	0.188906	0.326273	0.350449	0.36929	0.394109	0.353665	0.270379	0.317357	0.479924	0.359994	0.230183	0.317065	0.748008	0.663436	0.638486	0.626807	0.693605	0.61257	0.624147	0.839465	0.696134	0.782182	0.727107	0.406841	0.539195	0.26598	0.548973	0.233735	1	0.485829	0.566367	0.60402	0.657941	0.755098	0.561997	0.546591	0.517343	0.336271	0.49343	0.457911	0.511774	684.15	0.503928
6010	ubiquitin specific peptidase 14	Usp14	0.800521	0.832531	0.746866	0.791606	0.648189	0.780582	0.869193	0.818096	0.821821	0.822195	0.661651	0.797394	0.825067	0.656266	0.867428	0.629641	0.653663	0.688096	0.722934	0.753059	0.843779	0.839232	0.657777	0.687005	0.824737	0.723652	0.794403	0.987869	0.703114	1	0.905615	0.74015	0.669623	0.598124	0.802674	0.793445	0.889072	0.647904	0.800401	0.561971	0.494406	0.568493	668.54	0.250726
6010	actin, gamma, cytoplasmic 1	Actg1	0.648793	0.651507	0.600334	0.619596	0.734544	0.722971	0.737694	0.767063	0.652286	0.623074	0.67707	0.86749	0.718183	0.68989	0.732142	0.567331	0.495617	0.602782	0.571901	0.567331	0.623433	0.673404	0.808067	0.551157	0.683433	0.632775	0.626833	0.814352	0.696082	0.8343	0.93022	0.852689	0.819811	0.776	0.838309	0.912861	0.833895	0.730535	1	0.893521	0.890683	0.819374	641.16	0.280748
6010	chaperonin containing Tcp1, subunit 5 (epsilon)	Cct5	0.77374	0.92046	0.829773	0.820833	0.780504	0.817901	0.757658	0.694042	0.761963	0.816025	0.749271	0.898608	0.737777	0.61652	0.706103	0.593485	0.774765	0.715358	0.732937	0.796175	0.790074	0.639018	0.682706	0.739448	1	0.753701	0.836253	0.980734	0.712867	0.369338	0.470809	0.700932	0.65253	0.520472	0.569489	0.461223	0.662998	0.546155	0.458559	0.634966	0.595582	0.53977	634.27	0.302158
6010	tubulin, beta 4B class IVB	Tubb4b	0.470561	0.504294	0.383091	0.398672	0.322834	0.624422	0.705169	0.565358	0.481133	0.565459	0.477805	0.675788	0.613245	0.43402	0.617094	0.335591	0.354416	0.331372	0.405429	0.471552	0.510413	0.557996	0.53391	0.39252	0.657601	0.56956	0.51243	1	0.385326	0.676343	0.770636	0.635364	0.494042	0.480595	0.597815	0.501202	0.587411	0.554904	0.730398	0.468897	0.389629	0.392604	594.95	0.484466
6010	sorting nexin 10	Snx10	0.765911	0.737529	0.649987	0.683145	0.41226	0.96948	1	0.970497	0.673472	0.836227	0.804293	0.782533	0.95722	0.699784	0.775463	0.345978	0.479041	0.455763	0.54015	0.620002	0.532874	0.572998	0.47273	0.457177	0.734012	0.562704	0.658143	0.71063	0.394517	0.802104	0.980257	0.554841	0.577533	0.594517	0.694974	0.62433	0.740581	0.505337	0.82333	0.355031	0.345219	0.443538	579.95	0.358631
6010	tubulin, beta 3 class III	Tubb3	0.428759	0.421819	0.412693	0.456009	0.582626	0.347809	0.454042	0.397665	0.707093	0.658439	0.641189	0.840176	0.90894	0.572862	0.684233	0.320303	0.541295	0.532533	0.566542	0.606598	0.441073	0.420507	0.560694	0.523207	0.899286	0.839885	0.702394	1	0.845131	0.584775	0.803326	0.499545	0.492003	0.42619	0.547288	0.4118	0.519564	0.429469	0.78522	0.463022	0.416736	0.449106	548.98	0.435565
6010	forkhead box P1	Foxp1	0.0739003	0.058671	0.0645509	0.061757	0.0444643	0.0909008	0.0875774	0.0987163	0.0839983	0.0730238	0.0827566	0.0709603	0.0639665	0.104231	0.0763654	0.133356	0.0820262	0.0992093	0.0703395	0.0547633	0.070376	0.0945529	0.0566076	0.109855	0.0690795	0.0390227	0.0498329	0.0380549	0.0348776	0.657287	0.816829	0.478389	0.633932	0.775414	0.537242	0.543597	0.248051	1	0.761518	0.644212	0.775505	0.635995	547.63	0.764737
6010	proteasome subunit alpha 6	Psma6	0.85052	0.838347	0.811768	0.862693	0.897727	0.855335	0.714503	0.707165	0.824114	0.88802	0.855431	0.956106	0.850058	0.73646	0.838193	0.900905	1	0.866082	0.846706	0.913771	0.873806	0.741968	0.704141	0.728929	0.838906	0.857666	0.909804	0.971167	0.795647	0.814079	0.616968	0.606895	0.629777	0.653929	0.634072	0.58775	0.613521	0.569164	0.493394	0.569973	0.562616	0.569106	519.2	0.235191
6010	ADP-ribosylation factor 4	Arf4	0.624244	0.66002	0.741533	0.754267	0.609872	0.740589	0.776249	0.748642	0.556545	0.664085	0.645224	0.535815	0.561977	0.6679	0.718799	0.789042	0.63378	0.774072	0.74423	0.720899	0.717586	0.766289	0.81769	0.813702	0.592706	0.660078	0.575348	0.745039	0.424267	0.662544	0.518033	0.739259	0.773494	0.696663	0.676743	0.651717	0.710149	1	0.581898	0.7891	0.775748	0.797326	519.06	0.313338
6010	ADP-ribosylation factor-like 15	Arl15	0.103731	0.103245	0.12912	0.103304	0.0992469	0.155518	0.121996	0.120967	0.107962	0.0769828	0.141737	0.0886486	0.105769	0.0930549	0.0222058	0.117609	0.105963	0.0853294	0.0728483	0.0652393	0.0861446	0.232249	0.268935	0.24011	0.14065	0.115183	0.111087	0.0597073	0.162002	0.25921	0.533445	0.547304	0.78196	0.761695	0.555068	0.314395	0.479852	0.625665	0.703948	0.727784	0.560736	1	515.18	0.749083
6010	voltage-dependent anion channel 3	Vdac3	0.767891	0.746886	0.762818	0.788226	0.772412	0.684658	0.70671	0.75346	0.851559	0.872939	0.84378	0.936786	0.844728	0.74193	0.821866	0.668549	0.756816	0.688962	0.805777	0.814187	0.690936	0.633783	0.56658	0.679782	0.882514	0.797189	1	0.769925	0.990405	0.596253	0.555841	0.51454	0.485203	0.460802	0.538507	0.507611	0.549977	0.422186	0.514856	0.412256	0.397528	0.420567	506.53	0.31663
6010	RAN, member RAS oncogene family	Ran	0.824008	0.900757	0.934784	0.880835	0.870446	0.950583	0.835051	0.959095	0.895185	0.946113	0.819416	0.906289	0.809781	0.812496	0.859954	0.77453	0.896573	0.759344	0.78641	0.877161	0.912004	0.834582	0.77257	0.790513	0.891715	0.979098	1	0.956421	0.844604	0.858729	0.74383	0.673593	0.651956	0.628422	0.741789	0.683248	0.700823	0.641546	0.610908	0.5907	0.585393	0.575493	489.91	0.195933
6010	ADP-ribosylation factor-like 4A	Arl4a	0.0757241	0.0662126	0.0671535	0.0925994	0.121379	0.695017	1	0.209172	0.0267346	0.056026	0.104647	0.0523441	0.0731059	0.195958	0.0841515	0.0469849	0.0332802	0.0615284	0.0375143	0.0320119	0.0618761	0.0570283	0.0667853	0.0733104	0.0575397	0.0658035	0.059892	0.0834356	0.0408689	0.110763	0.106059	0.163476	0.138848	0.142837	0.158976	0.123895	0.126718	0.164826	0.119641	0.0974268	0.0752741	0.102847	488.88	0.894398
6010	ADP-ribosylation factor-like 8B	Arl8b	0.471948	0.532414	0.459338	0.471431	0.393683	0.523215	0.512755	0.59439	0.537375	0.453405	0.468475	0.507979	0.447699	0.387832	0.455059	0.40282	0.398251	0.457767	0.474242	0.468826	0.473891	0.475214	0.521478	0.404019	0.442883	0.443193	0.368814	0.569562	0.385703	0.452929	0.714516	0.783727	0.733411	0.701369	0.77031	0.893703	1	0.668582	0.780068	0.73064	0.673027	0.792699	483.74	0.45857
6010	ADP-ribosylation factor 3	Arf3	0.194574	0.215336	0.219485	0.199476	0.130631	0.199686	0.199392	0.207291	0.254808	0.245988	0.258747	0.216719	0.230966	0.256003	0.248146	0.20088	0.160633	0.178755	0.212801	0.173937	0.194783	0.229143	0.269642	0.174712	0.205783	0.210664	0.190488	0.224576	0.190509	0.513094	0.807836	0.824115	0.742279	0.787241	0.704546	0.760277	0.848146	0.875759	0.82841	1	0.862414	0.999749	477.3	0.618331
6010	RAB11A, member RAS oncogene family	Rab11a	0.525836	0.686392	0.678672	0.653893	0.558723	0.773453	0.764891	0.752771	0.763231	0.814341	0.884386	0.842247	1	0.676989	0.795795	0.553677	0.619517	0.650356	0.697369	0.683545	0.749795	0.702286	0.728769	0.570326	0.808799	0.770757	0.769786	0.893962	0.57783	0.738193	0.839185	0.674488	0.589886	0.633276	0.646129	0.631378	0.748717	0.734656	0.977787	0.593509	0.596571	0.600194	463.7	0.293845
6010	NIMA (never in mitosis gene a)-related expressed kinase 7	Nek7	0.0364573	0.0460833	0.102287	0.0649304	0.288779	0.00125947	0.00159683	0.00472303	0.0062299	0.0156085	0.0223557	0.00679216	0.014439	0.00609496	0.0247172	0.0103007	0.00816409	0.00721949	0.0086139	0.00368846	0.00456559	0.00560016	0.00134944	0.0257293	0.0392911	0.0543823	0.158829	0.0103682	1	0.0373794	0.0474102	0.0162607	0.0150012	0.0241099	0.0235702	0.013067	0.0223107	0.0128646	0.00931111	0.0074219	0.015541	0.00802915	444.63	0.969933
6010	chaperonin containing Tcp1, subunit 3 (gamma)	Cct3	0.835816	0.830216	0.87936	0.970398	0.928527	0.918094	0.834631	0.807817	0.920417	0.915236	0.841044	1	0.884913	0.85301	0.897019	0.773474	0.624277	0.753724	0.861677	0.861003	0.848107	0.855961	0.664521	0.726375	0.771011	0.950368	0.848084	0.806701	0.753445	0.605386	0.593954	0.524874	0.536236	0.545577	0.561377	0.674118	0.63227	0.531705	0.584265	0.521993	0.5219	0.487859	430.37	0.250323
6010	kinesin-associated protein 3	Kifap3	0.640224	0.748827	0.575546	0.612744	0.518527	0.588448	0.631822	0.705908	0.718547	0.61272	0.496601	0.450067	0.611667	0.650062	0.641229	0.61059	0.717852	0.65765	0.598717	0.66002	0.632181	0.576025	0.780568	0.516349	0.638979	0.608316	0.624162	0.73413	0.607119	0.900206	0.883234	0.722568	0.746338	0.699038	0.723645	0.769892	0.785619	0.696836	1	0.70945	0.730898	0.730084	417.76	0.335039
6010	kinesin family member 5C	Kif5c	0.923535	0.910881	0.821518	0.74581	0.699248	0.822153	0.883251	1	0.842454	0.475204	0.52592	0.412738	0.656496	0.484023	0.399863	0.533688	0.604754	0.545268	0.334514	0.42014	0.376802	0.365246	0.57429	0.393731	0.489153	0.672619	0.540944	0.555089	0.758343	0.559266	0.58372	0.601822	0.614648	0.66231	0.567426	0.616627	0.703914	0.795744	0.694924	0.676504	0.673474	0.680706	409.34	0.385396
6010	RAN binding protein 1	Ranbp1	0.775431	0.813328	0.858673	0.876354	1	0.81398	0.713082	0.713709	0.805327	0.929851	0.920671	0.985328	0.90003	0.786893	0.940033	0.751354	0.857168	0.82958	0.805678	0.900958	0.826394	0.758653	0.732644	0.771619	0.815359	0.884029	0.87357	0.810168	0.76881	0.635509	0.4921	0.451269	0.478657	0.496915	0.514271	0.555778	0.4453	0.443695	0.404419	0.432007	0.460398	0.418188	398.72	0.281776
6010	aspartate-beta-hydroxylase	Asph	0.443794	0.768765	0.297822	0.224645	0.306575	0.289095	0.312071	1	0.253855	0.255789	0.152842	0.124777	0.202636	0.205715	0.198132	0.283522	0.229556	0.278103	0.29169	0.223398	0.375808	0.218437	0.287721	0.344359	0.272836	0.221668	0.259071	0.224798	0.395502	0.380057	0.290596	0.278637	0.277543	0.231159	0.301028	0.291359	0.305811	0.402346	0.356445	0.239275	0.225765	0.272658	393.02	0.712301
6010	protein phosphatase 1 catalytic subunit alpha	Ppp1ca	0.952749	0.911185	0.833272	0.853478	0.890534	0.810315	0.775958	0.907542	0.757403	0.931155	0.945883	0.861811	0.815399	0.821767	0.975575	0.821217	0.656848	0.650034	0.735337	0.72585	0.795036	0.731301	0.759448	0.713533	0.712301	0.740841	0.736962	1	0.705488	0.946748	0.936737	0.926306	0.846087	0.774988	0.956706	0.908957	0.899549	0.881204	0.94604	0.970648	0.920567	0.847398	381.58	0.163655
6010	proteasome (prosome, macropain) 26S subunit, ATPase 2	Psmc2	0.757316	0.771105	0.720046	0.766393	0.636188	0.848831	0.778629	0.753568	0.695333	0.819835	0.855873	0.76741	0.756781	0.866047	0.837051	0.819433	0.772819	0.700286	0.868725	0.806795	0.868725	0.636911	0.717502	0.706819	1	0.897025	0.905674	0.950414	0.669416	0.820798	0.721545	0.703847	0.712335	0.721144	0.729176	0.627594	0.716191	0.680072	0.70939	0.713299	0.668425	0.726124	373.49	0.239003
6010	kinesin family member 3A	Kif3a	0.615882	0.667665	0.655741	0.778957	0.614035	0.638303	0.6694	0.695796	0.822594	0.770055	0.68432	0.585288	0.778117	0.865252	0.721715	0.733667	0.610956	0.677882	0.699015	0.657504	0.875133	0.763338	0.843251	0.777809	0.76804	0.860102	0.733723	0.767004	0.712646	0.966439	0.916783	0.912921	0.886637	0.866316	0.983681	0.836618	0.983289	0.802385	1	0.800146	0.672256	0.765689	357.26	0.23326
6010	cullin 1	Cul1	0.744893	0.880517	0.630818	0.594446	0.622159	0.627175	0.923586	1	0.535013	0.662398	0.438003	0.567349	0.528035	0.577297	0.608401	0.703057	0.600527	0.524869	0.675596	0.48222	0.514781	0.539104	0.553535	0.706083	0.504918	0.403004	0.458066	0.533612	0.427102	0.55289	0.460027	0.544204	0.52683	0.482136	0.5815	0.545745	0.636254	0.443046	0.556477	0.495979	0.434668	0.438731	356.87	0.43256
6010	proteasome (prosome, macropain) 26S subunit, non-ATPase, 1	Psmd1	0.740588	0.797209	0.789183	0.744689	0.726484	0.758468	0.861885	0.731707	0.864275	0.855718	0.87531	0.699634	0.762687	0.920011	0.833087	0.94391	0.618022	0.774342	0.740263	0.931665	0.862357	0.826685	0.668506	0.670896	0.744335	0.784934	0.731116	0.941078	0.680957	0.966747	0.858846	0.845185	0.841083	0.758144	0.861206	0.892452	0.90036	0.89024	1	0.799835	0.78042	0.810044	338.92	0.193059
6010	WD repeat domain 1	Wdr1	0.358725	0.34308	0.252012	0.326229	0.208362	0.277424	0.438459	0.329364	0.377868	0.401863	0.303922	0.384108	0.425708	0.510264	0.558587	0.251379	0.320924	0.333193	0.337564	0.328882	0.396045	0.405119	0.379465	0.291894	0.3763	0.319477	0.332047	0.505532	0.29527	0.566877	0.812619	0.994212	0.85027	0.759443	0.684683	0.660899	0.788231	0.890332	1	0.999608	0.797124	0.857625	331.73	0.511439
6010	ADP-ribosylation factor 5	Arf5	0.64502	0.721234	0.661081	0.592685	0.482833	0.561441	0.681202	0.638444	0.540501	0.512137	0.590685	0.522258	0.500561	0.482621	0.542592	0.489651	0.45662	0.454953	0.43574	0.456771	0.495106	0.486833	0.418073	0.502409	0.43474	0.453953	0.475469	0.474893	0.449741	0.683627	0.693263	0.747326	0.805843	0.777266	0.713779	0.701112	0.751295	0.725234	0.818298	0.946817	1	0.936422	329.99	0.403402
6010	exocyst complex component 6B	Exoc6b	0.143083	0.146732	0.150412	0.159839	0.113706	0.175045	0.161238	0.171122	0.198796	0.163702	0.171852	0.1717	0.219445	0.27981	0.1547	0.216708	0.122008	0.182343	0.15841	0.185263	0.211477	0.249156	0.199951	0.333425	0.19469	0.192105	0.232704	0.212633	0.196606	0.286835	0.270231	0.458018	0.50035	0.440562	0.302375	0.409208	0.405863	0.463005	0.40492	0.888575	1	0.755162	328.83	0.730396
6010	catenin (cadherin associated protein), beta 1	Ctnnb1	0.365429	0.37964	0.471625	0.423016	0.414874	0.267996	0.6007	0.472553	0.510325	0.467476	0.376668	0.445803	0.513483	0.505526	0.661383	0.282176	0.568779	0.514598	0.402861	0.459736	0.428249	0.355831	0.211431	0.347844	0.171646	0.286851	0.262361	0.286851	0.260968	0.510883	0.994056	0.712994	0.645376	0.726369	0.725998	0.692684	0.774854	0.803152	1	0.524351	0.514815	0.602929	322.99	0.513533
6010	thioredoxin-like 1	Txnl1	0.677927	0.701895	0.723147	0.763414	0.949858	0.769518	0.654885	0.586942	0.665942	0.799591	0.740437	0.713784	0.700745	0.752932	0.85197	0.597392	0.776901	0.614458	0.717011	0.851715	0.847975	0.622863	0.81215	0.718801	0.708638	0.697453	0.712186	0.82912	0.69218	0.820332	0.734908	0.604199	0.578473	0.603656	0.622959	0.625004	0.579336	1	0.687162	0.551692	0.529098	0.543287	312.91	0.299221
6010	kinesin family member 1A	Kif1a	0.701024	0.68269	0.729506	0.604727	0.624506	0.726359	0.881161	0.801528	0.795813	0.638988	0.613364	0.556048	0.733616	0.741772	0.699226	0.686414	0.725139	0.713258	0.617956	0.491956	0.652506	0.582442	0.55913	0.628648	0.722666	0.67752	0.659474	0.619979	0.86395	0.882478	1	0.852423	0.715313	0.773818	0.81129	0.753042	0.870822	0.903092	0.961019	0.667983	0.729602	0.693157	311.43	0.284258
6010	ubiquitin-like modifier activating enzyme 1	Uba1	0.696337	0.705147	0.659214	0.597124	0.623799	0.572538	0.700272	0.727922	0.673631	0.616033	0.669731	0.721514	0.630171	0.543077	0.696371	0.633549	0.554569	0.539943	0.597925	0.451386	0.70546	0.782038	0.726807	0.653434	0.488264	0.637032	0.647374	0.689407	0.716082	0.840159	1	0.807703	0.687491	0.716256	0.690591	0.71253	0.844338	0.88825	0.846114	0.748398	0.669766	0.707445	287.16	0.321581
6010	kinesin family member 1B	Kif1b	0.552935	0.575821	0.572921	0.525786	0.357058	0.722397	0.673829	0.685185	0.608875	0.580922	0.485325	0.49116	0.574319	0.787072	0.648567	0.594305	0.492313	0.622397	0.548847	0.449895	0.583403	0.794864	0.619672	0.712718	0.62044	0.54434	0.487911	0.498742	0.605416	0.704472	0.826625	0.765059	0.789064	1	0.762124	0.731656	0.753599	0.974284	0.99717	0.773655	0.893536	0.871139	286.2	0.344882
6010	kinesin family member 21A	Kif21a	0.644695	0.618926	0.605808	0.641029	0.620472	0.783676	0.763765	0.626114	0.629385	0.747772	1	0.626366	0.658568	0.854047	0.826301	0.774691	0.682648	0.923052	0.886393	0.96503	0.814405	0.965641	0.994357	0.805348	0.866734	0.62712	0.638765	0.704608	0.511752	0.796507	0.781771	0.723692	0.830398	0.798304	0.793344	0.612493	0.724662	0.662665	0.895055	0.576876	0.678012	0.733216	278.24	0.258184
6010	ADP-ribosylation factor-like 2 binding protein	Arl2bp	0.792872	0.582939	0.535566	0.707018	0.873807	0.500729	0.396145	0.368887	0.63483	0.826871	0.854967	0.788026	0.934298	0.939436	1	0.643539	0.651046	0.642774	0.669084	0.667371	0.774688	0.664857	0.518002	0.626558	0.645252	0.751039	0.852853	0.685227	0.758691	0.889768	0.673129	0.497522	0.485169	0.450149	0.547628	0.678996	0.522447	0.515196	0.578967	0.490744	0.419394	0.434116	274.42	0.354376
6010	microtubule-associated protein, RP/EB family, member 2	Mapre2	0.527249	0.527953	0.531729	0.525694	0.54291	0.603887	0.538245	0.531322	0.572492	0.536764	0.469123	0.479415	0.519622	0.67712	0.657127	0.644058	0.606997	0.587486	0.489522	0.514587	0.613291	0.616698	0.52388	0.616846	0.494743	0.405072	0.465902	0.576527	0.516735	0.606405	0.793077	0.619956	0.633691	0.728915	0.843502	1	0.871418	0.662051	0.753165	0.384932	0.371677	0.465346	270.1	0.423241
6010	ADP-ribosylation factor-like 2	Arl2	0.622538	0.604709	0.659454	0.751114	0.751838	0.612976	0.549621	0.477428	0.698465	0.847042	1	0.674654	0.61069	0.544821	0.824565	0.702389	0.735685	0.664749	0.925369	0.796068	0.874167	0.84087	0.720485	0.650349	0.618995	0.812183	0.753248	0.540516	0.653511	0.385767	0.263401	0.298983	0.29144	0.29723	0.298754	0.280544	0.266105	0.303288	0.23639	0.328241	0.32066	0.305688	262.49	0.429391
6010	protocadherin 15	Pcdh15	0.0755166	0.213144	1	0.223861	0.385688	0.041561	0.0376047	0.0352616	0.0515864	0.0676039	0.0020358	0.0023815	0.0258508	0.3646	0.204809	0.577937	0.20285	0.890182	0.550204	0.294538	0.316087	0.237267	0.0904202	0.401168	0.504417	0.238688	0.420412	0.31551	0.071906	0.89725	0.911808	0.118307	0.0831221	0.291657	0.342744	0.0994085	0.0232773	0.64796	0.308289	0.0137128	0.00218944	0.00299608	260.34	0.741809
6010	chaperonin containing Tcp1, subunit 2 (beta)	Cct2	0.782089	0.787969	0.798298	0.816557	0.680619	0.848395	0.731992	0.612263	0.780309	0.915822	0.896712	1	0.842979	0.795667	0.735667	0.638839	0.618066	0.691876	0.802128	0.788588	0.828704	0.711644	0.581277	0.633424	0.73911	0.704294	0.743327	0.812727	0.666809	0.874932	0.849323	0.654778	0.660503	0.644217	0.670677	0.735513	0.747544	0.622708	0.829362	0.551838	0.567505	0.554971	258.5	0.269512
6010	ADP-ribosylation factor-like 6 interacting protein 5	Arl6ip5	0.67181	0.725268	0.630781	0.683109	0.64247	0.66916	0.73871	0.717124	0.583129	0.619638	0.545685	0.526437	0.645782	0.583713	0.537658	0.568517	0.675395	0.636509	0.537775	0.696318	0.540581	0.675901	0.713189	0.573505	0.778804	0.790532	0.725619	1	0.661991	0.652172	0.635301	0.510345	0.558309	0.667758	0.596259	0.745295	0.589207	0.498071	0.66129	0.504383	0.509332	0.693045	256.65	0.367905
6010	nudC nuclear distribution protein	Nudc	0.844374	0.818944	0.795056	0.909709	0.922128	0.801859	0.746015	0.800989	0.727546	0.850781	0.851493	0.922484	0.795729	1	0.953569	0.880127	0.876725	0.844809	0.847301	0.928851	0.981649	0.885387	0.771169	0.946727	0.878861	0.949179	0.821515	0.838363	0.714218	0.861103	0.69915	0.648092	0.669686	0.717026	0.665098	0.738026	0.644058	0.660668	0.576785	0.675222	0.676528	0.651295	252.85	0.200286
6010	ADP-ribosylation factor-like 5A	Arl5a	0.506019	0.481492	0.325089	0.457253	0.36494	0.481944	0.305082	0.364899	0.793106	1	0.52997	0.403886	0.478945	0.359024	0.58839	0.210427	0.172055	0.186352	0.25381	0.344152	0.232776	0.125755	0.174808	0.185818	0.220944	0.34789	0.614272	0.352697	0.346781	0.122304	0.251756	0.194487	0.184462	0.177519	0.213015	0.159977	0.230434	0.191775	0.177355	0.147899	0.142969	0.136478	243.41	0.694171
6010	kinesin family member 5B	Kif5b	0.470176	0.507332	0.546177	0.514541	0.382682	0.56801	0.451228	0.468982	0.389273	0.515489	0.40987	0.507332	0.528917	0.61394	0.586134	0.52348	0.46099	0.511699	0.49724	0.53728	0.545353	0.486448	0.437263	0.293047	0.481216	0.564096	0.550997	0.588812	0.449044	0.663412	0.52554	0.659087	0.762028	0.784643	0.652043	0.602694	0.658428	0.700651	0.645741	0.895864	0.990402	1	242.76	0.440791
6010	exocyst complex component 3	Exoc3	0.644887	0.605659	0.80926	0.791468	0.650804	0.721844	0.745595	0.759314	0.760129	0.709711	0.667867	1	0.870096	0.720514	0.728574	0.517728	0.60313	0.534534	0.68373	0.681543	0.690547	0.537235	0.608532	0.607889	0.721929	0.759185	0.64746	0.717771	0.618178	0.593312	0.614791	0.597513	0.621951	0.651833	0.640214	0.570418	0.660364	0.555841	0.670225	0.566131	0.504866	0.537535	233.25	0.3439
6010	ADP-ribosylation factor-like 8A	Arl8a	0.734277	0.801106	0.723087	0.666121	0.503494	0.670765	0.702344	0.759575	0.688987	0.838346	0.785582	0.873728	0.725299	0.76935	0.906988	0.670898	0.822291	0.568067	0.639142	0.703361	0.767138	0.85617	0.611234	0.75931	0.680407	0.575896	0.620035	0.797789	0.614595	1	0.98536	0.792747	0.716188	0.818222	0.816011	0.835604	0.837019	0.735206	0.932242	0.793543	0.804556	0.805484	226.1	0.251035
6010	dpy-30, histone methyltransferase complex regulatory subunit	Dpy30	0.667838	0.632687	0.602074	0.774717	0.73525	0.602963	0.626724	0.69774	0.580048	0.750067	0.786286	0.605144	0.735205	0.662276	0.742858	0.802305	0.648839	0.770757	0.844932	0.79483	0.873009	0.85352	1	0.98496	0.747397	0.761858	0.633087	0.702323	0.562784	0.504672	0.409317	0.359082	0.399306	0.407716	0.447806	0.456928	0.393521	0.33977	0.264305	0.268043	0.264839	0.315253	224.74	0.389926
6010	dihydropyrimidinase-like 2	Dpysl2	0.628688	0.563779	0.594315	0.687598	0.696794	0.714595	0.604494	0.576515	0.528472	0.637146	0.625492	0.516227	0.51367	0.759736	0.593578	0.648554	0.560533	0.598299	0.704317	0.771145	0.732347	1	0.879573	0.820663	0.573269	0.607347	0.493214	0.53988	0.643932	0.565155	0.466267	0.438926	0.466463	0.506983	0.518194	0.58094	0.49046	0.379278	0.429337	0.330399	0.284717	0.378688	203.36	0.423171
6010	intraflagellar transport 57	Ift57	0.398921	0.307708	0.34702	0.471053	0.704281	0.603976	0.437584	0.48439	0.308557	0.395974	0.438933	0.223887	0.346071	0.39997	0.285329	0.198811	0.355213	0.37844	0.216944	0.314251	0.22114	0.175583	0.242819	0.228333	0.391029	0.468255	1	0.269594	0.346021	0.654728	0.538688	0.608772	0.638194	0.577202	0.606774	0.663869	0.57875	0.613517	0.548229	0.838354	0.746741	0.677257	200.19	0.55485
6010	U2 snRNP-associated SURP domain containing	U2surp	0.711108	0.71171	0.726122	0.787536	0.680125	0.94652	0.855629	0.847444	0.67445	0.538616	0.47906	0.527468	0.632972	0.638696	0.619012	0.678417	0.775334	0.848398	0.786381	0.822587	0.784523	0.730843	1	0.733504	0.42091	0.564427	0.534649	0.577282	0.636336	0.669931	0.584313	0.653359	0.707392	0.77453	0.704429	0.796073	0.64884	0.729236	0.549563	0.674802	0.62097	0.699006	199.14	0.315061
6010	ADP-ribosylation factor-like 1	Arl1	0.763365	0.753961	0.672749	0.75023	0.880507	0.593376	0.662987	0.688592	0.744352	0.710978	0.573137	0.61796	0.627517	0.573699	0.541296	0.812481	0.685424	0.816723	0.746806	0.708167	0.867985	0.59445	0.792242	0.775989	0.727231	0.78616	0.763927	0.850097	0.656138	0.949811	0.902688	0.952009	0.987836	1	0.9332	0.869927	0.913728	0.8456	0.899826	0.920781	0.818818	0.908106	195.66	0.228272
6010	cullin 2	Cul2	0.685543	0.784647	0.6437	0.716218	0.515914	0.704106	0.763358	0.648157	0.856641	0.785381	0.585339	0.64349	0.811127	0.755283	0.824131	0.566462	0.72293	0.605841	0.646427	0.486917	0.813906	0.858371	0.797756	0.855697	0.850454	0.715642	0.582717	0.856956	0.55975	0.953804	0.926171	0.897541	0.728226	0.77589	0.798857	0.847517	0.839285	0.802265	1	0.852918	0.769493	0.778984	190.71	0.253322
6010	McKusick-Kaufman syndrome	Mkks	0.964345	0.84544	0.782871	0.875393	0.9321	0.84107	0.724564	0.778447	0.833555	0.78367	0.738954	0.869051	0.866652	0.529446	0.638064	0.588232	0.568992	0.490327	0.64867	0.602782	0.541278	0.458935	0.51447	0.488248	0.720194	0.930395	0.944892	0.665512	1	0.584182	0.629057	0.495816	0.479774	0.440281	0.502745	0.511112	0.543357	0.400895	0.492085	0.465704	0.47663	0.44172	187.63	0.35049
6010	intraflagellar transport 20	Ift20	0.760693	0.68496	0.74304	0.808107	0.887147	0.751573	0.68368	0.755573	0.709067	0.792587	0.842827	0.793173	0.77232	0.751947	0.701013	0.890187	0.73456	0.678347	0.801227	0.714933	0.768747	0.8528	1	0.729707	0.768053	0.70496	0.755147	0.762613	0.73072	0.40896	0.384427	0.531093	0.640213	0.57136	0.467573	0.50528	0.45584	0.530827	0.408267	0.67424	0.66928	0.75392	187.5	0.309
6010	Bardet-Biedl syndrome 4 (human)	Bbs4	0.732976	0.787721	0.628257	0.756408	0.737909	0.608954	0.793298	0.689866	0.650777	0.647453	0.422252	0.675925	0.492761	0.302091	0.523485	0.486166	0.646381	0.573137	0.697426	0.870402	0.798606	0.877802	0.468097	0.422145	0.734584	0.750992	0.671743	1	0.597265	0.70134	0.705255	0.679249	0.583592	0.512332	0.544718	0.563968	0.685898	0.512708	0.532654	0.589062	0.560858	0.552654	186.5	0.371484
6010	huntingtin-associated protein 1	Hap1	0.0867161	0.0197058	0.0527277	0.165378	0.234268	0.282431	0.0744738	0.100193	0.107925	0.34273	0.180144	0.092515	0.126289	0.533344	0.603791	0.288123	0.366355	0.407807	0.341226	0.3452	0.650129	0.385256	0.570823	0.771854	0.206024	0.333494	0.0878436	0.317762	0.0277599	1	0.628866	0.522927	0.299936	0.296392	0.566581	0.566151	0.658988	0.330649	0.154639	0.0847294	0.0289948	0.0561104	186.24	0.700067
6010	BBSome interacting protein 1	Bbip1	0.777892	0.791493	0.77638	0.793329	0.808118	0.800453	0.798618	0.884871	0.689534	0.779079	0.670373	0.781346	0.835861	0.739245	0.691855	0.784693	1	0.842608	0.844659	0.878178	0.822745	0.735035	0.644735	0.661197	0.801533	0.769526	0.771037	0.859071	0.620338	0.691369	0.508663	0.578831	0.64182	0.686134	0.637394	0.560749	0.51174	0.747989	0.522373	0.66287	0.780159	0.642252	185.27	0.272533
6010	protein phosphatase 4, regulatory subunit 4	Ppp4r4	0.163423	0.200022	0.1012	0.125149	0.0647097	0.0770354	0.1012	0.12131	0.275057	0.104227	0.139475	0.110877	0.123203	0.148016	0.0829279	0.1538	0.0504919	0.0686561	0.0870364	0.0811439	0.0791437	0.0756298	0.0161098	0.12677	0.193859	0.0964429	0.165802	0.133041	0.145529	0.204346	0.32117	0.945886	0.889177	0.718564	0.689264	0.388204	0.583414	1	0.603957	0.685263	0.569467	0.763596	184.98	0.737229
6010	HYDIN, axonemal central pair apparatus protein	Hydin	0.00444222	0.00405353	0.00372036	0.005997	0.003998	0.00188794	0.0585818	0.00249875	0.0309845	0.00322061	0.00527514	0.00444222	0.0122716	0.00444222	0.0153812	0.0512522	0.0561386	0.0144928	0.00993947	0.00732967	0.0142151	0.0112721	0.0680771	0.0256538	0.00294297	0.00283192	0.0123272	0.00460881	0.00116608	0.0112166	0.00277639	0.175579	0.0506413	0.0664112	0.0132711	0.00427564	0.0273197	0.0926204	0.0288189	0.821645	1	0.636571	180.09	0.942083
6010	tripartite motif-containing 32	Trim32	0.582283	0.496562	0.643708	0.722954	0.687486	0.586007	0.773092	0.65895	0.784838	0.679693	0.689205	0.667144	0.67339	0.758824	0.671957	0.661987	1	0.654137	0.733039	0.57449	0.874799	0.736878	0.711265	0.458572	0.748911	0.579991	0.643651	0.783979	0.551627	0.413534	0.744155	0.685022	0.549507	0.525097	0.562686	0.915425	0.71287	0.620387	0.845405	0.704962	0.648751	0.632363	174.52	0.332937
6010	pre-mRNA processing factor 39	Prpf39	0.411944	0.455295	0.45322	0.403182	0.425376	0.523549	0.456102	0.436214	0.347899	0.311927	0.301608	0.242578	0.304664	0.77045	0.335851	0.703926	0.718395	0.518418	0.514268	0.345362	0.441748	1	0.564363	0.721681	0.327492	0.313829	0.407679	0.317115	0.443996	0.885513	0.534386	0.647547	0.788897	0.607425	0.826886	0.763994	0.534617	0.593244	0.497492	0.50147	0.466767	0.603505	173.47	0.493418
6010	RAB3A interacting protein	Rab3ip	0.201626	0.208545	0.18208	0.167262	0.192228	0.318496	0.171414	0.158672	0.163226	0.169453	0.131054	0.198743	0.187327	0.16559	0.152099	0.211889	0.124308	0.206815	0.124308	0.175334	0.170549	0.204278	0.227283	0.3317	0.226072	0.229417	0.19563	0.247232	0.186116	1	0.739737	0.516548	0.499885	0.615314	0.59548	0.597786	0.624596	0.77116	0.571494	0.609663	0.439633	0.450646	173.44	0.691203
6010	protein phosphatase 1, regulatory subunit 9A	Ppp1r9a	0.323646	0.344339	0.363404	0.368286	0.234306	0.492153	0.411009	0.494769	0.429668	0.323471	0.18891	0.203615	0.265985	0.433794	0.226924	0.420774	0.284876	0.328296	0.287491	0.277145	0.344397	0.566496	0.546268	0.439607	0.303418	0.33655	0.300918	0.310858	0.322948	1	0.674785	0.863927	0.961056	0.841839	0.755871	0.728958	0.872065	0.815276	0.627645	0.888107	0.896361	0.836724	172.04	0.513733
6010	leucine zipper transcription factor-like 1	Lztfl1	0.859019	0.852014	0.64711	0.683654	0.603327	0.716637	0.721483	0.670286	0.605254	0.539346	0.557034	0.571921	0.581319	0.35756	0.498015	0.635318	0.70397	0.71582	0.614419	0.51798	0.538412	0.36941	1	0.547344	0.605371	0.579101	0.433742	0.554174	0.646818	0.567659	0.497782	0.557501	0.648687	0.627029	0.592586	0.554699	0.550613	0.456392	0.439638	0.37268	0.39066	0.464565	171.3	0.42326
6010	centrosomal protein 19	Cep19	0.839537	0.841484	0.696065	0.765088	0.666214	0.657306	0.712878	0.697776	0.807445	0.796944	0.713999	0.82591	0.855171	0.464043	0.642794	0.598608	0.706743	0.640375	0.703911	0.674591	0.696596	0.732169	0.631585	0.747095	0.879299	0.821721	0.857825	0.90443	0.838535	0.965725	0.882721	1	0.970444	0.911982	0.91092	0.873518	0.840658	0.748628	0.954044	0.985016	0.962421	0.972273	169.51	0.20989
6010	cytochrome c oxidase subunit 7A2 like	Cox7a2l	0.740494	0.672184	0.762984	0.833153	0.820319	0.754348	0.739355	0.676682	0.809044	0.787334	0.993463	1	0.856123	0.627444	0.652213	0.657191	0.799988	0.730659	0.754108	0.710028	0.707689	0.660369	0.803766	0.536104	0.793931	0.849466	0.900144	0.624325	0.901643	0.648555	0.488785	0.646875	0.531906	0.465455	0.450462	0.424913	0.459758	0.482668	0.490164	0.718904	0.752669	0.485246	166.74	0.312173
6010	ArfGAP with SH3 domain, ankyrin repeat and PH domain1	Asap1	0.389362	0.499418	0.284569	0.189019	0.251086	0.847891	0.753321	1	0.761339	0.474567	0.584501	0.355757	0.785334	0.649875	0.629063	0.351166	0.427067	0.524209	0.520903	0.606599	0.378282	0.260452	0.228683	0.268042	0.399094	0.370019	0.598641	0.497399	0.427435	0.196119	0.160923	0.373202	0.502173	0.568342	0.248087	0.398115	0.332313	0.429271	0.44035	0.890065	0.91657	0.941911	163.37	0.519255
6010	dynein cytoplasmic 1 heavy chain 1	Dync1h1	0.725422	0.643177	0.656056	0.624532	0.485741	0.715915	0.559276	0.641092	0.68157	0.659246	0.599264	0.499479	0.535848	0.425943	0.624226	0.560319	0.491444	0.452315	0.500031	0.611162	0.631401	0.698375	0.738485	0.594726	0.686538	0.544864	0.568292	0.675805	0.628642	0.67421	0.723214	0.816682	0.775713	1	0.860043	0.739712	0.781355	0.74192	0.84839	0.757436	0.822754	0.890708	163.05	0.344114
6010	kinesin family member C2	Kifc2	0.305333	0.361869	0.320331	0.286446	0.299099	0.412789	0.547155	0.470683	0.433774	0.278916	0.240649	0.247685	0.247871	0.244167	0.288668	0.279904	0.276015	0.168868	0.35224	0.305394	0.382422	0.337242	0.585051	0.411307	0.318109	0.313665	0.263116	0.402728	0.402358	0.630107	1	0.690655	0.606592	0.666708	0.754104	0.768485	0.709789	0.655043	0.70016	0.644673	0.540489	0.65066	162.02	0.565821
6010	NIMA (never in mitosis gene a)-related expressed kinase 1	Nek1	0.653004	0.652813	0.673243	0.564027	0.554608	0.664524	0.740071	0.734725	0.552635	0.54487	0.700038	0.565682	0.627291	0.591459	0.661087	0.59655	0.769857	1	0.59375	0.764893	0.597314	0.470405	0.871754	0.374936	0.580512	0.682217	0.630155	0.419616	0.726515	0.598714	0.567783	0.334012	0.369463	0.442337	0.428971	0.346423	0.32262	0.444565	0.45653	0.297034	0.339677	0.353233	157.12	0.442441
6010	ADP-ribosylation factor-like 4C	Arl4c	0.828154	0.766065	0.727586	0.926361	0.572842	0.724587	0.692043	0.787633	1	0.375917	0.617191	0.906132	0.784825	0.50686	0.225002	0.808372	0.714058	0.591602	0.454981	0.604875	0.510752	0.803459	0.517325	0.461362	0.338077	0.191628	0.363921	0.171974	0.294365	0	0	0.000510497	0	0	0.000255249	0	0.00146768	0	0	0.000765746	0	6.38121e-05	156.71	0.603146
6010	thioredoxin domain containing 9	Txndc9	0.872986	0.827843	0.823341	0.860917	0.836389	0.896275	0.888903	0.827516	0.707939	0.886751	0.999282	0.988127	0.890665	0.918847	0.878139	0.701481	0.806641	0.845391	0.910692	0.883619	0.907952	0.793724	1	0.654381	0.840498	0.788571	0.839585	0.894644	0.852306	0.873638	0.75654	0.729597	0.769457	0.793594	0.720008	0.710222	0.640812	0.638072	0.627112	0.671668	0.713876	0.709635	153.29	0.190789
6010	dynactin 1	Dctn1	0.565805	0.504133	0.496523	0.496064	0.345624	0.389516	0.524209	0.581879	0.504658	0.473494	0.374885	0.437082	0.481827	0.585947	0.467852	0.483532	0.526571	0.440362	0.405787	0.368128	0.541596	0.440756	0.414972	0.72497	0.474216	0.492652	0.526112	0.549665	0.537134	0.89693	0.965424	0.886957	0.765188	0.915759	0.9752	0.882955	1	0.962078	0.843131	0.79235	0.809736	0.977365	152.42	0.394414
6010	intraflagellar transport 46	Ift46	0.497662	0.56173	0.537038	0.594061	0.460591	0.695529	0.690788	0.491605	0.544018	0.787845	0.672022	0.816619	0.588859	0.533417	0.656219	0.604859	0.468888	0.631198	0.803187	0.709554	0.752354	1	0.67887	0.835517	0.553039	0.531112	0.499638	0.503589	0.478765	0.59597	0.509646	0.462764	0.489893	0.533285	0.458484	0.420425	0.42115	0.365576	0.306907	0.307236	0.276091	0.375387	151.87	0.446308
6010	enoyl Coenzyme A hydratase, short chain, 1, mitochondrial	Echs1	0.642692	0.710117	0.754119	0.781248	1	0.594455	0.64911	0.610931	0.672269	0.592272	0.755641	0.50923	0.501356	0.496129	0.605307	0.514921	0.537352	0.559849	0.605836	0.684378	0.606035	0.439489	0.670813	0.689406	0.479984	0.688877	0.663998	0.619467	0.65791	0.503672	0.437901	0.414014	0.387282	0.375637	0.39906	0.447032	0.331106	0.236551	0.411434	0.346391	0.42169	0.362337	151.13	0.454456
6010	trafficking protein particle complex 3	Trappc3	0.785449	0.806871	0.824115	0.825773	0.841425	0.676018	0.784587	0.75441	0.834461	0.847062	0.873325	0.977981	0.811513	0.617058	0.791219	0.90443	0.811049	0.762104	0.835323	0.771057	0.892625	0.917164	1	0.822457	0.791418	0.783194	0.831476	0.865897	0.709842	0.501923	0.661029	0.680395	0.669983	0.704735	0.696114	0.780409	0.694986	0.622297	0.674227	0.756665	0.729142	0.7052	150.78	0.228624
6010	kinesin family member 5A	Kif5a	0.576634	0.529822	0.624709	0.635947	0.606689	0.500432	0.506882	0.596782	0.76807	0.534344	0.505552	0.524104	0.623845	0.870736	0.616597	0.674712	0.59625	0.554226	0.562936	0.56533	0.606822	0.366314	0.458807	0.86555	0.799721	0.80258	0.706629	0.644458	0.779041	1	0.865417	0.57311	0.48454	0.719928	0.657889	0.735355	0.604761	0.625042	0.837223	0.406277	0.389122	0.541326	150.39	0.379402
6010	golgi apparatus protein 1	Glg1	0.3528	0.367784	0.353201	0.312061	0.311325	0.440966	0.304034	0.29915	0.421634	0.340692	0.351997	0.304168	0.334404	0.539902	0.463175	0.426718	0.409927	0.528664	0.302027	0.334136	0.409793	0.244699	0.281959	0.325306	0.367182	0.306977	0.324035	0.377818	0.313466	0.672353	0.925346	0.734765	0.730484	0.892836	0.697706	0.930096	0.754566	0.924343	1	0.860593	0.815774	0.906415	149.49	0.504993
6010	glycogen synthase kinase 3 beta	Gsk3b	0.677482	0.629822	0.696197	0.675665	0.657826	0.645035	0.651902	0.663076	0.774823	0.651296	0.606261	0.549243	0.685224	0.728105	0.720565	0.635746	0.688253	0.670953	0.684551	0.717738	0.693437	1	0.795759	0.626321	0.660855	0.618176	0.656547	0.702928	0.780411	0.588758	0.735779	0.604645	0.606664	0.690744	0.659374	0.7172	0.641871	0.565399	0.678829	0.559004	0.555436	0.606126	148.55	0.337707
6010	IQ calmodulin-binding motif containing 1	Iqcb1	0.680596	0.761791	0.65698	0.802967	0.955829	0.745457	0.627714	0.875791	0.56823	0.992582	0.716259	0.891717	0.841829	0.726945	0.995032	0.661335	0.736473	0.946845	0.95161	0.86953	0.974342	0.73239	1	0.529368	0.851358	0.9365	0.859321	0.967672	0.668482	0.624039	0.646158	0.534608	0.502144	0.420268	0.652079	0.539304	0.663309	0.565371	0.544681	0.459334	0.534812	0.372967	146.93	0.278439
6010	phosphodiesterase 6D, cGMP-specific, rod, delta	Pde6d	0.842087	0.880578	0.808025	0.799441	0.945024	1	0.745487	0.98004	0.698549	0.603856	0.655222	0.581715	0.609033	0.6059	0.640916	0.635943	0.847333	0.596635	0.672866	0.67055	0.735336	0.891001	0.743852	0.868247	0.738742	0.681858	0.698617	0.781933	0.731657	0.430343	0.493971	0.553239	0.557191	0.607807	0.52524	0.542408	0.454663	0.439403	0.415423	0.534096	0.462361	0.515021	146.79	0.336058
6010	ADP-ribosylation factor-like 6	Arl6	0.720006	0.499656	0.710856	0.766648	0.764997	0.644675	0.775041	0.733214	0.661324	0.865919	0.868189	0.929898	0.913594	0.625138	0.619428	0.893987	1	0.923707	0.783021	0.942281	0.765135	0.586544	0.638484	0.527724	0.964983	0.946753	0.810677	0.733971	0.749381	0.93265	0.740506	0.693451	0.638277	0.630435	0.67749	0.687053	0.53254	0.856357	0.615644	0.486172	0.429692	0.456728	145.36	0.27458
6010	par-6 family cell polarity regulator alpha	Pard6a	0.455103	0.447719	0.475165	0.543713	0.61846	0.361964	0.425914	0.530686	0.464716	0.399652	0.378683	0.350192	0.348589	0.401045	0.351376	0.281365	0.477325	0.33807	0.390387	0.361825	0.357367	0.261163	0.473981	0.340091	0.428074	0.649878	0.54427	0.375061	0.640683	0.371439	0.346012	0.326855	0.283246	0.289168	0.282759	0.327691	0.261163	1	0.356252	0.490839	0.508603	0.363218	143.55	0.593177
6010	microtubule-associated protein, RP/EB family, member 1	Mapre1	0.572001	0.681323	0.674569	0.601688	0.493633	0.602603	0.591347	0.615055	0.500317	0.54956	0.658248	0.644249	0.716497	0.776504	0.901231	0.46057	0.505593	0.590644	0.469574	0.546676	0.565529	0.619064	0.637847	0.387548	0.615125	0.593598	0.650791	0.68477	0.438621	1	0.973338	0.728948	0.70904	0.738797	0.829828	0.955118	0.847626	0.874851	0.984945	0.6949	0.827084	0.692578	142.15	0.336541
6010	SS nuclear autoantigen 1	Ssna1	0.809361	0.743776	0.849267	0.774577	0.698677	0.849552	0.908949	0.929862	0.762271	0.792005	0.746265	0.717243	0.674705	0.692133	0.751458	0.857661	0.959169	0.865842	0.699388	0.798193	0.828283	0.896642	1	0.759425	0.579314	0.699033	0.677123	0.702874	0.664462	0.773937	0.602362	0.654218	0.664675	0.633091	0.594395	0.667734	0.624627	0.647745	0.513302	0.645327	0.673069	0.620216	140.58	0.268239
6010	intraflagellar transport 22	Ift22	0.574782	0.539603	0.516127	0.571714	0.567647	0.70401	0.592479	0.617026	0.525046	0.724347	0.634366	0.609676	0.566434	0.55887	0.788283	0.495576	0.551092	0.559298	0.566576	0.540816	0.630013	0.388611	0.686956	0.453618	0.644213	0.7713	0.581989	0.745041	0.63722	0.998501	1	0.749251	0.698801	0.727273	0.77815	0.657628	0.81176	0.687598	0.87013	0.56151	0.441202	0.476024	140.14	0.370718
6010	platelet-activating factor acetylhydrolase, isoform 1b, subunit 1	Pafah1b1	0.859092	0.940508	0.842665	0.842808	0.831881	0.87666	0.878017	0.71297	0.962005	0.89223	0.787673	0.894301	0.93908	0.774318	0.986216	0.636766	0.74975	0.815669	0.891158	0.871018	0.801314	0.966076	0.800743	0.828596	0.995715	0.76889	0.884159	0.826596	0.973861	1	0.865876	0.713184	0.766748	0.794744	0.816026	0.797315	0.861448	0.796815	0.808456	0.700971	0.840808	0.786816	140.02	0.161465
6010	intraflagellar transport 81	Ift81	0.635755	0.565614	0.608081	0.682638	0.795687	0.606904	0.898285	0.723854	0.56348	0.560168	0.61603	0.686612	0.53507	0.575109	0.423787	0.772135	1	0.744609	0.497976	0.566497	0.747185	0.751601	0.890852	0.656731	0.48252	0.699124	0.42445	0.45676	0.487746	0.640097	0.639288	0.51645	0.500037	0.539707	0.546257	0.705969	0.502245	0.40053	0.414219	0.327593	0.269596	0.355413	135.87	0.414325
6010	OCRL, inositol polyphosphate-5-phosphatase	Ocrl	0.494356	0.559498	0.567613	0.432018	0.409443	0.365769	0.520398	0.33626	0.417632	0.387901	0.329251	0.407968	0.389229	0.33235	0.332645	0.410033	0.292217	0.371745	0.284176	0.209664	0.392106	0.407156	0.414828	0.410033	0.41291	0.428108	0.448986	0.401328	0.396164	1	0.65201	0.583327	0.512652	0.534046	0.663445	0.523866	0.6045	0.632755	0.538399	0.31907	0.386942	0.440871	135.55	0.562106
6010	deleted in primary ciliary dyskinesia	Dpcd	0.851237	0.883232	0.774987	0.915302	0.822755	0.781117	0.791059	0.815803	0.785079	0.950662	1	0.887718	0.861703	0.581147	0.656276	0.619272	0.481274	0.543919	0.850714	0.818644	0.93429	0.809374	0.691336	0.859012	0.937729	0.964865	0.80145	0.78635	0.907005	0.84735	0.773118	0.713762	0.630709	0.622337	0.678179	0.792405	0.602377	0.670629	0.717575	0.55117	0.554459	0.503551	133.77	0.243392
6010	exocyst complex component 5	Exoc5	0.416083	0.441136	0.38608	0.372297	0.311834	0.338029	0.591989	0.438242	0.457432	0.371687	0.438166	0.410448	0.344654	0.304143	0.423469	0.355239	0.364606	0.475175	0.30498	0.406107	0.350061	0.405117	0.503046	0.509823	0.378998	0.312747	0.423012	0.491243	0.46261	0.670347	0.889354	0.812747	0.891106	0.809321	0.850746	0.799954	0.909229	0.968702	1	0.826835	0.743984	0.880216	131.32	0.467293
6010	protein kinase D1	Prkd1	0.0833787	0.0560261	0.199394	0.0990753	0.159919	0.0888958	0.0579688	0.0598337	0.0196596	0.0739762	0.00520631	0.042583	0.0399409	1	0.292564	0.0752195	0.194965	0.168389	0.036755	0.0110343	0.0369104	0.366229	0.236926	0.0328697	0.0462351	0	0.0390085	0.0644961	0.0963556	0.00147642	0.00652731	0.0896729	0.125884	0.117259	0.0221462	0.0088585	0.0734323	0.0901391	0.0522962	0.0188049	0.0194265	0.0620872	128.69	0.91776
6010	transforming, acidic coiled-coil containing protein 2	Tacc2	0.434678	0.246341	0.24782	0.256696	0.260511	0.186624	0.198614	0.255061	0.312208	0.301386	0.342417	0.158206	0.360791	0.349268	0.320617	0.963018	1	0.881423	0.545079	0.632124	0.480146	0.526861	0.407116	0.723918	0.325522	0.23365	0.243927	0.378231	0.299984	0.367331	0.389209	0.407194	0.354017	0.408985	0.437792	0.540953	0.502102	0.274136	0.33175	0.27943	0.327079	0.353161	128.44	0.613527
6010	tetratricopeptide repeat and ankyrin repeat containing 1	Trank1	0.251458	0.320668	0.249566	0.254454	0.202191	0.48928	0.446476	0.407142	0.268406	0.268485	0.141416	0.121078	0.253981	0.414709	0.261863	0.690525	0.551947	0.546587	0.423695	0.57796	0.469415	0.999369	0.757449	0.723948	0.306007	0.219139	0.217405	0.248305	0.463818	1	0.318461	0.718745	0.543907	0.350623	0.314756	0.563377	0.478874	0.637553	0.523017	0.704872	0.77014	0.722844	126.86	0.556246
6010	5'-nucleotidase, cytosolic II	Nt5c2	0.628004	0.709458	0.621278	0.659585	0.543598	0.514232	0.67435	0.428595	0.538266	0.719629	0.650644	0.580346	0.552785	0.900008	0.696415	0.813387	0.530391	0.757936	0.687228	0.799114	0.717579	0.792798	0.684193	1	0.503978	0.699204	0.719137	0.623493	0.579936	0.608318	0.746698	0.710278	0.647035	0.693708	0.692724	0.66344	0.618161	0.707325	0.574194	0.630383	0.57969	0.591338	121.91	0.346613
6010	protein phosphatase 4, catalytic subunit	Ppp4c	0.772191	0.782497	0.8814	0.903175	1	0.844082	0.714428	0.814993	0.701213	0.665559	0.714761	0.8499	0.703873	0.666722	0.703707	0.857048	0.946393	0.775266	0.771443	0.588098	0.746011	0.570146	0.690326	0.812832	0.663813	0.705618	0.721493	0.721825	0.662068	0.4001	0.423454	0.601978	0.633561	0.613281	0.549618	0.580535	0.440492	0.589594	0.459608	0.65891	0.656001	0.631566	120.32	0.312449
6010	TBC1 domain family, member 7	Tbc1d7	0.831963	0.772735	0.679362	0.785067	0.943121	0.527433	0.571728	0.786661	0.686493	0.871393	1	0.708725	0.667617	0.548909	0.840185	0.647148	0.542869	0.603356	0.688758	0.811493	0.711074	0.889681	0.579362	0.736745	0.855956	0.820134	0.687416	0.70797	0.873742	0.307466	0.395134	0.319379	0.365185	0.37953	0.393708	0.379027	0.311745	0.204698	0.308641	0.277601	0.339765	0.286158	119.2	0.398899
6010	biogenesis of lysosomal organelles complex-1, subunit 2	Bloc1s2	0.76015	0.787365	0.639333	0.700544	0.72419	0.689301	0.572678	0.654591	0.641117	0.734719	0.698938	0.500045	0.620059	0.432944	0.573838	0.711073	1	0.65236	0.642188	0.729009	0.726599	0.734095	0.544035	0.604711	0.613545	0.782457	0.636923	0.810565	0.633086	0.781208	0.6164	0.56893	0.604711	0.611493	0.61997	0.592219	0.549656	0.475596	0.517534	0.562416	0.57009	0.596324	112.07	0.360561
6010	pericentriolar material 1	Pcm1	0.586992	0.605769	0.661738	0.675163	0.534924	0.733491	0.685595	0.63525	0.551433	0.42607	0.438951	0.450925	0.482674	0.694122	0.415276	0.916909	0.663371	0.99111	0.643687	0.487935	0.549075	0.589441	0.864387	1	0.575472	0.595972	0.568487	0.517235	0.602141	0.98984	0.576923	0.64922	0.69639	0.735758	0.85459	0.822478	0.677975	0.572569	0.435142	0.575018	0.622097	0.617017	110.24	0.366619
6010	prostaglandin E synthase 3	Ptges3	0.741602	0.733415	0.827327	0.809259	1	0.738026	0.6252	0.747624	0.758822	0.834384	0.761268	0.920297	0.874471	0.721841	0.832973	0.790534	0.762304	0.726828	0.767761	0.815846	0.83015	0.967065	0.66444	0.743954	0.757693	0.801449	0.748471	0.78517	0.730121	0.759198	0.749788	0.893479	0.834949	0.808789	0.889527	0.94307	0.828456	0.963207	0.836925	0.905335	0.948621	0.915028	106.27	0.192813
6010	clusterin associated protein 1	Cluap1	0.678054	0.625353	0.750141	0.757199	0.752682	0.854037	0.619424	0.816958	0.486354	0.593168	0.38387	0.596556	0.398363	0.530397	0.485978	0.498588	0.779691	0.685488	0.630905	0.830134	0.615095	0.725296	1	0.734237	0.570205	0.584133	0.535291	0.61086	0.589027	0.768398	0.749388	0.573499	0.577828	0.632411	0.635611	0.744589	0.596085	0.545831	0.685865	0.424054	0.391775	0.420008	106.26	0.378955
6010	tubulin, beta 2B class IIB	Tubb2b	0.238113	0.0905753	0.181527	0.321345	0.631202	0.281989	0.134733	0.230769	0.316354	0.580454	0.38245	0.353639	0.476415	0.758215	0.886922	0.361924	0.457207	0.554279	0.521702	0.645137	0.677526	1	0.762923	0.529423	0.487054	0.475756	0.410602	0.75765	0.431315	0.36023	0.491667	0.360512	0.383015	0.701252	0.630826	0.619433	0.430845	0.376989	0.445438	0.326523	0.273891	0.169005	106.21	0.548614
6010	cell division cycle 5-like (S. pombe)	Cdc5l	0.609421	0.70325	0.723128	0.645125	0.696279	0.743194	0.579934	0.587565	0.586246	0.665191	0.588224	0.614225	0.548846	0.489213	0.582383	0.596138	0.594348	0.701743	0.54357	0.654074	0.729345	1	0.737164	0.667923	0.635139	0.648987	0.780876	0.883184	0.879887	0.675553	0.763354	0.721149	0.671126	0.784644	0.632124	0.479699	0.675177	0.538012	0.605935	0.708055	0.698257	0.766651	106.15	0.338187
6010	chibby family member 1, beta catenin antagonist	Cby1	0.830014	0.81172	0.967794	0.855074	0.917485	0.948452	0.897761	0.889757	0.808004	0.725774	0.936732	0.936732	0.652501	0.696141	0.691377	0.80505	1	0.757694	0.782944	0.656598	0.780276	0.69919	0.618676	0.607813	0.57494	0.693854	0.72787	0.695855	0.719295	0.592473	0.585517	0.645927	0.618866	0.65698	0.640781	0.619152	0.635922	0.540162	0.555788	0.681086	0.755884	0.697284	104.95	0.270459
6010	intraflagellar transport 27	Ift27	0.760824	0.669157	0.546935	0.728544	0.600862	0.725192	0.606609	0.656034	0.417816	0.507663	0.452299	0.488697	0.426437	0.634004	0.504693	0.707663	0.786015	0.657471	0.437835	0.470019	0.663027	0.871648	0.652874	1	0.446073	0.532088	0.563027	0.574713	0.416284	0.286973	0.183333	0.212739	0.195307	0.167912	0.189464	0.132088	0.129885	0.125958	0.115326	0.127203	0.183142	0.171743	104.4	0.543279
6010	tetratricopeptide repeat domain 8	Ttc8	0.476998	0.540541	0.582423	0.504025	0.547537	0.641652	0.585586	0.616159	0.443071	0.508338	0.507092	0.613283	0.446521	0.515622	0.347709	0.832087	0.69954	0.87397	0.677592	0.53019	0.540828	0.632068	0.389688	0.558559	0.460322	0.511309	0.419781	0.577247	0.486774	1	0.800652	0.764328	0.845505	0.822312	0.860935	0.880679	0.697815	0.690914	0.545812	0.58549	0.68986	0.688135	104.34	0.391733
6010	ADP-ribosylation factor-like 6 interacting protein 4	Arl6ip4	0.768179	0.710585	0.699124	0.751035	1	0.689781	0.619185	0.711837	0.801888	0.897428	0.656072	0.757103	0.783781	0.642011	0.896176	0.539536	0.640855	0.662525	0.630646	0.802466	0.871617	0.635077	0.640663	0.661466	0.770875	0.882789	0.790619	0.952904	0.58721	0.633343	0.472888	0.697101	0.613888	0.574112	0.600405	0.660792	0.611866	0.650294	0.534046	0.666859	0.665415	0.638544	103.83	0.305537
6010	exocyst complex component 6	Exoc6	0.362417	0.388573	0.328733	0.278448	0.263681	0.17701	0.449281	0.305762	0.244571	0.289161	0.209536	0.282984	0.325451	0.770872	0.355854	0.290126	0.200463	0.392144	0.387414	0.445034	0.349677	0.331146	0.351704	0.370042	0.31329	0.282695	0.424283	0.576875	0.337998	0.649455	0.834861	1	0.987549	0.853875	0.840749	0.755526	0.949812	0.58421	0.830518	0.818743	0.713348	0.837178	103.61	0.518511
6010	exocyst complex component 4	Exoc4	0.766216	0.811197	0.537452	0.562838	0.788224	0.416892	0.576448	0.555019	0.422104	0.296911	0.652799	0.313127	0.515251	0.712355	0.431274	0.632336	0.333301	0.52249	0.39083	0.27278	0.599421	0.433108	0.939382	0.829151	0.407625	0.469691	0.393822	0.412452	1	0.926158	0.799807	0.808301	0.944595	0.993919	0.958398	0.79305	0.815734	0.784266	0.909653	0.743629	0.849131	0.990154	103.6	0.358261
6010	ADP-ribosylation factor 2	Arf2	0.531771	0.598315	0.560054	0.645196	0.665633	0.963096	0.59415	0.5648	0.594731	0.544363	0.49351	0.410984	0.605579	0.522278	0.444498	0.517919	0.906819	0.582429	0.770632	0.830298	0.550756	0.836304	0.961836	0.959802	0.517823	0.560345	0.493607	0.556567	0.512786	0.810442	0.659144	0.596087	0.593375	0.663793	0.668152	0.728594	0.711546	1	0.646358	0.840759	0.699341	0.689655	103.24	0.351119
6010	TBC1 domain family, member 30	Tbc1d30	0.652513	1	0.449585	0.383504	0.292143	0.621571	0.581845	0.531576	0.840605	0.338995	0.268131	0.408199	0.678477	0.362421	0.333236	0.299463	0.236213	0.24939	0.181942	0.254758	0.209175	0.375793	0.192191	0.287555	0.364861	0.276818	0.185163	0.219327	0.219717	0.127477	0.111567	0.139971	0.113909	0.114202	0.079551	0.106491	0.11469	0.104051	0.132455	0.112933	0.120059	0.0926306	102.45	0.713045
6010	intraflagellar transport 74	Ift74	0.595321	0.579592	0.559184	0.738278	0.679841	0.864609	0.596117	0.616028	0.529915	0.637631	0.637232	0.763464	0.583673	0.460627	0.532404	0.52434	0.369736	0.607466	0.623096	0.625187	0.494774	0.482827	0.779791	0.508313	0.49786	0.60219	0.473668	0.716874	0.596317	0.921752	1	0.855152	0.804181	0.779094	0.943853	0.746142	0.749726	0.589846	0.665903	0.493977	0.456645	0.519363	100.45	0.370683
6010	Bardet-Biedl syndrome 5 (human)	Bbs5	0.684862	0.564428	0.682325	0.79515	0.85623	0.55905	0.667208	0.776278	0.642248	0.808137	0.451705	0.596489	0.715706	0.804586	0.606433	0.680702	1	0.856128	0.743506	0.814529	0.704647	0.544338	0.866985	0.591213	0.603998	0.663555	0.684456	0.628957	0.672991	0.743101	0.667715	0.715097	0.734274	0.731838	0.819501	0.776989	0.619014	0.760045	0.582792	0.823559	0.707792	0.679992	98.56	0.301743
6010	coiled coil domain containing 28B	Ccdc28b	1	0.852987	0.699221	0.939844	0.638026	0.540156	0.486338	0.645299	0.351792	0.412675	0.48239	0.403532	0.507325	0.42826	0.349403	0.476987	0.768519	0.529247	0.374753	0.430545	0.362182	0.406649	0.362078	0.294857	0.255065	0.383896	0.349195	0.401974	0.370182	0.134857	0.218805	0.266701	0.286026	0.319688	0.250805	0.32239	0.272935	0.23387	0.211844	0.282909	0.331844	0.334545	96.25	0.586083
6010	Bardet-Biedl syndrome 7 (human)	Bbs7	0.603745	0.615663	0.571292	0.641307	0.484039	0.626942	0.670568	0.707491	0.558097	0.515322	0.306023	0.671313	0.683018	0.85997	0.457331	0.934986	0.490423	0.812513	0.379868	0.465418	0.450202	0.377953	0.813471	1	0.463503	0.521388	0.499574	0.601511	0.45914	0.891466	0.664397	0.519898	0.615131	0.524154	0.427538	0.40083	0.494573	0.352415	0.522877	0.503192	0.53107	0.453075	93.98	0.435544
6010	radial spoke head 9 homolog (Chlamydomonas)	Rsph9	0.229934	0.0455571	0.127753	0.364135	0.45858	0.65209	0.168905	0.200172	0.109058	0.425164	0.376921	0.0501773	0.243043	0.70678	0.448802	0.778446	0.560653	0.799291	0.666165	0.834103	0.917696	0.894273	0.582787	0.835393	0.388095	0.50188	0.248952	0.558719	0.0468465	1	0.907489	0.859246	0.860965	0.789513	0.853444	0.691308	0.640486	0.947137	0.657677	0.573439	0.413775	0.445793	93.07	0.466814
6010	regulatory factor X, 3 (influences HLA class II expression)	Rfx3	0.167332	0.159236	0.156429	0.151787	0.163122	0.163122	0.240959	0.226708	0.234913	0.133974	0.208572	0.149196	0.114434	0.0677966	0.119076	0.313937	0.0527907	0.298068	0.228544	0.287488	0.25834	0.359279	0.588362	0.279715	0.268595	0.16798	0.151247	0.225521	0.14369	1	0.524776	0.592141	0.678182	0.875202	0.850912	0.875094	0.854907	0.493577	0.469826	0.560294	0.562993	0.564828	92.63	0.658953
6010	RuvB-like protein 1	Ruvbl1	0.619835	0.62314	0.677466	0.578402	0.587879	0.623581	0.626446	0.706667	0.731019	0.603306	0.688926	0.675152	0.706997	0.538843	0.540275	0.632837	0.477135	0.540716	0.48551	0.46865	0.553939	0.486942	0.421818	0.474711	0.63416	0.569917	0.65697	0.563967	0.47416	0.676915	0.619174	0.824353	0.755923	0.60595	0.651019	0.667328	0.757135	0.670193	0.615317	1	0.803306	0.867218	90.75	0.378459
6010	transmembrane protein 237	Tmem237	0.60227	0.60828	0.592922	0.708769	1	0.67939	0.503005	0.587136	0.458825	0.686624	0.60828	0.551302	0.518807	0.530381	0.541175	0.675495	0.404963	0.445582	0.517805	0.701536	0.600935	0.63521	0.650122	0.509904	0.81026	0.798353	0.535611	0.754284	0.512909	0.742711	0.749165	0.634543	0.735144	0.70799	0.835411	0.847207	0.663477	0.434454	0.573336	0.506121	0.506009	0.614623	89.86	0.383407
6010	nuclear transport factor 2	Nutf2	0.737139	0.774707	0.71153	0.809567	0.757559	0.908394	0.612139	0.740749	0.823782	0.723714	0.560018	0.775496	0.793208	0.772338	0.728227	0.882446	1	0.797383	0.724842	0.870262	0.810582	0.665839	0.847473	0.821751	0.63583	0.728678	0.684905	0.709273	0.782265	0.790501	0.612026	0.748533	0.739057	0.722247	0.826264	0.733867	0.728001	0.650271	0.657265	0.77764	0.737365	0.702279	88.64	0.253283
6010	tau tubulin kinase 2	Ttbk2	0.682425	0.737616	0.768604	0.557001	0.47444	0.576227	0.721104	0.587763	0.562656	0.640918	0.446392	0.405677	0.50622	0.617055	0.446845	0.319611	1	0.410201	0.551798	0.611287	0.625763	0.332165	0.68333	0.485863	0.499208	0.697919	0.666704	0.408166	0.845284	0.323682	0.418457	0.371409	0.427618	0.52081	0.428071	0.529744	0.374124	0.543995	0.48575	0.298462	0.389957	0.366094	88.42	0.479356
6010	dynein cytoplasmic 2 heavy chain 1	Dync2h1	0.359221	0.343371	0.367599	0.351409	0.454659	0.780029	0.619608	0.653119	0.318125	0.308729	0.246349	0.221216	0.229594	0.205027	0.196083	0.400883	0.0998528	0.415714	0.218612	0.606929	0.339862	0.56255	0.374165	0.68663	0.315521	0.533681	0.274878	0.326503	0.398619	1	0.388203	0.767576	0.672705	0.808446	0.699423	0.575003	0.779463	0.671006	0.29786	0.501981	0.619155	0.746066	88.33	0.543038
6010	ubiquitin specific peptidase 21	Usp21	0.477905	0.551517	0.5589	0.425196	0.516983	0.719982	0.653868	0.57753	0.397819	0.330001	0.33818	0.310462	0.335454	0.446325	0.445984	0.539362	0.6533	0.315347	0.416563	0.494945	0.528115	0.591616	0.744178	0.730319	0.291264	0.398841	0.324094	0.455527	0.372487	0.395774	0.467	0.678064	0.715324	0.72214	0.535613	0.748495	0.686243	0.510394	0.715552	0.979893	1	0.794502	88.03	0.466072
6010	sodium channel and clathrin linker 1	Sclt1	0.346212	0.439676	0.49867	0.424523	0.693349	0.403239	0.412146	0.357316	0.259225	0.382533	0.370388	0.281434	0.392713	0.364141	0.297513	0.854714	1	0.676692	0.574783	0.630191	0.462695	0.398381	0.487565	0.60937	0.46524	0.324812	0.388664	0.384615	0.752689	0.505147	0.540081	0.452632	0.483516	0.532215	0.535107	0.438982	0.304453	0.441874	0.305379	0.286293	0.311625	0.371891	86.45	0.550178
6010	ADP-ribosylation factor-like 16	Arl16	0.677582	0.936854	0.754343	0.80223	0.7277	0.822535	0.753521	0.713967	0.762324	0.944366	0.869014	0.824531	0.735329	0.934155	0.850469	0.857746	1	0.697887	0.640258	0.728521	0.810681	0.953638	0.921596	0.689671	0.844014	0.72993	0.792371	0.898239	0.800235	0.825	0.709155	0.600704	0.553873	0.58439	0.507864	0.497887	0.645892	0.455282	0.825	0.637089	0.57993	0.558803	85.2	0.257205
6010	progesterone immunomodulatory binding factor 1	Pibf1	0.432472	0.416333	0.397039	0.47652	0.254217	0.305303	0.388666	0.296202	0.326781	0.40432	0.27254	0.430166	0.351292	0.598714	0.371557	0.582575	0.56049	0.44946	0.39619	0.49727	0.441087	0.437447	1	0.636573	0.384177	0.48101	0.466327	0.531974	0.205072	0.242568	0.474578	0.501517	0.485014	0.537071	0.476641	0.389637	0.454799	0.431744	0.530275	0.503822	0.480767	0.453464	82.41	0.566984
6010	RAB11 family interacting protein 3 (class II)	Rab11fip3	0.276604	0.276726	0.328283	0.327184	0.131338	0.317043	0.274038	0.346854	0.245693	0.27978	0.374343	0.23763	0.21234	0.284545	0.238974	0.359805	0.334637	0.307636	0.274038	0.331704	0.282712	0.422969	0.309469	0.19267	0.205009	0.270128	0.251313	0.37642	0.507147	0.224679	0.64777	0.709713	0.776298	0.946732	0.657789	0.473305	0.619914	0.664142	0.553451	0.935125	0.806109	1	81.85	0.595316
6010	SEC63-like (S. cerevisiae)	Sec63	0.739327	0.764404	0.948379	0.791193	0.484771	0.819572	0.835841	0.892355	0.835963	0.712783	0.727339	0.903486	0.779694	0.668869	0.595963	0.524159	0.802569	0.540917	0.553761	0.565015	0.694434	0.974557	0.88526	0.560734	0.476208	0.500795	0.457125	0.811621	0.522324	0.793761	0.648073	0.613333	0.680367	0.745688	0.656391	0.823853	0.745933	0.768685	0.899694	0.757554	1	0.845138	81.75	0.284198
6010	peptidase (mitochondrial processing) alpha	Pmpca	0.84987	0.92766	0.81209	0.822866	0.776539	0.794996	0.864982	0.722532	0.842314	0.879599	0.897436	0.674347	0.655766	0.444816	0.870432	0.976093	0.731574	0.883562	0.912548	0.599405	0.687229	0.702217	0.515174	0.462653	0.646352	0.787192	0.862009	0.88381	0.662207	0.671993	0.808869	0.843429	0.709278	0.790536	0.641645	0.832528	1	0.693299	0.911185	0.884182	0.722904	0.853338	80.73	0.231428
6010	WD repeat domain 35	Wdr35	0.437054	0.469748	0.373544	0.374421	0.507078	0.866717	0.370162	0.385569	0.391833	0.38106	0.2236	0.33897	0.464863	0.256044	0.366278	0.286609	0.385695	0.582613	0.406238	0.290492	0.520356	0.654015	0.878868	0.636603	0.377803	0.464612	0.37179	0.413378	0.366028	0.642866	1	0.832143	0.815107	0.658274	0.8116	0.547163	0.727922	0.594388	0.874984	0.570337	0.556307	0.567957	79.83	0.486803
6010	dynein cytoplasmic 2 light intermediate chain 1	Dync2li1	0.602736	0.460274	0.578386	0.581147	0.616041	0.539852	0.411573	0.512238	0.520773	0.561566	0.790887	0.680181	0.459897	0.36852	0.416844	0.383582	0.248651	0.465169	0.425505	0.802058	0.496423	0.546504	0.579013	1	0.669888	0.810845	0.665119	0.689846	0.618049	0.884775	0.531066	0.535082	0.561315	0.588929	0.511987	0.638634	0.496548	0.440442	0.553157	0.421363	0.422493	0.436174	79.67	0.450645
6010	outer dense fiber of sperm tails 2	Odf2	0.545626	0.697	0.692211	0.586211	0.585959	0.600958	0.750315	0.789387	0.441265	0.534157	0.59995	0.675321	0.698135	0.600328	0.745147	0.477439	1	0.546887	0.720066	0.650996	0.549534	0.387699	0.571591	0.755861	0.611293	0.41694	0.425637	0.478069	0.583438	0.706957	0.71515	0.540081	0.496219	0.614822	0.610159	0.648475	0.616083	0.482985	0.600832	0.46849	0.580287	0.450466	79.34	0.408575
6010	centrosomal protein 290	Cep290	0.537565	0.464209	0.514633	0.491448	0.242367	0.452046	0.464209	0.493095	0.574053	0.556569	0.567211	0.464082	0.445711	0.425187	0.518814	0.889522	0.480932	0.609401	0.676422	0.65349	0.59217	1	0.540099	0.779552	0.582541	0.454707	0.540606	0.49867	0.319524	0.422526	0.367921	0.483846	0.480046	0.523122	0.477005	0.480679	0.36374	0.330293	0.347143	0.327885	0.428101	0.384518	78.93	0.506203
6010	trafficking protein particle complex 9	Trappc9	0.968566	0.799514	0.637618	0.578329	0.657424	0.792998	0.838104	0.947227	0.683746	0.569895	0.840532	0.40161	0.569001	0.682852	0.599796	0.81817	0.823281	0.593407	0.527856	0.766803	0.715947	0.784436	0.662663	0.901993	0.618068	0.557884	0.582162	0.708025	0.634807	0.910427	1	0.858165	0.725275	0.813187	0.833248	0.855354	0.960005	0.881038	0.783031	0.81587	0.635574	0.719908	78.26	0.266981
6010	spermatogenesis associated 7	Spata7	0.415897	0.542564	0.595513	0.610897	0.623718	1	0.338077	0.406923	0.720641	0.573205	0.301667	0.331795	0.507436	0.264744	0.352051	0.667821	0.434231	0.610128	0.420897	0.515	0.554103	0.880641	0.482564	0.75641	0.699744	0.456667	0.614615	0.585641	0.552692	0.905769	0.469231	0.615897	0.584359	0.718462	0.561026	0.55	0.474744	0.418205	0.539231	0.592051	0.400128	0.531538	78	0.459099
6010	kinesin family member 2A	Kif2a	0.561108	0.430865	0.5145	0.500388	0.693553	0.658467	0.426334	0.494951	0.608881	0.716468	0.543112	0.434231	0.631668	0.654454	0.53884	0.841921	0.602796	0.665976	0.630761	0.785215	0.803599	0.548291	0.34464	0.93695	0.761652	1	0.768255	0.547773	0.573796	0.616261	0.892154	0.539487	0.669731	0.642543	0.661315	0.708959	0.720611	0.644355	0.95883	0.58014	0.571595	0.546349	77.24	0.366542
6010	PARK2 co-regulated	Pacrg	0.476744	0.336295	0.258166	0.539456	0.894042	0.709172	0.449046	0.398223	0.955317	0.573818	0.519206	0.881892	1	0.955579	0.462634	0.476483	0.51816	0.470604	0.326104	0.643846	0.386073	0.151816	0.225895	0.337079	0.659394	0.633264	0.582179	0.629083	0.558401	0.403319	0.288738	0.481317	0.499085	0.501698	0.418474	0.322315	0.352887	0.541808	0.430755	0.36556	0.275673	0.349882	76.54	0.506354
6010	tubulin, gamma complex associated protein 2	Tubgcp2	0.531626	0.630293	0.578542	0.492159	0.125457	0.460664	0.817172	0.716022	0.631338	0.484318	0.300314	0.399503	0.51725	0.390617	0.427862	0.505489	0.763853	0.883691	0.61265	0.424072	0.515551	0.652771	0.474909	0.573968	0.509932	0.424203	0.302927	0.412964	0.40839	0.54574	0.728306	0.890617	0.765682	0.778751	1	0.623628	0.834945	0.635128	0.555802	0.491244	0.410873	0.497778	76.52	0.445683
6010	protein phosphatase 1 catalytic subunit gamma	Ppp1cc	0.56479	0.708444	0.606612	0.51487	0.563994	0.434413	0.516994	0.6876	0.665693	0.473181	0.405868	0.359533	0.451275	0.337228	0.355417	0.397637	0.399495	0.443574	0.305364	0.318375	0.359931	0.429634	0.351168	0.491636	0.617764	0.776553	1	0.606877	0.697026	0.424721	0.432422	0.55324	0.477828	0.52735	0.43282	0.367366	0.429899	0.510621	0.586962	0.784519	0.879182	0.767924	75.32	0.48742
6010	microspherule protein 1	Mcrs1	0.827508	0.722652	0.873533	0.723453	0.63207	0.646745	0.651414	0.615128	0.494797	0.711046	0.654216	0.803495	0.554829	0.930896	0.687967	1	0.975454	0.977054	0.588047	0.652348	0.639941	0.565902	0.434899	0.501601	0.447172	0.496665	0.580977	0.50627	0.667956	0.451974	0.510139	0.566836	0.625267	0.608591	0.46278	0.656083	0.543623	0.501868	0.651414	0.83151	0.776281	0.642076	74.96	0.356281
6010	von Hippel-Lindau tumor suppressor	Vhl	0.311455	0.297084	0.303993	0.30731	0.300677	0.170927	0.282576	0.259362	0.152964	0.228548	0.441758	0.295288	0.149509	0.307862	0.248169	0.150891	0.191516	0.304822	0.332044	0.222606	0.299295	0.35429	0.191792	0.0436645	0.168025	0.262678	0.235042	0.234489	0.126157	0.622772	0.655935	0.673622	0.634793	0.577449	0.722122	0.886555	0.862788	0.722122	1	0.634793	0.597762	0.586984	72.37	0.625549
6010	dynein, axonemal, heavy chain 9	Dnah9	0.0164277	0.037728	0.0175414	0.00849227	0	0.00723932	0.00264513	0.12641	0.0651538	0.168732	0.109703	0.0423221	0.067799	0.0272866	0.0466379	0.0123904	0.0391201	0.130865	0.109982	0.138522	0.0523458	0.0508144	0.173047	0.250592	0.190171	0.0251984	0.103299	0.0361966	0.0421829	0.124043	0.178059	0.354866	0.31853	0.24377	0.132257	0.258249	0.161353	0.276208	0.541417	0.850063	1	0.479048	71.83	0.853251
6010	serologically defined colon cancer antigen 8	Sdccag8	0.660361	0.546028	0.687684	0.614544	0.840129	1	0.638784	0.599412	0.64607	0.570408	0.541684	0.464621	0.624772	0.364159	0.6095	0.862828	0.918313	0.70688	0.555696	0.698613	0.650413	0.644529	0.875578	0.358274	0.717108	0.716548	0.749194	0.710523	0.53678	0.698473	0.644949	0.747933	0.852739	0.966372	0.697632	0.818972	0.628836	0.56144	0.663584	0.669329	0.729018	0.691467	71.37	0.329752
6010	SCY1-like 1 (S. cerevisiae)	Scyl1	0.54346	0.632068	0.639241	0.607736	0.574824	0.695921	0.711392	0.755837	0.853727	0.754993	0.694655	0.929114	0.529536	0.384107	0.779184	0.541069	0.527145	0.645992	0.407032	0.673277	0.669761	0.474824	1	0.467932	0.648805	0.533193	0.657525	0.660619	0.621519	0.698875	0.548664	0.551195	0.397187	0.420534	0.469902	0.377215	0.465963	0.407736	0.613924	0.457525	0.424332	0.343319	71.1	0.419735
6010	B9 protein domain 2	B9d2	0.521874	0.58855	0.462934	0.520326	0.592066	0.659446	0.790688	0.499648	0.58222	0.779013	0.68997	0.610072	0.517794	0.637783	0.670136	0.800394	0.519201	0.896751	0.911943	0.831622	1	0.644113	0.413701	0.855817	0.776762	0.914053	0.887326	0.731186	0.511464	0.774793	0.64763	0.891265	0.773245	0.865804	0.78689	0.683922	0.740048	0.423548	0.640456	0.65185	0.619778	0.66451	71.09	0.317547
6010	tubulin, gamma complex associated protein 5	Tubgcp5	0.610318	0.508551	0.627986	0.622049	0.751519	0.587703	0.6253	0.54629	0.727774	0.528905	0.569329	0.544452	0.492155	0.527915	0.656254	0.649753	0.470106	0.497668	0.677032	0.694558	0.818375	0.708127	0.862049	1	0.426996	0.565371	0.536678	0.542332	0.50841	0.752226	0.480283	0.39265	0.469258	0.478304	0.42417	0.606502	0.416254	0.332721	0.380353	0.331025	0.404806	0.44	70.75	0.444085
6010	protein tyrosine phosphatase domain containing 1	Ptpdc1	0.0857893	0.113802	0.163262	0.148672	0.100963	0.216516	0.159323	0.161074	0.117596	0.162825	0.185877	0.0911876	0.131164	0.0992121	0.235191	0.270499	0.113219	0.278961	0.126058	0.114094	0.200905	0.453312	0.405165	0.434053	0.107091	0.0932302	0.126641	0.124307	0.08185	0.153633	0.406186	0.750511	0.578494	0.597753	0.500146	0.423694	0.40356	1	0.442953	0.532682	0.478115	0.36796	68.54	0.738109
6010	transmembrane protein 216	Tmem216	0.58097	0.578632	0.514177	0.585501	0.618679	0.913183	0.462292	0.627594	0.556709	0.523531	0.5228	0.414206	0.471792	0.297866	0.449284	0.941684	0.540339	0.633587	0.718211	0.690149	0.611225	0.600702	0.59734	1	0.65741	0.654341	0.61444	0.733119	0.424876	0.461999	0.273604	0.438614	0.493131	0.394037	0.498685	0.443145	0.361152	0.350044	0.247004	0.263666	0.233704	0.327097	68.42	0.479987
6010	Rab interacting lysosomal protein-like 1	Rilpl1	0.209807	0.342199	0.354086	0.327935	0.486924	0.354829	0.279941	0.2263	0.324666	0.248588	0.031055	0.167013	0.0768202	0.177563	0.174294	0.29153	0.213522	0.315305	0.273848	0.219465	0.323626	0.156761	0.437741	0.259584	0.338782	0.328678	0.398663	0.291976	0.393611	0.304755	0.537296	0.633432	0.739822	0.768053	0.839376	0.855126	0.856909	0.554383	0.688559	0.868053	1	0.946062	67.3	0.594709
6010	coiled-coil domain containing 39	Ccdc39	0.36983	0.36626	0.425171	0.406724	0.487504	0.555638	0.402112	0.661113	0.342458	0.362243	0.369682	0.245165	0.242339	0.508926	0.310027	0.470544	0.310622	0.511306	0.504909	0.321482	0.367301	0.805266	0.298721	0.417584	0.327581	0.318358	0.235049	0.527819	0.454924	1	0.674204	0.451354	0.51681	0.467569	0.623921	0.719131	0.466974	0.469949	0.527968	0.310771	0.29277	0.337251	67.22	0.566211
6010	intraflagellar transport 52	Ift52	0.607202	0.750037	0.748693	0.71896	0.819214	0.370088	0.594801	0.726729	0.817122	0.817272	0.671448	0.895264	0.73913	0.60003	0.666667	1	0.496937	0.649634	0.745704	0.43792	0.526371	0.545196	0.693262	0.786493	0.809204	0.879725	0.752428	0.790677	0.771851	0.535186	0.764829	0.806962	0.726431	0.675034	0.727925	0.584192	0.776632	0.640371	0.790229	0.710294	0.861348	0.799343	66.93	0.296906
6010	transportin 1	Tnpo1	0.394144	0.343243	0.402703	0.29009	0.46952	0.315916	0.343243	0.26967	0.291441	0.272673	0.312763	0.759009	0.276276	0.364565	0.373123	0.618018	0.703303	0.421922	0.367868	0.407357	0.546697	0.768018	0.367568	0.516967	0.473423	0.515165	0.419069	0.453453	0.48964	1	0.401051	0.505706	0.563063	0.775075	0.654054	0.518468	0.454505	0.44985	0.380931	0.58979	0.423123	0.598649	66.6	0.539973
6010	protein-O-mannose kinase	Pomk	0.592397	0.499774	0.363705	0.396289	0.350279	0.667069	0.557701	0.514105	0.655001	0.567054	0.494796	0.544879	0.647458	0.365968	0.666918	0.575502	0.632071	0.423292	0.56102	0.733444	0.426158	0.603108	0.976014	0.349977	0.60356	0.520742	0.424046	0.884145	0.556947	0.296274	0.843114	0.922914	0.742646	0.715794	0.748529	0.690602	1	0.497662	0.76467	0.843868	0.6725	0.7965	66.29	0.397842
6010	kinesin family member 3C	Kif3c	0.590645	0.527056	0.336747	0.291348	0.360899	0.349434	0.344543	0.419596	0.440538	0.350657	0.432589	0.467135	0.504739	0.337053	0.507643	0.504586	0.481046	0.395903	0.311526	0.456435	0.519872	0.252064	0.163253	0.691226	0.266891	0.34867	0.299144	0.427545	0.442678	0.651024	0.931367	0.750688	0.70376	0.68343	0.828646	0.776368	1	0.729288	0.957047	0.8262	0.698869	0.829563	65.42	0.483227
6010	apurinic/apyrimidinic endonuclease 1	Apex1	0.980809	0.920875	0.807928	0.847098	0.63788	0.899481	0.948089	1	0.622621	0.634891	0.693723	0.850244	0.666824	0.6846	0.76168	0.626396	0.646531	0.609564	0.567249	0.537675	0.675476	0.727859	0.794714	0.693723	0.485764	0.609092	0.498663	0.704263	0.420324	0.549158	0.546327	0.594463	0.633318	0.605632	0.601227	0.622463	0.66415	0.445336	0.539877	0.569451	0.518012	0.548057	63.57	0.341671
6010	ADP-ribosylation factor 6	Arf6	0.524965	0.484328	0.522444	0.559458	0.658214	0.414711	0.464483	0.551268	0.618838	0.559931	0.302882	0.558513	0.478343	0.610805	0.482281	0.592377	0.376595	0.490313	0.472515	0.622145	0.691762	0.762325	0.677902	0.77776	0.329658	0.593794	0.580564	1	0.362892	0.271539	0.382107	0.444479	0.395023	0.482281	0.413766	0.407623	0.366672	0.491888	0.37376	0.564341	0.458497	0.46779	63.49	0.496541
6010	ADP-ribosylation factor-like 4D	Arl4d	0.382265	0.409198	0.294692	0.317688	0.556151	0.0839502	0.121436	0.180973	0.128367	0.16349	0.257993	0.298472	0.144747	0.383682	0.323831	0.146322	0.180343	0.160655	0.194361	0.195936	0.283824	0.408411	0.344936	0.350134	0.240353	0.341786	0.341314	1	0.472358	0.0796976	0.0211057	0.0091353	0.014648	0.014648	0.00220507	0	0.0121279	0.0384312	0.108364	0.126792	0.281462	0.14459	63.49	0.791198
6010	filamin, alpha	Flna	0.223985	0.200666	0.148636	0.164499	0.185121	0.0824873	0.218433	0.292989	0.0829632	0.118179	0.0939086	0.0644036	0.0994607	0.127379	0.0983503	0.0372779	0.0920051	0.111516	0.0889911	0.0196701	0.03125	0.225254	0.124048	0.255076	0.114213	0.0983503	0.104695	0.0926396	0.157678	0.187341	0.185596	0.165609	0.167513	0.259676	0.111992	0.203997	0.114055	0.200349	0.148794	0.582487	1	0.414816	63.04	0.841552
6010	karyopherin (importin) beta 1	Kpnb1	0.644722	0.762934	0.678039	0.594906	0.504885	0.575204	0.59779	0.56223	0.796252	0.756047	0.575364	0.710396	0.737626	1	0.632388	0.525549	0.44626	0.655935	0.703828	0.633189	0.546372	0.690373	0.563351	0.676598	0.710235	0.6428	0.68765	0.796732	0.819478	0.539324	0.557745	0.699023	0.712318	0.75877	0.853596	0.813711	0.82108	0.740349	0.872337	0.753324	0.844145	0.879225	62.43	0.315315
6010	serine/threonine kinase 19	Stk19	0.414417	0.495394	0.427509	0.465654	0.326006	0.611282	0.494101	0.502182	0.48311	0.495555	0.49604	0.509132	0.453532	0.370777	0.476645	0.421044	0.399871	0.398578	0.380152	0.285437	0.485696	0.496687	0.252626	0.498303	0.419589	0.475352	0.40084	0.495878	0.485696	0.730241	0.743494	0.652336	0.77582	0.665751	0.688379	0.610474	0.705996	1	0.856312	0.698238	0.632132	0.611767	61.87	0.48078
6010	clarin 1	Clrn1	0.158493	0.0391361	0.316499	0.551965	0.78467	0.845729	0.423839	0.301072	0.749269	0.238064	0.240013	1	0.725885	0	0.00763235	0	0	0	0	0.12634	0	0	0	0	0.0388113	0.260474	0.146639	0.232056	0.623417	0	0	0.00227347	0.00308542	0	0	0.0495291	0.124229	0.0034102	0	0.000324781	0.00016239	0.0016239	61.58	0.829399
6010	ADP-ribosylation factor-like 5B	Arl5b	0.0356794	0.0272076	0.0433366	0.0280222	0.0539264	0.0602802	0.0731509	0.0371457	0.0395894	0.0625611	0.0456175	0.0130336	0.0244379	0.0250896	0.0824373	0.0612577	0.0610948	0.0694037	0.00863473	0.0601173	0.0744542	0.318019	0.0480613	0.0016292	0.0495275	0.0511567	0.02232	0.0395894	0.0322581	0.106224	0.244053	0.144673	0.16129	0.200391	0.117302	0.20593	0.160964	1	0.269632	0.212284	0.202998	0.247638	61.38	0.90677
6010	kinesin family member 6	Kif6	0.0112708	0.00588043	0.00130676	0.00114342	0	0.0158445	0.0050637	0	0.226723	0.274093	0.147174	0.0483502	0.168572	0.143744	0.0230317	1	0.359523	0.396112	0.407873	0.429271	0.234401	0.128226	0.518458	0.350212	0.22215	0.208429	0.124306	0.298432	0	0.0836328	0.115322	0.111238	0.125776	0.0645214	0.108788	0.0589677	0.114995	0.086083	0.0867364	0.0478602	0.0326691	0.0401829	61.22	0.857894
6010	NME/NM23 family member 7	Nme7	0.453195	0.363424	0.402303	0.404972	0.281996	0.490072	0.579343	0.493576	0.392625	0.460037	0.24562	0.391957	0.613883	0.639913	0.351911	0.244285	0.68263	0.328216	0.368263	0.461872	0.55715	0.705657	0.355081	1	0.24028	0.397631	0.196062	0.340063	0.284999	0.917737	0.676956	0.654263	0.709161	0.77457	0.630068	0.495244	0.66244	0.380778	0.517604	0.49174	0.395461	0.506925	59.93	0.523416
6010	ninein	Nin	0.419815	0.470697	0.48178	0.32628	0.150294	0.602015	0.605542	0.595298	0.429387	0.252057	0.0979009	0.168094	0.207053	0.424853	0.29471	0.55466	0.533501	0.777498	0.453904	0.45021	0.408228	0.291016	0.411587	0.509488	0.30445	0.242653	0.205206	0.272208	0.278254	0.914526	0.742401	0.929975	0.759698	0.87775	0.868682	0.602687	0.826868	0.890176	1	0.84047	0.884635	0.833753	59.55	0.483164
6010	tectonic family member 3	Tctn3	0.404237	0.44947	0.46679	0.459896	0.30755	0.560787	0.694804	0.70607	0.445939	0.42307	0.573398	0.621154	0.601143	0.591054	0.530015	0.503447	0.545149	0.704389	0.668404	0.471835	0.426602	0.193711	0.203128	0.700185	0.391626	0.530688	0.477047	0.503783	0.480747	0.980158	0.631411	0.717168	0.770641	0.787288	1	0.849336	0.740541	0.801917	0.430301	0.381705	0.462586	0.59778	59.47	0.444221
6010	retinitis pigmentosa GTPase regulator	Rpgr	0.525754	0.521792	0.47373	0.435487	0.627218	0.620844	0.648407	0.635487	0.69199	0.628079	0.474591	0.577261	0.544358	0.259432	0.529543	0.827218	0.973471	1	0.950732	0.995866	0.631008	0.795004	0.852885	0.683549	0.394488	0.53385	0.615848	0.569509	0.642205	0.768648	0.706977	0.817916	0.775538	0.715245	0.485099	0.558484	0.86236	0.861499	0.731266	0.787425	0.607407	0.699742	58.05	0.340556
6010	whirlin	Whrn	0.0396125	0.0115897	0.00345961	0.0399585	0.0863172	0.0119357	0	0	0.0134925	0.208441	0.512368	0.167445	0.131638	0.342674	0.847431	0.0188549	0.120913	0.0627919	0.275558	0.088739	0.130081	0.0280228	0.00778412	0	0.0551808	0.400104	0.176786	1	0.194603	0.152742	0.212593	0.00017298	0	0.000345961	0.0017298	0.180419	0.0333852	0.00518941	0.00380557	0	0	0.00017298	57.81	0.888626
6010	topoisomerase I binding, arginine/serine-rich	Topors	0.725657	0.473703	0.540156	0.485963	0.639659	0.545665	0.639303	0.668266	0.506041	0.635039	0.527719	0.707001	0.516347	0.545487	0.583866	0.721215	0.709133	0.563788	0.614606	0.723348	0.690654	0.797264	1	0.705224	0.37882	0.656006	0.52683	0.469261	0.249289	0.476368	0.59435	0.69172	0.71624	0.664001	0.674485	0.677861	0.648898	0.702203	0.683014	0.767235	0.701848	0.75533	56.28	0.382955
6010	transmembrane protein 138	Tmem138	0.660468	0.614876	0.767567	0.977472	1	0.699267	0.450027	0.755766	0.800107	0.774361	0.927588	0.80118	0.889862	0.570535	0.6231	0.678884	0.852137	0.788843	0.605757	0.95101	0.71661	0.760236	0.819417	0.546397	0.686215	0.889326	0.657608	0.833006	0.657608	0.702128	0.524048	0.536921	0.538888	0.418559	0.562668	0.622028	0.531736	0.259253	0.353656	0.462364	0.485249	0.440551	55.93	0.336749
6010	thyroid hormone receptor interactor 11	Trip11	0.714969	0.660537	0.653549	0.629827	0.552041	0.794226	0.643619	0.984737	0.904377	0.613461	0.521515	0.64509	0.65833	0.657962	0.749356	0.930305	0.876977	0.565465	0.882126	0.747885	0.952004	0.499816	0.758183	0.798639	0.650239	0.769217	0.766458	0.57135	0.723612	0.771056	0.541192	0.748069	0.643435	1	0.870541	0.78025	0.595807	0.696764	0.71644	0.727289	0.715704	0.773814	54.38	0.281555
6010	nucleoporin 93	Nup93	0.572354	0.676721	0.545337	0.484086	0.32587	0.335862	0.457994	0.2104	0.601776	0.456144	0.377683	0.688749	0.474833	0.164878	0.737972	0.174315	0.150999	0.362324	0.198927	0.202813	0.172835	0.404145	0.136751	0.199297	0.38601	0.371947	0.366395	0.466506	0.553849	0.360289	0.352332	0.661362	0.565137	0.505922	0.5396	0.489082	0.836417	0.683198	0.710955	1	0.856218	0.747964	54.04	0.547165
6010	dishevelled segment polarity protein 1	Dvl1	0.513991	0.444507	0.514178	0.385352	0.615962	0.621408	0.625164	0.433615	0.533146	0.452958	0.414648	0.494272	0.367136	0.474366	0.511737	0.418028	0.644131	0.243192	0.267606	0.58723	0.473991	1	0.500845	0.501972	0.309859	0.467793	0.290141	0.332582	0.361502	0.345164	0.498967	0.564319	0.615399	0.939718	0.532958	0.435493	0.622723	0.612207	0.513052	0.602441	0.633239	0.569202	53.25	0.505215
6010	syntaxin 3	Stx3	0.420555	0.563763	0.54506	0.43567	0.28226	0.638957	0.495371	0.462309	0.591914	0.616852	0.374457	0.610051	0.559418	0.552806	0.500472	0.412054	1	0.982807	0.877385	0.645947	0.820896	0.448328	0.793501	0.321935	0.870206	0.407708	0.622709	0.676554	0.365955	0.826941	0.738145	0.637824	0.575099	0.643869	0.511241	0.510486	0.56263	0.624976	0.503117	0.765539	0.897978	0.679388	52.93	0.405533
6010	tetratricopeptide repeat domain 21B	Ttc21b	0.279727	0.426512	0.377015	0.36905	0.222264	0.226816	0.337	0.284468	0.343068	0.300778	0.200266	0.298502	0.421202	0.546558	0.196283	0.594728	1	0.545799	0.467286	0.466338	0.328276	0.715722	0.24616	0.360895	0.309881	0.450977	0.154182	0.388583	0.296036	0.341741	0.468614	0.433719	0.323914	0.391997	0.498009	0.438081	0.355964	0.345155	0.379101	0.325621	0.341931	0.358619	52.73	0.630321
6010	chromodomain helicase DNA binding protein 7	Chd7	0.00990288	0.0338983	0.0209484	0.0199962	0.00133308	0.0358027	0.01733	0.0184727	0.00304704	0.0319939	0.0217102	0.00742716	0.0009522	0.00438012	0.0253285	0.669968	0.0695106	0.545801	0.296896	0.252142	0.206056	1	0.745191	0.133879	0.0009522	0.0365645	0.0394211	0.0544658	0.11274	0	0.0179014	0.0106646	0.0344696	0.0354218	0.00438012	0	0.00057132	0.0495144	0.0358027	0.159017	0.350219	0.208913	52.51	0.894561
6010	meiosis-specific nuclear structural protein 1	Mns1	0.0399537	0.0571318	0.0436209	0.0559738	0.0710288	0.0882069	0.0428489	0.0256707	0.0328122	0.256128	0.121984	0.0866628	0.029531	0.198031	1	0.123528	0.0281799	0.141865	0.181046	0.252654	0.611851	0.496815	0.533295	0.418452	0.0499903	0.11021	0.0959274	0.0540436	0.0521135	0.0463231	0.0289519	0.0044393	0.000579039	0.00829956	0.00501834	0.00424628	0.00193013	0.00289519	0.0362864	0.0324262	0.0164061	0.00675545	51.81	0.890387
6010	par-3 family cell polarity regulator	Pard3	0.441302	0.288067	0.35277	0.316931	1	0.388222	0.24351	0.505812	0.106354	0.133088	0.245835	0.0984115	0.0815575	0.129795	0.199535	0.882797	0.489926	0.364781	0.512592	0.263464	0.303758	0.157691	0.10771	0.901395	0.162534	0.434715	0.366331	0.0823324	0.508718	0.230725	0.0796203	0.293297	0.309957	0.35742	0.399458	0.515885	0.587757	0.237505	0.322162	0.344053	0.42561	0.352964	51.62	0.670089
6010	small nuclear ribonucleoprotein 200 (U5)	Snrnp200	0.669652	0.68211	0.801051	0.681526	0.35254	0.762313	0.645513	0.506911	0.646292	0.625268	0.832587	0.635974	0.445785	0.428655	0.553631	0.528129	0.75219	0.435274	0.953475	0.282655	0.789761	0.65038	0.757251	0.466031	0.494063	0.558303	0.576796	0.719875	0.589838	0.820323	0.886899	0.988125	0.934592	0.87736	0.763286	0.926611	0.726883	0.972163	0.720654	0.820907	1	0.933035	51.37	0.312325
6010	major facilitator superfamily domain containing 10	Mfsd10	0.428375	0.378601	0.346855	0.439153	0.13933	0.321967	0.377425	0.422888	0.297472	0.504997	0.417206	0.24613	0.426612	0.39565	0.460905	0.559671	0.409171	0.600431	0.625514	0.468352	0.534587	0.733294	1	0.649814	0.399961	0.37429	0.306682	0.404272	0.31021	0.351166	0.378209	0.499118	0.508524	0.499902	0.579267	0.370566	0.470312	0.285126	0.417793	0.309818	0.308838	0.373702	51.03	0.577264
6010	fuzzy planar cell polarity protein	Fuz	0.299822	0.183026	0.260757	0.330359	0.260559	0.25005	0.343248	0.331549	0.183224	0.41979	0.170533	0.215348	0.232996	0.154075	0.368828	0.35812	0.501289	0.51973	0.267301	0.2209	0.369225	0.236764	0.286734	0.0743605	0.244497	0.366647	0.137022	0.2907	0.259766	1	0.441801	0.334523	0.363672	0.482253	0.414832	0.388261	0.342257	0.323617	0.182431	0.143962	0.147531	0.184612	50.43	0.710074
6010	POC1 centriolar protein A	Poc1a	0.441258	0.648347	0.589606	0.376145	0.20908	0.481481	1	0.773397	0.201314	0.142573	0.0768618	0.0945838	0.046595	0.120072	0.0619275	0.127041	0.117085	0.0790522	0.0577459	0.16587	0.049781	0.0911987	0.186181	0.00159299	0.0708881	0.0694942	0.125647	0.100558	0.219235	0.248905	0.399642	0.45679	0.401035	0.583831	0.664675	0.555157	0.634807	0.319196	0.337913	0.268618	0.202907	0.300677	50.22	0.729298
6010	dachshund family transcription factor 1	Dach1	0.30715	0.19577	0.0118832	0.0286002	0.0809668	0	0.0310171	0.023565	0.00443102	0.0543807	0	0	0.0340383	0.184491	0.00624371	0.0394763	0.208862	0.173212	0.0596173	0.349648	0.0717019	0.00523666	0	0	0.0271903	0.023565	0.0886203	0.0471299	0.584491	0.0586103	0.0126888	0.0628399	0.390735	1	0.0424975	0.00322256	0.00060423	0.193958	0.0304129	0.223766	0.464653	0.500504	49.65	0.887176
6010	transmembrane protein 17	Tmem17	0.330617	0.407619	0.335303	0.5769	0.516195	0.47749	0.364636	0.2198	0.446527	0.489509	0.313913	0.440416	0.549195	0.517621	0.429415	0.935628	1	0.502343	0.772662	0.816052	0.512528	0.55164	0.222041	0.563251	0.356488	0.58464	0.319617	0.535343	0.478509	0.507232	0.66429	0.344266	0.363414	0.452842	0.420249	0.396007	0.424526	0.182929	0.471583	0.312691	0.347932	0.325525	49.09	0.541966
6010	EvC ciliary complex subunit 2	Evc2	0.0509031	0.0236043	0.0108785	0.0373563	0	0	0.020936	0.0437192	0.842775	0.147783	0.260468	0.0718391	0.235632	0.047619	0.077381	0.00102627	0	0.00307882	0.045156	0.0174466	0.012931	0.146757	0.174672	0.00841544	0.00389984	0	0.0102627	0.198071	0	0.00205255	0.08867	1	0.752874	0.322044	0.303777	0.0626026	0.465517	0.411946	0.300287	0.97147	0.400041	0.542077	48.72	0.82644
6010	myosin VI	Myo6	0.373134	0.168804	0.152197	0.266765	0.847593	0.362203	0.235022	0.264452	0.16502	0.278327	0.176792	0.0651671	0.22283	0.256254	0.14526	1	0.789783	0.851587	0.25247	0.668699	0.330881	0.58272	0.439142	0.162497	0.192138	0.266555	0.299348	0.226824	0.737229	0.113517	0.536683	0.23292	0.336977	0.422956	0.302502	0.253942	0.282321	0.253521	0.29136	0.266765	0.620559	0.482867	47.57	0.65423
6010	intraflagellar transport 43	Ift43	0.523549	0.423045	0.656644	0.692599	1	0.755257	0.565601	0.626156	0.586627	0.469092	0.281749	0.512405	0.505467	0.496215	0.539108	0.575484	0.51577	0.497687	0.211522	0.501262	0.254626	0.391505	0.342725	0.307401	0.726661	0.793103	0.698696	0.420521	0.767241	0.34693	0.211522	0.325063	0.424516	0.257569	0.312658	0.239066	0.279857	0.305088	0.224558	0.247056	0.244954	0.268503	47.56	0.553047
6010	WD repeat containing planar cell polarity effector	Wdpcp	0.361205	0.327296	0.346883	0.436394	0.190396	0.529275	0.721988	0.363521	0.274221	0.430708	0.253159	0.495998	0.373631	0.414701	0.32182	0.532013	0.201559	0.430918	0.247262	0.487152	0.390691	0.0659225	0.174179	1	0.36289	0.211247	0.348357	0.140059	0.514322	0.413227	0.625948	0.59583	0.622999	0.563395	0.526959	0.617944	0.513269	0.782013	0.665333	0.684499	0.689343	0.543387	47.48	0.566051
6010	nucleoporin 37	Nup37	0.519097	0.455159	0.470352	0.472885	0.74847	0.818527	0.533657	0.519097	0.334881	0.765984	0.895126	0.362524	0.587888	0.64866	0.476894	0.402195	0.964338	0.862418	0.826546	0.607934	0.516143	1	0.294999	0.433425	0.421186	0.489555	0.366533	0.497573	0.548428	0.210382	0.198143	0.319477	0.323908	0.421608	0.271576	0.204263	0.205318	0.232961	0.194556	0.288246	0.352606	0.304495	47.39	0.52761
6010	fibulin 2	Fbln2	0.0268371	0.00745474	0.00724175	0.0225772	0	0.0146965	0	0.00425985	0.056017	0.0244941	0.160383	0	0.198083	0.0168264	0.0632588	0.996379	0.378062	0.621725	0.450266	0.3459	0.315442	0.417465	0.725453	0.840682	0.0125666	0.0905218	0.00958466	0.301171	0	0.734398	1	0.0455804	0.140788	0.508839	0.465602	0.192119	0.313312	0.277316	0.327157	0.0166134	0.000212993	0.0753994	46.95	0.775495
6010	tetratricopeptide repeat domain 30B	Ttc30b	0.535287	0.605646	0.548546	0.512618	0.949743	0.79213	0.575492	0.576561	0.570145	0.635158	0.291488	0.619547	0.463644	0.396279	0.37083	0.687553	0.515612	0.426005	0.39799	0.531223	0.525877	0.607998	0.687553	1	0.430924	0.436056	0.398845	0.610992	0.371471	0.585757	0.68627	0.736955	0.623824	0.58426	0.517536	0.550257	0.535928	0.406758	0.607998	0.582549	0.469418	0.600086	46.76	0.449785
6010	intraflagellar transport 122	Ift122	0.336785	0.395901	0.182956	0.291909	0.229558	0.106149	0.423732	0.242071	0.300108	0.383819	0.263646	0.310464	0.319525	0.255232	0.376915	0.519741	0.374757	0.39137	0.421359	0.425027	0.533333	0.285437	0.439051	0.41165	0.237109	0.23452	0.255016	0.326214	0.402805	0.428479	0.661704	0.936354	0.914132	0.733333	0.868824	0.533765	1	0.639482	0.67767	0.863862	0.619417	0.633657	46.35	0.556419
6010	TSC complex subunit 1	Tsc1	0.517873	0.435484	0.603095	0.498474	0.574106	0.680471	0.819965	0.583697	0.456626	0.49782	0.335658	0.509372	0.484961	0.97646	0.3932	0.642328	0.487358	0.452485	0.411072	0.557977	0.598954	1	0.48932	0.951177	0.464037	0.503051	0.39211	0.279861	0.685702	0.598736	0.70728	0.629904	0.792502	0.887751	0.780514	0.912816	0.56299	0.801439	0.650828	0.865737	0.758718	0.756321	45.88	0.390531
6010	transmembrane protein 67	Tmem67	0.412137	0.261952	0.320454	0.318271	0.300371	0.236193	0.611657	0.551408	0.403624	0.334643	0.345558	0.238376	0.272648	0.358219	0.216983	0.378302	0.578913	0.297097	0.12399	0.450775	0.434403	1	0.208251	0.437241	0.252783	0.297097	0.224623	0.436586	0.236411	0.716656	0.432002	0.405588	0.513643	0.534163	0.569308	0.505348	0.441607	0.346431	0.354289	0.2327	0.207815	0.310194	45.81	0.631495
6010	Bardet-Biedl syndrome 9 (human)	Bbs9	0.204014	0.211072	0.179532	0.184826	0.363035	0.35311	0.204676	0.170269	0.191442	0.316939	0.202691	0.254963	0.184605	0.120644	0.393913	0.501103	0.256065	0.529334	0.378694	0.32554	0.360609	0.470446	0.315174	1	0.421703	0.198941	0.13498	0.218791	0.242611	0.664755	0.651081	0.402294	0.380459	0.601235	0.592192	0.584473	0.528452	0.366123	0.280768	0.203132	0.134318	0.238862	45.34	0.670296
6010	NME/NM23 family member 5	Nme5	0.326915	0.227534	0.173307	0.429836	0.327357	0.339531	0.390217	0.340416	0.236388	0.383798	0.365649	0.297034	0.494467	0.391545	0.411687	0.404604	0.458167	0.662019	0.388889	0.530102	0.764055	0.282426	0.64741	0.671093	0.378486	0.474768	0.442674	0.454847	0.426295	0.577247	0.832227	0.749668	0.997565	1	0.840637	0.580345	0.665117	0.788845	0.664011	0.554228	0.410137	0.52988	45.18	0.504599
6010	intraflagellar transport 80	Ift80	0.453478	0.358662	0.435534	0.428002	0.57953	1	0.505538	0.622286	0.674346	0.420027	0.676119	0.312362	0.502215	0.314355	0.404298	0.597253	0.191848	0.559592	0.620292	0.412494	0.527692	0.31214	0.590164	0.241028	0.403412	0.342268	0.364422	0.412051	0.300842	0.820115	0.809039	0.646212	0.726407	0.635357	0.762074	0.801285	0.787328	0.567789	0.854231	0.567125	0.533008	0.602791	45.14	0.471341
6010	B9 protein domain 1	B9d1	0.89801	0.834916	0.852782	0.751696	0.435097	0.735414	0.700362	0.848711	0.618725	0.811398	0.482135	0.456128	0.670511	0.718227	0.648349	0.683853	0.957938	0.724559	0.603799	0.660561	0.602216	0.2327	0.44663	0.279285	0.831524	0.637042	0.852329	0.701945	0.476029	0.934193	0.727499	0.812528	0.834238	0.667119	1	0.732474	0.703302	0.654455	0.729986	0.530755	0.434193	0.408412	44.22	0.333609
6010	tubulin, gamma complex associated protein 4	Tubgcp4	0.358676	0.399315	0.346575	0.456621	0.742009	0.508676	0.464384	0.514612	0.497945	0.334247	0.232192	0.477626	0.564612	0.66621	0.484475	0.189954	0.353196	0.281963	0.419635	0.370776	0.397945	0.817808	0.559361	0.262557	0.248402	0.397032	0.297489	0.210274	0.293151	1	0.609132	0.588128	0.625571	0.768265	0.597489	0.696119	0.835388	0.518265	0.55274	0.542694	0.712557	0.609589	43.8	0.516984
6010	tetratricopeptide repeat domain 26	Ttc26	0.176833	0.175463	0.122458	0.159241	0.132739	0.222755	0.21613	0.0952707	0.0893306	0.125657	0.0779072	0.0970985	0.0961846	0.126114	0.0932145	0.154672	0.221613	0.196939	0.132282	0.0612292	0.13708	0.00685401	0.0269591	0.457848	0.0804204	0.0710532	0.0806488	0.126799	0.164039	1	0.388622	0.412383	0.389765	0.22504	0.419008	0.518849	0.378113	0.32191	0.250171	0.16838	0.185058	0.199909	43.77	0.810194
6010	centrosomal protein 164	Cep164	0.396636	0.37608	0.405746	0.45737	0.427937	0.31488	0.358561	0.313945	0.4242	0.420229	1	0.938099	0.400607	0.398972	0.309274	0.391497	0.353656	0.322355	0.365335	0.415557	0.3936	0.220509	0.159776	0.271665	0.244569	0.209297	0.37281	0.273768	0.472553	0.225181	0.292221	0.235225	0.266527	0.355524	0.259752	0.288718	0.244803	0.16071	0.186639	0.183135	0.161177	0.209764	42.81	0.671247
6010	unc-51-like kinase 4	Ulk4	0.406979	0.461684	0.423249	0.330347	0.640415	0.245697	0.469701	0.562603	0.308182	0.14124	0.407215	0.20797	0.258194	0.137703	0.282716	0.263617	0.338364	0.408158	0.274935	0.206555	0.261259	0.253478	0.226598	1	0.235558	0.276114	0.228248	0.313369	0.424664	0.571328	0.618486	0.619429	0.785428	0.880453	0.678849	0.497053	0.591606	0.676963	0.68498	0.717284	0.767743	0.773874	42.41	0.564432
6010	heat shock protein family B (small), member 11	Hspb11	0.775059	0.538955	0.466271	0.577672	0.813539	0.55962	0.259382	0.413777	0.68266	0.86342	0.567696	0.605938	0.643468	0.680048	0.47601	0.66342	0.734442	0.66342	0.461995	0.715202	0.60285	0.536342	0.87601	0.938005	0.661995	0.637292	0.731829	0.583848	1	0.553444	0.517815	0.566508	0.543468	0.665083	0.750831	0.507838	0.634204	0.404988	0.567696	0.467696	0.555819	0.487648	42.1	0.391385
6010	testis expressed gene 9	Tex9	0.592781	0.488372	0.555233	0.388566	0.758721	0.775921	0.927083	1	0.496851	0.459545	0.256783	0.361192	0.387597	0.318556	0.756783	0.531734	0.693072	0.465359	0.324855	0.715843	0.785126	0.838663	0.81032	0.5453	0.475291	0.592539	0.5625	0.231831	0.389535	0.252665	0.0944767	0.0423934	0.0164729	0.0116279	0.0171996	0.0215601	0.0249516	0.0133236	0.0455426	0.0244671	0.0307655	0.00823643	41.28	0.60757
6010	NIMA (never in mitosis gene a)-related expressed kinase 4	Nek4	0.36101	0.246419	0.348143	0.273367	0.618597	0.516145	0.392328	0.252974	0.295217	0.270697	0.207817	0.332119	0.482641	0.485555	0.301772	0.249332	0.342073	0.396698	0.254673	0.430202	0.291576	0.287448	0.158776	0.221413	0.0859432	0.344744	0.384317	0.294732	0.235494	0.446468	0.422918	0.657198	0.570527	0.630978	0.572712	1	0.692401	0.467346	0.648458	0.470017	0.358339	0.435543	41.19	0.616216
6010	growth arrest specific 8	Gas8	0.635649	0.521483	0.663148	0.788362	0.676651	0.717898	0.596121	0.779278	0.548981	0.696784	0.650626	0.78959	0.515099	0.335625	0.738522	0.483182	0.936165	0.562239	0.736558	0.405843	0.777805	0.781733	0.798429	1	0.859563	0.592684	0.539651	0.475325	0.432605	0.843113	0.79892	0.52934	0.522956	0.506506	0.57206	0.644488	0.632212	0.701449	0.778542	0.565431	0.369261	0.420329	40.73	0.3678
6010	serine/threonine kinase 38 like	Stk38l	0.510275	0.459025	0.523149	0.396633	0.261698	0.58158	0.365685	0.530824	0.671949	0.424362	0.667987	0.283486	0.431542	0.650409	0.391681	0.537262	0.284724	0.39589	0.188413	0.346373	0.291161	0.194355	0.325328	0.375836	0.402822	0.272345	0.388215	0.217133	0.463233	0.386977	0.282743	0.613271	0.465214	0.324585	0.434266	0.380292	0.466452	1	0.353553	0.829908	0.658826	0.446893	40.39	0.573747
6010	nucleoporin 62	Nup62	0.870863	0.716845	1	0.741478	0.850709	0.358298	0.897238	0.739239	0.591938	0.640955	0.719333	0.408559	0.497387	0.777059	0.484449	0.45683	0.756905	0.727793	0.615327	0.575267	0.518039	0.444638	0.179398	0.391889	0.522518	0.504852	0.603384	0.596915	0.86937	0.329933	0.44638	0.494153	0.520776	0.592934	0.587211	0.35581	0.544663	0.469769	0.476984	0.582483	0.509082	0.68425	40.19	0.423124
6010	Rpgrip1-like	Rpgrip1l	0.61875	0.508	0.5605	0.62225	0.8115	0.55075	0.397	0.454	0.38875	0.62225	0.303	0.5075	0.616	1	0.57425	0.5965	0.551	0.34625	0.4425	0.2835	0.492	0.38475	0.1605	0.561	0.39325	0.4755	0.30025	0.55075	0.40675	0.6675	0.5725	0.7325	0.75975	0.65775	0.674	0.71025	0.814	0.7255	0.65825	0.6925	0.7665	0.54725	40	0.452262
6010	MYC binding protein	Mycbp	0.60241	0.513303	0.453313	0.709337	0.770582	0.406376	0.357681	0.533886	0.657882	0.609689	0.600653	0.396837	0.583082	0.67495	0.628012	0.753263	0.418424	0.961847	0.827058	0.7249	0.693775	0.761546	0.596637	0.620984	0.79744	1	0.696787	0.740462	0.618725	0.798946	0.438504	0.602912	0.541667	0.563002	0.558735	0.617721	0.536145	0.603916	0.599649	0.449046	0.430472	0.489709	39.84	0.391701
6010	ADP-ribosylation factor-like 5C	Arl5c	0.43372	0.184476	0.263105	0.21623	0.231351	0.063004	0.407258	0.25252	0.358619	0.391381	1	0.325353	0.52873	0.302671	0.673135	0.362399	0.419355	0.438256	0.5562	0.370212	0.350302	0.258569	0.0650202	0.455897	0.110131	0.321573	0.192792	0.30494	0.464466	0.0403226	0.320565	0.201109	0.15373	0.093246	0.0602319	0.215222	0.152974	0.133317	0.162046	0.34123	0.480343	0.297883	39.68	0.708442
6010	MIT, microtubule interacting and transport, domain containing 1	Mitd1	0.808153	0.859363	0.824459	0.890955	0.781401	0.980382	0.856306	1	0.609936	0.613248	0.490191	0.506752	0.705987	0.757707	0.733503	0.73121	0.707771	0.672611	0.746752	0.826242	0.580637	0.370446	0.96586	0.812484	0.692229	0.88586	0.81707	0.615541	0.459873	0.646115	0.47949	0.62828	0.594904	0.574777	0.579108	0.568408	0.495541	0.40586	0.549299	0.693248	0.717962	0.656561	39.25	0.319696
6010	methyl-CpG binding domain protein 1	Mbd1	0.538009	0.461479	0.489122	0.381367	0.584336	0.518556	0.650883	0.487586	0.475557	0.537241	0.452521	0.469414	0.48042	0.727668	0.475045	0.489634	0.222677	0.37676	0.443307	0.276939	0.610187	0.786281	0.579473	1	0.385718	0.451753	0.467878	0.54364	0.389045	0.668032	0.515997	0.499104	0.708728	0.643972	0.665216	0.596877	0.712567	0.671103	0.682109	0.639109	0.602508	0.667264	39.07	0.462803
6010	intraflagellar transport 88	Ift88	0.552401	0.576665	0.503872	0.566856	0.839442	0.831699	0.461797	0.639133	0.59396	0.384615	0.178369	0.49174	0.298141	0.47935	0.454569	0.679143	0.739546	0.507228	0.312081	0.268456	0.656169	0.412494	0.570728	0.81492	0.419979	0.473154	0.391585	0.556531	0.51652	0.7127	0.563242	0.723025	0.887197	0.742385	0.666753	1	0.694631	0.932628	0.402426	0.584667	0.711926	0.651781	38.74	0.428183
6010	leucine rich repeat containing 6 (testis)	Lrrc6	0.238355	0.311736	0.359615	0.299506	0.197762	0.227166	0.0673953	0.153786	0.415301	0.460578	0.619048	1	0.663804	0	0.0954983	0.00104085	0	0.0551652	0.051262	0.0994015	0.00494405	0.0739006	0.00468384	0	0.223523	0.160552	0.124122	0.0840489	0.325787	0.359355	0.338798	0.325267	0.255009	0.140775	0.211814	0.132709	0.191517	0.131928	0.296643	0.36586	0.240958	0.252667	38.43	0.791188
6010	RAB34, member RAS oncogene family	Rab34	0.613323	0.600833	0.807963	0.71923	0.355451	0.481135	0.705959	0.632839	0.59719	0.467603	0.638043	0.656258	0.580796	0.671351	0.508977	0.762165	0.734582	0.875618	0.606297	0.783242	0.483216	0.871975	0.637263	0.664585	0.578975	0.628676	0.405412	0.541764	0.347905	0.530575	0.272964	0.430653	0.640385	0.753578	0.440541	0.478012	0.131408	0.283893	0.313817	0.833203	1	0.82878	38.43	0.41716
6010	huntingtin	Htt	0.576431	0.547687	0.575385	0.391952	0.777633	0.715443	0.900706	0.41573	0.553175	0.550039	0.501698	0.290306	0.544029	0.306768	0.727463	0.677032	0.870395	0.66475	0.68879	0.904625	0.602299	0.945649	0.397962	0.206428	0.399007	0.487327	0.502482	0.596028	0.747322	1	0.682519	0.616148	0.638098	0.956885	0.566762	0.581918	0.726156	0.588189	0.691664	0.545336	0.748367	0.717272	38.27	0.387223
6010	gelsolin	Gsn	0.181938	0.209321	0.226435	0.197999	0.209321	0.185887	0.0489731	0.157451	0.149289	0.204318	1	0.106372	0.0731964	0.16693	0.0494997	0.537651	0.222222	0.156661	0.147183	0.326488	0.0271195	0.282254	0.338336	0.0961032	0.443918	0.102422	0.156135	0.345708	0.031069	0.640337	0.539494	0.225382	0.250658	0.38099	0.298315	0.110585	0.3802	0.170353	0.689047	0.587414	0.657715	0.257504	37.98	0.742239
6010	nucleoporin 35	Nup35	0.43927	0.39746	0.383699	0.310135	0.297698	0.399047	0.380524	0.374702	0.23313	0.282614	0.269119	0.226515	0.337126	0.394284	0.321249	0.249008	0.307224	0.41466	0.502249	0.452501	0.58534	0.612596	0.41122	1	0.232072	0.33792	0.259328	0.280762	0.264091	0.390844	0.318074	0.415983	0.353268	0.471289	0.38661	0.393226	0.379465	0.445621	0.320455	0.471024	0.394284	0.38661	37.79	0.632139
6010	sperm associated antigen 6	Spag6	0.206056	0.090836	0.106645	0.133976	0.275723	0	0.20552	0.116827	0.133976	0.332262	0.21597	0.0994105	0.325831	0.121651	0.210611	0.251608	0.0637728	0.419882	0.445338	0.499196	0.278403	0.628081	0.219453	1	0.199625	0.442658	0.0584137	0.379689	0	0.786174	0.666131	0.481243	0.5209	0.511522	0.392551	0.617363	0.491693	0.641211	0.437567	0.375402	0.270632	0.424973	37.32	0.681005
6010	Bardet-Biedl syndrome 2 (human)	Bbs2	0.546527	0.515152	0.569053	0.628855	1	0.589434	0.501207	0.412979	0.753285	0.671226	0.629391	0.700992	0.564495	0.533655	0.35425	0.456691	0.777957	0.905068	0.786002	0.816841	0.668008	0.524269	0.570931	0.941003	0.293644	0.725932	0.517833	0.68517	0.385894	0.480021	0.51542	0.592116	0.497184	0.487798	0.765621	0.346205	0.6369	0.304103	0.474658	0.488335	0.332261	0.453205	37.29	0.429279
6010	kinesin family member 3B	Kif3b	0.689284	0.690361	0.751212	0.671782	0.700323	0.818525	0.663436	0.756327	0.711632	0.612278	0.579698	0.501077	0.812601	0.871298	1	0.776252	0.594238	0.809639	0.661282	0.439957	0.581852	0.587776	0.342219	0.931341	0.626279	0.705439	0.452342	0.663436	0.739634	0.850296	0.836564	0.826602	0.929456	0.815024	0.842757	0.925956	0.804523	0.794561	0.765751	0.835487	0.764136	0.850565	37.14	0.278459
6010	polycystin 1, transient receptor potential channel interacting	Pkd1	0.19806	0.281326	0.197521	0.346268	0.117219	0.603611	0.296416	0.364322	0.220426	0.184047	0.23363	0.174616	0.198599	0.150903	0.283482	0.469685	0.341687	0.282134	0.143627	0.0708704	0.260038	0.359472	0.143627	0.279709	0.19294	0.247103	0.255187	0.242253	0.365939	0.742387	0.801401	0.759364	0.945298	1	0.860146	0.68041	0.975209	0.695769	0.729992	0.731609	0.875775	0.845594	37.11	0.581764
6010	trafficking protein particle complex 10	Trappc10	0.553422	0.587233	0.548012	0.537463	0.68488	0.455504	0.60779	0.70733	0.428726	0.314309	0.315391	0.338112	0.347038	0.385448	0.356505	0.344063	0.157425	0.336219	0.342169	0.385448	0.39762	0.619962	0.365702	0.558291	0.387071	0.336489	0.415742	0.496619	0.399513	0.743576	0.705437	0.599134	0.725724	0.727346	0.868272	0.808493	1	0.559372	0.604003	0.490398	0.520151	0.671085	36.97	0.49433
6010	kinesin family member 17	Kif17	0.403639	0.370554	0.339399	0.266612	0.7866	0.0763717	0.223601	0.44279	0.114144	0.0620347	0.109733	0.134822	0.155225	0.0113041	0.0385994	0.140888	0.0399779	0.0907086	0.231321	0.074166	0.0672732	0.0521092	0.43507	0.025641	0.205128	0.126275	0.0920871	0.153295	0.456576	1	0.579542	0.461263	0.267163	0.46981	0.407224	0.438379	0.28536	0.432037	0.506203	0.533499	0.608768	0.493797	36.27	0.72661
6010	ADP-ribosylation factor-like 14 effector protein	Arl14ep	0.678631	0.537006	0.820534	0.698386	1	0.337507	0.307457	0.571786	0.462159	0.360601	0.32749	0.728436	0.437674	0.148859	0.383139	0.892321	0.94296	0.685309	0.409572	0.489983	0.429327	0.39399	0.510573	0.208959	0.371174	0.397885	0.641347	0.340289	0.85921	0.499165	0.579855	0.744853	0.740122	0.736784	0.648303	0.786311	0.735392	0.7468	0.635504	0.669727	0.707846	0.922649	35.94	0.426198
6010	intraflagellar transport 172	Ift172	0.483115	0.43511	0.427016	0.450181	0.3765	0.32403	0.384036	0.48451	0.223556	0.23472	0.336869	0.232766	0.282445	0.329891	0.340497	0.346358	0.171644	0.385152	0.38571	0.331845	0.350265	0.40441	0.369244	0.934692	0.384594	0.260955	0.551214	0.244209	0.501535	0.82724	0.548702	0.677086	0.620709	1	0.625733	0.639687	0.605917	0.653642	0.624895	0.558191	0.58945	0.604242	35.83	0.547742
6010	tectonic family member 2	Tctn2	0.380551	0.30045	0.342608	0.455031	0.233558	0.0770096	0.289488	0.652895	0.417369	0.251546	0.0753232	0.157111	0.335301	0.131254	0.313097	0.168915	0.290613	0.414278	0.337549	0.38842	0.422709	0.136594	0.517426	0.314221	0.289207	0.408657	0.220911	0.258291	0.250422	0.799888	0.662732	0.728218	0.607926	0.434514	0.636313	0.772625	0.77937	0.451096	1	0.519955	0.519674	0.379427	35.58	0.606767
6010	Rab interacting lysosomal protein-like 2	Rilpl2	0.574053	0.537592	0.657151	0.574336	0.793386	0.535896	0.445732	0.709158	0.549746	0.352176	0.381289	0.540418	0.410967	0.549746	0.546071	0.827586	0.387507	0.502261	0.518937	0.487281	0.532504	1	0.326173	0.560204	0.389203	0.55766	0.375636	0.643584	0.485868	0.736857	0.697569	0.791973	0.750424	0.633409	0.728943	0.614471	0.721594	0.80978	0.885811	0.685981	0.74364	0.723855	35.38	0.407892
6010	tubulin, gamma complex associated protein 3	Tubgcp3	0.734127	0.549603	0.775794	0.698129	0.937358	0.49915	0.455215	0.726757	0.617063	0.473356	0.612528	0.438776	0.536281	0.423753	0.448696	0.701247	0.0453515	0.718821	0.553855	0.249433	0.501417	1	0.451531	0.517857	0.63407	0.817744	0.603741	0.753685	0.468254	0.96542	0.703231	0.922336	0.905896	0.904762	0.668367	0.636054	0.85771	0.754252	0.717687	0.687925	0.866213	0.724773	35.28	0.359556
6010	spectrin repeat containing, nuclear envelope 2	Syne2	0.220363	0.231707	0.228304	0.115145	0.108622	0.136415	0.18945	0.155701	0.0578559	0.155133	0.167045	0.180374	0.145207	0.280488	0.429098	0.0984118	0.182076	0.188599	0.159387	0.00482133	0.166761	0.315655	0.245037	0.378049	0.0734543	0.147192	0.0850822	0.22802	0.103517	1	0.394782	0.480147	0.430233	0.548497	0.328985	0.18321	0.365286	0.678673	0.509926	0.397618	0.423993	0.455474	35.26	0.746981
6010	tubulin tyrosine ligase-like family, member 3	Ttll3	0.113041	0.0552392	0.0916856	0.0931093	0.234624	0.159169	0.0609339	0.107346	0.0959567	0.065205	0.0190774	0.0364465	0.0606492	0.0133827	0.0546697	0.175968	0.145216	0.0441344	0.189066	0.215262	0.111902	0.25	0.035877	0.119021	0.0401481	0.0518223	0.0629271	0.162301	0.202733	0.0224943	0.145501	0.170273	0.134396	0.169704	0.0728929	0.0230638	0.164579	0.278189	0.276481	0.366173	1	0.458998	35.12	0.869521
6010	dynein, axonemal, light chain 1	Dnal1	0.620938	0.567443	0.664653	0.674432	0.658614	0.877193	0.974116	0.639344	0.712396	0.439747	0.349152	0.37331	0.473684	0.781421	0.51021	0.633592	0.262583	0.628128	0.57377	0.640207	0.679034	0.228645	0.392005	0.498706	0.643083	0.499281	0.48375	0.449238	0.557377	1	0.73828	0.801841	0.863388	0.930112	0.796664	0.926086	0.9304	0.913431	0.874029	0.829163	0.705781	0.80788	34.77	0.351144
6010	kinesin family member 22	Kif22	0.500864	0.361463	0.296083	0.425403	0.37068	0.322581	0.384217	0.259217	0.387385	0.378456	0.307604	0.306452	0.341878	0.417915	0.278514	0.577189	1	0.389689	0.330357	0.254896	0.386521	0.893433	0.372984	0.455933	0.242512	0.160138	0.116359	0.612903	0.329781	0.661578	0.353687	0.379896	0.304724	0.656682	0.514977	0.461406	0.202765	0.303571	0.173963	0.148041	0.137673	0.262961	34.72	0.633577
6010	WD repeat domain 19	Wdr19	0.39596	0.235209	0.361905	0.453391	0.384416	0.328427	0.342569	0.33824	0.388167	0.490332	0.594228	0.456566	0.361328	0.539105	0.588456	0.514863	0.308802	0.503319	0.323521	0.631746	0.440404	0.409524	0.159885	1	0.252237	0.351515	0.333333	0.309957	0.427417	0.411544	0.552958	0.620491	0.653391	0.572006	0.536219	0.415873	0.529293	0.217316	0.427706	0.408658	0.378644	0.478788	34.65	0.574934
6010	nephronophthisis 1 (juvenile) homolog (human)	Nphp1	0.280965	0.254192	0.232716	0.270079	0.318623	0.285672	0.16446	0.0470727	0.148867	0.23654	0.349515	0.099441	0.322742	0.271845	0.30303	0.413063	0.00882613	0.330097	0.53045	0.192704	0.356575	0.0517799	0.205943	0.0947337	0.221242	0.10709	0.240953	0.102677	0.252427	0.722271	0.92439	1	0.902913	0.897029	0.877317	0.668138	0.701089	0.441895	0.874375	0.927037	0.746984	0.771403	33.99	0.606118
6010	nucleoporin 107	Nup107	0.495509	0.616467	0.632036	0.584431	0.755988	0.419162	0.608982	0.641317	0.586527	0.648802	0.741617	0.615868	0.523952	0.926946	0.84491	1	0.557485	0.491018	0.594311	0.678443	0.760778	0.747006	0.432934	0.450299	0.541916	0.377844	0.502395	0.900599	0.491317	0.173653	0.715868	0.704192	0.767365	0.875749	0.878443	0.844012	0.578144	0.648204	0.811677	0.617665	0.655689	0.707186	33.4	0.362275
6010	ADP-ribosylation factor-like 10	Arl10	0.490651	0.376357	0.457177	0.549759	0.495476	0.413148	0.236731	0.419783	0.64415	0.920688	0.476176	0.452352	0.56544	0.497889	0.802473	0.726478	0.747587	0.835645	0.439083	0.891435	0.633293	0.927322	0.785283	0.893848	0.737033	0.825995	0.518697	1	0.531363	0.532569	0.784982	0.410434	0.455368	0.4807	0.675513	0.620326	0.716224	0.41737	0.523522	0.259349	0.207479	0.360072	33.16	0.421092
6010	chromodomain protein, Y chromosome-like 2	Cdyl2	0.349622	0.336381	0.209016	0.20145	0.418663	0.221311	0.169924	0.228247	0.321248	0.424023	0.318411	0.168348	0.37831	0.51198	0.370429	0.138398	0.239281	0.487705	0.209332	0.269861	0.491803	1	0.219105	0.0955233	0.235498	0.366646	0.374527	0.299811	0.384615	0.186633	0.589849	0.750631	0.391866	0.711223	0.704603	0.633985	0.751261	0.892812	0.639344	0.616015	0.436633	0.493064	31.72	0.603966
6010	kinesin family member 26B	Kif26b	0.182884	0.0459588	0.00760697	0.0532488	0	0.383201	0.223455	0.457052	0.106498	0.127734	0.116957	0.0440571	0.229477	0.774643	0.240254	0.975911	0.141046	1	0.272583	0.355309	0.330586	0.0957211	0.209826	0.175277	0.800634	0.081775	0.2729	0.244374	0.0161648	0.20729	0.139778	0.119493	0.170523	0.104913	0.323296	0.0526149	0.325832	0.0269414	0.0323296	0.00760697	0.000316957	0.107448	31.55	0.790646
6010	centrosomal protein 104	Cep104	0.407946	0.286822	0.412468	0.283592	0.598837	0.240633	0.335917	0.17345	0.309755	0.277455	0.181202	0.425711	0.376615	0.285207	0.382752	0.302003	0.308463	0.35562	0.394057	0.388243	0.30814	0.340762	0.15407	0.321382	0.218669	0.228359	0.229974	0.412791	0.510659	1	0.751292	0.66699	0.505491	0.450581	0.529716	0.705749	0.578811	0.574289	0.698966	0.724483	0.708979	0.656331	30.96	0.585287
6010	ADP-ribosylation factor-like 6 interacting protein 6	Arl6ip6	0.389149	0.362693	0.494307	0.541192	0.467515	0.664769	0.458808	0.429337	0.461487	0.411922	0.355325	0.397857	0.384461	0.830208	0.502009	0.423644	0.429337	0.643001	0.457468	0.454454	0.53148	0.754856	1	0.941058	0.272271	0.447421	0.394843	0.584059	0.440723	0.418285	0.369725	0.437374	0.336906	0.533155	0.391829	0.461152	0.365037	0.331547	0.25653	0.379102	0.248828	0.351976	29.86	0.54129
6010	nucleoporin 214	Nup214	0.550388	0.758342	0.57398	0.765083	0.385575	0.862487	0.503876	0.704078	0.703741	0.411527	0.561847	0.379508	0.578025	0.440849	0.886417	0.571621	0.835861	0.703741	0.378497	0.76306	0.974385	0.514661	0.863498	0.837546	0.719919	0.508257	0.517358	0.65723	0.434783	0.584092	0.703067	0.655544	0.756657	0.76879	0.694978	0.709471	0.618807	0.945399	0.966296	0.911358	1	0.756657	29.67	0.331286
6010	dynein, axonemal, heavy chain 1	Dnah1	0.177281	0.120826	0.195869	0.107401	0.0633391	1	0.369363	0.574871	0.0585198	0.0864028	0.00722892	0.0182444	0.00550775	0.0967298	0.0963855	0.130809	0	0.111188	0.092599	0.022031	0.313941	0.895697	0.750775	0.473666	0.141824	0.120482	0.110843	0.249225	0.011704	0.977625	0.751807	0.404819	0.355594	0.370396	0.635112	0.633391	0.324269	0.268158	0.182444	0.0698795	0.0760757	0.107745	29.05	0.742437
6010	C2 calcium-dependent domain containing 3	C2cd3	0.44641	0.247312	0.413458	0.350676	0.381894	0.337843	0.613944	0.496011	0.228234	0.414846	0.383628	0.241415	0.323274	0.253208	0.270898	0.418314	1	0.312869	0.303503	0.408602	0.522373	0.475893	0.402359	0.364898	0.306625	0.447797	0.331252	0.429414	0.429067	0.488727	0.75026	0.77905	0.683316	0.907388	0.77905	0.425945	0.66077	0.561568	0.652099	0.690253	0.639958	0.651405	28.83	0.531078
6010	transmembrane protein 177	Tmem177	0.721197	0.463975	0.517926	0.536721	0.492517	0.470588	0.402367	0.342847	0.377654	0.38566	0.250609	0.670727	0.436129	0.386704	0.240515	0.931431	0.708667	0.734076	1	0.911591	0.321267	0.737557	0.743126	0.613992	0.405848	0.483119	0.392969	0.377306	0.406544	0.414897	0.341455	0.276366	0.321267	0.336234	0.333449	0.34946	0.43056	0.136095	0.346676	0.235294	0.278107	0.231117	28.73	0.548912
6010	myeloid leukemia factor 1	Mlf1	0.077193	0.212281	0.132982	0.0357895	0	0.842105	0.750526	1	0.00877193	0.108421	0	0	0.0101754	0.158947	0.467368	0.0775439	0	0.0392982	0.0680702	0.00807018	0.175439	0.0585965	0.279649	0	0.0284211	0.0645614	0.0294737	0	0	0	0.0578947	0.0287719	0.0652632	0.109825	0.0491228	0.0217544	0.0715789	0.0407018	0.082807	0.0315789	0.00807018	0.022807	28.5	0.896979
6010	kinesin family member 16B	Kif16b	0.426264	0.223666	0.482795	0.364466	0.195225	1	0.563553	0.467697	0.273876	0.253862	0.0772472	0.209972	0.400281	0.125351	0.196629	0.263343	0.294593	0.297753	0.591643	0.494733	0.320225	0.312149	0.273525	0.0779494	0.412921	0.264747	0.27177	0.239817	0.591292	0.53441	0.298455	0.391503	0.439256	0.56882	0.343399	0.161868	0.326194	0.383778	0.263343	0.275632	0.327949	0.254565	28.48	0.669841
6010	tektin 1	Tekt1	0.0197253	0	0	0.000704473	0	0	0	0.00140895	0.00176118	0.0376893	0	0	0	0	0	0	0	0.0130328	0	0	0.0176118	0	0	0	0	0	0.0317013	0	0	0.0905248	1	0.135963	0.152871	0.0538922	0.08031	0.0493131	0.0560056	0.13702	0.347658	0.0961606	0.0366326	0.078901	28.39	0.964905
6010	tubulin, epsilon 1	Tube1	0.318825	0.243454	0.2569	0.262562	0	0.559802	0.485492	0.234607	0.165959	0.2523	0.346426	0.385704	0.347841	0.130573	0.296532	0.746638	0.617481	0.584218	0.394551	0.22753	0.668436	0.322718	1	0.483369	0.316348	0.304317	0.270347	0.900212	0.0771408	0.0927105	0.0831564	0.0923567	0.117127	0.0757254	0.0332626	0.086695	0.102265	0.0661713	0.0902335	0.0399858	0.114296	0.081741	28.26	0.724975
6010	guanine nucleotide binding protein (G protein), beta polypeptide 1-like	Gnb1l	0.516834	0.449499	0.554441	0.599212	0.49212	0.577006	0.515759	0.691619	0.486032	0.481734	0.636103	0.626074	0.456304	0.508954	0.592049	0.959169	0.508596	0.486032	0.422994	0.90043	0.646848	0.690544	0.47063	1	0.209527	0.364255	0.464183	0.611748	0.504656	0.283668	0.366046	0.262536	0.267908	0.456304	0.38861	0.280802	0.398281	0.286533	0.295129	0.243911	0.257163	0.307665	27.92	0.523953
6010	nephronophthisis 3 (adolescent)	Nphp3	0.241814	0.193955	0.105074	0.0824037	0.167686	0.0241094	0.131702	0.0802447	0.109392	0.123786	0.063692	0.0683699	0.101835	0.201151	0.160849	0.126664	0.052177	0.174883	0.303706	0.199712	0.219144	0.281756	1	0.694854	0.187118	0.168406	0.0723282	0.0946384	0.327096	0.150414	0.0194315	0.0446204	0.0413818	0.052177	0.0439007	0.0996761	0.0608132	0.0417416	0.0118748	0.0104354	0.02267	0.0374235	27.79	0.868412
6010	HYLS1, centriolar and ciliogenesis associated	Hyls1	0.256683	0.170267	0.163676	0.192603	0.0465031	0.366166	0.206518	0.155987	0.277554	0.247895	0.112413	0.142073	0.188942	0.217869	0.141706	0.215672	0.0651776	0.318198	0.126694	0.144636	0.274991	0.0355181	0.0523618	0.0867814	0.221531	0.0604174	0.0959356	0.205419	0.187843	0.169535	0.37056	0.537898	0.812889	0.595752	0.632369	0.543757	0.461369	0.439399	0.445624	0.974368	1	0.86342	27.31	0.711586
6010	armadillo repeat gene deleted in velocardiofacial syndrome	Arvcf	0.283144	0.158281	0.166361	0.300404	0.543151	0.150569	0.261109	0.348145	0.402497	0.442159	0.532868	0.154242	0.396254	0.48733	0.269188	0.456115	0.00550863	0.153507	0.341535	0.359163	0.419023	1	0.733015	0.230261	0.324275	0.239442	0.196842	0.536908	0.288652	0.721631	0.409475	0.348145	0.254866	0.507528	0.363202	0.247888	0.479618	0.278002	0.337495	0.254131	0.183988	0.312156	27.23	0.66151
6010	inversin	Invs	0.502941	0.263235	0.402574	0.34375	0.356618	0.242647	0.458456	0.4625	0.255147	0.39375	0.397426	0.362132	0.318382	0.180147	0.264338	0.591176	1	0.5875	0.420956	0.613603	0.3	0.397059	0.332721	0.133456	0.336397	0.577206	0.2375	0.321691	0.336765	0.325368	0.568382	0.443382	0.518382	0.591176	0.432353	0.536397	0.463603	0.396691	0.401471	0.307353	0.383824	0.396691	27.2	0.605972
6010	Bardet-Biedl syndrome 10 (human)	Bbs10	0.483643	0.298141	0.294424	0.217844	1	0.398885	0.191822	0.337175	0.231227	0.494052	0.568401	0.582528	0.356877	0.713755	0.252788	0.222677	0.428996	0.602602	0.518216	0.247584	0.365428	0.216729	0.389591	0.808178	0.274349	0.69777	0.241264	0.534572	0.308178	0.0260223	0.314126	0.310409	0.320074	0.408178	0.255019	0.23197	0.223792	0.127138	0.14684	0.293309	0.230483	0.277695	26.9	0.647738
6010	EF-hand calcium binding domain 10	Efcab10	0.157308	0.17553	0.134994	0.227594	0.226106	0.712904	0.468576	0.439569	0.0933433	0.227594	0.267014	0.244701	0.21309	0.035701	0.0524358	0.529193	0.35701	0.449981	0.705467	0.558944	0.338044	0.373001	0.322053	0.508739	0.224619	0.246188	0.207884	0.269989	0.114913	1	0.521755	0.268501	0.368167	0.351432	0.502045	0.780588	0.437337	0.297136	0.163258	0.153589	0.154332	0.203049	26.89	0.680886
6010	centrosomal protein 78	Cep78	0.395453	0.433097	0.528513	0.545658	0.575102	0.50615	0.44987	0.641073	0.419679	0.484532	0.29631	0.388371	0.406262	0.301155	0.363772	1	0.42937	0.773015	0.596347	0.549012	0.569512	0.552739	0.596347	0.84905	0.598956	0.488632	0.474842	0.717853	0.20164	0.476332	0.483787	0.743571	0.740216	0.715617	0.646664	0.732389	0.669773	0.811032	0.851659	0.629519	0.543049	0.654119	26.83	0.44317
6010	transformed mouse 3T3 cell double minute 1	Mdm1	0.443615	0.357356	0.413368	0.224421	0.211725	0.190441	0.180358	0.288648	0.205377	0.147872	0.140403	0.200896	0.157207	0.150859	0.141524	0.370799	0.267737	0.382375	0.0339806	0.190441	0.274085	0.18596	0.316654	0.129574	0.333831	0.0754294	0.154966	0.151979	0.555639	0.581404	0.445108	1	0.779313	0.585512	0.660194	0.561987	0.574309	0.792382	0.756535	0.664302	0.34466	0.501494	26.78	0.655495
6010	calmegin	Clgn	0.36866	0.546934	0.431491	0.514762	0.577971	0.660106	0.350114	0.402725	0.697956	0.549205	0.298637	0.743755	0.615821	0.707797	0.498486	0.0775927	0.364875	0.219909	0.608251	0.23997	0.269871	0.135882	1	0.890235	0.652157	0.829674	0.446631	0.985238	0.244133	0.218774	0.327403	0.367525	0.547313	0.481075	0.512112	0.575322	0.290689	0.326646	0.358062	0.52536	0.638531	0.524603	26.42	0.521408
6010	Leber congenital amaurosis 5 (human)	Lca5	0.194245	0.213555	0.158652	0.254828	0.0829231	0.423703	0.180992	0.261265	0.389625	0.290799	0.19841	0.500947	0.37978	0.978039	0.796668	0.78493	0.0295343	0.365392	0.397577	0.386596	0.881106	0.833018	0.206361	1	0.0522529	0.240439	0.168497	0.245362	0.2571	0.808027	0.347974	0.473306	0.470276	0.748959	0.415752	0.332071	0.466869	0.352897	0.461946	0.540704	0.359712	0.573646	26.41	0.597446
6010	coiled-coil and C2 domain containing 2A	Cc2d2a	0.355369	0.292702	0.291937	0.422621	0.487963	0.243026	0.569354	0.277417	0.302637	0.336645	0.0599924	0.23462	0.325182	0.38441	0.162018	0.596485	0.812381	0.402369	0.388995	0.498663	0.343523	1	0.544517	0.591135	0.188384	0.407337	0.327092	0.185327	0.323271	0.819259	0.298051	0.670615	0.69125	0.55063	0.688575	0.254872	0.372182	0.364157	0.497898	0.466565	0.413068	0.408101	26.17	0.58901
6010	kinesin family member 13B	Kif13b	0.311456	0.23068	0.326214	0.392233	0.176311	0.621748	0.611262	0.353398	0.471456	0.252427	0.10835	0.0671845	0.304078	0.282718	0.300583	0.390291	0.0885437	0.432621	0.224078	0.35534	0.369709	0.604272	0.469903	0.503689	0.159612	0.196505	0.397282	0.26835	0.121165	0.632621	0.577864	0.555728	0.843495	0.706019	1	0.803495	0.526214	0.472621	0.333592	0.341359	0.412816	0.561553	25.75	0.605882
6010	centrosomal protein 250	Cep250	0.380375	0.184128	0.326818	0.376466	0.396403	0.781861	0.431196	0.351446	0.199375	0.262314	0.241204	0.289289	0.221267	0.385848	0.266224	0.787334	0.157936	0.258796	0.294762	0.366693	0.329945	1	0.340891	0.78147	0.347537	0.313526	0.286943	0.330727	0.279124	0.632916	0.489054	0.358874	0.344801	0.560985	0.664582	0.384285	0.562549	0.428069	0.120407	0.173573	0.179046	0.276779	25.58	0.63059
6010	dynein, axonemal assembly factor 2	Dnaaf2	0.543052	0.86704	0.594313	0.554265	0.694033	0.896276	0.56708	0.550661	0.503805	0.612735	0.350421	0.234281	0.429315	0.494594	0.429716	0.297557	0.179816	0.421306	0.445334	0.597517	0.45855	0.114938	0.39127	0.529035	0.502203	0.370044	0.422107	0.674409	0.458951	1	0.432119	0.551462	0.538246	0.590308	0.434121	0.545054	0.370445	0.369243	0.511013	0.496195	0.544654	0.624349	24.97	0.507516
6010	centrosomal protein 135	Cep135	0.262063	0.299501	0.394343	0.553245	0.437188	0.346922	0.269967	0.584443	0.574043	0.34817	0.15183	0.39975	0.184276	0.542429	0.172629	0.103161	0.111065	0.177621	0.393511	0.169717	0.322379	0.841514	0.50624	0.565308	0.141015	0.228785	0.364393	0.078619	0.191348	0.286606	0.359817	0.421381	0.46589	0.37604	0.5	0.542845	0.280782	1	0.234193	0.288686	0.304077	0.339018	24.04	0.655736
6010	kinesin family member 21B	Kif21b	0.703145	0.711111	0.795388	0.574843	0.607128	0.277568	0.451572	0.548008	0.637736	0.457442	0.395807	0.579455	0.300629	0.530818	0.62348	0.760587	0.559329	0.336268	0.549266	0.405031	0.244025	0.450314	0.35891	0.113208	0.32914	0.357652	0.537526	0.271279	1	0.322432	0.358491	0.316143	0.332075	0.520335	0.444025	0.389937	0.389937	0.198323	0.897694	0.28805	0.248637	0.363103	23.85	0.547906
6010	X-prolyl aminopeptidase 3, mitochondrial	Xpnpep3	0.401203	0.401632	0.426546	0.391753	0.760309	0.344072	0.444158	0.338918	0.30799	0.480241	0.213488	0.0876289	0.319158	0.304553	0.17354	0.125	0.217784	0.268041	0.614691	0.109966	0.345361	0.0764605	0.448883	0.616409	0.25988	0.405928	0.283935	0.433419	0.357388	1	0.58677	0.512027	0.479381	0.714347	0.725086	0.344931	0.521048	0.337199	0.424828	0.551976	0.592354	0.635309	23.28	0.6004
6010	kinesin family member C3	Kifc3	0.232589	0.127026	0.113885	0.114323	0.209374	0.264126	0.0315375	0.17915	0.243101	0.239597	0.204117	0.129654	0.368375	0.115637	0.065265	0.317127	0.195795	0.464739	0.0372317	0.220762	0.328515	0.346912	1	0.544021	0.348226	0.172142	0.284713	0.424004	0.424004	0.414367	0.847569	0.678931	0.706527	0.565922	0.672361	0.522558	0.517302	0.837933	0.57512	0.82961	0.78099	0.757337	22.83	0.62311
6010	centrosomal protein 89	Cep89	0.373626	0.411429	0.447033	0.395165	0.541978	0.441319	0.513846	0.463297	0.19033	0.394286	0.335824	0.35956	0.318242	0.508132	0.178462	0.707253	0.00879121	0.557363	0.370549	0.211868	0.337582	0.136703	0.0378022	0.778462	0.371868	0.234725	0.276044	0.181978	0.190769	1	0.81978	0.518681	0.636044	0.733626	0.518681	0.749451	0.582857	0.774505	0.537143	0.414066	0.507692	0.515165	22.75	0.571171
6010	leucine zipper, putative tumor suppressor 1	Lzts1	0.136707	0.236573	0.389259	0.0505992	0	0.738571	0.422992	0.499334	0.155792	0.00887705	0	0	0.0110963	0.00488238	0.0124279	0.14514	0	0.0736795	0.0474922	0.184643	0.0727918	0.0701287	0.453174	0.13715	0.0310697	0.122947	0.0577008	0.0594763	0.126498	0.550377	0.60364	0.834443	0.639592	0.60364	0.631602	0.845539	0.989348	0.644474	0.979139	0.965823	1	0.440746	22.53	0.683479
6010	crumbs family member 1, photoreceptor morphogenesis associated	Crb1	0.0859445	0.00268577	0.00447628	0.0080573	0.0049239	0	0.00268577	0.0143241	0.000895255	0.0411817	0.0049239	0.00358102	0.00716204	0	0.171441	0.00447628	0	0.0465533	0.0532677	0.0765443	0.45479	0.540286	0.873321	0.0196956	0.00760967	0.249329	0.0080573	0.479857	0.00358102	1	0.223366	0.0407341	0.087735	0.072068	0.138765	0.0313339	0.25291	0.0353626	0.123098	0.0340197	0.00537153	0.0138765	22.34	0.896871
6010	inturned planar cell polarity protein	Intu	1	0.213966	0.142346	0.339302	0.547896	0.0196956	0.319606	0.220233	0.308415	0.137869	0.488362	0.388988	0.30752	0.0796777	0.253357	0.424351	0.28872	0.301253	0.393017	0.56043	0.235452	0.246195	0.296329	0	0.0478962	0.294091	0.180842	0.0572963	0.270815	0.104297	0.206804	0.493733	0.352731	0.383169	0.52462	0.453447	0.40376	0.554163	0.310654	0.423456	0.166965	0.204566	22.34	0.708627
6010	Fas (TNFRSF6) binding factor 1	Fbf1	0.433724	0.287647	0.580703	0.453562	0.298918	0.60009	0.400812	0.762849	0.380523	0.43147	0.196573	0.193868	0.272768	0.33679	0.290803	0.743463	0.1844	0.543733	0.435528	0.412083	0.418846	0.591524	0.517583	0.29486	0.429216	0.370604	0.322813	0.334536	0.666817	0.803427	0.603246	1	0.634355	0.583408	0.639315	0.84716	0.629847	0.867899	0.716411	0.460775	0.44229	0.536519	22.18	0.513372
6010	radial spoke head 1 homolog (Chlamydomonas)	Rsph1	0.0332257	0.000461467	0.00738348	0.0110752	0.0189202	0	0.0013844	0.0364559	0.020766	0.165205	0.218736	0.00323027	0.049377	0.0521458	0.0373789	0.0567605	0	0.00922935	0.188279	0.0858329	0.057222	0.0332257	0.00415321	0	0.338256	0.143978	0.123673	0.0659898	0.0516844	1	0.559299	0.274573	0.41809	0.302261	0.4024	0.413936	0.356714	0.243193	0.44347	0.159668	0.118597	0.126904	21.67	0.862607
6010	dynein, axonemal, heavy chain 10	Dnah10	0.0223568	0.00931532	0.0172333	0.13088	0.0144388	0.00326036	0.00512343	0.0526316	0.0293433	0.041919	0.00978109	0.00326036	0.0130415	0.00931532	0.043782	0.0302748	0.0116442	0.0624127	0.0167676	0.021891	0.143456	0.0027946	1	0.00884956	0.559851	0.161155	0.0246856	0.0964136	0.0153703	0.0111784	0.00978109	0.0819748	0.00884956	0.00605496	0.0274802	0.224034	0.0307406	0.0251514	0.0167676	0.0237541	0.0237541	0.0610154	21.47	0.948493
6010	ciliary rootlet coiled-coil, rootletin	Crocc	0.281206	0.183231	0.300989	0.203957	0.0207254	0.563825	0.479981	0.462553	0.129063	0.0796043	0.322657	0.0701837	0.0763071	0.399906	0.250589	0.272727	0.089967	0.302402	0.221856	0.399435	0.224211	0.303344	1	0.364107	0.363636	0.222327	0.0678285	0.144136	0.284974	0.334432	0.187942	0.652379	0.646726	0.735751	0.710787	0.460198	0.353274	0.326896	0.218559	0.193123	0.271785	0.317946	21.23	0.695231
6010	inositol polyphosphate-5-phosphatase E	Inpp5e	0.416188	0.435345	0.695881	0.581418	0.773467	0.93295	1	0.546935	0.722701	0.505268	0.729885	0.593391	0.791188	0.335249	0.364943	0.517241	0.873084	0.659483	0.424808	0.719828	0.708812	0.134579	0.607759	0.120211	0.48228	0.488027	0.474617	0.402778	0.559387	0.501916	0.676724	0.70977	0.579023	0.490421	0.528736	0.548372	0.754789	0.324713	0.369732	0.332375	0.410441	0.555556	20.88	0.45414
6010	spermine oxidase	Smox	0.961575	0.885207	0.837176	0.670989	0.549952	1	0.615754	0.518252	0.706052	0.321806	0.618636	0.321326	0.84438	0.850144	0.444765	0.302113	0.598463	0.529299	0.366475	0.318444	0.492795	0.902978	0.195485	0.631124	0.352065	0.21902	0.245917	0.330451	0.414505	0.197887	0.661383	0.513929	0.701249	0.817003	0.994717	0.569164	0.65658	0.635927	0.512488	0.573967	0.595581	0.590298	20.82	0.437431
6010	patched 1	Ptch1	0.545994	0.300198	0.463403	0.302671	0.111771	0.652324	0.512364	0.540554	0.195846	0.0885262	0.153314	0.301682	0.520277	0.480712	0.108803	1	0.340257	0.630069	0.672107	0.47181	0.417409	0.225519	0.0568744	0.401088	0.206231	0.0504451	0.15727	0.0128586	0.573195	0.119189	0.330861	0.130564	0.0949555	0.294263	0.223541	0.232443	0.239862	0.156775	0.198813	0.266568	0.276954	0.274975	20.22	0.699187
6010	centrosomal protein 97	Cep97	0.748364	0.94766	0.851535	0.579768	0.948163	0.781077	0.768998	0.426774	0.554605	0.48918	0.733266	0.573729	0.641671	0.671364	0.35229	0.434826	0.805737	0.587821	0.936588	0.603422	0.725717	0.634625	0.297937	0.520382	0.3231	0.46301	0.454957	0.389029	0.656769	0.619527	0.382486	0.689985	0.648717	0.83543	0.547056	0.661298	0.561147	0.384499	0.743332	0.717665	0.876699	1	19.87	0.376336
6010	Bardet-Biedl syndrome 1 (human)	Bbs1	0.535061	0.441057	0.647866	0.441057	0.398374	0.533537	0.58435	0.485264	0.466463	0.468496	0.60315	0.174797	0.490346	0.105183	0.439533	0.84502	0.466463	0.640244	0.346545	0.222561	0.281504	0.526423	0.537602	0.509146	0.441565	0.356707	0.262195	0.689533	0.800305	0.777947	0.682419	0.835874	0.780488	1	0.67378	0.403455	0.809959	0.536077	0.795224	0.551829	0.662093	0.64126	19.68	0.466079
6010	TRAF3 interacting protein 1	Traf3ip1	0.362615	0.442288	0.382022	0.284985	0.100613	0.100102	0.567416	0.425434	0.446885	0.431052	0.438713	0.700204	0.414198	1	0.412666	0.335546	0.451992	0.437181	0.38049	0.239019	0.448417	0.293156	0.385087	0.733912	0.367722	0.621553	0.386619	0.441267	0.373851	0.311032	0.303371	0.508172	0.606231	0.580695	0.433095	0.662411	0.403473	0.365169	0.27477	0.695097	0.348315	0.38049	19.58	0.578602
6010	intraflagellar transport 140	Ift140	0.538422	0.563177	0.531717	0.518308	0.252192	0.584838	0.482207	0.401238	0.410521	0.342445	0.826715	0.467767	0.226405	0.24755	0.411552	0.232594	0.451264	0.924703	0.293966	0.914389	0.252708	0.166065	0.435276	0.31769	0.199072	0.316658	0.320268	0.543579	0.708097	0.383187	0.565756	0.713254	0.91542	0.857143	1	0.808149	0.697267	0.468798	0.389376	0.511088	0.500774	0.637442	19.39	0.50417
6010	SUFU negative regulator of hedgehog signaling	Sufu	0.261707	0.198751	0.329344	0.470343	0.300728	0.331426	0.290843	0.400104	0.256504	0.121228	0.422997	0.19719	0.329344	0.167014	0.306972	0.879813	0.648803	0.409469	0.32154	0.158689	0.327263	1	0.221644	0.318939	0.350676	0.261186	0.195109	0.182102	0.32102	0.246098	0.424558	0.557232	0.520291	0.544745	0.493236	0.132674	0.415713	0.353278	0.414152	0.426639	0.585848	0.408949	19.22	0.64624
6010	retinitis pigmentosa 2 homolog	Rp2h	0.571578	0.576822	0.541164	0.496592	0.265338	0.989512	0.745674	0.704772	0.478238	0.573676	0.182486	0.389093	0.275302	0.834295	0.503933	0.708967	0.432092	0.713162	0.41269	0.393288	0.17462	0.889355	0.835343	0.0173047	0.601468	0.392764	0.6387	0.746723	0.567383	0.516518	0.28107	0.71526	0.664394	0.726272	0.834295	0.615102	0.674882	1	0.545359	0.66387	0.902465	0.667541	19.07	0.42782
6010	transmembrane protein 231	Tmem231	0.380902	0.264428	0.496852	0.367786	0.0540399	0.37618	0.4234	0.606506	0.573977	0.274397	0.413431	0.539874	0.22298	0.245016	0.313746	0.994229	0.233998	0.536201	0.127492	0.296432	0.501049	0.442288	0.610703	0.374607	0.228751	0.296432	0.335257	0.283841	0.429696	0.503673	0.903463	0.817943	0.91553	0.993704	0.749738	0.677335	1	0.788038	0.902938	0.698846	0.795383	0.732424	19.06	0.494549
6010	centrosomal protein 72	Cep72	0.184114	0.223567	0.151499	0.208311	0.0220936	0.0384008	0.067333	0.0994214	0.026828	0.00263019	0.0447133	0.116255	0.0457654	0	0.0589164	0.391373	0.026828	0.118885	0.0294582	0	0.172015	0.0184114	1	0.0925829	0.0157812	0.179905	0.103104	0.0631247	0.0226197	0	0.0973172	0.0867964	0.0910047	0.265124	0.0789058	0.095213	0.11152	0.041031	0.0894266	0.155181	0.125197	0.109942	19.01	0.905595
6010	radial spoke head 4 homolog A (Chlamydomonas)	Rsph4a	0	0.0248414	0.0110994	0.0243129	0	0	0.019556	0.00687104	0.00475687	0.0385835	0	0	0.0475687	0	0	0	0	0.00105708	0	0	0	0	0	0	0.05074	0	0.00158562	0.00369979	0	1	0.634249	0.649577	0.397463	0.33351	0.64482	0.150106	0.380021	0.345137	0.41649	0.223044	0.0147992	0.0454545	18.92	0.890992
6010	OFD1, centriole and centriolar satellite protein	Ofd1	0.538751	0.408504	0.495694	0.693757	0.580194	0.581808	0.541981	0.586114	0.559742	0.603875	0.321313	0.327772	0.416577	0.310549	0.237352	0.468245	0.0775027	0.409042	1	0.832616	0.461787	0.555974	0.432723	0.59042	0.486006	0.696986	0.410118	0.792788	0.310549	0.679225	0.497847	0.462863	0.558127	0.603337	0.453175	0.526911	0.601184	0.47901	0.523143	0.525834	0.625942	0.473628	18.58	0.494172
6010	adenylate kinase 8	Ak8	0.137857	0.277868	0.092084	0.0678514	0.168013	0.247711	0.1007	0.126548	0.101239	0.0780829	0.200862	0.0457728	0.11147	0	0.162089	0.0355412	0.394723	0.173936	0.198708	0.179321	0.0700054	0.112009	0.00538503	0	0.085622	0.0640819	0.155627	0.144319	0.308024	0.095315	0.444803	0.346796	0.420571	0.191707	0.226171	0.175552	0.358104	1	0.315024	0.133549	0.490576	0.204093	18.57	0.823227
6010	kinesin family member 7	Kif7	0.263866	0.298331	0.308562	0.271944	0.144857	0.416801	0.420032	0.250942	0.393107	0.506193	0.324179	0.620894	0.34895	0.142165	0.197092	0.729672	0.178244	0.543349	0.573506	0.531502	0.407108	0.461497	1	0.205708	0.555197	0.337103	0.393107	0.137857	0	0.366721	0.0506193	0.149704	0.099623	0.150242	0.192784	0.0683899	0.0775444	0.123856	0.0786214	0.232095	0.189015	0.16909	18.57	0.70951
6010	sperm flagellar 2	Spef2	0.00882515	0.0700496	0.003861	0.0325427	0	0.00275786	0.00441258	0.104247	0	0	0	0	0.00165472	0	0.00661886	0	0	0	0	0	0.0137893	0.237176	0.00661886	0.246553	0.00496415	0.0297849	0	0.00165472	0.00330943	0.259239	0.122449	0.237728	1	0.997794	0.565913	0.471042	0.626034	0.0242692	0.334253	0.0479868	0.0170987	0.773855	18.13	0.871793
6010	origin recognition complex, subunit 1	Orc1	0.573505	0.481833	0.513136	0.600335	0.811068	0.774734	0.597541	1	0.638345	0.657909	0.934041	0.973169	0.500838	0.927334	0.875349	0.629961	0.929011	0.692007	0.510341	0.27166	0.598658	0.444382	0.118502	0.602012	0.224707	0.262158	0.437675	0.28787	0.523197	0.67412	0.162102	0.384572	0.183343	0.316378	0.352152	0.280604	0.106764	0.242594	0.453326	0.286752	0.291783	0.242594	17.89	0.503211
6010	EvC ciliary complex subunit 1	Evc	0.0123596	0.00955056	0.0224719	0.0870787	0.0640449	0	0.00898876	0	1	0.159551	0.204494	0.0393258	0.460674	0.0831461	0.197753	0.0837079	0	0.0224719	0.124719	0.0320225	0.0651685	0.0876404	0	0.00393258	0.0382022	0	0.00337079	0.229213	0.00730337	0	0.00449438	0.320787	0.0786517	0.0921348	0.0601124	0.0342697	0.0207865	0.120225	0.0719101	0.348315	0.137079	0.132584	17.8	0.915401
6010	rotatin	Rttn	0.18655	0.314035	0.240351	0.211696	0.143275	0.439181	0.223392	0.103509	0.152632	0.207018	0.126901	0.274269	0.289474	0.301754	0.28655	0.394737	1	0.666082	0.505263	0.173099	0.395322	0.488889	0.823392	0	0.0356725	0.139181	0.290643	0.145029	0.534503	0.12807	0.317544	0.208187	0.267251	0.282456	0.406433	0.226316	0.167251	0.205263	0.340936	0.191813	0.193567	0.201754	17.1	0.726116
6010	kinesin family member 20B	Kif20b	0.171747	0.0726846	0.126026	0.325909	1	0	0.23388	0.209261	0.0234467	0.0568581	0	0.0205158	0.00293083	0	0.138921	0	0.0762016	0.138921	0.00117233	0	0.0328253	0	0.00410317	0.014068	0.0480657	0.0568581	0.0803048	0.0017585	0.0521688	0.198124	0.0269637	0.0117233	0.0345838	0.0404455	0.080891	0.221571	0.108441	0.0433763	0.0849941	0.00820633	0.0556858	0.0603751	17.06	0.930146
6010	tektin 5	Tekt5	0	0	0	0	0	0.12819	0.436202	0.124629	0.140059	0.122849	1	0	0.290801	0.00712166	0.0130564	0	0	0.0700297	0	0	0.00356083	0	0.651039	0	0.235608	0.00118694	0.140059	0	0	0	0	0.0255193	0.00356083	0.00771513	0	0	0	0.0166172	0.0486647	0.0124629	0.0166172	0.021365	16.85	0.938612
6010	coiled-coil domain containing 103	Ccdc103	0.315758	0.176753	0.0946675	0.325345	0.350509	0.0838826	0.260036	0.102457	0.0527262	0.230677	0	0.10006	0.0916717	0	0.0916717	0.220491	0	0.137807	0.120431	0.168963	0.338526	0	0	0	0.0862792	0.0970641	0.150989	0.126423	0.101258	0.65009	0.544038	0.563212	0.37148	0.627921	0.701618	1	0.44278	0.339724	0.379868	0.304374	0.340923	0.375075	16.69	0.769133
6010	family with sequence similarity 161, member A	Fam161a	0.0474453	0.0894161	0.107664	0.0784672	0.00851582	0	0.117397	0.0310219	0.0486618	0.0948905	0.11618	0.0954988	0.144161	0.205596	0.184915	0.254866	0.00790754	0.0851582	0.125912	0.0523114	0.13747	0.0906326	0	0.170925	0.25	0.290146	0.220803	0.0888078	0.23601	1	0.45073	0.430049	0.46837	0.529197	0.383212	0.340024	0.20438	0.52129	0.614355	0.122263	0.0754258	0.195864	16.44	0.811806
6010	nephronophthisis 4 (juvenile) homolog (human)	Nphp4	0.299261	0.551724	0.431034	0.639778	0.434729	0.177956	0.331281	0.605911	0.157635	0.184729	0.225369	0.299261	0.187192	0.417488	0.141626	0.12931	0.371305	0.189039	0.339901	0.0147783	0.187808	0.195197	0.217365	0.235222	0.272783	0.208744	0.200739	0.168103	0.16133	0.183498	0.32697	0.496305	0.494458	0.582512	0.35899	0.668719	0.347291	0.588054	0.783867	0.675493	1	0.893473	16.24	0.64936
6010	kinesin family member 15	Kif15	0.292441	0.225527	0.267038	0.420074	0.403346	0.237299	0.195787	0.305452	0.0848823	0.239157	0.167286	0.179678	0.0718711	0	0.0700124	0.234201	0.372986	0.11834	0.275093	0.336431	0.258984	0.123296	1	0.449195	0.0855019	0.0755886	0.0545229	0.0929368	0.3829	0.0185874	0.177819	0.154275	0.0650558	0.169765	0.138166	0.106568	0.216853	0.0297398	0.070632	0.134449	0.123916	0.153656	16.14	0.815139
6010	Bardet-Biedl syndrome 12 (human)	Bbs12	0.664537	0.44345	0.416613	0.695208	0.182109	0.571246	0.282428	0.973802	0.311821	0.617252	0.744409	0.239617	0.58147	0.389137	0.306709	0.411502	0.00511182	0.596166	0.221725	1	0.823003	0.244728	0.0159744	0.969968	0.727796	0.630032	0.289457	0.71885	0.260064	0.531629	0.284984	0.611502	0.318211	0.336741	0.449201	0.19361	0.465815	0.638339	0.208946	0.269649	0.536741	0.309265	15.65	0.549053
6010	coiled-coil domain containing 40	Ccdc40	0.0754958	0.0127959	0.0716571	0.134357	0.3135	0	0.0646193	0.0140755	0.00767754	0.209853	0.466411	0.0447857	0.117083	0.277671	0.322457	0.223928	0.539347	0.138196	0.324376	0.149072	0.197697	1	0	0.788228	0.28215	0.213692	0.236084	0.160589	0.087652	0.127959	0.0441459	0.0921305	0.0620601	0.0620601	0.101727	0.108125	0.0895713	0.0524632	0.181702	0.0601408	0.024952	0.0467051	15.63	0.8408
6010	kinesin family member 13A	Kif13a	0.631958	0.415193	0.480026	0.32482	0.152587	0.239031	0.368042	0.500327	0.385069	0.222659	0.584152	0.341192	0.305828	0.468893	0.18926	0.75573	0.182711	0.575639	0.430255	0.471513	0.608382	0.199083	1	0.261297	0.502292	0.338572	0.614276	0.333988	0.627374	0.781925	0.747872	0.368697	0.375246	0.37983	0.70465	0.315652	0.337263	0.211526	0.477407	0.390963	0.56647	0.500982	15.27	0.569058
6010	ALMS1, centrosome and basal body associated	Alms1	0.518373	0.404199	0.584646	0.483596	0.708661	0.269685	0.747375	0.678478	0.597769	0.237533	0.440945	0.457349	0.332021	0.194882	0.129265	0.874016	0.17126	1	0.282808	0.172572	0.251969	0.462598	0.019685	0.7021	0.444226	0.316929	0.502625	0.160105	0.458005	0.680446	0.464567	0.339239	0.35105	0.441601	0.246063	0.255249	0.423885	0.279528	0.317585	0.129921	0.23622	0.166667	15.24	0.611324
6010	GLIS family zinc finger 2	Glis2	0.222661	0.368248	0.231884	0.260211	0.502635	0.50527	0.530962	0.42556	0.523057	0.426877	0.244401	0.198946	0.230567	0.083004	0.367589	0.610013	0.683794	0.748353	0.723979	0.338603	0.471014	0.5639	1	0.472991	0.301054	0.28195	0.243083	0.302372	0.250329	0.115942	0.185112	0.171937	0.213439	0.254941	0.305007	0.29776	0.243083	0.181818	0.150198	0.182477	0.161397	0.172596	15.18	0.664658
6010	kinesin family member 4	Kif4	0.0360721	0.0567802	0.010688	0	0.00334001	0.377422	0	0.0267201	0.0240481	0.10354	0.00601202	0.159653	0.0173681	0.0227121	1	0.0541082	0	0.00133601	0.0180361	0	0.0267201	0	0.0394122	0.00601202	0.00267201	0.0708083	0	0.00200401	0.0661323	0.0487642	0	0.0187041	0.00801603	0.000668003	0.010688	0.0160321	0.202405	0.0460922	0.199733	0.0788243	0.0567802	0.0280561	14.97	0.954967
6010	kinesin family member 1C	Kif1c	0.165847	0.0562193	0.134926	0.186226	0.097681	0.120169	0.108222	0.134223	0.0744905	0.0667604	0.397751	0.0147576	0.125088	0.0449754	0.136332	0.157414	0.150387	0.078707	0.0238932	0.22558	0.162333	0.0302178	0.167955	0.189037	0.0309206	0.040759	0.172171	0.135629	0.0119466	0.0309206	0.040759	0.35629	0.291637	0.331694	0.186929	0.191848	0.130007	0.232607	0.282502	1	0.921996	0.574842	14.23	0.82896
6010	calcyphosine-like	Capsl	0.0103017	0.000735835	0	0.00809419	0	0	0	0	0	0	0	0	0	0	0	0	0	0	0	0	0	0	0	0	0	0	0.00220751	0.111111	0	0.871229	0.397351	0.240618	0.565857	0.9117	0.850625	1	0.543046	0.412068	0.490802	0.188374	0.373804	0.419426	13.59	0.843967
6010	peptidylprolyl isomerase (cyclophilin)-like 6	Ppil6	0.124077	0.0753323	0.0450517	0.0849335	0.180207	0.148449	0.160266	0.29616	0.0612999	0.0302806	0.125554	0.0649926	0.128508	0	0.0856721	0.347858	0.200886	0.559823	0.607829	0.248154	0.313146	0.675775	0.902511	0.317578	0.274003	0.222304	0.0893648	0.0598227	0.584195	1	0.610044	0.584934	0.559823	0.737075	0.740768	0.478582	0.374446	0.5	0.616691	0.167651	0.0997046	0.368538	13.54	0.68653
6010	dynein, axonemal, heavy chain 5	Dnah5	0.00674663	0	0.00524738	0.00824588	0	0	0	0	0.00974513	0.035982	0.0307346	0.00524738	0.0982009	0	0.0637181	0	0	0.0487256	0.00224888	0.0794603	0.0967016	0.116192	0	0.625937	0.177661	0.516492	1	0.244378	0.0457271	0.204648	0.190405	0.0644678	0.0352324	0.00224888	0.0232384	0.116192	0.0757121	0.0202399	0.129685	0.0292354	0	0.0029985	13.34	0.924105
6010	dynein, axonemal, heavy chain 2	Dnah2	0.0878951	0.0585968	0.0678489	0.187355	0.246723	0.158057	0.299923	0.210486	0.0709329	0.080185	0.0994603	0.0709329	0.0609098	0.00693909	0.126446	0.077101	0.0115652	0.204318	0.433308	0.196608	0.311488	0.467232	1	0.197379	0.255204	0.0585968	0.077101	0.339244	0.0200463	0.21357	0.469545	0.340015	0.525058	0.309946	0.555898	0.227448	0.760216	0.577487	0.270625	0.283732	0.333076	0.201234	12.97	0.76708
6010	retinitis pigmentosa GTPase regulator interacting protein 1	Rpgrip1	0.115652	0.0670779	0.111025	0.138782	0.0377795	0.210486	0.33616	0.138782	0.0377795	0.177332	0.0192753	0.0138782	0.131072	0.0470316	0.250578	0.525058	0.0215883	0.579029	0.0670779	0.67155	0.589823	0.670008	0.317656	1	0.535852	0.251349	0.0601388	0.282961	0.105628	0.461064	0.64919	0.260601	0.179645	0.471087	0.495759	0.424827	0.21357	0.176561	0.149576	0.115652	0.0663069	0.162683	12.97	0.74788
6010	glycerol-3-phosphate acyltransferase, mitochondrial	Gpam	0.44168	0.487558	0.347589	0.50311	0.955677	0.678072	0.434681	0.507776	0.213841	0.375583	0.167185	0.192846	0.336703	0.11042	0.220062	1	0.383359	0.856921	0.18818	0.142302	0.255054	0.624417	0.202955	0.372473	0.435459	0.241835	0.364697	0.651633	0.315708	0.0855365	0.545101	0.402022	0.439347	0.705288	0.296267	0.479005	0.385692	0.593313	0.430793	0.579316	0.699844	0.702955	12.86	0.576774
6010	tetratricopeptide repeat domain 12	Ttc12	0.1407	0.0413355	0.0174881	0.036566	0	0	0.0222576	0	0.0651828	0.00953895	0.130366	0.00556439	0.0779014	0	0.0206677	0	0	0	0	0	0.000794913	0	0	0	1	0	0	0.0238474	0	0.154213	0.0556439	0.0953895	0.0802862	0.000794913	0.0492846	0	0.0373609	0.063593	0.18283	0	0	0.0151033	12.58	0.967641
6010	myosin VIIA	Myo7a	0.608065	0.581452	0.625806	0.449194	0.295968	0.370968	0.874194	0.325806	0.227419	0.4	0.223387	0.196774	0.268548	0.182258	0.234677	0.387097	0.842742	0.103226	0.156452	0.442742	0.328226	0.43629	0.0145161	1	0.31129	0.441935	0.308065	0.320968	0.604839	0.617742	0.327419	0.303226	0.341935	0.182258	0.25	0.354032	0.360484	0.225	0.240323	0.372581	0.227419	0.260484	12.4	0.643273
6010	kinesin family member 24	Kif24	0.49273	0.470921	0.5937	0.495153	0.697092	0.445073	0.909532	0.673667	0.465267	0.398223	0.259289	0.323102	0.192246	0.0597738	0.15105	1	0.0573506	0.278675	0.0282714	0.113086	0.639742	0.481422	0.433764	0.973344	0.0961228	0.148627	0.278675	0.537964	0.475767	0.189822	0.207593	0.353796	0.415186	0.226979	0.231018	0.0880452	0.193861	0.130048	0.132472	0.211632	0.261712	0.327948	12.38	0.655128
6010	tubulin tyrosine ligase-like family, member 9	Ttll9	0.404549	0.463038	0.372868	0.325751	0.350934	0.606824	0.311129	0.74411	0.479285	0.380991	0.528026	0.275386	0.514216	0.879773	0.436231	0.716491	0.34931	0.550772	0.397238	0.732738	0.567019	0.78554	0.448416	1	0.193339	0.42567	0.333875	0.249391	0.268075	0.519903	0.235581	0.254265	0.243704	0.164094	0.212023	0.303818	0.330626	0.327376	0.296507	0.431357	0.339561	0.324127	12.31	0.583563
6010	tubulin, gamma complex associated protein 6	Tubgcp6	0.816092	0.697044	0.738095	0.515599	0.28243	0.76601	0.723317	0.482759	0.54023	0.456486	0.568966	0.58046	0.721675	0.391626	0.646962	0.869458	0.0311987	0.97619	0.307882	0.0689655	0.865353	0.848112	0.498358	0.594417	0.502463	0.420361	0.479475	0.297209	1	0.197865	0.559934	0.733169	0.761084	0.538588	0.68555	0.878489	0.628079	0.737274	0.415435	0.388342	0.495895	0.66913	12.18	0.429853
6010	kinesin family member 9	Kif9	0.250216	0.45384	0.102675	0.294219	0.234685	0.366695	0.138913	0.0224331	0.0569456	0.311475	0.258844	0.401208	0.281277	0.00949094	0.400345	0.202761	0.185505	0.163934	0.0465919	0.0707506	0.177739	0	0	0.176014	0.0819672	0.321829	0.106989	0.268335	0.345125	0.194133	0.623814	0.679896	0.526316	0.416739	0.547886	0.300259	0.439172	0.35893	1	0.591027	0.234685	0.302847	11.59	0.733012
6010	tectonic family member 1	Tctn1	0.24606	0.302102	0.342382	0.204904	0.552539	0.553415	0.352014	0.304729	0.322242	0.281086	0.170753	0.261821	0.319615	0.148862	0.24606	0.425569	0.0455342	0.421191	0.26007	0.37303	0.66725	1	0.0980736	0.0061296	0.40718	0.635727	0.352014	0.64711	0.645359	0.212785	0.394046	0.316112	0.38704	0.33275	0.192644	0.263573	0.287215	0.135727	0.158494	0.477233	0.367776	0.412434	11.42	0.669984
6010	sperm autoantigenic protein 17	Spa17	0.539207	0.437004	0.27489	0.523348	0.222026	0.826432	0.593833	0.370925	0.534802	0.74978	0.95859	0.586784	0.563877	0.518062	0.49163	0.612335	1	0.797357	0.797357	0.901322	0.514537	0.0713656	0.164758	0.362996	0.346256	0.477533	0.478414	0.628194	0.45815	0.0863436	0.252863	0.273128	0.162115	0.259912	0.282819	0.155947	0.199119	0.246696	0.357709	0.14978	0.169163	0.138326	11.35	0.5723
6010	kinesin family member C1	Kifc1	0.0176523	0.070609	0.0370697	0.0326567	0.0070609	0.173875	0.0909091	0.015887	0.054722	0.0564872	0	0.0185349	0.0264784	0	0.134157	0.263901	1	0.217123	0.0494263	0.243601	0.0803177	0.00441306	0.406884	0.172109	0.00794351	0.0714916	0.0167696	0.0511915	0.0909091	0.0476611	0.0679612	0.0573698	0.142983	0.119153	0.027361	0.126214	0.043248	0.0476611	0.0997352	0.0406002	0.0247132	0.0679612	11.33	0.918907
6010	polycystic kidney disease 1 like 3	Pkd1l3	0.253119	0.433155	0.240642	0.221034	0.0650624	0.262032	0.193405	0.21123	0.0926916	0.0499109	0.0918004	0.296791	0.0472371	0	0.14795	0.0677362	0.454545	0.181818	0.097148	0.0178253	0.057041	0.213012	0.00802139	0	0.163102	0.0953654	0.0543672	0.0944742	0.205882	0.150624	0.702317	0.458111	0.434046	0.423351	1	0.240642	0.375223	0.276292	0.286096	0.165775	0.11943	0.226381	11.22	0.800617
6010	centromere protein E	Cenpe	0.163586	0.306839	0.131238	0.220887	0.00739372	0.0841035	0.402957	0.124769	0.126617	0.0268022	0	0.0619224	0.0286506	0.0120148	0.11183	0.232902	0	0.182994	0.359519	0	0	0.00369686	1	0	0.00462107	0.00369686	0.225508	0.0951941	0	0.27634	0.244917	0.137708	0.18207	0.367837	0.284658	0.136784	0.267098	0.218115	0.37061	0.0573013	0.0231054	0.106285	10.82	0.863645
6010	MKS transition zone complex subunit 1	Mks1	0.39464	0.253235	0.159889	0.109057	0.267098	0	0.187616	0.0120148	0.262477	0.230129	0.362292	0.19963	0.0452865	0	0.231054	0.345656	0.622921	0.494455	0.183919	0.280961	0.683919	0.141405	1	0	0.0924214	0.52403	0.106285	0.308688	0.286506	0.439002	0.125693	0.33549	0.351201	0.279113	0.254159	0.0231054	0.16451	0.257856	0.219963	0.259704	0.15342	0.166359	10.82	0.760606
6010	kinesin family member 26A	Kif26a	0.027907	0.0167442	0.0483721	0.00651163	0	0	0	0	0.11814	0.337674	0.188837	0.0818605	0.0427907	0	0.147907	0.0613953	0	0.11907	0.233488	0.276279	0.103256	0.127442	0.142326	0.0176744	0.135814	0.144186	0.130233	1	0	0	0.015814	0.012093	0.0176744	0.0260465	0.00372093	0	0.0148837	0	0.0632558	0	0	0.000930233	10.75	0.935065
6010	WD repeat domain 66	Wdr66	0.129456	0.141651	0.144465	0.104128	0.0675422	0.0741088	0.0609756	0.0478424	0.0525328	0.0909944	0.178236	0.0497186	0.0637899	0.00844278	1	0.0853659	0.0825516	0.118199	0.0600375	0.0365854	0.0600375	0.0422139	0.0412758	0.0272045	0.0769231	0.0666041	0.0778612	0.0947467	0.0712946	0.802064	0.559099	0.510319	0.621951	0.280488	0.454972	0.149156	0.27955	0.349906	0.201689	0.141651	0.0778612	0.217636	10.66	0.834119
6010	centrosomal protein 41	Cep41	0.335533	0.362865	0.400566	0.380773	0.370405	0.33459	0.37229	0.472196	0.389255	0.214892	0.447691	0.176249	0.288407	0	0.146089	0.178134	0	0.377003	0.191329	0.00848256	0.408106	0.0829406	0	0.0301602	0.500471	0.582469	0.409048	0.823751	0.233742	0.926484	0.529689	0.504241	0.521206	0.598492	0.585297	0.228087	0.675778	1	0.440151	0.336475	0.397738	0.210179	10.61	0.647043
6010	SAS-6 centriolar assembly protein	Sass6	0.768492	0.888569	0.528338	0.612872	0.176753	0.347743	0.846302	0.740634	0.325648	0.461095	0.855908	0.745437	0.389049	0.15562	0.478386	0.534102	0.0182517	0.551393	0.353506	0.556196	1	0.0874159	0.0605187	0.0720461	0.297791	0.292027	0.339097	0.158501	0.298751	0.161383	0.389049	0.357349	0.473583	0.364073	0.384246	0.191162	0.325648	0.049952	0.0566763	0.242075	0.408261	0.310279	10.41	0.618191
7009	(cognate GPCR known) NPP
7010	somatostatin	Sst	1.68258e-05	1.35266e-05	2.47438e-05	0.00203823	5.60859e-06	0.000122069	1.31967e-05	1.28668e-05	3.23318e-05	2.83728e-05	1.55061e-05	5.9385e-06	2.04548e-05	7.25817e-06	3.59609e-05	0.000123059	7.918e-06	2.73831e-05	3.46413e-05	2.11147e-05	1.74856e-05	1.45163e-05	2.44138e-05	4.91576e-05	1	0.604386	0.409714	0.445905	1.05573e-05	6.92825e-06	7.951e-05	2.67233e-05	1.25368e-05	0.000217415	3.29917e-06	0	6.82928e-05	0.0116857	0.000489267	3.06823e-05	7.25817e-06	9.8975e-06	30310.7	0.964015
7010	vasoactive intestinal polypeptide	Vip	1.53996e-05	1.84795e-05	1.92495e-05	1.03947e-05	1.61696e-05	2.38694e-05	3.15692e-05	1.53996e-05	0.000161696	0.00605243	0.00153727	4.58139e-05	0.417015	0.309261	5.54386e-05	0.58549	1	0.749644	0.238729	0.497001	0.0582183	0.00757238	0.212427	0.259158	6.54484e-05	9.23977e-06	1.92495e-05	2.42544e-05	7.31482e-06	0	0	0	0	0	3.07992e-06	0	0	1.15497e-06	0	2.30994e-06	0	0	25974.7	0.918472
7010	neuropeptide Y	Npy	0.140197	0.358082	0.233976	0.0276089	0.00207835	0.195038	0.454731	1	0.0968021	0.0463071	1.10882e-05	0.180147	0.0121139	0.0280386	0.00381573	2.56415e-05	3.18786e-05	0.000121277	7.13803e-05	0.000401254	0.000112961	1.31672e-05	1.17812e-05	0.00152601	0.251043	0.207907	0.43075	0.325227	0.0224876	0	0	2.77205e-06	0	3.11856e-05	0	0	9.00917e-06	1.73253e-05	0	0.000514215	1.38603e-05	6.93013e-07	14429.8	0.926359
7010	cholecystokinin	Cck	0.163966	0.170281	0.0588348	0.0867381	0.277976	0.0152723	0.018397	0.120409	0.510541	0.0700641	0.395386	1	0.8421	0.815591	0.291601	0.00214327	0.0357112	0.000511714	0.000398	0.00298871	0.0179014	0.000503062	0.0135234	0.0276239	5.93292e-05	0.000651385	0.00327917	0.000181696	0.108776	0.129899	0.136584	0.123138	0.192381	0.274055	0.20851	0.265624	0.157416	0.19876	0.177184	0.241571	0.323977	0.269309	8090.45	0.83537
7010	preproenkephalin	Penk	0.000372781	0.000780935	0.00236457	0.00355639	0.00103127	0.013333	0.00215778	0.00255777	0.00289245	0.0197139	0	0.000274824	0.000647605	0	0.00730596	0.81195	0.329402	0.775907	0.731075	0.525238	0.499399	0.412113	1	0.822175	0.0154065	2.17682e-05	0.000489785	0.00143398	0.000810867	0.00282171	0.000214961	0.00368972	0.0362115	0.0317898	0.00552641	0.00209519	0.0194363	0.0106338	0.00570328	0.0192241	0.00732229	0.0631877	3675.08	0.873408
7010	tachykinin 2	Tac2	5.39971e-05	9.52889e-06	1.90578e-05	5.39971e-05	2.54104e-05	0.000301748	0.0208842	0	0.000787722	0.0148015	0.499654	0.301926	0.150201	0.556459	0	0.337726	0.373326	0.0232314	0.0734741	0.216643	0.26024	0.0786451	0.523835	1	1.58815e-05	1.58815e-05	9.52889e-06	9.52889e-06	0	0	0.000562205	0.000416095	0.000155639	2.85867e-05	7.62311e-05	0.000120699	0.000168344	0.00014611	0	0.000457387	0.000327159	0.000349393	3148.32	0.916216
7010	tachykinin 1	Tac1	0.0151629	0.0187983	0.0115045	0.122909	0.722227	0.000943366	2.76107e-05	1.38054e-05	2.76107e-05	9.20357e-06	3.68143e-05	0	0.000262302	0	4.60178e-05	0	5.52214e-05	7.82303e-05	0	0	0.000184071	0	0	0	0.000533807	0.227199	1	0.00646091	0.0770385	0	0.00253558	7.82303e-05	0	0	0.000115045	0.00208461	9.66375e-05	0.00466621	0.000685666	0	0	9.20357e-06	2173.07	0.970395
7010	corticotropin releasing hormone	Crh	0.00699631	3.08434e-05	1.02811e-05	0.00459567	0.00221044	3.08434e-05	3.08434e-05	0	0.0175396	0.00726876	0.00763889	0.000884178	0.0816682	0.0602372	0.000169639	0.1545	0.0300415	0.0494471	0.390683	0.0353928	0.178116	0.456431	1	0.525906	0.0197501	0.109628	0.00071968	0.00622523	0.0169587	0.00081221	0.000215904	0	0	0	0	3.5984e-05	0	0.0390015	0	0	0	0	1945.31	0.946264
7010	cortistatin	Cort	0.0483877	0.0909613	0.184816	0.135542	0.136616	0.0294472	0.0291928	0.0715403	0.0023652	0.00356194	0.00602137	0.00165847	0.00400482	0.00302482	0.00364675	0.00426867	0.00597426	0.00588002	0.00973408	0.00393886	0.00111193	0.00133808	0.00193174	0.0295415	0.0874088	1	0.872223	0.00865984	0.0155576	0	9.42312e-05	0.000179039	0.000395771	7.53849e-05	5.65387e-05	0	0	0.000546541	0.000735003	0.000310963	0.000141347	0.000103654	1061.22	0.956073
7010	prepronociceptin	Pnoc	0.33476	0.562139	0.776742	0.370187	0.144044	1	0.582724	0.825816	0.311088	0.320388	0.373019	0.102081	0.158872	0.963486	0.68926	0.253989	0.0485648	0.0247454	0.333351	0.0759269	0.293308	0.0148553	0.211691	0.218615	0.226587	0.227392	0.366833	0.0556368	0.0184114	0	5.36776e-05	1.34194e-05	5.36776e-05	0.000147613	0.00022813	0	0	0.000107355	0.000281807	0.000496518	0	2.68388e-05	745.19	0.78327
7010	parathyroid hormone-like peptide	Pthlh	0.00195958	0	0.00184949	0.0151041	0.0123739	0.00612092	0.00132106	0	0.00057246	0.00107887	0	0	0.027324	0	0.000264212	0.357061	1	0.849883	0.0754106	0.184002	0.00167335	0	0	0	0	0.0132547	0.0488132	0.000880708	0.873508	0.00530627	0	8.80708e-05	2.20177e-05	0	0.000528425	0	0.000220177	0.000396319	0	0	0	0	454.18	0.939536
7010	gastrin releasing peptide	Grp	0	0.000273386	0.000569554	0.000296168	0	0	0	0	0.00462478	0.0139655	0	0	0	0	0	0	0	0.00537659	0.00252882	0.000113911	0.00250604	0	0	0	0.000432861	6.83465e-05	0.0136693	0.0756368	0	0.78742	1	0.560418	0.23452	0.0930879	0.809723	0.542306	0.697248	0.26785	0.281223	0.0963913	0.00300724	0.00337176	438.94	0.890326
7010	calcitonin/calcitonin-related polypeptide, alpha	Calca	0.00138454	0.00510093	0.00291481	0.0019675	0.0164323	0	0	0	1	0.000728704	0	0.00353421	0.337608	0	0	0	0	0.00284194	0	0	0	0	0	0	0.071923	0.00386213	0.265977	0	0.000255046	0.00976463	0.00284194	0	0	7.28704e-05	0	0	0	0	0	0	0	0	274.46	0.982263
7010	neurotensin	Nts	0	0	0.000405811	8.11622e-05	0	0	0	0	0	0	0	0	0	0	0	0	0	0	0	0	0	0	0	0	0	0	0	0	0	0.00600601	0.0263777	0.378947	0.00348998	0.000568136	0.000243487	0	0.00227254	1	0.376349	0.104699	0.0375781	0.0012986	123.21	0.977114
7010	endothelin 3	Edn3	0.0004363	0	0	0.0013089	0	0	0	0	0	0.0030541	0	0	1	0.739092	0.0466841	0	0	0	0	0	0	0	0	0.0034904	0	0	0	0	0	0	0	0	0	0	0	0	0	0	0	0	0	0	22.92	0.980633
7010	neuromedin B	Nmb	0.257384	0.244123	0.124774	0.119349	0.0198915	0.0922242	0.226643	0.349608	0.0910187	0.21519	0.148885	0.0596745	0.256781	0.0590717	0.158529	0.0198915	0.119952	0.18686	0.0126582	0.116335	0.120555	1	0	0.00482218	0.092827	0.0843882	0.118746	0.185051	0.305606	0.556359	0.264014	0.297167	0.237492	0.0922242	0.267631	0.259795	0.16094	0.147077	0.0415913	0.198312	0.179626	0.20434	16.59	0.836649
7010	adrenomedullin	Adm	0.563776	0.271046	0.0529337	0.103316	0	0.405612	1	0.137117	0	0.036352	0	0.126913	0.195791	0	0	0.0586735	0.552296	0.278699	0	0.116071	0	0	0	0	0.0172194	0	0.0478316	0	0.579719	0	0	0	0	0	0	0	0	0.0924745	0	0	0	0	15.68	0.911321
7010	prodynorphin	Pdyn	0.00781759	0	0	0.0482085	0	0	0	0	0.00130293	0	0	0	0	0	0	0	0	0	0	0	0	0	0	0	0.492508	0	0	0	0	0	0	0.000651466	0.000651466	0.0214984	0.0019544	0.0534202	0	1	0	0.296417	0.561564	0.0775244	15.35	0.961865
7029	(cognate GPCR likely) NPP
7030	CART prepropeptide	Cartpt	0.00362161	0	0.00564972	0.0795306	1	0	0	0	0.00231783	0.000144865	0.000507026	0	0	0.316891	0.0991598	0	0.0294075	0.00210054	0	0	0.0638853	0	0	0	0.00543242	0.0434594	0.0212227	0	0.0260032	0	0.00702593	0	0	0.00137621	0.000579458	0	0	0.0576561	0.0108648	0.0183978	0.794147	0.0156454	138.06	0.960853
7059	(cognate GPCR unlikely) NPP
7060	secretogranin II	Scg2	0.177702	0.222624	0.184101	0.146241	0.245024	0.105934	0.277481	0.128345	0.26158	0.0602959	0.0532446	0.124241	0.358451	0.148345	0.0575431	0.113432	0.283969	0.189712	0.133637	0.192585	0.124122	0.197985	0.251099	0.121338	0.332496	0.231923	0.368397	0.133296	0.449494	0.10092	0.146799	0.0449222	0.0758028	0.109961	0.0765909	0.0567633	0.084078	1	0.535118	0.214679	0.341848	0.1568	3603.56	0.814173
7060	secretogranin V	Scg5	0.550347	0.428252	0.471711	0.575793	0.594856	0.5412	0.47637	0.604632	0.680946	0.624583	0.662075	0.491766	0.564323	0.528074	0.458061	0.802139	0.641354	0.674904	0.800889	0.701947	0.755626	0.834025	0.725329	0.741967	0.989736	0.958508	1	0.616131	0.643395	0.518017	0.442325	0.488468	0.485088	0.408989	0.394725	0.460383	0.379011	0.447627	0.395989	0.526211	0.534508	0.503657	1352.31	0.411611
7060	chromogranin B	Chgb	0.41987	0.391614	0.382764	0.35228	0.318396	0.315768	0.565252	0.395504	0.53254	0.442277	0.470875	0.390485	0.463109	0.463569	0.606129	0.290258	0.42918	0.447355	0.302582	0.372994	0.393484	0.257309	0.269218	0.246247	0.649932	0.490222	0.420731	0.3792	0.626724	0.278142	0.344915	0.69381	0.385585	0.272959	0.245133	0.206706	0.310986	0.495583	0.405037	1	0.796413	0.92353	673.47	0.57452
7060	chromogranin A	Chga	0.340346	0.253506	0.251435	0.405922	0.672224	0.212927	0.2581	0.227588	0.833846	0.566663	0.856709	1	0.931656	0.610892	0.578781	0.353449	0.492762	0.410905	0.551017	0.565658	0.557538	0.501866	0.384391	0.422203	0.780368	0.813115	0.75732	0.590182	0.700951	0.577284	0.556369	0.256172	0.276267	0.351296	0.386339	0.310798	0.331508	0.328166	0.427616	0.209236	0.257423	0.286007	487.68	0.525932
7060	secretogranin III	Scg3	0.848608	0.547836	0.494256	0.997096	1	0.329299	0.321521	0.394748	0.412891	0.541605	0.455195	0.507121	0.643741	0.629477	0.584905	0.389534	0.624878	0.426731	0.519902	0.493472	0.57647	0.369315	0.416917	0.463545	0.492158	0.561867	0.554173	0.512123	0.431139	0.328897	0.182718	0.178861	0.162583	0.139354	0.179687	0.264041	0.180726	0.272477	0.224853	0.146857	0.147175	0.115065	471.82	0.583809
7089	(cognate GPCR very unlikely) NPP
7090	neurexophilin 1	Nxph1	0.468337	0.787826	0.671196	0.636552	0.497407	0.919375	1	0.829792	0.146772	0.104783	0.000326971	0	0.00603756	5.32279e-05	3.04159e-05	0.00754315	0	0.00426584	0.000144476	0.00676755	0.00409094	0	9.88518e-05	0.00213672	0.598388	0.520888	0.759547	0.450224	0.421017	6.08319e-05	0	0.000273743	3.80199e-05	3.04159e-05	1.5208e-05	0.000996122	0	0	0	0.000326971	2.2812e-05	0.0001901	1315.1	0.808645
7090	insulin-like growth factor 1	Igf1	0.0757621	0.124813	0.0797034	0.135012	0.193421	0.250149	0.176386	0.335998	0.293167	0.734366	0.675994	0.548323	0.336801	0.567188	0.783622	0.556971	0.553758	0.415776	0.478986	0.434306	0.500934	0.141736	0.645977	1	0.236719	0.0474634	0.121899	0.122142	0.00143828	0.00227884	0.019725	0.000168111	1.8679e-05	1.8679e-05	0	0	0	0.000224148	0	0.000205469	3.7358e-05	3.7358e-05	535.36	0.76606
7090	cerebellin 2 precursor protein	Cbln2	0.0798907	0.0455209	0.0299543	0.0531732	0.418519	0.00856908	0.000785811	0.000898069	0.00136581	0.138247	0	0.107282	0.196602	0.217071	0.0564287	0.942093	1	0.538074	0.94881	0.73376	0.484527	0.0669249	0.324708	0.542864	7.48391e-05	3.74195e-05	0	0.00333034	0.0993489	0	0	0	0	3.74195e-05	0	0	0	0.000243227	0	3.74195e-05	0	0	534.48	0.852703
7090	ubiquitin-like 5	Ubl5	0.773809	0.832358	0.713607	0.75906	0.755465	0.810025	0.839837	0.785619	0.730901	0.836478	1	0.683769	0.751424	0.732424	0.91799	0.821808	0.884083	0.770188	0.866133	0.821388	0.951922	0.948957	0.895132	0.799291	0.838394	0.930875	0.739299	0.868023	0.629183	0.775751	0.597166	0.597979	0.643065	0.661803	0.623357	0.602257	0.53266	0.739378	0.51366	0.649311	0.683454	0.575987	381.05	0.24675
7090	cerebellin 4 precursor protein	Cbln4	5.30941e-05	0.00562797	0.000132735	0.0108577	0.00098224	0	0.000159282	0	0.000132735	0.00156627	0	0	0.00392896	0	0.000929146	1	0.109188	0.565876	0.299371	0.445114	0.335846	0	0.0418647	0.0489527	0.208686	0.904802	0.790491	0.350394	0.0603679	0	0	0.000345111	0.0340333	0.0405904	0.00743317	0	0.00477847	0.0949587	0.0378295	0.0203085	0.00799066	0.0226712	376.69	0.891311
7090	neurexophilin 2	Nxph2	0.10794	0.0537239	0.0385196	0.31016	1	0	9.85157e-05	0	0	0	0	0	0	0.010771	0.0165506	0	0	6.56771e-05	0.000131354	0.000295547	0	0	0.00893209	0	0.00870222	0.0192434	0.0695521	0.00850519	0.365854	0	0.000131354	3.28386e-05	0.000131354	3.28386e-05	0	0	9.85157e-05	6.56771e-05	0.00022987	0	0	3.28386e-05	304.52	0.975127
7090	VGF nerve growth factor inducible	Vgf	0.116689	0.162202	0.162915	0.134024	0.13256	0.264258	0.331532	0.303917	0.242533	0.253377	0.223548	0.208465	0.375582	0.675184	0.574441	0.323615	0.378696	0.567275	0.170381	0.230977	0.474861	0.0411226	0.260393	0.371454	0.744822	0.903647	0.934226	0.460378	0.051741	0.346991	0.190192	0.17811	0.14074	0.142578	0.102131	0.191355	0.147644	1	0.338286	0.571514	0.650308	0.308645	266.52	0.673578
7090	diazepam binding inhibitor	Dbi	0.879314	0.785874	0.363109	0.525394	0.26208	0.59232	0.472091	0.565943	0.289554	0.270034	0.391771	0.293577	0.367771	0.465189	0.279131	0.588937	0.545006	0.694811	0.447497	0.446811	0.514057	1	0.685531	0.521874	0.30304	0.416229	0.37568	0.308206	0.379611	0.541806	0.288457	0.306697	0.288686	0.313097	0.370011	0.35296	0.316434	0.246354	0.199497	0.254903	0.270126	0.249463	218.75	0.58466
7090	natriuretic peptide type C	Nppc	0.314237	0.0344505	0.0205272	0.0863464	0.0640031	0.00500798	0.00858511	0.0287821	0.00913544	0.0110616	0.00819988	0	0.00165098	0.0223433	0.126245	0.0502449	0.0058885	0.0035221	0.0498046	0.0192615	0.228441	0.760112	0.114633	0.148533	1	0.494414	0.206703	0.751857	0.0729184	0	0.0065489	0.00209124	0.00412746	0.0028617	0.0060536	0.0233889	0.00176105	0.0109515	0.0272412	0.00676903	0.0439161	0.00583347	181.71	0.907599
7090	nucleobindin 2 (nesfatin-1)	Nucb2	0.388784	0.306912	0.378786	0.423707	0.522678	0.640197	0.335459	0.324446	0.376757	0.570497	0.424721	0.577887	0.610636	0.509202	0.663672	0.284452	0.651355	0.389509	0.325315	0.427764	0.572526	0.494566	0.675409	0.452978	0.381249	0.337487	0.274163	1	0.223301	0.928271	0.51239	0.618171	0.622084	0.629619	0.582379	0.556006	0.753659	0.441965	0.447471	0.569628	0.484857	0.476743	69.01	0.508106
7090	calcitonin-related polypeptide, beta	Calcb	0.0390764	0.0122854	0.00384843	0.0186501	0	0	0	0	0.681616	0	0	0.154825	1	0	0	0	0	0	0	0	0	0	0	0	0.0997632	0	0	0	0	0.0190941	0	0	0	0	0	0	0	0	0	0	0	0	67.56	0.974899
7090	neurexophilin 3	Nxph3	0	0	0.00262123	0.0078637	0	0	0	0	0	0.102883	0.18152	0	0.0825688	0.929227	1	0.00393185	0.0327654	0.186107	0.0714286	0.155308	0.0878113	0.880079	0.410223	0.184797	0	0.00458716	0.00327654	0.346658	0	0.214286	0.0943644	0	0.000655308	0	0	0	0	0.0386632	0.0222805	0	0	0	15.26	0.901368
8009	Transmitter processing (Other)
8010	glutamic acid decarboxylase (67kD)	Gad1	0.682339	0.868548	0.946265	0.74049	0.559639	0.884147	1	0.920257	0.880321	0.300072	0.278514	0.549725	0.361515	0.309248	0.310773	0.240926	0.22266	0.23929	0.255242	0.237774	0.304478	0.365463	0.320319	0.295096	0.174892	0.380634	0.319833	0.267017	0.408982	0	0	3.81819e-05	2.12122e-05	0.000551517	9.54549e-05	0	2.75758e-05	4.45456e-05	0	0.000345759	0.00014	6.57578e-05	4714.27	0.692054
8010	glutamic acid decarboxylase (65kD)	Gad2	0.830083	0.920595	0.748537	0.643714	0.219995	0.819049	1	0.943457	0.726893	0.452487	0.334688	0.255788	0.329514	0.236239	0.520678	0.294723	0.22209	0.291256	0.351754	0.359826	0.376233	0.641854	0.48744	0.319022	0.39607	0.30303	0.425877	0.386237	0.21976	8.12656e-05	0	0.000415357	0	2.70885e-05	9.02951e-05	0	0	0.000659154	0	0.00037021	9.02951e-06	8.12656e-05	1107.48	0.681497
8010	acetylcholinesterase	Ache	0.177667	0.22956	0.176731	0.139051	0.0581411	0.238376	0.369373	0.170374	0.46502	0.669765	0.642926	0.651371	0.60037	0.701611	0.939138	0.278559	0.418045	0.45579	0.218111	0.411776	0.599456	0.357662	0.23263	0.461493	1	0.371876	0.427558	0.781868	0.0906835	0.09569	0.137505	0.0922508	0.0646278	0.0672399	0.0989334	0.0967784	0.0706138	0.104549	0.105572	0.0748367	0.0834349	0.0783631	459.4	0.694991
8010	aromatic amino acid decarboxylase	Ddc	0.00172525	5.39142e-05	0.000431313	0.00118611	0.000377399	0	0.00237222	0.000215657	0.000161743	0	0.00361225	0	0.0129933	0.000485228	0.000485228	0	0.000431313	0	0.015096	0.000269571	0.00517576	0	0	0	0.00339659	0.0102437	0.0271727	0.000539142	0	0.60055	0.0752642	0.000107828	5.39142e-05	0.000215657	0.0135864	1	0.0190856	0.0582273	0.000431313	0.000161743	0.000539142	0.000808713	185.48	0.979135
8010	tryptophan hydroxylase 2	Tph2	0.00426522	0.0119555	0.00374822	0.00478222	0.000646245	0.000323123	0.204407	0.0137004	0.00568696	0.021003	0.0158976	0.00639783	0.0117617	0.180626	0.282603	0.0426522	0.0566111	0.0545431	0.0601008	0.0854983	0.263991	0.366486	1	0.372884	0.0134419	0.000775494	0.00620396	0.000193874	0.0039421	0.0244927	0.0327646	0.000581621	0.00226186	0.000516996	0.00982293	0.0150575	0.00911206	0	0	0.000193874	0.000129249	0.00200336	154.74	0.946535
8010	choline acetyl transferase	Chat	0	0	0.000519211	0.000519211	0	0	0	0.00311526	0	0	0	0	0.00259605	0	0.00934579	0	0.218588	1	0.00207684	0	0.00726895	0	0	0	0	0	0	0	0	0	0	0	0.000519211	0	0	0	0	0	0	0	0.000519211	0	19.26	0.994023
8019	Transmitter transport (Other)
8020	GABA transporter (GAT1)	Slc6a1	1	0.905307	0.805352	0.84018	0.591139	0.513794	0.58466	0.804959	0.498638	0.304946	0.200716	0.181943	0.258256	0.209165	0.215029	0.270942	0.307854	0.251834	0.315194	0.321597	0.270897	0.159535	0.20988	0.228096	0.224903	0.256083	0.288536	0.330065	0.626113	0.00437013	0.0280512	0.000152005	0.000266008	0.00148838	0.000962696	0.00295142	0.00357844	0.000734689	0.0055545	0.000487681	9.50029e-05	0.000316676	1578.9	0.731107
8020	Synapsin II	Syn2	0.525683	0.428859	0.273534	0.406755	0.291552	0.512169	0.431754	0.621891	0.46684	0.562003	0.470583	0.456649	0.438845	0.85705	0.976509	0.349454	0.247885	0.272309	0.441345	0.360073	0.572229	0.309837	0.419413	0.473417	0.298164	0.260431	0.354558	0.356793	0.385859	0.811207	0.931574	0.731485	0.577684	0.648234	0.928765	0.797367	1	0.50823	0.512341	0.225045	0.143567	0.397446	1167.68	0.511332
8020	Vesicular glutamate transporter 1	Slc17a7	0.00122676	0.000638725	0.0012369	0.00389318	0.00243324	0.00470426	0.00369041	0.00102399	0.00381207	0.00066914	0.000780664	0.000973295	0.00116593	0.00104426	0.00139911	0.00502869	0.00613379	0.00574852	0.0034775	0.00192631	0.00120648	0.00357889	0.00473468	0.00160188	0.00143967	0.00233185	0.000304155	0.00227102	0.000375124	0.382069	1	0.797798	0.717592	0.761137	0.775078	0.698968	0.874293	0.653395	0.905175	0.58715	0.476022	0.626366	986.34	0.796978
8020	Synapsin I	Syn1	0.308528	0.300309	0.244063	0.272727	0.273932	0.283695	0.289463	0.310152	0.251212	0.24065	0.277507	0.202887	0.270601	0.315149	0.326265	0.223698	0.263303	0.226542	0.196252	0.219392	0.271482	0.17888	0.29473	0.293268	0.295191	0.237211	0.265497	0.371801	0.30846	0.584884	1	0.677526	0.532483	0.572562	0.588458	0.654751	0.712839	0.788556	0.922049	0.605533	0.591261	0.532036	738.54	0.620103
8020	Vesicular glutamate transporter 3	Slc17a8	0.000526789	0	2.19496e-05	0.000131697	0.00118528	0	0	0	0.10977	0.0540837	0.607608	1	0.132422	0	0	8.77982e-05	0	0	8.77982e-05	0.00702386	0	0	0	0	0.00120723	0.0255712	0.0654755	0	0.000614588	0.0051801	0.000109748	0	0	0	0	0	0	0	0	0	0	0	455.59	0.975339
8020	solute carrier family 6 (neurotransmitter transporter), member 15	Slc6a15	0.223958	0.182207	0.189352	0.178704	0.148722	0.425569	0.580876	0.432294	0.318039	0.584238	0.556567	0.859124	0.774711	0.96049	0.730298	0.501016	0.659335	0.445114	0.408827	0.554676	0.420035	0.676918	0.393485	0.449597	0.529107	0.310963	0.290858	0.474886	0.367566	0.592855	1	0.431173	0.526725	0.527426	0.555797	0.85275	0.763643	0.375832	0.987811	0.195447	0.108441	0.283222	142.75	0.516374
8020	solute carrier family 6 (neurotransmitter transporter), member 17	Slc6a17	0.584122	0.640588	0.932029	0.680414	0.567926	0.916984	0.907691	0.767944	0.618196	0.600673	0.512877	0.648199	0.606602	0.888132	0.649792	0.341977	0.274626	0.33764	0.266749	0.329675	0.367289	0.260289	0.302859	0.428268	0.591557	0.550314	0.842021	0.287017	0.855297	0.526153	0.619789	0.391893	0.413488	0.537835	0.552969	0.350031	0.371803	1	0.635543	0.359412	0.398177	0.355518	112.99	0.461699
8020	solute carrier family 6 (neurotransmitter transporter, L-proline), member 7	Slc6a7	0.109895	0.0189289	0.0725756	0.105768	0.171705	0.0794833	0.0864807	0.0341796	0.175294	0.168566	0.222571	0.234503	0.148112	0.211268	0.374181	0.246434	0.0802907	0.115726	0.261057	0.225801	0.189468	0.151521	0.0955414	0.165157	0.216112	0.251637	0.249305	0.144075	0.24159	0.306181	1	0.407643	0.356239	0.41796	0.456625	0.335157	0.426034	0.343052	0.574773	0.157441	0.0480847	0.177267	111.47	0.784057
8020	Equilibrative nucleoside transporter	Slc29a1	0.182795	0.267456	0.420847	0.155485	0.0323168	0.130906	0.208557	0.164679	0.154848	0.206919	0.313336	0.00373236	0.0811106	0.0916705	0.0862085	0.446973	0.155303	0.315521	0.45198	0.342285	0.488484	0.536095	0.528903	1	0.326081	0.0325899	0.197178	0.200455	0.295494	0.0380519	0.087756	0.0526172	0.0363223	0.0571689	0.0900319	0.0481566	0.0478835	0.0156577	0.0378698	0.00919436	0.0182977	0.035503	109.85	0.81969
8020	Synapsin III	Syn3	0.200328	0.126994	0.157997	0.256372	0.20629	0.310478	0.293486	0.271725	0.323446	0.303175	0.275153	0.0995677	0.250857	0.186764	0.37949	0.420629	0.0812342	0.464898	0.463705	0.499925	0.448651	0.778357	0.532717	1	0.237889	0.367566	0.372336	0.289313	0.208526	0.0979282	0.0795946	0.436131	0.22045	0.165897	0.175287	0.0794455	0.290952	0.240721	0.142793	0.481443	0.310329	0.445074	67.09	0.707953
8020	solute carrier family 6 (neurotransmitter transporter, taurine), member 6	Slc6a6	0.394677	0.351731	0.447452	0.395887	0.213972	0.496598	0.378648	0.471344	0.575382	0.48193	0.807803	0.594738	0.565553	0.409648	0.767881	0.474671	0.602903	0.618025	0.60744	0.239982	0.540148	0.707092	0.734462	0.880538	0.400272	0.470588	0.283079	0.384243	0.511417	0.852714	0.557689	0.64963	0.696809	0.556782	0.789959	0.653259	0.724482	0.813398	0.734009	0.977469	1	0.79253	66.13	0.424224
8020	Vesicular inhibitory amino acid transporter	Slc32a1	0.769304	0.762154	0.792819	0.716555	0.566889	0.684144	1	0.935017	0.90912	0.820464	0.831903	0.806482	0.81252	0.911821	0.940737	0.666031	0.832062	0.63918	0.88926	0.648395	0.786781	0.693041	0.497776	0.735145	0.852081	0.793295	0.820464	0.81824	0.991738	0	0.0114395	0.00111217	0.000317763	0	0	0	0	0.000953289	0	0.000635526	0	0.000158881	62.94	0.464926
8020	Vesicular polyamine transporter	Slc18b1	0.447291	0.606502	1	0.747389	0.48532	0.472118	0.569064	0.547389	0.28197	0.282759	0.18936	0.254187	0.179704	0.419507	0.225419	0.292808	0.175172	0.248079	0.544236	0.458128	0.30798	0.482759	0.689064	0.0364532	0.240985	0.333596	0.437044	0.702463	0.739113	0.604532	0.451034	0.364729	0.435665	0.425222	0.39803	0.625025	0.353892	0.284335	0.301084	0.403744	0.349951	0.3933	50.75	0.590576
8020	Equilibrative nucleoside transporter	Slc29a2	0.528217	0.570542	0.914503	0.724323	1	0.718115	0.671275	0.584368	0.607788	0.390237	0.611738	0.451467	0.46614	0.10807	0.396727	0.395316	0.718679	0.453442	0.536117	0.384312	0.77991	0.533296	0.295147	0.0770316	0.490971	0.496896	0.737867	0.605248	0.577596	0.379515	0.182562	0.237867	0.256772	0.316027	0.236174	0.32167	0.310948	0.221501	0.210779	0.227427	0.293454	0.254797	35.44	0.554272
8020	Vesicular glutamate transporter 2	Slc17a6	0	0	0.000284738	0.00113895	0	0	0	0	0	0.000569476	0	0	0	0	0	0.000854214	0	0.000569476	0	0	0.00797267	0	0	0	0	0	0	0.0373007	0.00911162	0	0	0.122437	0.0484055	0.0321754	0.0022779	0	0	0.0398633	1	0.868451	0.476082	0.100228	35.12	0.957373
8020	Vesicular acetylcholine transporter	Slc18a3	0	0	0	0	0	0	0	0	0	0	0	0	0	0	0.0504667	0	0.151984	1	0	0	0	0	0	0	0	0	0	0	0	0	0	0	0	0	0	0	0	0	0	0	0	0	34.28	0.995062
8020	solute carrier family 6 (neurotransmitter transporter, creatine), member 8	Slc6a8	0.337551	0.529146	0.637596	0.572526	0.526887	0.389968	0.429282	0.597379	0.615002	0.460461	0.31812	0.636692	0.361048	0.314957	0.476728	0.369182	0.689562	0.518753	0.46995	0.242657	0.468595	0.3493	0.298238	0.43606	0.39991	0.691369	0.991414	0.41437	1	0.333936	0.445097	0.495707	0.628107	0.458202	0.250791	0.459105	0.323995	0.494352	0.608676	0.637596	0.57117	0.512427	22.13	0.518003
8020	Equilibrative nucleoside transporter	Slc29a4	0.0639481	0.116775	0.212697	0.101946	0.144578	0.105653	0.225672	0.130677	0.519926	0.446247	0.479147	0.542632	0.189527	0.274328	0.533828	0.137627	0.684893	0.336886	0.411956	0.0801668	0.412882	0.616311	0.697405	0.657553	0.34569	0.186747	0.454588	0.248378	0.173309	0.398054	0.191381	0.397127	0.479147	0.189064	0.447637	0.221501	1	0.217794	0.494903	0.116775	0.221038	0.313253	21.58	0.67757
8020	solute carrier family 6 (neurotransmitter transporter, glycine), member 9	Slc6a9	0.656023	0.664248	0.856313	0.540881	1	0.397678	0.559265	0.666667	0.876633	0.574262	0.481858	0.689889	0.476052	0.583938	0.776004	0.812288	0.732463	0.68118	0.633769	0.959845	0.502661	0.0986938	0.19255	0.617804	0.596517	0.527818	0.875665	0.386551	0.865506	0.305757	0.394291	0.372521	0.265119	0.347363	0.212385	0.253024	0.313498	0.238994	0.422835	0.325593	0.201742	0.266086	20.67	0.482873
8020	solute carrier family 6 (neurotransmitter transporter, GABA), member 11	Slc6a11	0.521127	0.511066	0.489437	0.491449	0.152918	0.668511	0.251006	0.51006	0.511569	0.310865	0.268612	0.0342052	0.392354	0.438632	0.277666	0.602616	0.80332	1	0.434105	0.872233	0.603119	0.300302	0.732897	0.334507	0.150905	0.542254	0.224346	0.546278	0.132294	0.559859	0.996479	0.597586	0.517103	0.650402	0.399899	0.331992	0.512575	0.552314	0.593058	0.565895	0.273139	0.380785	19.88	0.535616
[truncated: 163 more rows]

## Sheet: Readme
This workbook was used to generate gene expression heatmaps in Figs. 1-9 of Smith and von Zastrow 2022, "A Molecular Landscape of Mouse Hippocampal Neuromodulation" (see also "Figures.xlsx")
Sheet	Content
Comms_Map	A scrollable (mean cpm/gene) x (neuron type) "heatmap" representing 1,112 neuromodulatory (communication-related) genes highly expressed in 42 neuron types robsutly related in hippocampal area CA1.
[truncated: 3 more rows]

## Sheet: 1,749_comm_genes
GPCR Class			ParaGPCR Class			CatR Class			Channel Class			Cilium-related Class			NPP Class			Other Class
[truncated: 1,774 more rows]

[truncated: 2 more sheets: 1,111_means_typemax>10cpm, Mapper]
