# Supplementary material for: A Molecular Landscape of Mouse Hippocampal Neuromodulation
Source: Front Neural Circuits. 2022 May 6;16:836930. doi: 10.3389/fncir.2022.836930 (PMC9120848; doi:10.3389/fncir.2022.836930)
Supplement: Supplementary file 1 [file Data_Sheet_1.ZIP › Supp_mats/6_Select_regions.ipynb]

# %% [code]
# This script sifts the 6,564 samples collected from HIP region from the larger 73,347 sample Yao21 SMART-Seq dataset

import pandas as pd
import numpy as np

src_file = 'Products/Comm_annos_cpms.csv'
dst_file = 'Products/Comm_HIP_annos_cpms.csv'

sifter = ("HIP",)

# %% [code]
# Read
all_regions = pd.read_csv(src_file, low_memory=False)
all_regions

# %% [code]
# Sift out desired region rows
selected_regions = all_regions[all_regions["region_label"].isin(sifter)]
selected_regions

# %% [code]
selected_regions.to_csv(dst_file)

# %% [code]
