# Supplementary material for: A Molecular Landscape of Mouse Hippocampal Neuromodulation
Source: Front Neural Circuits. 2022 May 6;16:836930. doi: 10.3389/fncir.2022.836930 (PMC9120848; doi:10.3389/fncir.2022.836930)
Supplement: Supplementary file 1 [file Data_Sheet_1.ZIP › Supp_mats/4_Counts_to_cpms.ipynb]

# %% [code]
# This script normalizes "communication" gene counts to Counts-Per-Million-mapped-reads (CPMs)

import pandas as pd
import numpy as np

sum_file = 'Products/Comm_summed_counts.csv'
reads_file = 'Products/Mapped_reads.csv'
cpms_file = 'Products/Comm_cpms.csv'

chunkrows = 1000

# %% [code]
# Write header
counts = pd.read_csv(sum_file, nrows=0)
reads = pd.read_csv(reads_file, nrows=0)
out = reads.join(counts.iloc[:,1:])
out.to_csv(cpms_file, index=False, float_format='%.2f')
pd.read_csv(cpms_file)

# %% [code]
# Write rows
row = 1
reads_reader = pd.read_csv(reads_file, iterator=True)
for counts_reader in pd.read_csv(sum_file, chunksize=chunkrows):
    counts = counts_reader
    reads = reads_reader.get_chunk(chunkrows)
    cpms = 1e6 * counts.iloc[:,1:] / reads.iloc[:,1:].to_numpy()
    out = reads.join(cpms)
    print(row, out.iloc[0:1,0:1].to_numpy())
    out.to_csv(cpms_file, mode='a', header=None, index=False, float_format='%.2f')
    row = row + chunkrows

# %% [code]
