# Supplementary material for: A Molecular Landscape of Mouse Hippocampal Neuromodulation
Source: Front Neural Circuits. 2022 May 6;16:836930. doi: 10.3389/fncir.2022.836930 (PMC9120848; doi:10.3389/fncir.2022.836930)
Supplement: Supplementary file 1 [file Data_Sheet_1.ZIP › Supp_mats/2_Sift_comm_genes.ipynb]

# %% [code]
# This script sifts 1,749 genes encoding candidate communication genes from mapped exons and introns

import pandas as pd
import numpy as np

all_exon_file = 'Resources/expression_matrix_exons.csv'
all_intron_file = 'Resources/expression_matrix_introns.csv'
sift_file = 'Keys/Mouse_comm_genes.csv'

comm_exon_file = 'Products/Comm_exon_counts.csv'
comm_intron_file = 'Products/Comm_intron_counts.csv'

chunkrows = 1000

# %% [code]
# read sifter
sifter = list(pd.read_csv(sift_file, header = None)[0])
len(sifter)

# %% [code]
sifter

# %% [code]
header = pd.read_csv(all_exon_file, nrows=0, usecols=sifter)
header.to_csv(comm_exon_file, index=False)
header

# %% [code]
row = 1
for comm_exons in pd.read_csv(all_exon_file, chunksize=chunkrows, usecols=sifter):
    comm_exons.to_csv(comm_exon_file, mode='a', header=None, index=False)
    print(row, comm_exons.iloc[0:1,0:1].to_numpy())
    row = row + chunkrows

# %% [code]
header = pd.read_csv(all_intron_file, nrows=0, usecols=sifter)
header.to_csv(comm_intron_file, index=False)
header

# %% [code]
row = 1
for comm_introns in pd.read_csv(all_intron_file, chunksize=chunkrows, usecols=sifter):
    comm_introns.to_csv(comm_intron_file, mode='a', header=None, index=False)
    print(row, comm_introns.iloc[0:1,0:1].to_numpy())
    row = row + chunkrows

# %% [code]
