# Supplementary material for: A Molecular Landscape of Mouse Hippocampal Neuromodulation
Source: Front Neural Circuits. 2022 May 6;16:836930. doi: 10.3389/fncir.2022.836930 (PMC9120848; doi:10.3389/fncir.2022.836930)
Supplement: Supplementary file 1 [file Data_Sheet_1.ZIP › Supp_mats/5_Merge_annos_cpms.ipynb]

# %% [code]
# This script merges the SMART-Seq metadata and CPM-normalized expresion data for 73,347 samples

import pandas as pd
import numpy as np

anno_file = 'Resources/metadata.csv'
cpm_file = 'Products/Comm_cpms.csv'
dst_file = 'Products/Comm_annos_cpms.csv'
anno_sifter = ['sample_name', 'region_id', 'region_label', 'cluster_order', 'cluster_label', 'subclass_order', 'subclass_label', 'class_order', 'class_label']

# %% [code]
annos = pd.read_csv(anno_file, low_memory=False, usecols=anno_sifter)

# %% [code]
annos

# %% [code]
data = pd.read_csv(cpm_file, low_memory=False)

# %% [code]
merged = annos.merge(data, how='left', left_on='sample_name', right_on='sample_name')
merged

# %% [code]
merged.to_csv(dst_file, index=False)

# %% [code]
