# Supplementary material for: A Molecular Landscape of Mouse Hippocampal Neuromodulation
Source: Front Neural Circuits. 2022 May 6;16:836930. doi: 10.3389/fncir.2022.836930 (PMC9120848; doi:10.3389/fncir.2022.836930)
Supplement: Supplementary file 1 [file Data_Sheet_1.ZIP › Supp_mats/3_Sum_exons_introns.ipynb]

# %% [code]
# This script summ "communication" gene exon and intron counts

import pandas as pd
import numpy as np

exon_file = 'Products/Comm_exon_counts.csv'
intron_file = 'Products/Comm_intron_counts.csv'
sum_file = 'Products/Comm_summed_counts.csv'

chunkrows = 1000

# %% [code]
header = pd.read_csv(exon_file, nrows=0)
header.to_csv(sum_file, index=False)
pd.read_csv(sum_file)

# %% [code]
row = 1
exon_reader = pd.read_csv(exon_file, iterator=True)
for intron_reader in pd.read_csv(intron_file, chunksize=chunkrows):
    introns = intron_reader
    exons = exon_reader.get_chunk(chunkrows)
    sums = pd.DataFrame.join(exons.iloc[0:,0:1], exons.iloc[0:,1:] + introns.iloc[0:,1:])
    print(row, sums.iloc[0:1,0:1].to_numpy())
    sums.to_csv(sum_file, mode='a', header=None, index=False)
    row = row + chunkrows

# %% [code]
