# Supplementary material for: A Molecular Landscape of Mouse Hippocampal Neuromodulation
Source: Front Neural Circuits. 2022 May 6;16:836930. doi: 10.3389/fncir.2022.836930 (PMC9120848; doi:10.3389/fncir.2022.836930)
Supplement: Supplementary file 1 [file Data_Sheet_1.ZIP › Supp_mats/8_Cluster_means.ipynb]

# %% [code]
# This script calculates group CPM means for each of the 42 robust CA1 clusters

import pandas as pd
import numpy as np

samples_file = 'Products/Comm_CA1_annos_cpms.csv'
means_file = 'Products/Comm_CA1_means.csv'

# %% [code]
samples = pd.read_csv(samples_file, low_memory=False, index_col=["region_label","cluster_order","cluster_label"])
samples

# %% [code]
means = samples.iloc[:,7:].groupby(["region_label","cluster_order","cluster_label"]).mean()
means

# %% [code]
sample_count = samples.iloc[:,0:1].groupby(["region_label","cluster_order","cluster_label"]).count()
sample_count.rename(columns={"sample_name": "cells"}, inplace = True)

# %% [code]
sample_count.join(means).to_csv(means_file, float_format='%.2f')

# %% [code]
pd.read_csv(means_file, low_memory=False)

# %% [code]
