# Supplementary material for: A Molecular Landscape of Mouse Hippocampal Neuromodulation
Source: Front Neural Circuits. 2022 May 6;16:836930. doi: 10.3389/fncir.2022.836930 (PMC9120848; doi:10.3389/fncir.2022.836930)
Supplement: Supplementary file 1 [file Data_Sheet_1.ZIP › Supp_mats/1_Tally_sample_reads.ipynb]

# %% [code]
# This script tallies all mapped intron and exon reads for each of 73,362 SMART-Seq samples
# Tallies are summed and saved as CSV files for later use to convert counts to CPMs 

import numpy as np
import pandas as pd

exon_file = 'Resources/expression_matrix_exons.csv'
intron_file = 'Resources/expression_matrix_introns.csv'

exon_reads_file = 'Products/Mapped_exon_reads.csv'
intron_reads_file = 'Products/Mapped_intron_reads.csv'
summed_reads_file  = 'Products/Mapped_reads.csv'

chunkrows = 1000

# %% [code]
reads = pd.DataFrame({'sample_name': [], 'depth': []})
reads.to_csv(exon_reads_file, index=False)

# %% [code]
for data in pd.read_csv(exon_file, chunksize=chunkrows):
    depth = pd.DataFrame(pd.DataFrame.sum(data, axis=1, numeric_only=True))
    sample = pd.DataFrame(data.xs('sample_name', axis=1))
    reads = pd.DataFrame.join(sample, depth)
    print(reads)
    reads.to_csv(exon_reads_file, mode='a', header=None, index=False)

# %% [code]
reads = pd.DataFrame({'sample_name': [], 'depth': []})
reads.to_csv(intron_reads_file, index=False)

# %% [code]
for data in pd.read_csv(intron_file, chunksize=chunkrows):
    depth = pd.DataFrame(pd.DataFrame.sum(data, axis=1, numeric_only=True))
    sample = pd.DataFrame(data.xs('sample_name', axis=1))
    reads = pd.DataFrame.join(sample, depth)
    print(reads)
    reads.to_csv(intron_reads_file, mode='a', header=None, index=False)

# %% [code]
exon_reads = pd.read_csv(exon_reads_file)
exon_reads

# %% [code]
intron_reads = pd.read_csv(intron_reads_file)
intron_reads

# %% [code]
summed_reads = pd.DataFrame.join(exon_reads.iloc[0:,0:1], exon_reads.iloc[0:,1:] + intron_reads.iloc[0:,1:])
summed_reads

# %% [code]
summed_reads.to_csv(summed_reads_file, index=False)

# %% [code]
