# Supplementary material for: A Molecular Landscape of Mouse Hippocampal Neuromodulation
Source: Front Neural Circuits. 2022 May 6;16:836930. doi: 10.3389/fncir.2022.836930 (PMC9120848; doi:10.3389/fncir.2022.836930)
Supplement: Supplementary file 1 [file Data_Sheet_1.ZIP › Supp_mats/Downsampler.ipynb]

# %% [code]
import matplotlib.pyplot as plt
import pandas as pd
import numpy as np
import seaborn as sns

# fraction = 0.5 for very harsh 50% random downsampling by group
fraction = 0.5
fullscale = 1.2
samples_file = 'Products/Comm258_CA1_cpms_by_class.csv'

# %% [code]
# Map 0 not downsampled for reference
outfile = 'Products/Maps/Comm258_' + str(fraction) + '_0.png'
samples = pd.read_csv(samples_file, low_memory=False, index_col=["region_label","cluster_order","cluster_label"])
means = samples.iloc[:,7:].groupby(["region_label","cluster_order","cluster_label"]).mean()
row_maxes = means.max(axis=0)
norm_means = means.div(row_maxes).T
f, ax = plt.subplots(figsize=(20, 80))
sns.heatmap(norm_means, linewidths=.005, square=True, linecolor='lightgrey', vmin=0, vmax=fullscale, ax=ax)
plt.savefig(outfile)
plt.show()

# %% [code]
# maps 1-100 downsampled randomly by group according to "fraction" variable
count = 0
while (count < 100):   
    count = count + 1
    outfile = 'Products/Maps/Comm258_' + str(fraction) + '_0' + str(count) + '.png'
    print(count)
    samples = pd.read_csv(samples_file, low_memory=False, index_col=["region_label","cluster_order","cluster_label"])
    sub_samples = samples.groupby(["region_label","cluster_order","cluster_label"]).sample(frac=fraction)
    means = sub_samples.iloc[:,7:].groupby(["region_label","cluster_order","cluster_label"]).mean()
    norm_means = means.div(row_maxes, axis=1).T
    f, ax = plt.subplots(figsize=(20, 80))
    sns.heatmap(norm_means, linewidths=.005, square=True, linecolor='lightgrey', vmin=0, vmax=fullscale, ax=ax)
    plt.savefig(outfile)
    plt.show()

# %% [code]
