# Supplementary material for: A Molecular Landscape of Mouse Hippocampal Neuromodulation
Source: Front Neural Circuits. 2022 May 6;16:836930. doi: 10.3389/fncir.2022.836930 (PMC9120848; doi:10.3389/fncir.2022.836930)
Supplement: Supplementary file 1 [file Data_Sheet_1.ZIP › Supp_mats/Data_display.xlsx]

## Sheet: Readme
Table 1 and Figs. 1-9 in Smith and von Zastrow 2022, "A Molecular Landscape of Mouse Hippocampal Neuromodulation" are based on screenshots from this workbook.
Note that most of these worksheets are scrollable and must be scrolled to frame the necessary screenshot material.
Note also that numerical values represented in Figs only by color codes can be inspected here by clicking on cells and readind Excel formula line or by copying entire matrices in numerical form.
Table_1_42-Type_Taxonomy
Fig_1A_Canmarks
Fig_1B_Flatland
Fig_2_delta-strip
Figs_3-9_595_modulators_>10cpm
GPCR_Galpha_prefs	Tabulates data resources upon which the present assignment of GPCRs to Galpha preference categories is based.
1,111_modulators_>10cpm	1,111 genes, out of 1,746 "Mapper.xlsm" candidates, that are highly expressed (mean cpm >10) in at least one of 42 CA1 neuron types.

## Sheet: Table_1_42-Type_Taxonomy
		Class	GABAergic																													Glutamatergic
		Subclass	Lamp5								Sncg							Vip									Sst				PV	CA1
		Supertype Label	Lamp5 Lhx6					Lamp5 Pdlim5			Ntng1 HPF			Sncg Krt73		Sncg Jam2 Npy2r		Vip Cp Rspo1			Vip Cbln4 HPF			Vip Igfbp6			Sst Lmo1 HPF	Sst Ctsc HPF			Pvalb Vipr2	CA1-ve Gpc3		CA1 Lefty1								CA1-do Plekhg1
		Supertype ID	4					5			10			9		11		15			17			18			23	30			33	82		83								84
		Type Label	Lamp5 Lhx6	Lamp5 Lhx6	Lamp5 Lhx6	Lamp5 Lhx6	Lamp5 Lhx6	Lamp5	Lamp5	Lamp5	Ntng1 HPF	Ntng1 HPF	Ntng1 HPF	Sncg	Sncg	Sncg	Sncg	Vip	Vip	Vip	Vip HPF	Vip HPF	Vip HPF	Vip Igfbp6	Vip Igfbp6	Vip Igfbp6	Sst HPF	Sst HPF	Sst HPF	Sst HPF	Pvalb Vipr2	CA1-ve	CA1-ve	CA1	CA1	CA1	CA1	CA1	CA1	CA1	CA1	CA1-do	CA1-do	CA1-do
		Type ID	5	6	7	8	9	10	11	12	26	29	30	33	34	37	39	49	50	51	54	55	56	59	60	61	78	102	103	104	122	335	336	337	338	339	340	341	342	344	345	346	347	348
		Number of Cells	140	100	300	149	23	28	53	48	63	78	18	25	61	17	43	51	22	93	47	37	112	33	18	19	33	58	60	51	27	17	37	194	128	122	81	25	51	68	21	97	145	512		3305	1807	1498	3305
		Legacy Hints	Neurogliaform					Neurogliaform			Trilaminar / Radiatum					Cck+		Vip+ / Bipolar / Bitufted			Vip+ / Bipolar / Bitufted			Vip+ / Bipolar / Bitufted			Sst+	Sst+			Parvalbumin+ / Chandelier	Ventral CA1 Pyramidal		CA1 Pyramidal								Dorsal CA1 Pyramidal
		MET Hints	Lamp5-2					Lamp5-1								Sncg-1		Vip-4,5									Sst-13				Pvalv-5

## Sheet: Fig_1A_Canmarks
595
																																														log ( rowmax )	delta
		Class	GABAergic																													Glutamatergic
		Subclass	Lamp5								Sncg							Vip									Sst				PV	CA1
		Supertype ID	4					5			10			9		11		15			17			18			23	30			33	82		83								84
		Type ID	5	6	7	8	9	10	11	12	26	29	30	33	34	37	39	49	50	51	54	55	56	59	60	61	78	102	103	104	122	335	336	337	338	339	340	341	342	344	345	346	347	348
	Protein Product	Gene																																												I	I
8090	parvalbumin	Pvalb	0.000648834	0.0016618	0.00591248	0.00172854	0.0110249	3.58645e-05	0.000189036	0.000186509	0.00863766	0.000829103	0.00389194	0.0212928	0.0041367	0.00129583	0.00270377	0.00746806	0.00809168	0.00180802	0.00101504	0.00140838	0.000455878	0	0	0.00338384	0.0498609	0.0225859	0.197193	9.93488e-05	1	0.000928001	0	0.000117859	0.000193001	0	0.000157841	0	0	8.06033e-05	0	3.74964e-05	7.09064e-05	0.00024155		3.19399	0.991235
7010	somatostatin	Sst	1.69237e-05	1.35385e-05	2.48162e-05	0.00203834	5.74053e-06	0.000122071	1.31506e-05	1.288e-05	3.22924e-05	2.83216e-05	1.56332e-05	6.02277e-06	2.05277e-05	7.28118e-06	3.59276e-05	0.000123125	8.07642e-06	2.73705e-05	3.478e-05	2.1113e-05	1.73275e-05	1.4472e-05	2.43261e-05	4.90245e-05	1	0.604386	0.409714	0.445905	1.04554e-05	6.95248e-06	7.96103e-05	2.67555e-05	1.24147e-05	0.000217563	3.2657e-06	0	6.82486e-05	0.0116857	0.000489326	3.07209e-05	7.23549e-06	9.84779e-06		4.4816	0.964015
8020	Vesicular glutamate transporter 2	Slc17a6	0	0	0.000152471	0.00101237	0	0	0	0	0	0.000711254	0	0	0	0	0	0.00085373	0	0.000500217	0	0	0.00784798	0	0	0	0	0	0	0.0373044	0.00917783	0	0	0.12229	0.0483962	0.0322172	0.00213604	0	0	0.0397744	1	0.868509	0.476085	0.10009		1.54557	0.957389
7010	neuropeptide Y	Npy	0.140197	0.358082	0.233976	0.027609	0.00207841	0.195038	0.45473	1	0.0968021	0.0463069	1.14049e-05	0.180147	0.0121136	0.0280386	0.00381575	2.54248e-05	3.20091e-05	0.000121465	7.13956e-05	0.000400944	0.000113048	1.34849e-05	1.19839e-05	0.00152634	0.251043	0.207907	0.43075	0.325227	0.0224876	0	0	2.47927e-06	0	3.1119e-05	0	0	9.03129e-06	1.74628e-05	0	0.000514374	1.41368e-05	7.68319e-07		4.15926	0.926359
8090	calbindin 2 (calretinin)	Calb2	0.000674294	5.76393e-05	7.74885e-05	0.000120023	0.000304459	2.87539e-05	0.000101648	3.04306e-05	0.00167045	0.0144365	0.00278502	9.52147e-06	0.00734387	0.00799392	0.001234	0.240173	0.588041	0.542217	0.221702	0.172561	0.366215	0.583108	1	0.413709	0.0215357	8.43215e-05	0.00752214	0.000466155	0.000324699	0.00210916	0.000181456	0.000110131	4.04005e-05	1.00088e-05	6.79164e-05	1.37142e-05	0.00168901	4.35778e-05	0	2.26319e-05	2.01224e-05	1.93585e-05		3.73398	0.921979
7010	vasoactive intestinal polypeptide	Vip	1.53664e-05	1.84997e-05	1.9064e-05	1.0419e-05	1.6125e-05	2.37851e-05	3.16036e-05	1.54725e-05	0.000161779	0.00605251	0.00153722	4.59157e-05	0.417015	0.309261	5.55326e-05	0.58549	1	0.749644	0.238729	0.497001	0.0582184	0.00757253	0.212427	0.259158	6.54841e-05	9.39564e-06	1.91167e-05	2.42915e-05	7.21738e-06	0	0	0	0	0	2.88824e-06	0	0	1.21264e-06	0	2.33299e-06	0	0		4.41455	0.918472
5550	5-hydroxytryptamine 3A; 5HT 3A	Htr3a	0.000699271	2.18811e-05	6.33255e-05	2.03279e-05	0	0.0122391	0.0261496	0.00143392	0.263869	0.446206	0.736963	0.062514	0.258498	1	0.890277	0.438406	0.257014	0.0959043	0.593026	0.275851	0.654069	0.128851	0.257891	0.258446	0.00111654	0.00118765	0.00138003	0.00309297	8.42792e-05	0	0.000480418	0	3.4556e-05	0	0.000131461	0	0	0	0	0	0	0		3.36983	0.861807
7010	cholecystokinin	Cck	0.163966	0.170281	0.0588346	0.0867385	0.277976	0.0152725	0.0183968	0.120409	0.510541	0.0700638	0.395386	1	0.8421	0.81559	0.291601	0.0021427	0.0357114	0.000511472	0.000398173	0.00298898	0.017901	0.000503342	0.0135228	0.0276233	5.98278e-05	0.000650788	0.0032789	0.000181311	0.108776	0.129899	0.136584	0.123138	0.192382	0.274055	0.20851	0.265624	0.157416	0.19876	0.177184	0.241571	0.323977	0.269309		3.90797	0.83537
8040	nitric oxide synthase 1, neuronal	Nos1	0.755732	1	0.635054	0.466754	0.273707	0.0826429	0.077813	0.104125	0.00448658	0.0754449	0.173071	0.0502835	0.0159501	0	0.0811801	0.0962384	0.386489	0.242348	0.199278	0.583972	0.0488364	0.0375914	0.000995969	0.00100606	0.0152815	0.0418456	0.041503	0.0282711	0.0626277	0.345405	0.342048	0.148668	0.215477	0.275298	0.414055	0.375983	0.527125	0.0967509	0.110341	0.00536674	0.00154524	0.0960485		2.42126	0.81618
8020	Vesicular glutamate transporter 1	Slc17a7	0.00122918	0.00063906	0.0012351	0.00389197	0.00243501	0.0047002	0.00369546	0.00101926	0.00381151	0.000665077	0.000783996	0.000973074	0.00116441	0.00103941	0.00139901	0.00502741	0.00613116	0.005746	0.00347295	0.00192212	0.00121055	0.00358339	0.00472937	0.00160534	0.00144377	0.0023316	0.000301643	0.0022682	0.000377918	0.382069	1	0.797799	0.71759	0.761131	0.775074	0.698972	0.874285	0.653398	0.905175	0.587151	0.476025	0.626366		2.99403	0.796979
8060	CaM kinase II beta	Camk2b	0.113811	0.0934069	0.0854721	0.0970349	0.0750249	0.116918	0.148132	0.127867	0.123137	0.0933471	0.0976919	0.0537538	0.077907	0.138388	0.130908	0.134509	0.121992	0.12865	0.10271	0.116779	0.133848	0.120697	0.210549	0.144294	0.0857026	0.0866887	0.0616444	0.110867	0.119588	0.353939	0.391514	0.593348	0.610303	0.592904	0.523359	0.568313	0.55906	0.515202	0.551059	0.924477	0.845567	1		3.02088	0.749259
8060	CaM kinase II alpha	Camk2a	0.116892	0.0575118	0.0539992	0.0880759	0.0601095	0.167913	0.132502	0.109171	0.0902187	0.0850672	0.0706422	0.017094	0.0714161	0.146914	0.0817991	0.262241	0.162026	0.216312	0.14204	0.13336	0.179677	0.487451	0.194515	0.296097	0.0692174	0.0349936	0.0897336	0.0859534	0.161735	0.230245	0.455953	0.732423	0.826619	0.820608	0.570464	0.687888	0.774631	0.602138	0.722878	0.983742	0.915536	1		356.904	0.702737
8010	glutamic acid decarboxylase (67kD)	Gad1	0.682338	0.868547	0.946263	0.740489	0.559639	0.884147	1	0.920256	0.88032	0.300071	0.278514	0.549724	0.361514	0.309247	0.310774	0.240925	0.222659	0.239289	0.255242	0.237773	0.304477	0.365462	0.320319	0.295095	0.174892	0.380634	0.319832	0.267018	0.408981	0	0	3.89253e-05	2.09857e-05	0.00055061	9.57026e-05	0	2.72372e-05	4.55533e-05	0	0.000344919	0.000139969	6.52278e-05		3.67341	0.692054
8010	glutamic acid decarboxylase (65kD)	Gad2	0.83008	0.920592	0.748539	0.643714	0.219997	0.819051	1	0.943456	0.726892	0.452483	0.334688	0.25579	0.329512	0.236237	0.520679	0.294726	0.222086	0.291259	0.351756	0.35983	0.376228	0.641855	0.48744	0.319019	0.396069	0.303027	0.425876	0.386236	0.219759	8.32819e-05	0	0.000418055	0	2.41196e-05	9.03204e-05	0	0	0.000657489	0	0.000374465	9.37432e-06	7.75247e-05		3.04434	0.681497
8020	Vesicular GABA transporter; VGAT	Slc32a1	0.769329	0.762097	0.792857	0.716529	0.566885	0.68406	1	0.934937	0.909099	0.820395	0.83185	0.806516	0.812474	0.911828	0.940623	0.665975	0.831954	0.639081	0.889222	0.64832	0.786708	0.692978	0.497679	0.735083	0.852116	0.793326	0.820411	0.818254	0.991648	0	0.0114542	0.00118428	0.000270103	0	0	0	0	0.000929578	0	0.000658876	0	0.000124082		1.79894	0.464955

## Sheet: Fig_1B_Flatland
595
																																														log ( rowmax )	delta
		Class	GABAergic																													Glutamatergic
		Subclass	Lamp5								Sncg							Vip									Sst				PV	CA1
		Supertype ID	4					5			10			9		11		15			17			18			23	30			33	82		83								84
		Type ID	5	6	7	8	9	10	11	12	26	29	30	33	34	37	39	49	50	51	54	55	56	59	60	61	78	102	103	104	122	335	336	337	338	339	340	341	342	344	345	346	347	348
	Protein Product	Gene																																												I	I
8030	SH3 and ankyrin repeats 1	Shank1	0.542599	0.455122	0.511379	0.492709	0.519678	0.494226	0.417857	0.479448	0.472248	0.391491	0.432699	0.540693	0.539865	0.610368	0.377794	0.599877	0.711837	0.571129	0.51512	0.546126	0.459893	0.522603	0.463763	0.579026	0.411867	0.477045	0.478524	0.347512	0.518369	0.387135	0.433898	0.608663	0.758138	0.888443	0.686682	0.692961	0.603979	0.94799	0.575036	0.871882	1	0.782182		2.29865	0.445906
8030	discs large 2; PSD-93	Dlg2	0.798058	0.524482	0.460315	0.542659	0.704749	0.379731	0.362581	0.394956	0.375315	0.414923	0.75792	0.209472	0.512203	0.40833	0.386195	0.682314	0.764889	0.85668	0.763277	0.635763	0.540157	0.750679	0.543537	0.796133	0.756042	0.414041	0.36368	0.252171	1	0.595968	0.42981	0.556542	0.566372	0.668212	0.73129	0.678087	0.547566	0.836913	0.558472	0.692584	0.772491	0.702142		3.00865	0.422251
7060	secretogranin V	Scg5	0.550349	0.428254	0.471714	0.575793	0.594854	0.541202	0.476367	0.604634	0.680945	0.624584	0.662077	0.491769	0.564327	0.528074	0.458059	0.802141	0.641352	0.674905	0.800891	0.701949	0.75563	0.834025	0.725328	0.741965	0.989737	0.95851	1	0.616134	0.643393	0.518022	0.442328	0.488467	0.485092	0.408988	0.394725	0.460382	0.379015	0.447624	0.395991	0.526214	0.534506	0.503659		3.13108	0.41161
2050	G protein, alpha inhibiting 2	Gnai2	0.504983	0.394146	0.608153	0.630661	0.652935	0.648258	0.503432	0.533093	0.485838	0.583015	0.561233	0.31681	0.435448	0.571529	0.624635	0.631059	0.628958	1	0.916195	0.93481	0.671278	0.772406	0.754717	0.825246	0.495494	0.543832	0.478245	0.925667	0.369062	0.46663	0.524949	0.670803	0.689547	0.601633	0.58339	0.518787	0.648382	0.645289	0.376693	0.653154	0.474944	0.604633		1.96145	0.403415
8030	syntaxin 1B	Stx1b	0.563316	0.466707	0.532319	0.509261	0.426864	0.604362	0.629979	0.435463	0.528717	0.597126	0.658824	0.492862	0.42339	0.564029	0.588612	0.370062	0.36743	0.440161	0.423199	0.342982	0.48464	0.451853	0.581534	0.326264	0.604075	0.49141	0.504996	0.419717	0.884068	0.811906	0.806606	0.837145	0.718642	0.815035	0.759106	0.699424	0.838532	0.94538	0.82826	1	0.874404	0.931866		2.12178	0.400475
2050	G protein, beta 5	Gnb5	0.693175	0.73398	0.663713	0.668289	0.738261	0.58129	0.516381	0.563538	0.62973	0.575175	0.519134	0.529356	0.580305	0.461722	0.53498	0.545505	0.432272	0.489062	0.576956	0.519355	0.522047	0.510736	0.501189	0.447078	0.495488	0.609342	0.570663	0.558957	0.656593	0.628796	0.625324	0.679895	0.616651	0.550185	0.664764	0.753815	0.780835	0.622527	0.982357	0.988887	1	0.799146		2.63946	0.387379
8060	calmodulin 3	Calm3	0.529667	0.477119	0.569628	0.602365	0.547648	0.554076	0.493083	0.446475	0.481131	0.655788	0.696198	0.589891	0.650815	0.626775	0.671024	0.605073	0.601628	0.51105	0.561514	0.520276	0.622908	0.591155	0.548383	0.644742	0.512562	0.558633	0.492623	0.530074	0.501428	0.562355	0.728279	0.734324	0.787785	0.874317	0.683455	0.711825	0.692296	0.689404	0.812486	0.870861	0.80373	1		2.77946	0.381833
2090	protein interacting with C kinase 1	Pick1	0.6578	0.774412	1	0.910809	0.880755	0.852777	0.750084	0.801825	0.569257	0.549471	0.498573	0.730684	0.587752	0.388767	0.576005	0.618519	0.505624	0.777904	0.569514	0.523417	0.607077	0.52911	0.37659	0.805671	0.607754	0.530094	0.611312	0.681799	0.897904	0.756201	0.617432	0.493746	0.50866	0.527256	0.599381	0.746525	0.600305	0.446391	0.576552	0.446092	0.505166	0.469515		1.94976	0.378915
1040	GABA B receptor subunit 1	Gabbr1	0.552375	0.533191	0.617432	0.629067	0.538018	0.555869	0.627102	0.591684	0.81633	0.734798	0.650326	0.617412	0.731319	0.51845	0.611329	0.567401	0.610238	0.617907	0.583656	0.577788	0.610142	0.689193	0.585576	0.739061	0.664112	0.807601	0.811356	0.724131	0.623487	0.467577	0.600242	0.708011	0.686647	0.730994	0.651827	0.615329	0.60774	0.749307	0.686437	0.973594	1	0.917692		2.60784	0.343128
8080	cAMP responsive element binding 3	Creb3	0.684684	0.678197	0.680164	0.780398	0.62822	0.722096	0.649281	0.617958	0.751401	0.8275	0.734695	1	0.834614	0.709971	0.802362	0.560165	0.545	0.719775	0.712752	0.777884	0.908632	0.529049	0.78709	0.701475	0.866211	0.895248	0.833122	0.867668	0.770348	0.498908	0.494718	0.524766	0.521807	0.509073	0.515566	0.52369	0.534516	0.496416	0.45631	0.518624	0.581545	0.529975		2.30879	0.334588
2050	G protein, alpha 11	Gna11	0.724393	0.662041	0.688521	0.706671	0.751797	0.874283	0.687195	0.777011	0.602736	0.604375	0.463563	0.677213	0.54281	0.596944	0.734668	0.390913	0.62286	0.561516	0.489689	0.508251	0.590305	0.652936	0.501727	0.52169	0.509306	0.504654	0.611772	0.572131	0.531625	0.793722	0.758918	0.806814	0.888731	0.921408	0.821407	1	0.994604	0.730734	0.799489	0.809126	0.734381	0.904648		2.18016	0.326157
2060	RAB8A, RAS oncogene family	Rab8a	0.756613	0.801763	0.788362	0.73298	0.820309	1	0.707981	0.871055	0.587844	0.663115	0.577493	0.761825	0.671145	0.901777	0.897932	0.603673	0.621639	0.76026	0.913652	0.598072	0.808109	0.786024	0.676289	0.923722	0.782378	0.622138	0.708857	0.806518	0.584177	0.605895	0.487855	0.625465	0.57126	0.494699	0.617518	0.555356	0.663676	0.570928	0.498655	0.485848	0.470524	0.503982		2.03988	0.31982
8060	calmodulin 1	Calm1	0.892421	0.872214	0.645158	0.692568	0.627599	0.749715	0.753529	0.920381	0.788543	0.593501	0.514429	0.567493	0.629582	0.533701	0.500187	0.484471	0.6435	0.622994	0.61704	0.70099	0.61172	0.58449	0.586151	0.538696	0.702847	0.545157	0.53713	0.679218	0.627201	0.896545	0.815533	1	0.918017	0.864057	0.925591	0.999062	0.912974	0.939799	0.784982	0.796215	0.820052	0.848273		3.76332	0.285763
8030	vesicle-assoc membrane protein 2	Vamp2	0.746011	0.722779	0.758743	0.75112	0.68087	0.792555	0.82545	0.75344	0.642639	0.756538	0.701219	0.654997	0.609265	0.756695	0.810825	0.583472	0.614548	0.536424	0.626	0.566167	0.712864	0.752256	0.736766	0.736894	0.673777	0.634186	0.608845	0.548202	0.661223	0.837406	0.981958	0.822124	0.710971	0.741972	0.806084	0.863461	0.836759	1	0.883048	0.784427	0.731222	0.734199		3.14862	0.275893
2050	G protein, beta 1	Gnb1	0.822537	0.815297	0.943827	0.858346	0.803202	0.784477	0.964325	0.962415	0.682269	0.747134	0.622904	1	0.784301	0.690969	0.773896	0.771454	0.723306	0.754632	0.628593	0.620054	0.766995	0.717591	0.423768	0.886352	0.658321	0.565535	0.708764	0.559578	0.733419	0.604248	0.863515	0.751013	0.757141	0.84006	0.797756	0.710294	0.795301	0.799835	0.764742	0.738787	0.808406	0.793347		173.298	0.248812

## Sheet: Fig_2_delta-strip
595
	Class			GABAergic																													Glutamatermic
	Subclass			Lamp5								Sncg							Vip									Sst				PV	CA1
	Supertype ID			4					5			10			9		11		15			17			18			23	30			33	82		83								84
	Type ID			5	6	7	8	9	10	11	12	26	29	30	33	34	37	39	49	50	51	54	55	56	59	60	61	78	102	103	104	122	335	336	337	338	339	340	341	342	344	345	346	347	348
Class
5560	TRP M 5	Trpm5		0.00176677	0	0.00258415	0.00341397	0	1	0	0	0.00679573	0	0	0	0	0	0	0.0025033	0	0.00145216	0.00200659	0	0.00364836	0	0	0	0	0	0	0	0	0	0	0.00205632	0	0.00334431	0	0	0	0	0	0.00705624	0.000907605	0.00557814		1.09532	0.998948
5540	nicotinic ACh beta 3	Chrnb3		0	0.000502948	0.00477299	0.00602989	0	0	0	0	0	0	0	0	0	0	0	0	0	0	0	0	0	0	0	0	1	0.0225073	0.128426	0	0	0	0	0	0	0	0	0	0	0	0	0	0	0		1.51188	0.996043
8020	Vesicular acetylcholine transporter	Slc18a3		0	0	0	0	0	0	0	0	0	0	0	0	0	0	0.0503645	0	0.151864	1	0	0	0	0	0	0	0	0	0	0	0	0	0	0	0	0	0	0	0	0	0	0	0	0		1.53502	0.995068
5190	K modifier G 4; Kv6.4	Kcng4		0.0181263	0.000378766	0.00366844	0.00146304	0	0	0.0461264	0.0911177	0.00662439	0	0	0.00301077	0	0	0	0	0	0.000442435	0	0	0.00228863	0	0	0	0	0	0.00386272	0	1	0	0.0433361	0	0	0	0.01326	0	0	0.0101224	0	0	0	0		1.5934	0.994053
8010	choline acetyl transferase	Chat		0	0	0.000494367	0.000451553	0	0	0	0.00305678	0	0	0	0	0.00271436	0	0.00918511	0	0.218443	1	0.00186854	0	0.00713103	0	0	0	0	0	0	0	0	0	0	0	0.000751806	0	0	0	0	0	0	0	0.000576417	0		1.28471	0.994032
5930	anoctamin 1	Ano1		0.00162658	0	0.00173691	0.0320732	0	0	0.00244708	0.00956481	0.00128613	0.0475606	1	0.10012	0	0	0.00384	0	0.00301584	0.0430542	0.00396268	0	0.00280762	0.00708467	0.00307219	0.0317618	0.00246053	0.001755	0	0.00155968	0.00818898	0	0	0.0130965	0.0041949	0.00281137	0.00497262	0	0	0	0	0.005457	0.00907755	0.00683367		1.33206	0.991331
8090	parvalbumin	Pvalb		0.000648834	0.0016618	0.00591248	0.00172854	0.0110249	3.58645e-05	0.000189036	0.000186509	0.00863766	0.000829103	0.00389194	0.0212928	0.0041367	0.00129583	0.00270377	0.00746806	0.00809168	0.00180802	0.00101504	0.00140838	0.000455878	0	0	0.00338384	0.0498609	0.0225859	0.197193	9.93488e-05	1	0.000928001	0	0.000117859	0.000193001	0	0.000157841	0	0	8.06033e-05	0	3.74964e-05	7.09064e-05	0.00024155		3.19399	0.991235
1020	adrenoceptor beta 2	Adrb2		0.00715338	0.0198632	0.0936085	0.123668	1	0	0	0	0	0	0	0	0	0	0	0	0	0	0	0	0	0	0	0	0	0	0	0	0	0	0	0.0144167	0.0193423	0	0	0.0588854	0	0	0.0447928	0.00729017	0	0		1.27091	0.990512
5540	nicotinic ACh alpha 2	Chrna2		0.000786394	0	0.000380411	0	0	0	0	0	0	0	0	0	0.00529411	0.056716	0	0	0	0	0	0	0	0	0	0	1	0	0	0	0	0	0	0.00930885	0.0107932	0.00631731	0.0115629	0.187151	0.0288687	0.0138358	0.0197199	0.00750934	0.0113237	0.0337611		1.17428	0.990163
1010	vasoactive intestinal peptide receptor 2	Vipr2		0.0272191	0	0.000729241	0.00228157	0.00389676	0	0	0	0	0	0	0	0	0	0	0.026567	0.106531	0.114338	0	0.0404648	0	0	0	0.0881439	0	0	0	0	1	0	0	0.000464875	0	0	0.00454418	0.00370999	0	0	0	0	0	0		1.34267	0.989783
5920	aquaporin 5	Aqp5		0.00611316	0	0	0.00391021	0	0	0	0	0	0.000865263	0	0	0.0305907	0.0115239	0.00100805	0.0656369	1	0.274265	0	0.0248107	0	0	0.0508343	0	0	0	0	0	0	0	0	0	0	0	0	0	0	0	0	0	0	0		1.7366	0.988547
8080	FBJ osteosarcoma oncogene B	Fosb		0.00583626	0.00293424	0.0203162	0.00275511	0	0.0186038	0	0.0134344	0	0	0	0	0	0.0167046	0.00457696	0	0	0.0185045	0	0	0	0	0	0	0	0.000628844	0.00568305	0	0.00151844	0.00610323	0.0529151	0.0403905	0.0163967	0.00547757	0.000481916	0	0.0142711	1	0.0850748	0.0453379	0.0487601	0.0531041		1.71509	0.988297
1010	galanin receptor 1	Galr1		0	0	0	0.000549877	0	0	0	0	0	0.209412	0	0	0	0	0.0437681	0	0	0.0694428	0	0	0.0862219	0	0	0	0	0.0558966	0	1	0	0	0	0	0	0	0.000802777	0	0.0187048	0.0020807	0	0	0	0.00310336		1.43153	0.988049
5120	Na type IV; beta	Scn4b		0	0.00104853	0.000170233	0.000337465	0	0	0	0	0	0	0	0	0	0	0	0	0	0	0.000864631	0.00127012	0	0	0	0	0	0.00432391	0.00245161	0.00990795	0.00268948	0	0	0.00542851	0.0214851	0.0257997	0.00233234	0	0.00825278	0.0050596	0.0208434	0.23834	0.20919	1		1.50739	0.986346
5520	GABA A theta	Gabrq		0	0	0	0	0	0.0059332	0	0	0	0.0241114	0	0	0	0.251601	0.0184428	0	0	0.208273	0	0	0	0	0	0	0.00514534	0	0	0	0	1	0	0.0284578	0	0	0	0	0.00342501	0.0435002	0	0	0	0		1.28471	0.985637
1010	endothelin receptor type A	Ednra		0.000732983	0.00101813	0	0.0102913	0.0042322	0	0	0	0.00665934	0	0	0	0	0.0051071	0	0	0	0	0	0	0	0.00314067	0.00572795	0	0.0860963	0.0137892	0.00997113	0	0	0	0.0332977	1	0.0579634	0.00219046	0.259099	0	0	0.0891208	0	0.00558978	0.000971903	0.000414908		1.19692	0.985478
1010	thyrotropin releasing hormone receptor	Trhr		0.00024023	0.00026716	0.000513165	0.000532229	0	0.000584472	0.0499207	0.350776	0.000755617	0.00487268	0	0.00138449	0.000478919	0.197405	0.0209223	0.00124819	0.000554687	0.00214135	0.000737145	0	0.00015902	0.00109646	0.00066756	0	0.00125449	0.00588791	0.01604	0.000926321	0.000594827	1	0.0458718	0.000395798	0.000446832	0.000595672	0	0	0	0.00037072	0	0.000151913	0.000200138	0.000365049		1.99501	0.982723
7010	calcitonin/calcitonin-related polypeptide, alpha	Calca		0.00136952	0.00509057	0.00291673	0.00197967	0.016431	0	0	0	1	0.000721419	0	0.00351932	0.337594	0	0	0	0	0.00283692	0	0	0	0	0	0	0.0719101	0.00386193	0.26598	0	0.000245393	0.00977915	0.00284129	0	0	6.13321e-05	0	0	0	0	0	0	0	0		2.43848	0.982265
8060	phosphodiesterase 6C, cGMP specific, cone, alpha prime	Pde6c		0.000791727	0	0.00639511	0.0284088	0.0573936	0	0.024028	0.00181603	0	0.018476	0	0	0	0	0.00548092	0.00214522	0	0	0.00943505	0.00531244	0.0866028	1	0.111236	0	0.137727	0	0	0	0	0	0	0.00676754	0	0	0	0	0	0.00450538	0.150614	0.0568595	0.0203904	0.0165691		1.16236	0.981684
7010	endothelin 3	Edn3		0.000355058	0	0	0.0012959	0	0	0	0	0	0.00295829	0	0	1	0.739226	0.0467646	0	0	0	0	0	0	0	0	0.00353855	0	0	0	0	0	0	0	0	0	0	0	0	0	0	0	0	0	0		1.36026	0.980631
8010	aromatic amino acid decarboxylase	Ddc		0.00174628	7.78972e-05	0.000452513	0.00119614	0.000375951	0	0.00239812	0.000206285	0.000167485	0	0.0035985	0	0.0129901	0.000501389	0.00046214	0	0.000411343	0	0.015093	0.000256482	0.00518599	0	0	0	0.00338233	0.0102521	0.0271517	0.000522067	0	0.600564	0.0752651	0.000120494	6.94883e-05	0.000220153	0.013609	1	0.0190774	0.0582337	0.000447033	0.000170172	0.000513229	0.000797797		2.2683	0.979134
2050	G protein, alpha 14	Gna14		0.0001816	0.000410916	0.000155213	0.000611798	0	0	0	0.000510499	0.00029901	0.00141772	0.00114143	0	0.00181008	0	0.00684072	0.00324602	0	0.000265956	0	0.0282205	0.0215556	0.121974	0.104415	0	1	0.0175605	0.56363	0.00494034	0	0	0.000684734	0.00232368	0.000995439	0.000753048	0.0015557	0	0.000880468	0.0073456	0	0.0106643	0.0028481	0.00109105		1.89037	0.977846
1080	frizzled class receptor 7	Fzd7		0	0	0.00595616	0	0	0	0	0	0	0	0	0	0	0	0	0	0	0	0	0	0	0	0	0	0	0	0	0	0	1	0.329599	0.00138057	0.00859285	0.194914	0.16002	0.16769	0.00261054	0.0378894	0.0244238	0	0	0.0045249		1.14342	0.977132
7010	neurotensin	Nts		0	0	0.000431874	9.83169e-05	0	0	0	0	0	0	0	0	0	0	0	0	0	0	0	0	0	0	0	0	0	0	0	0	0	0.0059978	0.0263924	0.378961	0.00350836	0.000584201	0.000202968	0	0.00229966	1	0.376331	0.10473	0.037566	0.00133186		2.09063	0.977111
2050	G protein, gamma 11	Gng11		0	0.00942386	0.000431842	0	0	0.164278	0	0	0	0	0	0	0.0440013	0.319272	1	0	0	0	0	0.203139	0.0334958	0	0	0	0	0	0	0	0	0	0	0.0135724	0.0260613	0.00174307	0.00727874	0	0	0.00305602	0	0.0653326	0.0425373	0.023253		1.01313	0.976662
1090	GPCR 101	Gpr101		0	0	0	0	0	0	0	0	0	0	0	0	5.95783e-05	0	0	0	0	0.0131105	0.000127519	0.00985041	0.0286525	0.151994	0.17255	0.0195207	0	0	0	0	0	1	0.181607	0.0201602	0.0291288	0.014343	0.123164	0.106416	0.0482935	0.020171	0.00389123	0.0219702	0.0084362	0.0126729		2.55753	0.975948
8020	Vesicular glutamate transporter 3	Slc17a8		0.000531097	0	2.4088e-05	0.000133419	0.00117977	0	0	0	0.109778	0.0540849	0.607616	1	0.132419	0	0	7.72955e-05	0	0	7.90025e-05	0.00701496	0	0	0	0	0.00119821	0.0255822	0.0654699	0	0.000608271	0.00517323	0.000103101	0	0	0	0	0	0	0	0	0	0	0		2.65857	0.97534
7090	neurexophilin 2	Nxph2		0.107951	0.0537143	0.0385049	0.310146	1	0	9.55723e-05	0	0	0	0	0	0	0.0107834	0.0165623	0	0	5.3862e-05	0.000129551	0.000296133	0	0	0.00894097	0	0.00871308	0.0192348	0.0695547	0.00851633	0.365845	0	0.000143539	2.62928e-05	0.00012751	4.68348e-05	0	0	0.000112978	6.54511e-05	0.000227778	0	0	2.34645e-05		2.48362	0.975126
7090	calcitonin-related polypeptide, beta	Calcb		0.0390842	0.0122981	0.00390534	0.0186482	0	0	0	0	0.68156	0	0	0.154853	1	0	0	0	0	0	0	0	0	0	0	0	0.099807	0	0	0	0	0.0190927	0	0	0	0	0	0	0	0	0	0	0	0		1.82972	0.974896
1090	GPCR 39	Gpr39		0.00228609	0.000719265	0.000603091	0.000440841	0	0.00185006	0	0.00109863	0	0.236883	1	0	0.00106587	0.00384404	0.022557	0.0759127	0	0.00819078	0.0392763	0.00457551	0.000363179	0	0	0.309343	0	0	0.000881106	0.00241609	0	0.0419083	0.0121685	0.0150129	0.0549207	0.0217511	0.034132	0.038641	0.00137305	0.00583424	0.00397266	0.0263096	0.0268386	0.0802488		1.44301	0.97377
7010	tachykinin 1	Tac1		0.0151646	0.0187964	0.0115066	0.122908	0.722225	0.000944452	2.53567e-05	1.21453e-05	2.95652e-05	8.36253e-06	3.73156e-05	0	0.000260114	0	4.63796e-05	0	5.70497e-05	7.6162e-05	0	0	0.000185022	0	0	0	0.000533354	0.2272	1	0.0064588	0.0770401	0	0.0025377	7.67882e-05	0	0	0.000113293	0.0020841	9.62148e-05	0.00466512	0.000684131	0	0	1.13603e-05		3.33707	0.970396
5560	polycystin 2 like 1, TRP cation; TRPP2	Pkd2l1		0.0718575	0.00729615	0.00249549	0.060725	0.0463752	0	0.0106056	0.00646455	0.00670264	0.00292908	0.00808574	0	0.0175848	0	0.00600864	0.010064	0	1	0.0522276	0.631851	0.00393916	0.00734309	0	0.0162094	0.00340819	0.00289635	0.0090255	0.0643039	0.0100404	0.00994999	0.00807056	0.00800538	0.0411167	0.00659303	0.030391	0.0604765	0.0480979	0.00306407	0.0070185	0.0025618	0.00357278	0.0144841		1.09064	0.968248
1010	neuropeptides B/W receptor 1	Npbwr1		0.0405563	0.00380798	0.0166474	0.00976251	0	0	0	0	0	0	0	0	0	0	0	0	0	0	0	0	0	0	0	0	0.0353498	0.00632373	0	0.0370724	0	0	0.0140459	0.197974	0.0627861	0.0908731	0.0614888	0.0987382	0.00187873	1	0.101494	0.36113	0.160511	0.0136246		1.28276	0.96795
1080	prostaglandin E receptor 4	Ptger4		0.0056319	0.00627031	0.0382947	0.0560313	0	0	0	0.00274389	0	0.0734176	0	0.0569698	0.330628	0.0748742	0.0761759	0	0	0.0830005	0.0271546	0	0.00376037	0	0	0	1	0.222945	0.0129956	0.0437391	0	0	0	0.0692948	0.0188169	0.065776	0.0500191	0	0.0159789	0.0563592	0	0.0388214	0	0.0179564		1.15056	0.964691
7010	somatostatin	Sst		1.69237e-05	1.35385e-05	2.48162e-05	0.00203834	5.74053e-06	0.000122071	1.31506e-05	1.288e-05	3.22924e-05	2.83216e-05	1.56332e-05	6.02277e-06	2.05277e-05	7.28118e-06	3.59276e-05	0.000123125	8.07642e-06	2.73705e-05	3.478e-05	2.1113e-05	1.73275e-05	1.4472e-05	2.43261e-05	4.90245e-05	1	0.604386	0.409714	0.445905	1.04554e-05	6.95248e-06	7.96103e-05	2.67555e-05	1.24147e-05	0.000217563	3.2657e-06	0	6.82486e-05	0.0116857	0.000489326	3.07209e-05	7.23549e-06	9.84779e-06		4.4816	0.964015
1080	complement C5a receptor 1	C5ar1		0.016249	0.0333284	0.0722597	0.0236945	0.00423122	0.0214765	0.0137238	0.010983	0.0607112	0.0489436	0.0216885	0.00572498	0.0203099	0.00743825	0.0258067	0.109183	0.0513785	0.153102	0.230843	0.0461706	0.055736	0.0197835	1	0.00686772	0.0197548	0.0136719	0.0155086	0.0139508	0.0223074	0.0147758	0.0165595	0.0640607	0.0433127	0.0191883	0.00817158	0.0186938	0.0226456	0.0559777	0.0102533	0.0325735	0.0358237	0.0726111		1.70301	0.961964
7010	prodynorphin	Pdyn		0.00787849	0	0.000313209	0.0484442	0	0	0	0	0.00140978	0	0	0	0	0	0	0	0	0	0	0	0	0	0	0	0.492272	0	0	0	0	0	0	0.000835215	0.000745935	0.0217604	0.00162871	0.0532354	0	1	0	0.296265	0.5617	0.0776912		1.18622	0.961849
5550	5-hydroxytryptamine 3B; 5HT 3B	Htr3b		0.000649192	0	0.000597902	0	0	0	0.0098796	0	0	0.0449102	0	0	0	1	0.957646	0	0	0.0338809	0.0478719	0	0.111819	0.00785958	0.245858	0.0121378	0.0965868	0	0	0	0	0	0	0.000843267	0	0	0	0	0	0	0.0292964	0.00129975	0.000703257	0.00067131		1.18984	0.960914
7030	CART prepropeptide	Cartpt		0.00361232	0	0.00563872	0.0795449	1	0	0	0	0.00230298	0.000132843	0.000515246	0	0	0.316902	0.0991371	0	0.0293723	0.00212199	0	0	0.0638884	0	0	0	0.00543193	0.0434731	0.0212555	0	0.0259829	0	0.00705957	0	0	0.00138671	0.000543381	0	0	0.05762	0.0108753	0.0183947	0.794138	0.0156622		2.14008	0.960854
8080	early growth response 2	Egr2		0.000989719	0.00042967	0.0013177	0.00110512	0	0	0	0	0.00313603	0	0	0	0.00225531	0	0	0.000873398	0	0	0	0	0	0	0.027225	0	0.00392168	0	0.00274488	0	0.00084499	0	0.099094	0.0761356	0.0311325	0.0309799	0.0423149	0.0925557	0.17175	1	0.361667	0.352144	0.0513291	0.268868		1.84589	0.960419
1080	chemokine (C-X-C motif) receptor 4	Cxcr4		0.0025681	0.0128787	0	0.0583859	0	0	0	0	0.221864	0.0300436	0.0105743	0.00261319	0.00696151	0	0.00318548	0	0	0	0.00710519	0	0.0492523	0.131569	0.0314229	0.0517416	0.39605	0.222688	0.322577	1	0	0	0.00320616	0.0253597	0.000556357	0.00195344	0.00628241	0	0.0111434	0.0328408	0	0	0	0		1.5033	0.959931
1010	parathyroid hormone 2 receptor	Pth2r		0.0034682	0.00133826	0	0.000477581	0	0	0.00319693	0.0273982	0.148011	0.144568	0	0	0.0332748	0	0.0653993	0.18913	0.0741368	0.203578	0.0951033	0.0385034	1	0.00229874	0.0554713	0.561037	0	0	0	0	0.00153	0	0.00722986	0	0.00320866	0.00550091	0	0	0	0.0221065	0	0.0111767	0.000500769	0.000996866		1.65592	0.95857
8020	Vesicular glutamate transporter 2	Slc17a6		0	0	0.000152471	0.00101237	0	0	0	0	0	0.000711254	0	0	0	0	0	0.00085373	0	0.000500217	0	0	0.00784798	0	0	0	0	0	0	0.0373044	0.00917783	0	0	0.12229	0.0483962	0.0322172	0.00213604	0	0	0.0397744	1	0.868509	0.476085	0.10009		1.54557	0.957389
1010	arginine vasopressin receptor 1A	Avpr1a		0	0.0149917	0.0670778	0.0352806	1	0	0	0.131761	0	0	0	0	0	0.542628	0.318824	0	0	0	0	0	0.00312935	0	0	0	0	0	0.00288926	0	0.631285	0	0	0	0	0	0	0	0	0	0	0	0	0		1.03288	0.957369
1040	cholinergic receptor muscarinic 2	Chrm2		0.0184536	0.0127908	0.00521993	0.0265251	0.587819	0.00367356	0.000463911	0	0.166759	0.0451834	0	0.032775	0	0.00239695	0.0102411	0.00482848	0	0.0136702	0	0.00771646	0.00191208	0	0.00457377	0	0.0680998	0.347678	0.33648	0.00597148	1	0	0	0	0	0.000321067	0	0.00207687	0.0434124	0.00286917	0	0.00024751	7.84519e-05	0.000178402		2.19669	0.957258
1010	relaxin family peptide receptor 3	Rxfp3		0.120601	0.0018588	0.0316896	0.512663	1	0	0.00134617	0	0.00333615	0.0149697	0.000986022	0	0.000969426	0	0.000445436	0.000130288	0	0.0169175	0.0106778	0.00344907	0.00846525	0.00663487	0.00271009	0.000263793	0.107517	0.181405	0.230557	0.0784283	0.399836	0	0	0	0	0	0	0	0.025863	0	0	0	0	0		2.40826	0.957031
8080	early growth response 4	Egr4		0.00167022	0.00502073	0.0120082	0.000714985	0.000501657	0.00619625	0.00864848	0.00262803	0.00415027	0.000581573	0.00314615	0.00384511	0.000431563	0.00174388	0.00137589	0.00788266	0.00106068	0.00404246	0.00134623	0	0	0	0.00173416	0.00608393	0.00153781	0.000275721	0.000789883	0.00180405	0.00709817	0.0218578	0.11292	0.107402	0.0621092	0.0548139	0.0333671	0.0428977	0.0545434	1	0.213894	0.39272	0.32234	0.266485		2.61683	0.956789
8090	stimulated by retinoic acid gene 6	Stra6		0	0	0.00188364	0.00307322	0	0	0	0	0	0.00350982	0	0	0	0	0	0.00214491	0	0.0116297	0.00238155	0	0	0.00406486	0	0	0	0.0249449	0	0.00487106	0	0.534472	0.245099	1	0.0981113	0	0.308115	0.00547202	0.240213	0.207119	0.0511335	0.0232696	0	0.0152245		1.16133	0.956421
7010	cortistatin	Cort		0.0483923	0.0909616	0.184813	0.135543	0.136613	0.0294486	0.0291973	0.0715378	0.00236135	0.00356117	0.00602165	0.00165595	0.0040085	0.00302273	0.00364305	0.00427059	0.00597738	0.00587724	0.00973087	0.00394271	0.00111529	0.00134111	0.0019278	0.0295375	0.0874065	1	0.872228	0.00866099	0.0155576	0	8.96506e-05	0.000177582	0.0003937	7.18446e-05	5.44871e-05	0	0	0.000546853	0.000730192	0.000309554	0.000144344	0.000104132		3.0258	0.956074
1010	tachykinin receptor 3	Tacr3		0.000658571	0.00126566	0.00399603	0.00108437	0	0	0.00101516	0.0220736	0.00146914	0.00359846	0	0.0019311	0	0	0.00090746	0.000616894	0.00129949	0.000813819	0.00106216	0.000515059	0.000317896	0.00111241	0.00249555	0.000844263	0.00105369	0.000274246	0.000708054	0.000795584	0.00146088	1	0.99658	0.01253	0.0133376	0.345946	0.106639	0.212237	0.00288601	0.0637469	0.12793	0	0.0003539	0.00962779		1.96549	0.952605
5580	purinergic P2X 3; P2X 3	P2rx3		0.132737	0.1545	1	0.407985	0.26798	0	0.0332673	0.105615	0.0107115	0.0242096	0.0182713	0.029262	0.0264153	0.0727511	0.0309954	0.000865815	0	0.044069	0.0417448	0.00621241	0.00214321	0.00106676	0.00218895	0.00150823	0.00354265	0.0167744	0.00574388	0.0181861	0.137225	0.00988613	0.131942	0.0320068	0.0321366	0.0285843	0.0178839	0	0.0378121	0.0536671	0.0113307	0.00235591	0.00591859	0.0204611		1.62835	0.951708
1010	neuromedin B receptor	Nmbr		0.100613	0.5228	1	0.429492	0.00191058	0.0902113	0.100499	0.258727	0.00188658	0.00303491	0	0.00349916	0.00073898	0	6.54908e-05	0.00125387	0	0.00379298	0.00578329	0.00731545	0.00115901	0.00927907	0	0.0175826	0.0209179	0.175938	0.188563	0.0169673	0.00400299	0	0.00415686	0.00272104	0.00157325	0.00118684	0.00249183	0	0.00540302	0.0494625	0.0118142	0.00513535	0.0008915	0.00121734		2.60593	0.949949
1010	angiotensin II receptor	Agtr2		1	0.0602868	0.00553968	0.285152	0.0856261	0.0666786	0.0656667	0.023028	0.395487	0.00391161	0	0.00368013	0.0752363	0.206982	0.000440582	0.000469892	0	0	0	0	0.0421093	0.188122	0	0	0.180797	0.0749495	0.0286645	0	0.237539	0.0671466	0.0356259	0.000526282	0	0.0062381	0.000355209	0	0.00215271	0	0	0	0	0.00302989		1.77808	0.947672
1090	GPCR 139	Gpr139		0	0.00135158	0.000463722	0.00128324	0.0350247	0.0030556	0	0	0	0	0	0	0	0	0.021353	0	0	0.00117737	0.0594004	0	0.348845	0.00212857	0.0148458	0.0717698	0	0.00121502	0	0.0299803	0	0	0.231806	0.0199877	0.111272	0.248568	1	0.607967	0.343263	0.0113514	0.00937604	0	0	0.00372098		1.36585	0.946849
8010	tryptophan hydroxylase 2	Tph2		0.00425219	0.011984	0.00374843	0.00475239	0.000637963	0.000353991	0.2044	0.0137141	0.00570529	0.0209749	0.015868	0.00640536	0.0117713	0.180641	0.282599	0.0426244	0.0565938	0.0545269	0.0600851	0.085521	0.26399	0.366526	1	0.372877	0.0134371	0.000755864	0.00619418	0.000186014	0.00391352	0.0244765	0.0327623	0.000606368	0.00224779	0.000547907	0.00984849	0.0150891	0.00909001	0	0	0.000195454	0.00013363	0.00199391		2.18959	0.946536
7010	corticotropin releasing hormone	Crh		0.00699696	3.22489e-05	8.74796e-06	0.00459471	0.00221028	2.92455e-05	2.90673e-05	0	0.0175398	0.00727099	0.00763715	0.000883811	0.0816656	0.0602371	0.000167824	0.154499	0.0300433	0.0494496	0.390682	0.0353909	0.178114	0.456432	1	0.525904	0.0197525	0.109627	0.000721271	0.0062248	0.016961	0.000814013	0.000216887	0	0	0	0	3.78889e-05	0	0.0390007	0	0	0	0		3.28899	0.946264
5520	GABA A gamma1	Gabrg1		0.0375675	0.00736332	0.00322514	0.0107809	0.0388463	0.0288714	0.000984644	0.00929775	0.0280517	0.325991	0.0307729	0.00174312	0.0239383	0.00193861	0.281812	0.012113	0.000409195	0.00218743	0	0.186567	0.138887	0.15082	0.0289257	0.101295	0.233645	1	0.175975	0.0947993	0.0472853	0.0147807	0.0159277	0.0237062	0.0176315	0.00953706	0.0149639	0.0161889	0.041143	0.0161737	0.024661	0.00558934	0.00174489	0.00341846		2.41013	0.946108
8030	proteolipid protein (myelin) 1	Plp1		0.0432268	0.0366697	0.0205748	0.0774567	0.00709977	0.0414314	0.0153481	0.0378827	0.0179655	0.0242968	0.00996806	0.0490797	0.0901703	0.0458606	0.0502988	0.0134285	0.112565	0.026748	0.0697257	0.0396768	0.04441	0.00807863	0.00566282	0.121605	1	0.12611	0.0382918	0.0522472	0.115751	0.0277349	0.133007	0.0165651	0.0546773	0.092264	0.0530897	0.0651207	0.0205586	0.0355054	0.252742	0.0128005	0.0617307	0.0425633		1.80186	0.946098
1010	melanocortin 5 receptor	Mc5r		0.00301147	0	0.0162983	0.0119734	0	0	0.00095924	0	0.00518911	0.200601	0.00248132	0	0.142165	0	0	0.0171065	0.266533	0.213924	0.292427	1	0.0227878	0.875258	0.00366469	0	0	0	0.141046	0.0188974	0.00441206	0	0	0.00256885	0.0135041	0	0	0	0	0	0	0	0	0.000395324		1.51271	0.944995
8060	phosphodiesterase 3A, cGMP inhibited	Pde3a		0.0304889	0.00189398	0.0180911	0.145661	0.165879	0.0515641	0.00053606	0	0.221663	1	0.0835382	0.0132143	0.0665865	0.0155811	0.248776	0.00958092	0.0317768	0.019952	0.108138	0.444934	0.0252322	0.000617879	0	0.00150044	0.00110928	0.00334603	0.150468	0.041246	0.372851	0	0	0.00118622	0.00115908	0.000909024	0.000102013	0.000373236	0	0.000119507	0	0.00322949	0.00177953	0.00107159		2.33492	0.944289
5560	TRP C 6	Trpc6		0.0200466	0.00425596	0.00296429	0.0133996	0	0.0382431	0.0127618	0.000211718	0.0141067	0.0297525	0.010839	0.000211178	0.057194	0	0.00551217	0.0941609	0.132848	0.2286	0.133227	0.315648	0.0106366	0.00342363	0.0892177	0.000605596	1	0.1915	0.54759	0.269318	0.0134415	0.00880375	0.00146953	0.00500731	0.00499323	0.00582169	0.00379414	0.00245733	0.00284035	0.00184252	0.00775369	0.00742691	0.00200691	0.00455745		2.45913	0.943939
1080	lysophosphatidic acid receptor 6	Lpar6		0.0695686	0.403186	1	0.0744418	0.0185459	0.0535104	0.218418	0.122878	0.0838556	0.0470548	0	0.192881	0.274426	0	0	0	0	0	0	0	0.0208774	0	0	0	0.0171664	0.0965322	0.131471	0.00978171	0.166133	0	0.0650507	0.0424905	0.0292794	0.0280162	0.00291274	0	0	0	0	0.0294454	0.0666581	0.0712485		1.18936	0.943029
1010	endothelin receptor type B	Ednrb		0	0.0317356	0.0030505	0	0	0.441866	0	0.0677142	0.00299345	0.170361	0	0.286699	0.0665758	0.0432897	0.263457	0	0	0.111174	0.0577578	0	0.146816	0	0	0	0	0	1	0.0987082	0.025442	0.272739	0.0692011	0	0	0.0248414	0.0745455	0	0	0.0977672	0.0175581	0	0.0230772	0		1.0649	0.941528
5120	Na alpha5; Nav1.5	Scn5a		0.0286607	0.0277669	0.00353884	0.0399223	0	0	0	0	0.283892	0.209881	0.80007	0	0.0321193	0.0104625	0.14778	0.0875131	1	0.441691	0.0481787	0.0488727	0.0782905	0.0817983	0	0.00694553	0.00929513	0	0	0	0	0	0	0.00901273	0	0	0.00528517	0	0	0	0	0.00845244	0	0.000656454		1.05027	0.941217
1020	5HT (serotonin) receptor 2B	Htr2b		0.00253961	0	0.018054	0.0347185	0	0.0124635	0.143774	0.199671	0	0.0360811	0.342882	0.0384549	0.0214458	0.0476818	0.212435	0.015912	0	0.0794493	0.0813236	0	0.0179107	1	0	0	0.121377	0.141686	0.0247782	0.0113368	0.193139	0	0.0937388	0.0114699	0.0291911	0.0550164	0.0131373	0	0.0199642	0.0479589	0.234289	0.032637	0.0569961	0.0187875		1.1372	0.941212
7010	parathyroid hormone-like peptide	Pthlh		0.0019642	0	0.00185111	0.0150952	0.0123648	0.0061226	0.0013201	0	0.000567757	0.00108467	0	0	0.0273302	0	0.000267365	0.357047	1	0.849871	0.075407	0.184	0.00167053	0	0	0	0	0.0132643	0.0488198	0.000871007	0.873493	0.00529996	0	8.96351e-05	2.77427e-05	0	0.000529173	0	0.00021003	0.000402575	0	0	0	0		2.65723	0.939537
1030	purinergic receptor P2Y1	P2ry1		0.00833572	0	0	0.00919901	0.0643367	0	0	0	0.12047	0.171051	0.414521	1	0.436942	0.129452	0.463024	0	0	0.0451694	0	0.138197	0.00272991	0.120828	0	0.0655232	0	0.165991	0.0512728	0.00445473	0.0275994	0.0717856	0	0	0	0	0	0	0	0.00264168	0	0	0	0		1.67846	0.938695
5930	piezo mechanosensitive ion component 2	Piezo2		0.0209432	0.0166306	0.105968	0.732563	1	0.0337133	0.019966	0.0722818	0.0162396	0.0197277	0	0.0215315	0.0220031	0.0129835	0.015018	0.0295308	0.0326995	0.0261757	0.016502	0.0213533	0.0191273	0.0273797	0.0197403	0.00638984	0.0194661	0.64976	0.202336	0.00924359	0.0188964	0.00632381	0.00704464	0.020877	0.0349831	0.0226953	0.0505346	0.00393389	0.0598251	0.0286883	0.0242501	0.0544755	0.0189885	0.0184459		1.16391	0.93758
8080	jun B proto-oncogene	Junb		0.0105053	0.0154867	0.0209839	0.0135349	0.00577914	0.0282649	0.0390619	0.0355885	0.0141348	0.00876848	0.0164583	0.017564	0.0109878	0.0116611	0.014789	0.0548767	0.0192265	0.0220762	0.0152445	0.00602843	0.0109381	0.0264638	0.0310121	0.0132853	0.0167629	0.0111097	0.00933288	0.0128585	0.0165395	0.0903715	0.124972	0.18844	0.147519	0.103986	0.0989966	0.0979134	0.0851204	1	0.217213	0.394686	0.262738	0.266713		2.83581	0.93639
8060	phosphodiesterase 1C	Pde1c		0.0364139	0.0179016	0.0169527	0.0196397	0.0890793	0.0246532	0.0147247	0.0190768	0.0689333	0.0626835	1	0.0603671	0.206142	0.0533945	0.0581028	0.204042	0.111195	0.0688209	0.210405	0.145655	0.0977012	0.0302288	0.0664896	0.211973	0.176239	0.173378	0.020664	0.039107	0.0169967	0.0107986	0.0129775	0.0165985	0.0143079	0.0175057	0.0150136	0.0137427	0.00991297	0.128669	0.0167945	0.0146097	0.0211336	0.0187155		2.24728	0.935811
8080	FBJ osteosarcoma oncogene	Fos		0.0316115	0.0471846	0.0283102	0.0132504	0.0240283	0.191676	0.211589	0.117212	0.0302001	0.0479461	0.00738088	0.00710643	0.0498417	0.187128	0.121899	0.0372831	0.0732057	0.0355511	0.00372787	0.0211574	0.0414697	0.0326187	0.133721	0.0283693	0.066118	0.0606898	0.0915066	0.0166397	0.025188	0.0198914	0.169145	0.0519931	0.0131756	0.0222035	0.00565653	0	0.00297779	1	0.0915946	0.159939	0.198597	0.146095		2.50286	0.935003
1020	dopamine receptor D1	Drd1		0.127756	0.0298998	0.181073	0.0318892	0.142651	0.0782378	0.0910049	0.205087	0.392878	0.132324	1	0.356759	0.0374758	0	0.0107283	0.112637	0	0	0.0456094	0.00325449	0.0751914	0	0	0	0.235915	0.0692451	0.0346342	0	0.310272	0	0	0	0	0.00685767	0	0.0354326	0	0.00267181	0	0.000879449	0	0.000897464		1.37251	0.932896
8080	prostaglandin-endoperoxide synthase 2	Ptgs2		0.000300662	0.00106779	0	0.000115524	0	0.000670359	0	0	0.00848404	0.0034158	0	0	0.00109992	0	0	0	0	0.00967586	0.0200714	0	0	0	0	0	0.0109075	0	0	0	0	1	0.549569	0.078442	0.0407375	0.0290927	0.069799	0.336542	0.0967721	0.658287	0.0347169	0.451417	0.320766	0.0877165		1.88389	0.931472
1010	opioid receptor delta 1	Oprd1		0.034812	0.0166314	0.0131013	0.00194609	0	0.00707052	0.00145138	0	0.631567	0.0942653	0.00629604	0	0.0208477	0	0.00161514	0.00421629	0	0.000990965	0	0.00450804	0.000868333	0	0	0	0.504855	0.229538	0.55536	0.0493228	1	0.00621624	0.171224	0.127353	0.0900769	0.0295609	0.00987237	0	0.0389146	0.039184	0.0719823	0.0230505	0.000607716	0.0292758		1.23084	0.931303
5930	CF transmembrane regulator CFTR	Cftr		0.0390698	0.0214607	0.153956	0.0597417	0	0.0104962	0.0199875	0.0173156	0.00526116	0.0269083	0	0.0104031	0.608821	0.22288	0.00634315	0.240978	1	0.488259	0.0061597	0.167871	0.0104642	0.0192026	0.306075	0.0149551	0.00549993	0.119625	0.00799801	0.0510298	0.00762232	0	0.00744465	0.00502486	0.0058004	0.0634219	0.0146367	0.00387183	0.0107918	0.00427758	0.0273288	0.00693518	0.0341051	0.0423004		1.27433	0.929895
8080	inhibin beta-A	Inhba		0.100747	0.0485369	0.0169	0.0384303	0.0402372	0.105963	0.0681328	0.0872027	0.0103599	0.0210848	0	0.00614148	0.0278341	0.0628807	0.0439767	0.0852492	0.062529	0.0700204	0.0737381	0.0495816	0.0696465	0.0279702	0.065159	0.117777	0.012124	0.00258712	0.0045538	0.00835301	0	0.152995	0.0786794	0.139232	0.136151	0.152432	0.118723	0.147816	0.109359	1	0.168262	0.123927	0.110453	0.165645		2.50076	0.928503
2070	Receptor modifying protein 3	Ramp3		0.00165818	0.00798043	0.349585	0.0288483	0.00481585	0.659312	1	0.236646	0.00214566	0.0790395	0.147488	0	0.00136167	0	0.00114681	0.000183581	0	0	0.00231286	0	0.00157289	0.0283799	0	0	0.0113626	0.57526	0.65374	0.0233233	0.129739	0	0	0.0204318	0.00203162	0	0	0	0.000385756	0.0045303	0	0.00619774	0.0061236	0.00213973		2.25688	0.927128
7010	neuropeptide Y	Npy		0.140197	0.358082	0.233976	0.027609	0.00207841	0.195038	0.45473	1	0.0968021	0.0463069	1.14049e-05	0.180147	0.0121136	0.0280386	0.00381575	2.54248e-05	3.20091e-05	0.000121465	7.13956e-05	0.000400944	0.000113048	1.34849e-05	1.19839e-05	0.00152634	0.251043	0.207907	0.43075	0.325227	0.0224876	0	0	2.47927e-06	0	3.1119e-05	0	0	9.03129e-06	1.74628e-05	0	0.000514374	1.41368e-05	7.68319e-07		4.15926	0.926359
8090	Semaphorin 5B	Sema5b		0.0164828	0.0171272	0.00192455	0.00424968	0.0586669	0.00162332	0.00110886	0.00347025	0.0787925	0.0089743	0.0159732	0.00335361	0.0348557	0.00472993	0.0337576	1	0.811785	0.82816	0.345533	0.287996	0.182506	0.00539184	0.110364	0.144096	0.000440512	0.00544718	0.000619854	0.00428522	0.0045503	0.000678297	0.00140283	0.000177627	0.000105374	0.000111475	0.000775278	0	0.000618617	0.00293727	0.000460435	0.000258844	0.000253161	0.000454464		2.14154	0.926232
1010	relaxin/insulin-like family peptide receptor 1	Rxfp1		0.105673	0.0315347	0.000390595	0.0144535	0.000598325	0.124177	0.667193	0.000227045	0.00038512	0.102603	0.0337822	0	0.0106229	1	0.0633373	0.0107243	0	0.000136131	0.710719	0.25212	0.0764906	0.00690032	0.241875	0.374833	0.000650813	0.00107574	0.00539403	0	0.000409853	0.00568704	0.00925132	0.0566133	0.0295477	0.00433981	0.0075147	0	0.00937687	0.0332413	0.0434504	0.0183849	0.00626392	0.00201793		2.15678	0.925317
1020	5HT (serotonin) receptor 1F	Htr1f		0.163309	0.0959077	0.00698599	0.0104953	0.070552	0.00186971	0.00466994	0.304283	0.0876421	0.034901	1	0.00048744	0.00455376	0.00173631	0.00115963	0.00987393	0.00264983	0.00114641	0.000524558	0.000858261	0.00335677	0.00348039	0.00085751	0	0.0670127	0.081387	0.0878983	0.00575416	0.724733	0.00209465	0.0236344	0.0420412	0.0966451	0.162642	0.00450892	0.00110497	0.00230131	0.0387187	0.0473444	0.178983	0.300934	0.408432		2.09586	0.924696
8090	StAR-related lipid transfer (START) domain containing 5	Stard5		0.0741489	0.0457498	0.0513043	0.0777242	0.0807369	0.0134164	0.0384652	0.0257862	0.0521894	0.0239409	0.0417559	0.0470463	0.0431413	0.0286266	0.00909971	0.0791144	0.121435	0.0686413	0.0484352	0.0216134	0.0641751	0.0571261	0.185716	0.0861564	0.0979811	0.0625807	0.294816	0.0354287	0.195444	0.14598	0.288838	0.0177825	0.114477	0.159249	0.0914235	1	0.0469501	0.0702449	0.024109	0.00793093	0.0178582	0.0675387		2.18666	0.923801
5190	K modifier G 1; Kv6.1	Kcng1		0.00130479	0	0.000279431	0.000299616	0	0.00170693	0	0	0.0025578	0.00365729	0	0	0.0090616	0	0.00611305	0.000210225	0	0	0.000502612	0.000511599	0.000225435	0	0	0	0	0.000212134	0	0	0	0.986183	1	0.147775	0.0857994	0.293643	0.510508	0.3243	0.337073	0.11918	0.232212	0.0252363	0.0129635	0.0276578		2.13162	0.923679
8090	calbindin 2 (calretinin)	Calb2		0.000674294	5.76393e-05	7.74885e-05	0.000120023	0.000304459	2.87539e-05	0.000101648	3.04306e-05	0.00167045	0.0144365	0.00278502	9.52147e-06	0.00734387	0.00799392	0.001234	0.240173	0.588041	0.542217	0.221702	0.172561	0.366215	0.583108	1	0.413709	0.0215357	8.43215e-05	0.00752214	0.000466155	0.000324699	0.00210916	0.000181456	0.000110131	4.04005e-05	1.00088e-05	6.79164e-05	1.37142e-05	0.00168901	4.35778e-05	0	2.26319e-05	2.01224e-05	1.93585e-05		3.73398	0.921979
1080	coagulation factor II (thrombin) receptor	F2r		0.0124834	0.0749495	0.17557	0.0580454	0.0136442	0	0.484166	0.0274194	0.0451785	0.0594688	0	0.108064	0.060351	0.00948447	0.16713	0	0	0.0607502	0.0468683	0.00667989	0.0796772	0	0.0117327	0	1	0.188344	0.444804	0.437133	0.0578258	0	0	0.0457292	0.0189193	0.0379288	0.0537401	0.00710449	0	0	0.0465494	0.0892047	0.20392	0.0668535		1.07631	0.921958
1090	GPCR 4	Gpr4		0.0827527	0.0262164	0.100751	0.0442613	0	0.200682	0.157691	1	0.0683005	0.207497	0	0.480144	0.0805152	0.265391	0.192457	0.0963858	0.0599084	0.048605	0.0688664	0	0.00292678	0	0	0.191679	0.0154777	0	0	0.0142951	0.0737378	0	0	0.0511856	0.0430003	0.0912296	0.0726185	0.307978	0.0373773	0.0181903	0.0550054	0.00109521	0.0319949	0.0327446		1.1464	0.92144
8090	nuclear receptor subfamily 4, group A, 1	Nr4a1		0.00528188	0.00775033	0.0244849	0.00688905	0.00437139	0.0774648	0.0846731	0.0536389	0.0167206	0.0119827	0.0166944	0.0100086	0.0123588	0.035451	0.0247524	0.0311176	0.00924527	0.0111222	0.0126214	0.00610679	0.016155	0.013872	0.0364052	0.0173304	0.00625392	0.0124953	0.00938827	0.0018388	0.00452666	0.0280496	0.041568	0.0753519	0.0396352	0.0398268	0.0128663	0.0208596	0.0124426	0.925568	0.258225	0.798054	1	0.405162		2.56947	0.921009
8090	chemokine (C-X-C motif) ligand 14	Cxcl14		0.000282858	0.00017971	0.000270141	0.000364687	0.000688712	0.00532597	0.0930155	0.00279285	0.0126794	0.475772	0.0680858	0.267023	0.00163605	1	0.742087	0.111577	0.000539732	0.00228746	0.174969	0.0479361	0.270798	0.165424	0.260885	0.550131	0.00128785	8.80066e-05	6.85753e-05	0.000471366	0	0.000246255	0.000310579	8.87067e-05	0.000127739	0.000121361	0.000147647	0	3.07474e-05	9.92649e-05	0	0.00011875	0	5.94718e-05		3.41612	0.920536
1080	thyroid stimulating hormone receptor	Tshr		0.0150903	0.017276	0.00126543	0.00191233	0.00521188	0	0.114464	0.00351607	0	0.0258659	0	0	0.0227469	0.112674	0.543988	0.658878	0.0324014	1	0.650962	0.999398	0.0632282	0	0	0	0	0	0	0.00259005	0	0.00702309	0	0.000607086	0.00301455	0	0	0	0	0	0	0.00262791	0	0.000265292		1.12643	0.919878
1010	tachykinin receptor 1	Tacr1		1	0.855774	0.352161	0.189519	0.00327889	0	0.000569143	0.00464567	0.0173607	0.102206	0	0.0668516	0.0478594	0.00210689	0.00377778	0.00166861	0.00937635	0.0385404	0.023083	0.920777	0.00283322	0.00664864	0.0073242	0.0144339	0.00367791	0.00424077	0.0566974	0.0208054	0.12606	0.170172	0.00134855	0.00489844	0.0421776	0.055141	0.0609204	0	0.0706961	0.0018716	0	0.00427188	0.00272333	0.0113783		1.63483	0.91932
1020	dopamine receptor D4	Drd4		0	0	0.0046758	0	0	0	0	0	0.000949893	0.0123015	0.0890507	0	0.23305	0.367936	0	0.67675	1	0.500325	0.696079	0.518096	0.153745	0	0	0.00410272	0	0	0	0	0.0274158	0	0	0	0	0	0	0	0.00960102	0	0.0126436	0	0	0.00150345		1.33245	0.919312
5160	K inward rectifier J 2; Kir2.1; IRK1	Kcnj2		0	0	0.237951	0.0727088	0.0314749	0.439969	0.230088	0.0675924	0.0086133	0.0205432	0	0	0.0258475	0	0	0.460655	0.0959451	1	0.147305	0.286306	0.0313503	0	0.187221	0.0590676	0	0	0	0.00164706	0	0	0.138483	0.00527748	0.0570669	0.0558425	0.0263821	0	0.0234935	0.0120179	0.0779608	0.139484	0.166182	0.232232		1.09917	0.918568
7010	vasoactive intestinal polypeptide	Vip		1.53664e-05	1.84997e-05	1.9064e-05	1.0419e-05	1.6125e-05	2.37851e-05	3.16036e-05	1.54725e-05	0.000161779	0.00605251	0.00153722	4.59157e-05	0.417015	0.309261	5.55326e-05	0.58549	1	0.749644	0.238729	0.497001	0.0582184	0.00757253	0.212427	0.259158	6.54841e-05	9.39564e-06	1.91167e-05	2.42915e-05	7.21738e-06	0	0	0	0	0	2.88824e-06	0	0	1.21264e-06	0	2.33299e-06	0	0		4.41455	0.918472
8090	calbindin D28	Calb1		0.0918402	0.02244	0.0485587	0.0650842	0.101225	9.13966e-05	1.07437e-05	0.00125894	0.0018505	0.120066	0.0655949	0.0306214	0.0707558	0.0318738	1	0	0	0.0115392	0.00370751	0.000192	0.0107935	0	0.0020262	0	0.188854	0.13563	0.0351278	0.0201064	0	0.00590358	0.100899	0.252682	0.145864	0.119269	0.111637	0.529274	0.474301	0.20738	0.194789	0.0155594	0.00764407	0.120703		3.46034	0.918411
1010	neurotensin receptor 1	Ntsr1		0	0	0.00429806	0.0410067	0	0.504529	0.22586	0.0337357	0.020639	0.0386605	0.210946	0.0427703	0.0823597	0	0.0422895	0	0	0	0	0	0.0294081	0.0144601	0	0	0	0.0315966	0	0.213392	0	0	0.0738049	0.00858813	0.234306	0.476958	0.488834	1	0.347528	0.0333616	0.0241246	0	0	0.148345		1.33305	0.917761
1090	GPCR 83	Gpr83		0.0560768	0.208263	0.123941	0.0507831	0	0.159253	0.446663	0.131755	0.106228	0.0272663	0.00853793	0.0150425	0.0218718	0.0132747	0.066212	0.0127782	0.0248669	0.0332355	0.2882	0.0482894	0.0085903	0.0386476	0	0	1	0.269822	0.403473	0.0968587	0.290805	0.0477863	0.0349459	0.0623279	0.0126837	0.0223178	0.00399512	0.012083	0.00275883	0.0312686	0.166087	0.0115717	0.0229164	0.0146434		2.18062	0.917168
8080	activity regulated cytoskeletal-associated protein	Arc		3.51721e-05	0.000950564	0.000177596	0.0021005	0	0	0.000752328	0	0.00205643	0	0	0.00203621	0.00144579	0.0036649	0	0.0222955	0	0	0	0.00164129	0	0	0	0.000287218	0.00083668	0.00323068	0	0.00285941	0	0.0117215	0.0945263	0.209329	0.148332	0.127529	0.0335444	0.0422301	0.0448894	0.802714	0.368496	1	0.919036	0.582108		2.51474	0.91637
7010	tachykinin 2	Tac2		5.38348e-05	9.55408e-06	1.77614e-05	5.49921e-05	2.55065e-05	0.000300327	0.020883	0	0.000789011	0.0148023	0.499654	0.301925	0.150202	0.556459	0	0.337727	0.373327	0.023231	0.0734755	0.216642	0.260239	0.0786448	0.523837	1	1.5892e-05	1.68673e-05	1.07261e-05	1.0716e-05	0	0	0.000561662	0.000414975	0.000156255	2.98201e-05	7.65374e-05	0.000121994	0.000169588	0.000146198	0	0.000456329	0.000325921	0.000349423		3.49808	0.916216
1020	dopamine receptor D2	Drd2		0.367492	0.318611	0.0425341	0.0279155	0.00608194	0.00325774	0.0107036	0.0109955	0.0960653	0.0990457	0.00548969	0.157254	0.00971739	1	0.264294	0.0188725	0.00642857	0.0168502	0.015974	0.0250774	0.0608341	0.0156669	0.00883134	0.0253413	0.863175	0.0214523	0.0578336	0.505915	0.0162638	0.170836	0.00509851	0.00598716	0.00517284	0.0100297	0.00980465	0.123871	0.0099988	0.00634835	0.00467951	0.00443318	0.00355639	0.00567373		1.29183	0.916013
2080	regulator of G-protein signaling 13	Rgs13		0.0206146	0	0.0288713	0.0280606	0	0.00919238	0	0	0	0.695919	0	0	0	0.165811	0.0119432	0	0	0.0149266	0.0210586	0.462847	0.0664343	0	0	0	0	0.14049	0.0600584	0.0174903	0.0622207	0.0988574	0.258477	0.0483952	0.0164347	0.135778	0.760239	1	0.279704	0.0435032	0.0148274	0	0.000707346	0.00435425		1.26809	0.915434
8080	early growth response 1	Egr1		0.00405423	0.0114635	0.00204287	0.00120036	0.0021637	0.00359575	0.00887639	0.00254645	0.00721619	0.00167106	0.00376573	0.00445257	0.00173587	0.0189988	0.00219589	0.0267919	0.0292286	0.0177921	0.00640743	0.000357103	0.00588769	0.0117804	0.0568478	0.00746228	0.0116522	0.00391931	0.00193918	0.0206585	0.00375603	0.0564059	0.129669	0.145445	0.104497	0.100176	0.0430857	0.0965297	0.0677314	0.787052	0.307376	1	0.793497	0.614984		2.9366	0.913978
5140	H 5; Kv10.2; EAG2	Kcnh5		0.0138698	0.0717393	0.00643152	0.00431834	0.00464407	0.0242822	0.000640463	0.00979864	0.333719	0.0422768	0.0143515	0	0.0967487	0.0819514	0.0744507	0	0	0.00457139	0.00229613	0.0357948	0.0838779	0.696589	0.747805	0.0923202	0.0599924	0.0533128	0.0802382	1	0.0203475	0.00330914	0.00968045	0.0121776	0.0488486	0.18151	0.0019609	0.0449916	0.0703206	0.0253753	0.136091	0.0198262	0.0538521	0.29685		1.55535	0.913142
2080	regulator of G-protein signaling 5	Rgs5		0.0111936	0	0.000256851	0.0054227	0	0.517133	0.419419	0.0534658	0.526984	0.542607	1	0	0.00079984	0	0	0	0	0.00334243	0.0937885	0.789252	0.00400214	0	0	0.109314	0	0.0367164	0.0307216	0.0022887	0	0.00227439	0.116388	0.0455199	0.0181791	0.00489245	0	0.0143991	0.0449145	0.027819	0.0151382	0.0326866	0.0776171	0.0207186		1.66666	0.912994
5180	K two pore domain K13; K2p13.1; THIK-1	Kcnk13		0.213016	0.306597	0.149712	0.0363145	0	0.0851573	0.191827	0.473477	0.118681	0.11208	0.199238	1	0.120352	0.0246866	0.40962	0.0297112	0.00391624	0.00635798	0.00297844	0.0689173	0.00805528	0.00252788	0	0.00526238	0.269396	0.150441	0.14283	0.0678613	0.0492082	0.0183042	0.144798	0.0045671	0.00173686	0.00154436	0.0283296	0.00516254	0	0.00888424	0.123405	0.00388941	0.0216746	0.00386645		1.48492	0.911844
7010	adrenomedullin	Adm		0.563951	0.271301	0.0532266	0.103444	0	0.405582	1	0.13686	0	0.0363976	0	0.127198	0.195819	0	0	0.0583771	0.552418	0.278747	0	0.116134	0	0	0	0	0.0169884	0	0.047534	0	0.580198	0	0	0	0	0	0	0	0	0.0927761	0	0	0	0.000235753		1.19522	0.911288
5120	Na type VII; alpha	Scn7a		0.000594688	0.00938297	0.000973207	0.00223695	0.074879	0	0.00166543	0	0.00448178	0.0619173	0.326281	0.069501	0.112757	0.14195	0.0156129	0.642233	1	0.717123	0.627288	0.155679	0.255085	0	0.00640159	0	0.265613	0.0238406	0.0145823	0	0	0	0.00108649	0.00522332	0.000631877	0.00671341	0.000420955	0	0.105941	0	0	0.00049743	0.000287297	0.000517097		1.60259	0.910942
1090	GPCR 26	Gpr26		0.000724258	0	0.000480769	0.01718	0.259572	0	0.0015976	0.0315602	0	0	0	0	0	0.0473134	0.00887857	0.0476021	0	0.00116247	0	0	0.0155423	0	0	0.00266277	0.0116478	0.0884702	0.0141244	0.00623267	0.160126	0.261632	0.286976	0.353818	0.237777	0.114804	0.247823	0.090316	0.431707	1	0.532327	0.225725	0.110472	0.104131		1.49235	0.909454
1010	hypocretin (orexin) receptor 1	Hcrtr1		0	0	0	0	0	0	0	0	0	0.11599	0.342848	0	0.132677	0.0873036	0.81629	0	0.214902	0.057033	0.807652	0.150449	1	0.279695	0.123258	0.334789	0	0.233882	0.0191074	0	0	0	0	0	0.00573947	0	0	0	0.0246892	0	0	0	0	0.000300044		1.16304	0.908619
1080	prostaglandin E receptor 3	Ptger3		0.0118265	0.0116812	0.0125681	0.0176623	0.0176567	0.0972308	0.0242971	0.0232683	0.0137499	0.791208	0.0121598	0.011535	0.012856	0.334126	1	0.0271749	0.0163721	0.0307703	0.014421	0.0410407	0.0725266	0.0162658	0.00993369	0.218064	0.0197364	0.363054	0.51468	0.570588	0.0186279	0.00227496	0.0442605	0.0163497	0.0181521	0.00812996	0.0134154	0.0163916	0.167172	0.00534801	0.0991372	0.00607404	0.0245988	0.00756233		1.64432	0.90844
7090	natriuretic peptide type C	Nppc		0.31425	0.0344463	0.0205182	0.0863582	0.0639847	0.00500632	0.00859045	0.0287739	0.00913702	0.011042	0.00822135	0	0.00166454	0.0223651	0.126251	0.0502287	0.00589963	0.00351386	0.0498246	0.019242	0.228447	0.760135	0.114651	0.148556	1	0.494404	0.206705	0.751847	0.0729023	0	0.00655679	0.00206522	0.00415445	0.00286313	0.0060805	0.0234026	0.00178792	0.0109625	0.027231	0.00676505	0.0439065	0.00584661		2.25937	0.907595
8080	neuronal pentraxin 2	Nptx2		0.0154497	0.0105106	0.000118089	0.00160383	0	0.0018971	0	0.00761773	0.00496187	0.0112042	0	0	0.00100396	0.0885704	0.0213604	0.0996587	0.00626981	0.0508138	0.0880371	0.0428654	0.286811	0.367929	0.319165	0.140234	0.00141352	0	0.0212678	0.0872996	0	0.0166115	0.406553	0.0163264	0.020844	0.066157	0.020114	0.00503306	0.0383617	0.88879	1	0.225194	0.268703	0.179547		2.364	0.906627
2050	G protein, alpha 15	Gna15		0.0236629	0.055165	0.146939	0.05376	0.216778	0.00374219	0.00389943	0	0.104197	0.0524083	0.633175	0	0.0281251	0.58515	0.0260063	0.417372	0	0.0825244	0.250252	0.00505549	1	0.0665667	0	0.536131	0	0.00326725	0.00447704	0.0632494	0	0	0.0790963	0.0255658	0.0584532	0.0572112	0.0639351	0	0.0136651	0.0697913	0.00484581	0.0293885	0.0374335	0.0973475		1.18865	0.904911
1040	glutamate metabotropic receptor 2	Grm2		0.00906986	0	0.00527836	0.0562442	0.0654323	0.0638127	0.0397558	0	0.0167762	0.0162198	0	0	0.00634853	0.0233299	0.00149114	0.176684	0.00305949	0.28586	0.160849	0.0707186	0.279006	0.137552	0.0415734	0.577409	0.0517581	0.00760643	0.0222539	0.0203336	0	0	0	1	0.269341	0.0835028	0.167696	0	0.0715315	0.852379	0.00895451	0.299867	0	0.0209097		1.48014	0.904571
7090	neurexophilin 3	Nxph3		0	0	0.00282804	0.0077739	0	0	0	0	0	0.103095	0.181262	0	0.0828939	0.929052	1	0.00371102	0.0327773	0.185995	0.0712172	0.155368	0.0874995	0.880298	0.410404	0.184672	0	0.00478687	0.00346403	0.346819	0	0.214471	0.0944156	0	0.000852294	0	0	0	0	0.0386297	0.0222693	0	0	0		1.18352	0.901352
1010	pyroglutamylated RFamide peptide receptor	Qrfpr		0.0757186	0.00204348	0.00317565	0.0105968	0.000266216	0.000106156	0.0362949	0.00254603	0.101525	0.102292	0.0690401	0.000144076	0.122149	0	0.000629971	0.267578	0.542479	0.901749	0.618803	1	0.056505	0	0.0155801	0.0340494	0	0.485361	0.532235	0.0554559	0.000450043	0	0.000112096	0.00207228	0.00143901	0.00385368	0.00471001	0	0.00100866	0.000147792	0.00670516	0	0	0.00147528		2.6619	0.901017
1020	adrenoceptor alpha 1A	Adra1a		0.10817	0.350628	0.400175	0.0691679	0	0.476124	1	0.418929	0.113694	0.0646534	0.0824353	0.047335	0.0519942	0.0564383	0.0716522	0.0677726	0.000360917	0.072776	0.119992	0.175032	0.0369927	0.367429	0.203274	0.138358	0.100341	0.0523732	0.0487875	0.0336309	0.000796804	0.00518063	0.00156894	0.101808	0.02608	0.04588	0.0611737	0.0104597	0.0304206	0.067661	0.00062319	0.000283623	0	0.000220618		2.40838	0.900471
5110	gamma4	Cacng4		0.13466	0.159082	0.147422	0.108134	0.203344	0.0577279	0.0497379	0.0310252	0.163455	0.0783229	0.385113	0.35496	0.15903	0.248812	0.208843	0.0939458	0.0913219	0.136862	0.120507	0.0390317	0.0746218	0.162738	0.208011	0.129204	0.0500462	0.121009	0.282766	1	0.0635183	0.00159991	0.00459995	0.00401204	0.00570302	0	0.00552459	0	0.00260641	0.000685539	0	0.00137979	0	0.000265216		1.81943	0.900253
1080	prokineticin receptor 2	Prokr2		0.10574	0.0250949	0.00733059	0.0767304	0	0	0.0533762	0.0339562	0	0.148693	0	0	0.0362066	0.0461495	0.2362	0	0.058371	0.0550607	0.0487545	0	0	0	0	0	0.00589295	0	0	0.362025	0	0.106176	0.362907	0.313864	0.218682	0.458308	0.114267	0.0362852	0.0654702	1	0.317289	0.561326	0.102524	0.137283		1.51424	0.900147
1010	oxytocin receptor	Oxtr		0.0921042	0.00782177	0.0862016	0.480823	1	0.0808009	0.113584	0.0353603	0.023078	0	0	0	0	0	0	0.0748748	0	0	0	0	0.0476109	0	0.0875083	0.198356	0	0.227331	0.135696	0.255257	0.178284	0.188385	0.233403	0.094709	0.0983161	0.105051	0.282298	0.375414	0.398335	0.159912	0.0804414	0	0.00754545	0.00913248		1.90689	0.898594
5160	K inward rectifier J 14; Kir2.4; IRK4	Kcnj14		0.0723525	0.0092119	0.0116559	0.00282364	0	0.042867	0.224154	0.105465	0.0287931	0	0	0	0.00633682	0	0.0272165	0	0	0.0276839	0.0968943	0	0.0430614	0	0	0	0.0323739	0.144103	0.0129225	0	0.0752712	0.140043	0.292524	0.269231	0.42748	0.487244	0.630558	1	0.551934	0.0482781	0.208136	0.0853106	0.00235694	0.0726893		1.17307	0.898074
8080	myelocytomatosis oncogene	Myc		0.0438671	0.125788	0.155269	0.0971462	0.100128	0.275251	0.172716	0.457525	0.20538	0.231675	1	0.204071	0.089508	0.188917	0.0711371	0	0	0.0190674	0	0	0.0047686	0	0	0.0875912	0.168258	0.0630503	0.0790357	0.196731	0.0246752	0.0698533	0.0109527	0.0491506	0.0634091	0.0448089	0.0451275	0.133907	0.0461838	0.0395301	0.073809	0.151274	0.252612	0.151463		1.65646	0.897716
1020	5HT (serotonin) receptor 6	Htr6		0.0112169	0	0.000971344	0.00760917	0	0.0245278	0	0	0.0736905	0.0967434	0.204787	0.0326533	1	0.662367	0.132593	0.153042	0.302756	0.052271	0.116503	0.109333	0.239487	0	0.190222	0	0.0122898	0.00413174	0.0253454	0.0184529	0.054454	0.103952	0.156386	0.20723	0.127385	0.205589	0.255267	0.0981779	0.105394	0.152298	0.0846041	0.116422	0.0504053	0.135063		1.27359	0.894546
1010	opioid receptor kappa 1	Oprk1		0.0680906	0	0	0.0224662	0	0	0	0	0.328664	0.0546491	0.213577	0.0146087	0.242606	0	0	0	0	0	0	0	0.0332269	0	0.122761	0	0.552009	1	0.537992	0	0	0.400011	0.653544	0.0735217	0.330649	0.00759963	0.147709	0	0.0563279	0.0382714	0.42448	0.0052234	0	0.000124408		1.40244	0.894436
1090	GPCR 6	Gpr6		0.14318	0.426987	0.0703099	0.0965642	0.00327717	0.675366	0.650146	1	0.0866169	0.0109638	0	0	0.0139357	0	0	0	0	0	0	0	0.000684868	0	0.432367	0.266372	0	0	0	0	0	0.601104	0.182177	0.0177967	0.055786	0.0632798	0.0473265	0.0876265	0.0561489	0.0615438	0.0384412	0.0460147	0.0828519	0.117595		1.34345	0.894281
1020	histamine receptor H1	Hrh1		0.100803	0.0113702	0.362122	0.290756	0.0306716	1	0.98669	0.457863	0.0103847	0.334865	0.373981	0	0	0.496209	0.34227	0	0	0.0472708	0.0747294	0.0132231	0	0.13713	0	0	0.0116446	0.0635136	0.0168505	0.000860549	0	0	0.183192	0	0	0	0.0152103	0	0.00530587	0	0	0	0.000629529	0.000149004		1.59505	0.893471
1090	GPCR 149	Gpr149		0.276435	0.0406941	0.239207	0.339333	1	0	0.0143121	0	0.0347172	0.654355	0	0.0269216	0.00250184	0	0.00128418	0	0.0664779	0	0.116169	0	0.166422	0.493336	0.607095	0.398119	0.0227569	0.0468437	0.0255506	0.0962247	0.712998	0	0	0.000142148	0	0.00308876	0.000421846	0	0	0.000425716	0	0.000389189	0	0.000172		1.77291	0.893015
1010	neurotensin receptor 2	Ntsr2		0.0403583	0.0337078	0.0371693	0.0526605	0	0.0359256	0.0364579	0.00919304	0.0116644	0.0212619	0.0206029	0.00818003	0.0820607	0.0324562	0.0378288	0.108547	0	0.169355	0.104973	0.357285	0.0966139	1	0.77772	0.565267	0.0462738	0.00818238	0.0257104	0.0123476	0.00469849	0.0478217	0.0512597	0.0344822	0.0841652	0.109133	0.0915321	0.172426	0.089752	0.0783852	0.0777838	0.129664	0.261639	0.423791		1.96251	0.892967
5930	two pore segment 2	Tpcn2		0.0465462	0.00726951	0.0227604	0.0256778	0	0.00341272	0.0828928	0.148431	0.0855458	0.0248604	0.23991	0.0418446	0.104441	0	0.343993	0.215545	0.00451604	0.386628	0.0191259	0.0860281	0.163666	0.0669926	0	0.101732	0.0864939	0.119645	0.12234	0.0434235	0.15528	1	0.177015	0.11582	0.141063	0.0262176	0.205783	0.326167	0.184095	0.0743915	0.189331	0.101557	0.0487046	0.076905		1.17709	0.892291
1010	urotensin 2 receptor	Uts2r		0.00106067	0	0	0	0	0	0	0	0	0.0131794	0	0	0	0.857544	0.0500515	0.735979	0	0.191492	0	0	0.875851	0.628359	0.956536	1	0.0321641	0	0	0	0	0	0.0103248	0	0	0	0	0.0885738	0	0	0	0	0	0		1.21012	0.89168
7090	cerebellin 4 precursor protein	Cbln4		5.66446e-05	0.0056318	0.000123323	0.0108667	0.000975768	0	0.000146394	0	0.000121679	0.00157667	0	0	0.00392384	0	0.000941535	1	0.109192	0.565879	0.299364	0.445108	0.335853	0	0.0418719	0.0489482	0.208697	0.90481	0.790511	0.3504	0.060378	0	0	0.000342514	0.0340246	0.0405783	0.00744079	0	0.00477966	0.0949713	0.0378331	0.0203128	0.00798124	0.022675		2.57598	0.891309
1020	5HT (serotonin) receptor 7	Htr7		0.33295	0.153641	0.262435	0.587405	1	0.119927	0.0386602	0.0177863	0.0187321	0.188358	0.0487576	0.0524655	0.00798905	0.147138	0.339119	0.214045	0.0399482	0.0404343	0.16903	0.0288041	0.214658	0	0.0457774	0.126631	0.0702062	0.402066	0.12237	0.0275367	0.146697	0.261603	0.145168	0.00173149	0.000608891	0.0121046	0.00529353	0.021076	0.0065596	0.0300752	0.00968498	9.49844e-05	0.00202151	0.00291636		2.32769	0.891158
1050	cannabinoid receptor 1	Cnr1		0.0274222	0.00555997	0.000222556	0.00490991	0.00176395	0.0773394	0.118825	0.0301998	0.526176	0.388449	0.265337	1	0.651302	0.379755	0.392672	0.103136	0.192177	0.106133	0.213022	0.296638	0.139812	0.0824635	0.0974463	0.093433	0.0243882	0.00270232	0.0091295	0.00135695	0.00307659	0.0345881	0.0313844	0.010864	0.0132547	0.0138994	0.0205679	0.012956	0.0184723	0.0269909	0.0266177	0.0092115	0.0085511	0.00660798		3.86161	0.891004
5540	nicotinic ACh alpha 3	Chrna3		1	0.135466	0.0444734	0.0794868	0.140077	0	0.0062832	0.0530419	0.149348	0.0897942	0.674194	0.0627728	0.72842	0.230658	0.144023	0.0301011	0.00261996	0.0349925	0.521637	0.056312	0.0626975	0.115283	0	0	0	0	0	0.0503935	0.833436	0.00876828	0.00160677	0.00316952	0.0162862	0.0512382	0.0026539	0	0.00685576	0.0117492	0.0478407	0.0114099	0.0305001	0.0327425		1.68351	0.890968
5190	K modifier S 1; Kv9.1	Kcns1		0.00472568	0.00311636	0.0227692	0.00380479	0	0.141275	0.142714	0.125879	0	0	0	0	0.00640981	0	0.0114516	0.0222193	0	0.0532605	0.00109884	0	0.0314659	0.052469	0.266499	0	0	0	0.0516921	0.0962886	0	0.677783	0.633428	0.157532	0.244007	0.131495	0.237199	1	0.492719	0.156996	0.22615	0.157525	0.150619	0.171709		1.50897	0.890871
7010	gastrin releasing peptide	Grp		0	0.000281039	0.000566268	0.00028792	0	0	0	0	0.00461864	0.0139706	0	0	0	0	0	0	0	0.00537284	0.00251815	0.000124876	0.00249572	0	0	0	0.000437364	6.54372e-05	0.0136652	0.0756394	0	0.78741	1	0.56042	0.234521	0.0930953	0.809719	0.542301	0.697239	0.267847	0.281212	0.0963999	0.00301379	0.00336167		2.64241	0.890327
1020	adrenoceptor alpha 2A	Adra2a		0.0183782	0.00163961	0.000545449	0.00779153	0	0.0513189	0.260819	0.10398	0.0146091	0.0649596	0	0.00107373	0.11746	0.234194	0.10273	0	0.170328	0.122864	0.0307368	0.0574553	0.027926	0.512887	0.176135	0.0105164	0.0084656	0	0.0165037	0.11201	0.0101677	0.320526	0.521819	0.155374	0.0569418	0.0362155	0.188214	0.315711	1	0.180833	0.49653	0.0718441	0.0135409	0.0142327		1.64987	0.887627
1010	cholecystokinin B receptor	Cckbr		0	0	0	0.00682503	0	0	0.0438303	0.00577446	0.430876	0.748814	0.0507257	0.24173	0	0	0.576944	0	0	0	0	0	0	0	0	0	0.00289388	0.00942068	0.574192	1	0	0.3295	0	0.327738	0.0739624	0.0330157	0.0901286	0.138429	0.478869	0.209282	0.182802	0.0145683	0	0.037979		1.19622	0.887602
1020	5HT (serotonin) receptor 2C	Htr2c		0.231466	0.0229731	0.00191539	0.099058	0.00759112	0.0388501	0.101966	0.00344054	0.163748	0.152518	0	0.00482722	0.642008	0.508016	0.159401	0.00745773	0.0212749	0.151562	0.00709703	0.0695961	0.118037	1	0.594303	0.115509	0.00042224	0.00988291	0.000538757	0.0398177	0.000205228	0.543151	0.0846345	0.174937	0.000984094	0.00166259	0.00214524	0.0399471	0.0464551	0.106863	0.180058	0.0470577	0.0915101	0.0263803		2.38007	0.887335
1080	sphingosine-1-phosphate receptor 3	S1pr3		0.0393778	0.0464601	0.083016	0.0212433	0	0.00427829	0.0196871	0.0601269	0.00165957	0.0989241	0	0	0	0.00731232	0.0183313	0.13573	0	0.136809	0.0301179	0.162667	0.200473	0.00283075	0	0.478161	1	0.541515	0.656736	0.107741	0.0550172	0.161192	0.193271	0.163226	0.178856	0.243388	0.122315	0.0691921	0.0756479	0.0664385	0.256409	0.0296762	0.0691808	0.199159		1.23517	0.884484
1090	MAS1 oncogene	Mas1		0.0172445	0.018822	0.0328022	0.0124007	0.0465711	0.0524997	0.0926681	0.0524443	0.0161893	0.00660366	0.0121689	0.00325513	0.0107349	0.00556003	0.00546363	0.0267602	0.0155832	0.00443003	0.0181712	0.00276785	0.0359635	0.0276648	0.00993172	0.0402784	0	0.0126694	0.00268965	0.0105878	0.0195539	1	0.697291	0.786489	0.343076	0.168586	0.367651	0.217556	0.375626	0.305028	0.34402	0.263306	0.174461	0.233		2.13885	0.880767
1010	neuropeptide Y receptor Y2	Npy2r		0.00606514	0.00282984	0.000645772	0.0433789	0	0.000713544	7.79924e-05	0	6.92871e-05	0.00705537	0	0	0.0564393	0.993394	0.318719	0.0273628	0.186682	1	0.0122001	0.307187	0.012125	0.35682	0.0454973	0.0197197	0	0.0313789	0.0001063	0.582841	0	0.462935	0.209029	0.0267485	0.130776	0.132349	0.227897	0.294852	0.0993548	0.035963	0.00335823	0.0984286	0.0161065	0.179592		2.58657	0.879788
5110	alpha2/delta2	Cacna2d2		0.0657126	0.05985	0.100401	0.253778	0.260364	0.0413362	0.0496288	0.0212553	0.0619776	0.164618	0.208919	0.267069	0.0921413	0.0097382	0.0779585	0.136274	0.0576461	0.0918997	0.056888	0.144655	0.0904685	0.0982273	0.119031	0.176109	1	0.34455	0.594529	0.215741	0.640758	0.0525758	0.0109844	0.0967754	0.0503483	0.01258	0.0162494	0.0112543	0.0318279	0.0635289	0.0816991	0.0344715	0.00365592	0.00726542		1.34996	0.878665
1040	glutamate metabotropic receptor 8	Grm8		0.0025923	0.0010451	0.005096	0.0165218	0.00342471	0.00419295	0.0210155	0.0419664	0.0112706	0.0222816	0.0219302	0.00317054	0.00212167	0.0515786	0.0599856	0.869548	0.000826075	0.679671	0.656006	0.184538	0.493579	0.479779	1	0.626294	0.0139947	0.0521605	0.00198865	0.46213	0.00236981	0.0375461	0.00420079	0.0337066	0.00501098	0.00170355	0.00402138	0.000334241	0.00271993	0.0771438	0.0175719	0.024357	0.00141526	0.0016844		2.63816	0.877988
8030	neurofilament, light polypeptide	Nefl		0.000361652	0.00071471	0.000542509	0.00726591	0.0477622	9.40636e-05	0.00106298	0.000152179	0.0686765	0.0157146	0.0384683	0.00288535	0.0924276	0.000405276	0.00329405	0.0058098	0.0173467	0.0172097	0.0344555	0.0609663	0.0092351	0.00751283	0.00954002	0	0.0956187	0.129691	0.168265	0.128257	0.123925	0.237516	0.321562	0.451103	0.296779	0.296325	0.190646	0.169588	0.199786	1	0.503238	0.391558	0.415166	0.442682		2.87753	0.877961
5530	glycine alpha3	Glra3		0	0.0448785	0	0.00144144	0	0.0909872	0.0460638	0.10385	0	0.139287	0.0837597	0	0.0157279	1	0.0600297	0.290585	0	0.00241536	0.0297961	0	0.27344	0	0.391364	0.996291	0.471759	0.242595	0.0653451	0	0	0.277	0.0247027	0.0608901	0	0.00232691	0.181097	0.19796	0.36797	0.0573071	0.100878	0.00789724	0.439625	0.0153376		1.17632	0.876034
5520	GABA A delta	Gabrd		0.194618	0.807564	1	0.255472	0.0418449	0.318702	0.644784	0.880468	0.0555069	0.00275509	0.0250844	0.0421584	0.00156689	0	0.000838975	0.000145537	0.000421258	0.0153072	0.0122227	0	0.00124716	0	0	0	0.00899669	0.0247923	0.0975611	0.0031642	0.957318	0.000442178	0.0164679	0.0548152	0.0795363	0.0602549	0.0609454	0.0430163	0.0552411	0.153122	0.0448682	0.0606657	0.0390357	0.0723369		2.38375	0.874798
7010	preproenkephalin	Penk		0.000372447	0.000781973	0.00236588	0.00355548	0.00103193	0.0133343	0.00215746	0.0025571	0.00289198	0.0197134	0	0.000273884	0.000646765	0	0.00730715	0.81195	0.329402	0.775907	0.731076	0.525237	0.499397	0.412113	1	0.822176	0.0154069	2.10097e-05	0.000488564	0.00143462	0.000810489	0.00282282	0.000214375	0.00369	0.036211	0.031791	0.00552725	0.00209612	0.0194359	0.0106325	0.0057025	0.0192239	0.00732289	0.0631868		3.56527	0.873408
1080	atypical chemokine receptor 3	Ackr3		0.597874	0.502799	0.378464	0.33709	0.00212764	0.0151741	0	0	0.0104059	0.015346	0	0	0.195183	0	0.000362904	0.000272387	0.493348	0.341536	0.0145466	0.221457	0.00881029	0	0	0	0.148826	0.0299251	1	0.890939	0.186646	0.0377261	0.00621795	0.240694	0.0935056	0.0407237	0.0178174	0.0013985	0.0581921	0.0280818	0.0395514	0.123296	0.0632428	0.0699102		2.04739	0.87289
2080	regulator of G-protein signaling 12	Rgs12		0.0033715	0.00372705	0.00695776	0.00671601	0.00856726	0.0302394	0.033166	0.0155371	0.0143095	0.680861	0.125713	0.121509	0.064135	0.964359	1	0.114676	0.117955	0.0215182	0.631884	0.290373	0.524777	0.483406	0.43422	0.490349	0.00123377	0.00539349	0.00574439	0.0623224	0.0116157	0.00155423	0.0100373	0.00178421	0.00368289	0.000282032	0.000176465	0.000339596	0.00227578	0.00218168	0.0013202	0.00186441	0.000292968	0.000965526		2.84508	0.870698
5560	TRP C 7	Trpc7		0.184833	0.0917535	0.0967733	0.129833	0.0714347	0.316388	0.515333	0.357829	0.497717	0.114234	0.0469169	0.0428401	0.0310419	0.0689185	0.0593305	0.262861	0	0.108674	0.0415518	0.085693	0.286896	0	0.309948	1	0.0182024	0.00317773	0.00784857	0.0463397	0.0072903	0.0361137	0.193214	0.437432	0.123706	0.00913723	0.203322	0.0252547	0.23421	0.129155	0.0965633	0.0175083	0.00170085	0.00579071		1.6358	0.870323
1010	somatostatin receptor 1	Sstr1		0.0230753	0.00811393	0.00734157	0.0280473	0.0332223	0.156151	0.102354	0.0515284	0.0307278	0.0896039	0.00246129	0	0.00461267	0.0332026	0.0653924	0	0	0.00545088	0.0501159	0.101033	0.216691	1	0.413081	0.384289	0.227111	0.06736	0.0474071	0.620791	0	0.863207	0.209379	0.014275	0.0250298	0.0933245	0.26942	0.630983	0.274908	0.111166	0.0592308	0.00256953	0.00620539	0.0119139		1.96714	0.869737
1090	leucine rich repeat containing GPCR 5	Lgr5		0.0699694	0.0502017	0.0857354	0.0186024	0.00505318	1	0.60342	0.369825	0.686138	0.111566	0.31018	0.04731	0.0459541	0	0.110497	0.00477346	0.00312696	0.0128708	0.082356	0.0264836	0.0410047	0.0246986	0.0182593	0.0103171	0.574854	0.0870302	0.0742522	0.317896	0.01642	0.0729812	0.237714	0.0225571	0.0264603	0.00722561	0.0829274	0.492842	0.00189705	0.00800208	0.572712	0.00823637	0.0159193	0.0120966		1.2098	0.869015
1020	adrenoceptor alpha 1B	Adra1b		0.0142666	0.00244466	0.00127465	0.0200813	0	0.22726	0.272659	0.176118	0.0515259	0.0911717	0.0712731	0.00818802	0.080698	0.993218	0.196169	1	0.258048	0.31459	0.704797	0.363369	0.49522	0.0579765	0.265711	0.686946	0.0476192	0.0168171	0.0210024	0.000150086	0.0107405	0	0.000236418	0.000132849	0.000160588	0	0.000630841	0	0.00702537	0	0.00326562	0.000190889	0.00159975	0.000119868		2.26748	0.866764
5560	TRP M 3	Trpm3		0.00905311	0.00362624	0.00457687	0.015131	0.0129394	0.0202579	0.0041938	0.0103693	0.0193605	0.319263	0.389879	0.401858	0.0872409	0.759825	0.353023	0.177439	0.000153509	0.0430306	0.0486945	0.275326	1	0.0634137	0.324808	0.638143	0.388181	0.276227	0.0794097	0.0404276	0.00276741	0.286257	0.149544	0.0313538	0.0386402	0.0106672	0.022513	0.0144689	0.0221597	0.0324193	0.0870212	0.0141721	0.0215005	0.0130416		2.52754	0.865552
1020	dopamine receptor D5	Drd5		0	0.00346709	0.00224209	0.000659098	0	0	0	0	0.0328953	0	0	0	0	0.00617711	0	0	0	0.000366131	0	0	0	0	0.0130388	0	0.0275634	0	0	0.00579324	0.0138509	0	0.0676079	1	0.748469	0.779561	0.304457	0	0.0735026	0.604781	0.621495	0.836883	0.529433	0.861542		1.61574	0.86503
8080	homer scaffolding protein 1	Homer1		0.0637997	0.0606665	0.0603513	0.0726765	0.0497358	0.0614115	0.059958	0.0846829	0.0810243	0.0486719	0.0592467	0.0470141	0.0787123	0.0659571	0.0432399	0.0553996	0.0795302	0.0688526	0.045791	0.0510772	0.0480647	0.045992	0.0258913	0.0819887	0.0419203	0.0485242	0.0519571	0.0787526	0.0434748	0.205334	0.255811	0.264186	0.295933	0.257396	0.22519	0.193278	0.254004	1	0.386133	0.560079	0.535538	0.411548		2.71208	0.864664
8080	jun proto-oncogene	Jun		0.00533801	0.00555382	0.00358307	0.00592831	0.0243446	0.00435499	0.00967369	0.0115818	0.0143295	0.0186798	0.0196587	0.00450521	0.0283785	0.00264321	0.0236106	0.00276116	0.0231898	0.0348011	0.00198423	0.009009	0.0298033	0.0594497	0.0830049	0.0743485	0.0524655	0.0210995	0.0293624	0.0278849	0.0505021	0.886721	0.43972	0.773445	0.257003	0.205744	0.547023	0.521801	0.807618	1	0.1297	0.234704	0.0799123	0.0461745		2.21733	0.863137
5550	5-hydroxytryptamine 3A; 5HT 3A	Htr3a		0.000699271	2.18811e-05	6.33255e-05	2.03279e-05	0	0.0122391	0.0261496	0.00143392	0.263869	0.446206	0.736963	0.062514	0.258498	1	0.890277	0.438406	0.257014	0.0959043	0.593026	0.275851	0.654069	0.128851	0.257891	0.258446	0.00111654	0.00118765	0.00138003	0.00309297	8.42792e-05	0	0.000480418	0	3.4556e-05	0	0.000131461	0	0	0	0	0	0	0		3.36983	0.861807
5190	K modifier V 1; Kv8.1	Kcnv1		0.0427047	0.0202013	0.0118551	0.0321761	0.0785115	0.0165884	0.015911	0.0209213	0.00982463	0.0212666	0.0248519	0.0526542	0.00613581	0.158069	0.0777477	0.000532111	0.0826519	0.0882461	0.0177502	0.0974628	0.0781257	0	0	0.0335106	0.000541471	0.0526432	0	0.0665056	0.0160591	0.683898	0.624233	0.163031	0.25137	0.368297	0.381363	0.391706	1	0.254475	0.698676	0.272468	0.164507	0.307324		2.05192	0.861346
2050	G protein, gamma 4	Gng4		0.0229104	0.0151141	0.106407	0.091207	0.107065	0.229416	0.151384	0.107321	0.0816746	0.402379	0.745479	1	0.243506	0.454444	0.413764	0.269302	0.239257	0.174539	0.0790344	0.100477	0.190259	0.023271	0.104045	0.174233	0.100329	0.0882513	0.0425198	0.144004	0.025902	0.0706191	0.160718	0.0018492	0.0158437	0.0697501	0.0232309	0.0423575	0.0181088	0.062068	0.170299	0.0255446	0.0827174	0.0385844		2.65702	0.860752
5190	K modifier F 1; Kv5.1	Kcnf1		0	0	0	0.00628495	0.0205203	0	0	0	0.00349379	0.046688	0.0230348	0.00431932	0.018658	0.290267	0.0811347	0.167824	0.414732	0.229099	0.0214815	0.0372288	0.0199087	0.0171379	0.000527595	0.0516827	0.157333	0.0113873	0.0448641	0.00018512	0	0.556703	0.747144	0.239092	0.115736	0.311979	0.342379	0.42983	0.177783	1	0.630775	0.189515	0.318404	0.0481444		2.21586	0.85914
5160	K inward rectifier J 12; Kir2.2; IRK2	Kcnj12		0.134723	0.0984426	0.235073	0.0741853	0.142975	0.347751	0.271792	0.307814	0.10985	0.0421057	0.137685	0.0485498	0.115961	0	0.00525548	0.393374	0.062107	0.375095	0.282421	0.293067	0.395911	0.218264	1	0.492614	0.128318	0.0146137	0.0105016	0.0461924	0.218497	0	0.0726306	0.0619061	0.104195	0.0553452	0.0652715	0.0407023	0.0692824	0.0499904	0.02218	0.0960114	0.0712926	0.070581		1.67376	0.858963
5110	gamma3	Cacng3		0.0664583	0.0896144	0.0449513	0.0250645	0.0272775	0.0473422	0.0822813	0.0526127	0.0274383	0.165364	0.11521	0.121132	0.0335558	0.420381	0.223631	0.0457412	0.0651496	0.0252799	0.10075	0.11796	0.153163	0.269377	0.332298	0.164335	0.201211	0.308227	0.165164	1	0.90712	0	0.00220473	0.113681	0.159323	0.11401	0.0526039	0.0396408	0.18702	0.163907	0.109232	0.164229	0.107491	0.220182		2.89938	0.857766
2080	regulator of G-protein signalling 10	Rgs10		0.235393	0.421165	0.436362	0.388297	0.185851	0.322031	0.29566	0.181093	0.325011	0.0476364	0.150408	1	0.377195	0.0311344	0.00952555	0.358515	0.34239	0.29917	0.147825	0.131767	0.0768716	0.20375	0.139978	0.0992636	0.00576504	0.0657667	0.228592	0.0958826	0.219617	0.00445136	0.000593463	0.000535378	0.000269064	0.0010153	0.000457164	0.00461042	0.000361128	0.00111266	0.000210649	0.000135615	0.000174547	0.000191656		3.39812	0.857658
1080	GPCR 1	Gpr1		0.0284356	0.0955928	0.0902259	0.0422288	0.00579866	0.279682	0.509021	0.212629	0.0350495	0.0577193	0	0.114478	0.0800213	0	0.0669055	0	0.00497972	0.00171941	0	0.0694933	0.0281108	0.49013	0	0	0.266662	0.304545	0.162429	0.198905	0	0.19668	0.470442	0.242702	0.219974	0.260234	0.276576	1	0.374071	0.150677	0.189037	0.101218	0.0675694	0.178082		1.15004	0.85678
2080	regulator of G-protein signaling 6	Rgs6		0.277981	0.847607	1	0.201186	0.0263322	0.172538	0.463426	0.344921	0.574916	0.0274927	0.0295272	0.157751	0.396754	0.112674	0.00155495	0.145886	0.421418	0.262211	0.0322768	0.0391749	0.0283096	0.000449146	0.002594	0.137757	0.591277	0.055442	0.0564916	0.0112562	0	0.0123441	0.0490004	0.11668	0.0327491	0.0305014	0.0508691	0.00043638	0.0303516	0.0707297	0.0593815	0.00616825	0.0119837	0.00522522		2.0902	0.856204
1010	gastrin releasing peptide receptor	Grpr		0.00846369	8.38234e-05	0.000115789	0.000301946	0.0244326	0	0	0	0.0243775	0.279009	0.0210718	0	0.116545	0.0659116	0.209898	0.97854	0.71906	0.751297	0.817745	1	0.529869	0.249183	0.232193	0.259628	0.095706	0.1728	0.3155	0.0594923	0.0283508	0	0	0.000138772	0	0	0	0	0	0	0	0	0	2.53551e-05		2.16899	0.854641
1020	5HT (serotonin) receptor 2A	Htr2a		0.295917	0.263792	0.122677	0.216956	0.582526	1	0.736081	0.808966	0.353324	0.131689	0	0.0599303	0.120632	0	0.00780911	0	0.00141351	0	0	0.0185084	0.00225574	0.000901326	0	0	0.167072	0.0408016	0.151069	0.212577	0.0843201	0.0653875	0.201485	0.0407354	0.110074	0.0955143	0.0201864	0	0.106806	0.103231	0.512387	0.123983	0.137222	0.110234		1.81549	0.853501
5530	glycine alpha2	Glra2		0.185887	0.0520251	0.259564	0.504741	0.488843	0.061593	0.0403228	0.0910963	0.0313242	0.0935053	0.118353	0.0189919	0.220226	0.213467	0.147146	0.368664	1	0.826844	0.488851	0.446856	0.189047	0.0311371	0.133788	0.326189	0.0902778	0.108814	0.0148847	0.184516	0.119763	0.0205986	0.0190073	0.00434227	0.00448071	0.0261866	0.000139029	0	0.00519919	0.0092458	0.0267581	0.00837679	0.0105834	0.032522		2.47252	0.853069
2080	regulator of G-protein signaling 4	Rgs4		0.0807737	0.065038	0.0359434	0.0412258	0.0110211	0.295625	0.226613	0.0498597	0.632666	0.471582	0.135368	0.000720121	0.0158555	0.000713408	0.00607619	0.00253964	0.0097365	0.0187022	0.278746	0.484144	0.0331459	0.0382516	0.0134914	0.0132483	0.0331068	0.110191	0.281783	0.0234674	0.137008	0.147232	0.273579	0.133951	0.0507487	0.0593554	0.0245296	0.101056	0.0744147	1	0.779927	0.380852	0.359984	0.0992957		2.97814	0.852889
7090	cerebellin 2 precursor protein	Cbln2		0.0798854	0.0455157	0.0299526	0.0531664	0.418512	0.0085728	0.000788308	0.0009017	0.00135865	0.138241	0	0.107273	0.196593	0.217075	0.0564289	0.942093	1	0.538066	0.9488	0.733761	0.484517	0.0669289	0.324711	0.54287	6.6325e-05	3.72924e-05	0	0.0033313	0.099354	0	0	0	0	2.88272e-05	0	0	0	0.000235415	0	3.26599e-05	0	7.08655e-06		2.72793	0.852705
1100	adhesion G protein-coupled receptor V1	Gpr64		0.487929	0.104742	0.276835	1	0.774558	0.00528803	0.085001	0.410226	0.00707404	0.0200034	0.0728494	0	0	0	0.0849707	0	0.0186353	0.0471481	0.39166	0	0.185484	0	0	0	0.00459756	0.0055105	0	0.00485299	0.012217	0	0.185708	0.793896	0.406768	0.147811	0.0397785	0.211236	0.217944	0.341472	0.113628	0.471872	0.0490606	0.0854634		1.05468	0.852092
5190	K modifier G 2; Kv6.2	Kcng2		0.345273	0.445999	0.162136	0.22747	0.0155838	0.0805793	0.0396888	0.141687	0.0262932	0.0322891	0.0326765	0.0134908	0.0376606	0.0478391	0.00276907	0.0763696	0.108682	0.178251	0.110956	0.0408991	0.0405167	0.0093703	0.0160045	0.0424386	0.00815753	0.0220717	0.00882478	0.0123898	0.0183132	0.304245	0.284713	1	0.38895	0.253942	0.256773	0.526611	0.220898	0.596291	0.113534	0.440342	0.215638	0.149527		1.89471	0.851314
1090	GPCR 153	Gpr153		0.0491979	0.0568667	0.072839	0.0200426	0.150425	0.00417614	0.0103512	0.0293282	0.0992773	0.670688	0.716434	0.802721	0.431618	0.549681	1	0.256744	0	0.393286	0.226289	0.264221	0.0210582	0.0183263	0.036933	0.191474	0.165032	0.0638686	0.0806904	0.113897	0.35852	0	0.0288008	0.0108294	0	0.0485831	0.110468	0	0.00244454	0.0176721	0	0.0383616	0.00593479	0.00627339		1.13015	0.85065
1010	hypocretin (orexin) receptor 2	Hcrtr2		0.836078	0.498059	0.484208	1	0.643227	0.555389	0.187599	0.395954	0.0287638	0.0594989	0.0228229	0.000378604	0.00713586	0.08605	0.0631623	0.311856	0	0.179725	0.588803	0.157444	0.203723	0.0403133	0	0.0117357	0.0891889	0.00681565	0.0106239	0.00115138	0.142875	0.0091855	0.00698848	0.0374407	0.109425	0.0625321	0.0331528	0.0160148	0.00388548	0.179109	0.0444342	0.025462	0.000675537	0.0351163		2.24231	0.849366
1010	somatostatin receptor 3	Sstr3		0	0	0.000203417	0	0	0	0	0	0	0.0424315	0	0	0	0.00473028	0	0	0	0	0	0	0	0	0	0.0509022	0.0359436	0.0416322	0.00392534	0.0179534	0	0.443759	0.409465	0.544559	0.330707	0.518759	0.653711	1	0.765565	0.812756	0.597258	0.395187	0.286533	0.285135		1.37844	0.847778
1090	GPCR 151	Gpr151		0	0	0.00945804	0	0	0.752399	0.494843	0.204316	0.00396542	0	0	0	0.00856415	0.739643	0	0	0	0	0.0949044	0	0.110442	0	1	0.56463	0.0433796	0.0500436	0	0	0	0.257861	0.104841	0.108437	0.489173	0.511247	0.421836	0.268541	0.0841359	0.238449	0.205496	0.124161	0.0990479	0.28017		1.3682	0.847074
1040	cholinergic receptor muscarinic 5	Chrm5		0.0216842	0.0215069	0.0129395	0.0341174	0.00180016	0.0424467	0.0164146	0.00182805	0.108023	0.0367487	0.0261712	0.0223637	0.0926483	0.0156768	0.00374423	0.0615283	0.00568414	0.0496122	0.0709797	0.0280919	0.147715	0.121444	0.0108937	0.327331	0.00219418	0.0132253	0.0339312	0.00815344	0.00936247	0.609218	0.652403	0.236636	0.431882	0.890844	1	0.670549	0.472928	0.246734	0.222343	0.0593152	0.139893	0.290154		1.61012	0.847045
1010	opioid receptor mu 1	Oprm1		0.450549	0.268823	0.270209	0.422917	0.346631	0.209087	0.127376	0.255462	0.40713	0.252703	1	0.135702	0.179328	0.0883581	0.0396656	0.0612861	0.133633	0.247453	0.157175	0.2291	0.0924959	0.0338637	0.0706441	0.0139739	0.220592	0.42329	0.32742	0.0963339	0.706543	0.0387434	0.00280342	0.000276225	0.000687802	0	0.00127326	0.00172451	0.000347769	0.000231245	0	0.000577265	4.92724e-05	7.88257e-05		2.66014	0.845987
8080	neuritin 1	Nrn1		0.00131961	0.00153327	0.00159915	0.00117288	0	0.00359748	0	0.00117469	0.00490375	0	0	0	0.00123171	0.00553394	0	0.00935826	0	0.00516281	0.00732291	0.00645397	0.00247251	0	0.0368479	0	0	0.00231382	0.00060744	0.00499132	0	0.302441	0.603303	0.482847	0.473829	`	0.431532	0.51349	0.547518	1	0.787021	0.543701	0.583043	0.506622		2.68745	0.845825
5190	K modifier S 3; Kv9.3	Kcns3		0.549402	1	0.914069	0.522512	0.260269	0.0669787	0.180209	0.252561	0.115175	0.0397702	0.170175	0.240928	0.106729	0.00501334	0.000578329	0.0112739	0	0.063108	0.00539452	0.0764887	0.000360046	0.0505835	0.0884878	0.00030789	0.326824	0.23637	0.687158	0.419616	0.409345	0	0.0186856	0.108269	0.104095	0.0969048	0.101716	0.0893305	0.06876	0.0435328	0.0200411	0.0164521	0.00670577	0.048741		2.48455	0.840904
2080	regulator of G-protein signaling 14	Rgs14		0.00655264	0.00309244	0.00092818	0.00132667	0	0	0.002655	0.00145319	0.00137343	7.37933e-05	0	0	0	0	0	0	0	0.00919415	0.00109395	0	7.91991e-05	0.011165	0	0.0210792	0.00164547	0.00303453	0.00478192	0.0162933	0.00428511	0.0762164	0.320487	0.632809	0.68688	0.686439	0.470906	0.189452	0.40208	0.70911	0.973999	0.65119	1	0.658262		2.54541	0.840294
5130	B 2; Kv2.2; shab-related	Kcnb2		0.0308384	0.078098	0.229918	0.063667	0.0240795	0.0964104	0.0910018	0.05443	0.0776345	0.0905845	0.0426178	0.0154599	0.173636	0.183054	0.068664	0.465382	0.323031	0.492129	0.266034	0.254253	0.174451	1	0.348248	0.378367	0.133714	0.20873	0.0986855	0.179886	0.0953027	0.14821	0.0362672	0.211373	0.216175	0.196802	0.187672	0.0427297	0.116388	0.157606	0.01263	0.186414	0.154068	0.218211		2.70583	0.838467
1010	parathyroid hormone 1 receptor	Pth1r		0.0134826	0.0225307	0.0469892	0.0388975	0.118261	0.0599827	0.0170519	0.0989244	0.119906	0.184949	0.0529583	0.00887693	0.211418	0.135486	0.0863171	0.44497	0.178134	0.377208	0.432624	0.624047	0.805269	1	0.4138	0.513528	0.365226	0.187567	0.212952	0.262235	0.237281	0.0702313	0.132429	0.00908168	0.00741994	0.0196692	0	0.0137302	0.00461326	0.0107641	0.122567	0.00338383	0.00286246	0.008644		1.45331	0.837164
5510	NMDA 3A; GluN3A; NR3A	Grin3a		0.0521208	0.0309269	0.191287	0.295921	0.0396553	0.404636	0.389196	0.0315056	0.180518	0.0399398	0.00128969	0.0301235	0.0526179	0.000174544	0.025044	0.136965	0.0577873	0.151681	0.0582957	0.086983	0.150637	1	0.878491	0.463602	0.371482	0.246832	0.224582	0.141394	0.00334013	0.0231281	0.222527	0.251054	0.243452	0.243883	0.29693	0.0563927	0.186577	0.233272	0.13006	0.0250854	0.00356172	0.0440318		2.63227	0.836659
7010	neuromedin B	Nmb		0.257138	0.244386	0.124574	0.119069	0.020076	0.0920699	0.226823	0.349564	0.0913069	0.214953	0.149214	0.0596853	0.256771	0.0591253	0.15835	0.0201994	0.120181	0.186975	0.0124011	0.116536	0.120409	1	0	0.00488995	0.0929272	0.0844444	0.118651	0.185345	0.305931	0.556711	0.26391	0.297387	0.237322	0.0921305	0.267492	0.259685	0.160739	0.146921	0.0417057	0.198137	0.179947	0.204544		1.21978	0.836619
1010	somatostatin receptor 2	Sstr2		0.0624454	0.00676154	0.0266608	0.0312853	0.0213006	0.905426	0.540076	0.318233	0.108284	0.349547	0.445414	1	0.41621	0.135671	0.118685	0.0749654	0.0227353	0.0615436	0.0464577	0.143397	0.148009	0.29341	0.69619	0.417004	0.00319195	0	0.00200754	0.000362834	0.360024	0.115444	0.165186	0.0266851	0.0112491	0.0316651	0.0154485	0.0253969	0.00883569	0.361991	0.123597	0.0141191	0.0069381	0.0462504		2.00292	0.836388
5510	kainate 3; GluK3; GluR7	Grik3		0.0565945	0.0195299	0.0349546	0.0564021	0.0114988	0.0528385	0.0264346	0.0217066	0.232988	0.164109	0.314175	0.0299895	0.134771	0.0278491	0.163379	0.264811	0.154995	0.110649	0.481148	0.214917	0.571456	0.0647641	0.226345	0.300565	1	0.873998	0.542652	0.803979	0.072569	0.30325	0.156992	0.0258365	0.0188872	0.00791808	0.0164347	0.00933983	0.0516837	0.00760985	0.0899111	0.0056851	0.0052662	0.00745099		1.71081	0.835699
7010	cholecystokinin	Cck		0.163966	0.170281	0.0588346	0.0867385	0.277976	0.0152725	0.0183968	0.120409	0.510541	0.0700638	0.395386	1	0.8421	0.81559	0.291601	0.0021427	0.0357114	0.000511472	0.000398173	0.00298898	0.017901	0.000503342	0.0135228	0.0276233	5.98278e-05	0.000650788	0.0032789	0.000181311	0.108776	0.129899	0.136584	0.123138	0.192382	0.274055	0.20851	0.265624	0.157416	0.19876	0.177184	0.241571	0.323977	0.269309		3.90797	0.83537
1020	histamine receptor H3	Hrh3		0.0661675	0.039309	0.0237671	0.020072	0.0103831	0.0998447	0.33258	0.208619	0.0522639	0.0969086	0.127365	0.0450272	0.0369801	0.0951804	0.12035	0.161261	0.0481897	0.0599485	0.255831	0.110328	0.200317	0.489421	0.38679	0.268809	0.10221	0.0662585	0.0620509	0.2881	0.186323	0.0941591	1	0.148084	0.187107	0.326268	0.273714	0.168795	0.289091	0.140571	0.967241	0.0308884	0.0539846	0.0587019		2.33431	0.834164
1080	opsin 3	Opn3		0.114307	0.284465	0.0942524	0.129103	0.0781091	0.421684	0.875358	1	0.0642121	0.00214647	0	0	0.0974211	0	0	0.108023	0	0.0735701	0.167727	0.183196	0.615257	0.317529	0.502553	0.329299	0.774762	0	0.128951	0.436681	0.0158817	0.162749	0.337047	0.00623766	0	0.0014686	0	0	0	0.0798309	0.349949	0.0122389	0.0347243	0.0138913		1.22127	0.833838
2080	regulator of G-protein signaling 8	Rgs8		0.246948	0.290517	0.126713	0.188067	0.0370183	0.113344	0.153055	0.131997	1	0.0998064	0.487322	0.420193	0.749355	0.0514377	0.0160785	0.36164	0.616765	0.370524	0.248802	0.212992	0.0750566	0.257232	0.198739	0.10682	0.137917	0.116895	0.203274	0.252645	0.171043	0	0.0232832	0.00587699	0.0286739	0.0315774	0.0116774	0.0194982	0.0136851	0.0358669	0.0636648	0.0374346	0.0596841	0.060302		2.53026	0.833331
8060	phosphodiesterase 8A	Pde8a		0.102117	0.165955	0.160973	0.181237	0.0819091	0.303738	0.0597089	0.294841	0.155261	0.0773094	0.110507	0.0625771	0.174864	0.468321	0.147974	0.328146	0.00339855	0.310143	0.499142	0.128011	0.18774	0.365629	0.115606	1	0.116224	0.336947	0.201225	0.0541811	0.0569417	0.404798	0.10826	0.106192	0.135668	0.132376	0.128761	0.0484701	0.137782	0.0885273	0.0123977	0.100888	0.0914136	0.119558		1.33884	0.832543
2050	G protein, beta 4	Gnb4		0.283001	0.116412	0.31414	0.476237	0.567849	0.729647	0.320783	0.487065	0.064529	0.175177	0.0111986	0.185451	0.0633828	1	0.535544	0.0906735	0.037011	0.062893	0.0523917	0.0609332	0.0859919	0.161444	0.0274234	0.0936779	0.0916551	0.3073	0.1014	0.0422817	0.0120122	0.2374	0.169093	0.0734501	0.0547912	0.0434672	0.0119157	0.000762945	0.0264169	0.161585	0.285368	0.120467	0.113735	0.0384464		2.33095	0.831844
1020	adrenoceptor alpha 1D	Adra1d		0.000882875	0	0.0015064	0.00213195	0	0	0.00797769	0.00740116	0.00627033	0.0105585	0.0378295	0.00470004	0.00373947	0.00714181	0.0100454	0	0	0	0	0	0	0	0	0	0	0	0.00694873	0	0	0.723823	1	0.609199	0.576986	0.549235	0.476614	0.537397	0.497643	0.566219	0.626197	0.612242	0.567821	0.44646		1.1836	0.831781
1040	glutamate metabotropic receptor 1	Grm1		0.128623	0.00746911	0.0106369	0.106973	0.158179	0.000466254	0.00802663	0.000332506	0.293848	0.144046	0.00871849	0.000826815	0.0995699	0.185857	0.080266	0.34528	0.282892	0.237872	0.134602	0.189181	0.186518	0.325628	0.216205	0.38475	1	0.152742	0.335349	0.606569	0.124699	0.138199	0.199067	0.173155	0.20935	0.324022	0.264508	0.170794	0.204361	0.0839435	0.124524	0.0326371	0.0149676	0.215478		2.55083	0.831436
5510	kainate 1; GluK1; GluR5	Grik1		0.217352	0.129423	0.389022	0.524766	0.699512	1	0.810644	0.355529	0.114185	0.304436	0.0911856	0.013919	0.041398	0.0700604	0.0364669	0.471746	0.183459	0.277885	0.530213	0.465034	0.190405	0.0156381	0.0435621	0.0376495	0.2902	0.243954	0.191212	0.159255	0.0786547	0.000286291	0.00718449	6.51266e-05	3.02613e-05	7.30825e-05	1.80216e-05	0	0	0.000756049	0.00526534	5.98636e-05	5.11235e-05	0.000118159		3.08896	0.829496
1010	neuropeptide FF receptor 1	Npffr1		0.0293865	0.00846048	0.00548634	0.0593651	0.0342935	0.0194918	0	0.00462396	0.318126	1	0.65079	0.2625	0.254544	0.262573	0.466287	0.126273	0.179578	0.471867	0.329249	0.628542	0.17253	0.000503896	0.0467093	0.0403324	0.513715	0.40514	0.730234	0.900826	0.00499166	0.00119674	0.0269139	0.000790652	0.00541501	0.00463566	0.00827512	0	0.00371887	0.000615423	0.0058024	0.00218494	0.0102288	0.00552544		1.94636	0.829226
8060	phosphodiesterase 7B	Pde7b		0.343668	0.143436	0.0761023	0.105561	0.0574127	0.187031	0.256579	0.22	0.236225	0.295661	0.212645	0.617978	0.215574	1	0.490248	0.173937	0.100666	0.150763	0.586312	0.112628	0.207949	0.0550349	0.0623493	0.111072	0.111945	0.0437602	0.149009	0.38441	0.121845	0.0560201	0.0449289	0.0277715	0.0827708	0.157136	0.293979	0.112749	0.189318	0.0577964	0.0794537	0.0237023	0.0250568	0.0382026		1.74298	0.828813
2080	regulator of G-protein signaling 16	Rgs16		0.155407	0.16429	0.138962	0.129167	0.0806528	0.10021	0.136396	0.0863318	0.266859	0.0580757	0.140575	0.907871	0.609578	0.101274	0.0329121	0.41272	1	0.397109	0.264327	0.390855	0.168552	0.81851	0.680065	0.382959	0.00487501	0.0476694	0.0432143	0.0436339	0.262069	0	0.00485354	0	0	0	0	0	0	0.000963115	0.00789302	0	0	0		1.98528	0.828321
8080	early growth response 3	Egr3		0.00993085	0	0.00117509	0.0112683	0.0050671	0.00633735	0.00335802	0	0.0025254	0.000646107	0	0.00775181	0	0.00565339	0.00273202	0	0.00258619	0.0268084	0	0	0.0160507	0	0.0687781	0.00900497	0	0	0	0.000590197	0.00288373	0.403669	0.467002	0.5603	0.548336	0.646584	0.447787	0.272485	0.617251	1	0.403848	0.948321	0.606474	0.962713		1.77814	0.827612
1010	melanocortin 4 receptor	Mc4r		0	0	0.00019158	0.0357414	0.243727	0	0	0.0468388	0	0.0486924	0	0	0.00047858	0	0.0771858	0.00066315	0	0	0	0	0.0859833	0	0	0.289632	0.0443625	0.295965	0.0125914	0.81727	0.00107018	0.0789056	0.252631	0.510285	0.927397	0.642215	0.373613	1	0.274804	0.51411	0.406199	0.494945	0.06993	0.572712		1.74099	0.826387
1100	adhesion G protein-coupled receptor G3	Gpr56		0.0190742	0.00411528	0.0297896	0.0680627	0.337302	0.00488181	0.017215	0.0240318	0.0820203	0.064823	0.279778	0.0702702	0.0743222	0.0169608	0.040917	0.139314	0.0522347	0.160268	0.0463145	0.0566423	0.0677823	0.186315	0.0937629	0.0694728	0.344358	0.237416	0.157928	0.217411	0.0261664	1	0.993043	0.319129	0.332296	0.310139	0.695748	0.496929	0.522678	0.280214	0.22214	0.0175167	0	0.0309788		1.53239	0.824152
8090	crystallin, mu	Crym		0.000322244	0.000184665	0.00100473	0.000780775	0.000152492	0.000125259	8.74525e-05	0.000450504	0.00108628	9.25057e-05	0	0	0.000853899	0	0.000187293	0	0	0.00217425	0.000431294	0	0.000856613	0	0	0	0	0.000960263	5.93051e-05	0.00044019	0.00011723	0.806965	0.851625	0.514201	0.587231	0.803827	0.817366	1	0.628695	0.485254	0.792614	0.263825	0.377222	0.323338		3.24869	0.822865
1040	glutamate metabotropic receptor 3	Grm3		0.0965115	0.112053	0.106189	0.0436058	0.164899	0.006017	0.0752317	0.139154	0.190043	0.0787566	0.144226	0.0836566	0.0968136	0	0.08614	0.0463846	0.0274226	0.14523	0.122052	0.0556806	0.146122	0.222074	0.0535851	0.202961	0.477569	0.0379682	0.134472	0.136568	0.0968045	0.259292	0.64462	0.63842	1	0.320877	0.306562	0.0512092	0.129964	0.702921	0.232534	0.401245	0.160281	0.194467		1.65686	0.82023
8020	Equilibrative nucleoside transporter	Slc29a1		0.182826	0.267436	0.420812	0.155469	0.0323492	0.130928	0.208515	0.164712	0.154855	0.206944	0.313358	0.00372403	0.0811166	0.0916937	0.086215	0.446956	0.155311	0.315484	0.451983	0.342289	0.488483	0.536126	0.528895	1	0.326057	0.0325918	0.19716	0.200427	0.295523	0.0380385	0.087756	0.0525857	0.0362933	0.0571631	0.0900315	0.0481876	0.0478997	0.0156312	0.0378574	0.00915597	0.0183388	0.0355144		2.0408	0.81969
1090	GPCR 150	Gpr150		0.168326	0.180975	0.129973	0.0834991	0.0477634	0.506338	0.494546	0.652392	0.158461	0.0942011	0.333686	0.148385	0.15791	0.0237546	0.115654	0.0511136	0.296047	0.131427	0.0710306	0.0200574	0.0934269	0.0915889	0.329635	0.324065	0.0717822	0.0773116	0.0564131	0.114128	0.0779002	1	0.44192	0.0822048	0.0716983	0.139387	0.384944	0.706787	0.275992	0.106677	0.120446	0.0033795	0.00869929	0.0228636		1.3338	0.817883
5590	acid sensing ion channel 1; ASIC1	Asic1		0.095627	0.0133753	0.0115624	0.0431267	0.0445725	0.105253	0.105933	0.0273169	0.122907	0.173966	0.161441	0.116729	0.386281	0.416451	0.263483	0.652223	1	0.840292	0.441548	0.484795	0.472373	0.642514	0.276367	0.409929	0.101945	0.11869	0.0905873	0.117004	0.0961022	0.0237384	0.0417919	0.0728084	0.040971	0.0326859	0.0475091	0.112689	0.0989541	0.030268	0.0596624	0.0220596	0.0356586	0.0210941		1.9897	0.817749
8040	nitric oxide synthase 1, neuronal	Nos1		0.755732	1	0.635054	0.466754	0.273707	0.0826429	0.077813	0.104125	0.00448658	0.0754449	0.173071	0.0502835	0.0159501	0	0.0811801	0.0962384	0.386489	0.242348	0.199278	0.583972	0.0488364	0.0375914	0.000995969	0.00100606	0.0152815	0.0418456	0.041503	0.0282711	0.0626277	0.345405	0.342048	0.148668	0.215477	0.275298	0.414055	0.375983	0.527125	0.0967509	0.110341	0.00536674	0.00154524	0.0960485		2.42126	0.81618
8030	myelin oligodendrocyte glycoprotein	Mog		0.179481	0.0672418	0.184345	0.117317	0.114415	0.255818	0.469941	0.160546	0.203792	0.527311	0.336414	0.0497984	0.275864	0	0.179627	0.290586	0.129301	0.335293	0.2002	0.173172	0.168941	0.555973	0.0532513	0.252433	1	0.158513	0.361413	0.233656	0.143151	0.441618	0.0372577	0.0219012	0.0191538	0.120226	0.152017	0.275124	0.0490711	0.0766272	0.216692	0.0139737	0.00911537	0.00531094		1.00981	0.814247
7060	secretogranin II	Scg2		0.177702	0.222624	0.184102	0.146243	0.245026	0.105933	0.277481	0.128344	0.261581	0.060297	0.053244	0.124242	0.358453	0.148346	0.0575443	0.113433	0.283969	0.189713	0.133638	0.192583	0.124123	0.197986	0.251099	0.121339	0.332497	0.231925	0.368398	0.133296	0.449496	0.10092	0.146801	0.0449215	0.0758024	0.109962	0.0765919	0.0567643	0.0840769	1	0.535118	0.214681	0.341848	0.156801		3.55673	0.814172
1100	adhesion G protein-coupled receptor A3	Gpr125		0.0282175	0.0305144	0.0173333	0.0146879	0	0.14655	0.0344401	0.00165787	0.120169	0.35389	0.1242	0.138285	0.0741708	0.049287	0.185212	0.289264	0	0.292924	0.543062	0.158184	0.146758	0.163163	0.750708	1	0.130577	0.0935972	0.182787	0.0935978	0.228922	0.641594	0.156657	0.0288314	0.0931391	0.119952	0.282638	0.890662	0.66987	0.0295269	0.0462782	0.0275983	0.171833	0.158125		1.44183	0.811979
5130	Q 4; Kv7.4; KvLQT4; IsubM	Kcnq4		0.394115	0.347753	0.306144	0.224184	0.523792	0.315845	0.437582	0.51233	0.327059	0.405341	0.240068	1	0.229154	0.375766	0.15192	0.392342	0.591535	0.292439	0.297116	0.334037	0.141303	0.225786	0.00382328	0.283982	0.0359687	0.00449806	0.143619	0.0476836	0.0180946	0.00409002	0.0196353	0.00257066	0.00102564	0.00304803	0.0170575	0.0565478	0.0187718	0.0108069	0.0162177	0.000859006	0.00111856	0.000560879		1.44666	0.810839
5130	C 1; Kv3.1; shaw-related	Kcnc1		0.267907	0.34561	0.271197	0.198971	0.287435	0.20288	0.221392	0.269876	0.464824	0.188912	0.328455	0.308902	0.249332	0.203429	0.169366	0.377869	0.19432	0.235029	0.367722	0.271587	0.195553	0.363928	0.273817	0.255163	0.175754	0.162948	0.341603	0.128041	1	0.0528722	0.0315765	0.027464	0.0317496	0.0263171	0.0471958	0.0752731	0.064318	0.0213315	0.0322951	0.0126285	0.0112595	0.0219544		2.61113	0.810291
5110	gamma5	Cacng5		0.635949	0.32076	0.0267371	0.0221155	0	0.222676	0.0706327	0.0978576	0.28145	0.285818	0.403819	0.0922877	0.0835242	0.486452	0.145919	0.334503	0.0363557	0.735804	1	0.307802	0.243551	0	0.47806	0.46672	0.210428	0.0792256	0.0922028	0.863763	0.0942477	0	0.0124662	0.024805	0.00043139	0	0	0	0.0154997	0	0.212995	0.191079	0.206732	0.00318009		1.4959	0.810101
5580	purinergic P2X 7; P2X 7	P2rx7		0.447483	0.23332	0.343508	0.478354	0.332769	0.678556	0.923121	1	0.0638851	0.0215088	0.0223721	0.0754619	0.0312763	0.250558	0.00459939	0.0025547	0.00459394	0.0331883	0	0.00397939	0.00991001	0.00465173	0	0.00844611	0.0176003	0.104964	0.112841	0.0880833	0.480383	0.0397946	0.108259	0.26205	0.38819	0.474496	0.629337	0.0146031	0.00291861	0.238995	0.0284215	0.255881	0.235402	0.388613		1.04274	0.80866
7090	neurexophilin 1	Nxph1		0.468337	0.787822	0.671191	0.636554	0.497405	0.919375	1	0.829792	0.146772	0.104786	0.000330429	0	0.00604081	5.69138e-05	2.89047e-05	0.0075409	0	0.00426655	0.000142576	0.00676406	0.00408757	0	9.91799e-05	0.0021348	0.598385	0.520891	0.759549	0.450223	0.421019	6.34428e-05	0	0.000270464	3.8642e-05	3.25888e-05	1.82224e-05	0.000992971	0	0	0	0.000327678	2.55901e-05	0.000187313		3.11896	0.808645
5150	Na-activated T2; KCa4.2; Slick; Slo2.1	Kcnt2		0.128188	0.108007	0.12209	0.103993	0.0898551	0.14	0.138695	0.104218	0.0907331	0.149165	0.0237792	0.076302	0.126539	0.194036	0.100653	1	0.714612	0.668383	0.829893	0.422584	0.314931	0.238671	0.477146	0.458949	0.102905	0.019596	0.0756008	0.133627	0.0767544	0.116313	0.141549	0.200078	0.167521	0.124169	0.211205	0.0373341	0.157134	0.139589	0.12337	0.0690485	0.0766818	0.0974275		2.69553	0.807529
8030	aldolase C, fructose-bisphosphate	Aldoc		0.0454607	0.0250836	0.0193452	0.0447132	0.0501748	0.0453616	0.0150918	0.112433	0.145271	0.225508	0.702816	0.0812795	0.357461	0.533073	0.249148	1	0.607447	0.529939	0.875758	0.63014	0.797419	0.0605894	0.201832	0.367546	0.19054	0.393674	0.331315	0.0235497	0.103737	0.0250401	0.0126017	0.0108161	0.0115892	0.0142635	0.015177	0.0107809	0.00891947	0.00887769	0.00219804	0.0130092	0.00390765	0.00628467		2.9757	0.807093
5180	K two pore domain K10; K2p10.1; TREK-2	Kcnk10		0.00836932	0.0147382	0.0203583	0.0251007	0	0.0444224	0.012821	0	0.753589	0.135754	0	0	0.0267519	0.00551921	0.00164772	0.0828817	0	0.13679	0.019951	0.145314	0.182228	0.277736	0.804508	0.31986	0.24837	0.102824	0.176365	0.152484	0.182969	0.56003	0.500831	0.459111	0.439681	0.259045	0.580976	0.185883	0.395988	1	0.197059	0.180661	0.127916	0.215741		1.36362	0.805262
5510	kainate 4; GluK4; KA-1	Grik4		0.0234685	0.102757	0.0264068	0.043179	0	0.182111	0.109121	0.163388	0.0690658	0.0413845	0.112345	0.000852416	0.0491887	0.690983	0.139412	0.317816	0.00943165	0.167177	0.0481383	0.0571402	0.310869	1	0.903669	0.824315	0.104346	0.0894642	0.0261539	0.324352	0.0221733	0.184345	0.382951	0.34601	0.181032	0.207277	0.400231	0.362427	0.299562	0.219381	0.248917	0.135124	0.00751844	0.0620557		1.92407	0.804987
1020	5HT (serotonin) receptor 5B	Htr5b		0	0	0.00930271	0	0	0.00819116	0.015604	0.0911136	0.00669841	0	0	0	0	0	0	0	0	0.000242529	0	0	0	0	0	0	0	0.028463	0.00619279	0	0	0.140569	0.487128	0.535576	0.907742	0.937151	0.58813	0.471026	1	0.565169	0.771041	0.849112	0.721992	0.865194		1.81887	0.804741
5560	TRP C 3	Trpc3		0.11742	0.124652	0.0922011	0.057089	0.441429	0.257754	0.215891	0.433951	0.143127	0.420009	0.151625	0.209847	0.354107	0.699843	0.274276	0.185377	0.532723	0.328131	0.231359	0.406512	0.383177	0.0111147	0.330208	0.404409	0.0412609	0.272206	0.588577	0.0476949	1	0.0592809	0.138526	0.000254491	0.00052154	0	0	0.0537736	0	0.00393723	0.00742847	0	0	0.00635304		1.48024	0.804243
1090	GPCR 176	Gpr176		0.125092	0.0949288	0.292238	0.239082	0.986096	0.0268172	0.0502754	0.0817771	0.0612973	0.140017	0.238978	0.196276	0.229576	0.348947	0.0801207	0.377202	0.869792	0.344416	0.48454	0.519355	0.103252	0.0860135	0.00877071	0.096083	0.136999	0.160511	0.257082	0.130617	1	0.153482	0.148995	0.065842	0.091944	0.0793654	0.138561	0.0812354	0.0649324	0.12393	0.104293	0.055503	0.0673184	0.0878697		2.16282	0.80416
5560	TRP C 5	Trpc5		0.524869	0.61133	0.667535	0.640449	1	0.310065	0.376655	0.283799	0.307061	0.0901638	0.106697	0.09822	0.145913	0.0150467	0.0282619	0.0146393	0.0265505	0.0453109	0.00712711	0.0809552	0.038235	0.0391546	0.0862032	0.113711	0.147741	0.189727	0.0961502	0.0596871	0.207571	0.0278671	0.159282	0.215491	0.294603	0.329915	0.199728	0.100494	0.0754312	0.294886	0.084726	0.27538	0.231398	0.403631		2.38958	0.803618
8030	homer scaffolding protein 3	Homer3		0.0969961	0.0887499	0.0535737	0.0955136	0	0.147683	0.218847	0.237996	0.0571755	0.0041241	0.0116611	0.0209159	0.0198284	0.0284128	0.00916882	0.009621	0.0161314	0.017202	0.0074143	0.00466796	0.0427146	0.117246	0	0.417395	0.0599511	0.0198978	0.0525018	0.0761033	0.135563	0.270634	0.371306	0.827421	0.527603	0.503368	0.272469	0.674817	0.173457	0.336675	0.608333	1	0.701987	0.832083		1.21731	0.8008
1020	5HT (serotonin) receptor 1A	Htr1a		0	0.00436093	0.000484433	0.00056002	0	0.000965588	0.0806419	0.00753671	0.760433	0.0523797	0.951044	0	0.106484	0	0.000533076	0	0	0.0142009	0.00290535	0.00825536	0.0391374	0.0249519	0.105015	0	0.0690101	0.0605476	0.0249796	0.163177	0	0.188979	0.637719	0.312146	0.820063	0.779147	1	0.889256	0.777461	0.151572	0.223248	0.17137	0.0387428	0.844081		1.85314	0.797283
8060	protein phosphatase 1 subunit 1B (DARPP-32)	Ppp1r1b		0.0380505	0.00285847	0.0247546	0.0778626	0.0185342	0.36629	0.102972	0.112938	0.121111	0.38453	0.0458688	0.0341823	0.170388	0.481876	0.200559	0.0421075	0.00149902	0.0550417	0.0140261	0	0.0618073	0	0.0573265	0.123169	0	0.000586578	0.000775768	0	0.0299134	0.0549296	0.127808	0.848768	0.607244	0.344454	0.302055	0.799151	0.97562	0.377973	0.67196	0.371341	0.265531	1		1.78998	0.797174
8020	Vesicular glutamate transporter 1	Slc17a7		0.00122918	0.00063906	0.0012351	0.00389197	0.00243501	0.0047002	0.00369546	0.00101926	0.00381151	0.000665077	0.000783996	0.000973074	0.00116441	0.00103941	0.00139901	0.00502741	0.00613116	0.005746	0.00347295	0.00192212	0.00121055	0.00358339	0.00472937	0.00160534	0.00144377	0.0023316	0.000301643	0.0022682	0.000377918	0.382069	1	0.797799	0.71759	0.761131	0.775074	0.698972	0.874285	0.653398	0.905175	0.587151	0.476025	0.626366		2.99403	0.796979
1010	vasoactive intestinal peptide receptor 1	Vipr1		0.0720758	0.00956619	0.00899343	0.0156497	0.0389947	0	0.0110097	0.00477704	0.0204211	0.00813538	0.100673	0	0.486224	0	0.0203303	0.0626879	0.198178	0.184001	0	0.100255	0.00618503	0	0	0.0591648	0	0.00327306	0.00931092	0.0463193	0.0053217	0.188107	0.0386696	1	0.50126	0.889219	0.986978	0.435716	0.778384	0.454832	0.0702196	0.659835	0.91164	0.96907		1.04335	0.796208
1040	glutamate metabotropic receptor 4	Grm4		0.302237	0.35855	0.116273	0.0994696	0	0.0561164	0.199596	0.237647	0.326891	0.353486	0.2667	0.229959	0.133535	1	0.262233	0.501379	0.272937	0.370761	0.285302	0.228569	0.427797	0.145873	0.181497	0.172517	0.301404	0.0897135	0.451618	0.464119	0.133364	0.0231727	0.316399	0.0661058	0.0406674	0.0508922	0.0133373	0	0.0809023	0.111646	0.25036	0.105783	0.274221	0.105537		1.33064	0.794913
8030	protein phosphatase 3, catalytic subunit, alpha isoform	Ppp3ca		0.147044	0.120348	0.0766251	0.101927	0.0800751	0.0789449	0.0931648	0.0930292	0.0890251	0.0643974	0.0551289	0.0419028	0.0472244	0.070721	0.063858	0.0752505	0.0764659	0.0791619	0.0834714	0.0693808	0.0830397	0.104423	0.1272	0.129607	0.0838232	0.0407479	0.064377	0.0696061	0.0709078	0.161619	0.203076	0.582281	0.703698	0.60535	0.418953	0.486822	0.434921	0.448454	0.364398	0.882277	0.748902	1		3.63685	0.794594
8060	phosphodiesterase 11A	Pde11a		1	0.891357	0.601007	0.227309	0.164467	0.140507	0.469269	0.55558	0.0319483	0.0441011	0.0286885	0.0258935	0.0500518	0.31419	0.120927	0.00197244	0	0.0139813	0.00583267	0.00977873	0.00637283	0.00720479	0.0268742	0.0260253	0.00541968	0.00939999	0.0102849	0.00118374	0.99519	0.0383338	0.0868921	0.347037	0.414067	0.695927	0.844051	0.766816	0.251087	0.180563	0.00764461	0.010788	0.000478595	0.0542497		2.41205	0.793104
1080	prostaglandin E receptor 2	Ptger2		0.187587	0.301642	0.0400912	0.0960449	0.829848	0.0491701	0	0.442264	0.431858	0.623517	0	0.822061	0.173374	0.605204	0.440041	0.15255	0.515824	0.162615	0.481921	0.244467	1	0.0377275	0.689117	0	0.400553	0.257277	0.295306	0.281105	0.0169892	0	0.00388839	0	0	0	0.0146227	0	0	0	0	0.00508488	0	0		1.08756	0.790201
5570	IP3 receptor 2	Itpr2		0.183654	0.0754181	0.0670574	0.0882352	0.160721	0.297616	0.0568769	0.147674	0.222104	0.0805964	0.0972608	0.110752	0.161859	0.029612	0.0526075	0.0455401	0.408842	0.278055	0.196954	0.0680399	0.559428	0.401158	1	0.395125	0.0812884	0.17326	0.33992	0.161788	0.227781	0.0452921	0.123478	0.141874	0.277388	0.440024	0.194698	0.0739594	0.0793042	0.185636	0.0835709	0.903518	0.393681	0.633118		1.20051	0.786713
5570	Cainduced Ca release 1; Ryanodine 1	Ryr1		0.0944005	0.0150076	0.0876996	0.0785409	0.0214989	0.180946	0.0780057	0.00392563	0.0931145	0.109847	0.00559826	0.0318454	0.0617861	0.0653076	0.33912	0.0472045	0	0.19871	0.00383847	0.0844768	0.236594	0.501207	0.468931	0.295941	0.0328955	0.0531113	0.0268244	0.011509	0.266181	0.106149	0.552376	1	0.700254	0.30878	0.248419	0.157409	0.426474	0.595356	0.581634	0.676492	0.627169	0.287604		1.16091	0.786288
5180	K two pore domain K2; K2p2.1; TREK-1	Kcnk2		0.089677	0.312601	0.115343	0.0547571	0.0496196	0.0332291	0.0413635	0.156327	0.326373	0.168351	0.0249184	0.0365087	0.158072	0.0265519	0.0940299	0.0601849	1	0.555255	0.104467	0.560582	0.158616	0.349347	0.183286	0.177741	0.145223	0.0220006	0.293829	0.0364432	0.83095	0.0769364	0.0614135	0.147169	0.260846	0.266699	0.356853	0.2157	0.383159	0.145086	0.359281	0.384058	0.505278	0.506671		1.93393	0.784517
8020	solute carrier family 6 (neurotransmitter transporter, L-proline), member 7	Slc6a7		0.109861	0.0189493	0.072546	0.105728	0.171681	0.079493	0.0864394	0.0341951	0.175267	0.16859	0.222575	0.234468	0.148092	0.211262	0.374209	0.246457	0.0802568	0.115735	0.261013	0.225751	0.189493	0.151537	0.0955634	0.165197	0.216108	0.25166	0.249279	0.144108	0.241595	0.306187	1	0.407643	0.356195	0.417963	0.456591	0.335127	0.425992	0.343034	0.574731	0.157407	0.0480457	0.177222		2.04717	0.784067
7010	prepronociceptin	Pnoc		0.334756	0.562144	0.77675	0.370192	0.144042	1	0.582728	0.825819	0.311084	0.320387	0.373024	0.102077	0.158868	0.963497	0.689271	0.253985	0.0485626	0.024748	0.333352	0.0759314	0.293309	0.0148567	0.211695	0.218618	0.226589	0.227388	0.366834	0.0556381	0.0184099	0	5.66185e-05	1.07447e-05	4.93073e-05	0.000150246	0.000224865	0	0	0.000101662	0.000285525	0.000500871	0	2.73046e-05		2.87226	0.783269
1020	histamine receptor H2	Hrh2		0.211863	0.260886	0.0965997	0.123039	0.0682844	0.150157	0.114932	0.145294	0.564926	0.476621	0.445866	0.769424	0.681487	1	0.73296	0.272945	0.465904	0.333945	0.586028	0.382939	0.220581	0	0	0.0866069	0.240239	0.231587	0.247272	0.127447	0.0656889	0	0.0411771	0.0535708	0.0408197	0.064164	0.0790483	0.0721428	0.0884129	0.0698652	0.100095	0.0572268	0.0728174	0.0476802		1.6993	0.783158
5540	nicotinic ACh alpha 7	Chrna7		0.133883	0.166479	0.385375	0.151321	0.008689	0.570864	1	0.451082	0.203619	0.149098	0.0496755	0.0553791	0.275281	0.585206	0.150448	0.1764	0.0668884	0.195211	0.177528	0.196645	0.150715	0.117154	0.220719	0.164683	0.257559	0.149287	0.015851	0.109847	0.0698392	0.402345	0.382726	0.245848	0.340742	0.414766	0.386159	0.149603	0.219472	0.279292	0.275711	0.247127	0.16988	0.192215		2.08787	0.77779
5540	nicotinic ACh alpha 5	Chrna5		0.275548	0.0916422	0.0135573	0	0	0.0711804	0.237847	0.261485	0.0266151	0.0774495	0.0521545	0.0401589	0.0672355	0.781408	0.193616	0.37828	0.0278452	0.138834	0.749447	0.320535	0.252597	0.0602916	1	0.342649	0	0	0	0.0561154	0.174686	0	0.161323	0.148266	0.503657	0.63893	0.104381	0.0215461	0.333893	0.489098	0.28391	0.425896	0.449665	0.927707		1.6913	0.776111
1010	neuropeptide Y receptor Y1	Npy1r		0.117315	0.0304637	0.000541943	0.00271875	0	0.00645339	0.151443	0.0441182	0.109068	0.244438	0.113829	0.523214	0.618291	0.48067	0.420324	0.503192	0.392961	0.434706	0.346871	0.408267	0.718037	0.331876	0.93111	1	0.0220265	0.0133431	0.00294568	0.00187214	0	0.00948785	0.117695	0.182478	0.188248	0.243441	0.270664	0.356947	0.192706	0.288545	0.213838	0.107494	0.0359044	0.104615		2.31671	0.773606
8030	glutamate-ammonia ligase (glutamine synthetase)	Glul		0.732873	0.487797	0.179976	0.331252	0.361396	0.283065	0.196929	0.365352	0.287377	0.180091	0.549648	1	0.335616	0.315426	0.30387	0.210364	0.106077	0.135354	0.135208	0.236209	0.225446	0.290042	0.257478	0.170216	0.246311	0.222804	0.208113	0.318632	0.533245	0.141034	0.145535	0.0670654	0.0770143	0.0779583	0.0694995	0.10689	0.0636026	0.068325	0.0832586	0.0848834	0.0748339	0.0745837		2.22488	0.772179
1090	GPCR 161	Gpr161		0.0377147	0.0602651	0.0508525	0.0509196	0.0349638	0.0183529	0.052085	0.0812051	0.0567106	0.0906233	0.0471431	0.0609758	0.0315182	0.0897627	0.0708241	0.0392791	0.0787753	0.0298654	0.0431549	0.0551161	0.0549434	0.110704	0.102885	0.0560831	0.0673532	0.0683215	0.040767	0.0555602	0.000612838	0.0977397	0.263945	0.872022	0.802479	0.847177	0.65665	0.557717	0.642956	0.779763	0.357956	0.962255	1	0.881719		1.98206	0.771714
2090	tubby-like protein 3	Tulp3		0.450937	0.351208	0.273588	0.388137	0.218112	0.333108	0.255828	0.153915	0.372113	0.169569	0.338579	0.217891	0.271729	0.223245	0.179471	0.225523	0.142802	0.342181	0.0727396	0.103095	0.158797	0.50521	1	0.373244	0.26401	0.171769	0.19141	0.183085	0.330117	0.163708	0.193901	0.141427	0.202993	0.152053	0.182513	0.135824	0.182901	0.173695	0.0855585	0.15619	0.206526	0.198284		1.5118	0.76983
8020	solute carrier family 6, member 16	Slc6a16		0.152536	0.199663	0.205002	0.329409	0.0623889	0	0.0825293	0.277657	0.189184	0.218398	0.619987	0	0.329506	0	0.0443447	0.798368	0.219428	0.548096	1	0.610928	0.163193	0.0035382	0.00599998	0.559252	0.985864	0.5578	0.654795	0.243851	0.66937	0	0.0565268	0.0372051	0.13037	0.0531185	0.0177789	0	0.053027	0.00211616	0.196435	0.0512248	0.0812419	0.0814144		1.04135	0.768499
8080	polo like kinase 2	Plk2		0.13764	0.138302	0.123868	0.157261	0.317013	0.236746	0.241405	0.328254	0.0237242	0.074186	0.051291	0.0444938	0.0334826	0.0555527	0.0530006	0.0704243	0.0312727	0.052149	0.0727561	0.053587	0.0485017	0.0583242	0.0278266	0.0418505	0.0641692	0.0981671	0.0878326	0.0776795	0.152152	0.135303	0.250326	0.634098	0.668427	0.652002	0.37398	0.23067	0.323075	0.884492	0.614831	0.971166	0.825893	1		3.0376	0.767874
1090	GPCR 63	Gpr63		0.160996	0.216184	0.282384	0.166149	0.33371	0.972861	0.721625	0.575517	0.316432	0.097195	0.050056	0.0199256	0.308309	0.00372032	0.0309338	0	0	0.0969839	0.0583927	0.166969	0.0466191	0.270003	0.30044	0.00262036	0.0736854	0.14182	0.204824	0.0381844	0.114992	0	0.149788	0.249156	0.535918	0.57165	0.249814	0.0580998	0.111918	0.150816	0.154185	0.655813	1	0.864198		1.49932	0.767734
1010	corticotropin releasing hormone receptor 1	Crhr1		0.000564769	0.000971664	0.00234652	0.0133976	0	0	0.0150626	0.126023	0.0293796	0.0334962	0.057949	0	0.0057236	0	0	0.304779	0	0.17387	0.389267	0.0746535	0.101349	1	0.120764	0.931707	0	0	0	0.157271	0	0	0.347142	0.821542	0.867779	0.906621	0.695207	0.429231	0.429556	0.397163	0.530192	0.569602	0.143098	0.857427		1.26534	0.767484
8090	protocadherin 8	Pcdh8		0.330819	0.322368	0.265657	0.0606325	0	0.0310832	0.0428794	0.190571	0.187879	0.0523483	0.0641738	0	0.0116202	1	0.510621	0.513245	0.453709	0.610114	0.18273	0.115048	0.187353	0.000221183	0.0145275	0.201425	0.249595	0.228298	0.199129	0.310659	0.474232	0.386252	0.37866	0.165044	0.18445	0.187602	0.25695	0.61671	0.351508	0.785665	0.341446	0.0327136	0.00206635	0.0668616		2.37163	0.766662
2080	regulator of G-protein signaling 2	Rgs2		0.306274	0.288317	0.290753	0.285758	0.64573	0.191815	0.309259	0.168714	0.178075	1	0.136231	0.117219	0.145799	0.125778	0.161894	0.111888	0.122684	0.147666	0.132383	0.464362	0.229079	0.207464	0.255772	0.119796	0.194313	0.543879	0.377272	0.243102	0.374762	0.218947	0.106306	0.114189	0.131732	0.248893	0.358017	0.38861	0.245845	0.301342	0.145412	0.133116	0.159819	0.146214		2.71951	0.766476
7090	insulin-like growth factor 1	Igf1		0.0757529	0.12481	0.0797037	0.13502	0.193422	0.250158	0.176381	0.335989	0.293171	0.734364	0.67598	0.548313	0.336793	0.56719	0.783627	0.556963	0.553752	0.415769	0.478986	0.434304	0.500938	0.141732	0.64597	1	0.23671	0.047458	0.121904	0.122143	0.00143772	0.00228168	0.0197296	0.000163215	2.24192e-05	2.48713e-05	0	0	0	0.000228401	0	0.000198264	2.97878e-05	4.49796e-05		2.72865	0.766062
5570	Cainduced Ca release 3; Ryanodine 3	Ryr3		0.0191663	0.0121647	0.012808	0.0238832	0.0381217	0.0883626	0.0643576	0.0138203	0.061616	0.0124053	0.00316776	0.0873208	0.0467517	0.0266001	0.0110491	0.595068	0.266408	0.231045	0.213077	0.067693	0.258502	0.11357	0.0358659	0.448413	0.0028576	0.0611371	0.0115937	0.0434699	0.013423	0.312428	0.322239	0.510266	0.786773	0.996585	0.660687	0.380779	0.330705	0.576014	0.330662	0.78013	0.853646	1		2.4084	0.762814
5120	Na type III; beta	Scn3b		0.120609	0.103156	0.12966	0.151862	0.17287	0.0902469	0.0729753	0.141246	0.196794	0.160283	0.164363	0.177721	0.171425	0.186788	0.159032	0.0918786	0.106249	0.117783	0.122348	0.125703	0.198702	0.195494	0.165838	0.140335	0.200398	0.135439	0.0671227	0.225295	0.0587089	0.191589	0.25208	0.339736	0.470557	0.57	0.271778	0.451618	0.320425	0.36918	0.502479	0.954587	1	0.915249		2.63353	0.761961
1010	somatostatin receptor 4	Sstr4		0.00830026	0.00868854	0.00190771	0	0	0.000997532	0.00997354	0.0684031	0.0254198	0.0578819	0.0558575	0.0130534	0.00117317	0.0370335	0.0998775	0.299193	0	0.0514588	0.24728	0.10357	0.170053	0.147506	0.0588648	0.322826	0.00645924	0.00226104	0.00407754	0	0.0464225	0.233185	0.292759	0.771628	0.997863	1	0.888194	0.411517	0.732675	0.491412	0.710654	0.794352	0.696356	0.918443		1.81599	0.761279
1100	adhesion G protein-coupled receptor A2	Gpr124		0.258276	0.13449	0.106271	0.0898044	0.210165	0.494528	0.0849099	0.0835066	0.161477	0.160176	0.120465	0.29289	0.16636	0.154104	0.246427	0.144593	0.420761	0.114568	0.165212	0.171129	0.110444	0.538788	0.226282	0.289172	0.0778122	0.0650336	0.257514	0.196028	0.0625888	0.0958975	0.154893	0.356719	0.436429	0.274393	0.140091	0.0561224	0.705757	0.267903	0.235043	1	0.59132	0.91666		1.22538	0.760122
5520	GABA A alpha5	Gabra5		0.247519	0.362308	0.174394	0.129568	0.0383855	0.109307	0.163215	0.24742	0.229648	0.0150068	0.0466001	0.0102116	0.12835	0.018297	0.0045487	0.0312182	0.034503	0.0273618	0.00201352	0.0046607	0.00594156	0.00314895	0.00292911	0.0151587	0.00836998	0.0160549	0.015602	0.0075706	0.00570192	0.313588	0.576022	0.43556	0.657911	0.719637	0.668077	1	0.630119	0.608984	0.647839	0.874286	0.868778	0.752594		2.91608	0.759551
1080	sphingosine-1-phosphate receptor 5	S1pr5		0.0413954	0.16194	0.284033	0.157898	0.212188	0.870414	0.268357	0.297856	0.119752	0.052305	0	0.0891354	0.124281	0.539212	0.0373946	0.35386	0.283848	0.536144	0.462482	0.493315	0.520997	1	0.351065	0.386487	0.315501	0.0930199	0.244028	0.0642332	0.0158456	0.184959	0.26122	0.190222	0.267334	0.184328	0.289987	0.343972	0.204748	0.22342	0.222461	0.0298913	0.025964	0.0567646		1.41564	0.759457
5520	GABA A alpha2	Gabra2		0.126028	0.0811982	0.0279391	0.0619455	0.0910388	0.0559861	0.0511832	0.0798446	0.250651	0.215818	0.0844481	0.123254	0.248009	0.219137	0.261184	0.0397351	0.0568287	0.0834299	0.0424031	0.122771	0.0717611	0.181064	0.157052	0.155233	0.0663299	0.287277	0.0690692	0.0716876	0.0542666	0.533959	0.310912	0.750775	0.598884	0.525022	0.835771	0.686358	0.843933	1	0.351377	0.392457	0.265194	0.346497		2.72646	0.75908
5110	alpha2/delta1	Cacna2d1		0.84409	0.959173	1	0.643417	0.130902	0.789028	0.547236	0.747749	0.0473118	0.00176973	0.000145415	0.0219783	0.0208579	0.171558	0.0258666	0.13082	0.0389766	0.125326	0.0555605	0.0499613	0.0873692	0.0637775	0.197192	0.230171	0.00167289	0.00454447	0.00412374	0.00728765	0.074653	0.0973892	0.243121	0.347916	0.342273	0.285881	0.295056	0.181536	0.381402	0.361464	0.484273	0.312083	0.264994	0.280083		2.74478	0.758537
8030	brain-specific angiogenesis inhibitor 1-associated protein 2	Baiap2		0.00620111	0.00827315	0.0081738	0.00417191	0	0.00212533	0.00375607	0.0031671	0.0130315	0.0450124	0.043004	0.000287922	0.00653655	0.0570482	0.0568632	0.0820405	0.0935853	0.116426	0.110788	0.0953261	0.0761133	0.00592331	0.0371558	0.0793194	0.0122568	0.00921212	0.00197059	0.0202909	0.00836155	0.343711	0.564912	0.795171	0.802266	0.684746	0.677674	0.620586	0.877227	0.914899	0.923059	0.94977	0.747473	1		2.77419	0.758344
1020	5HT (serotonin) receptor 4	Htr4		0.0892301	0.00132022	0.013337	0.160393	0.310363	0.04961	0.0138545	0.0171425	0.0709851	0.0363035	0.0659971	0.00120912	0.0140516	0.340861	0	0.324044	0.0829468	0.634698	0.174898	0.179905	0.073837	0	0.100891	0.0390378	0.220223	0.270757	0.263415	0.333078	0.195299	0.603824	0.740548	0.480392	0.564128	0.606796	0.403632	0.331263	0.116052	0.883905	0.168372	0.489945	1	0.445909		1.63022	0.758233
8060	phosphodiesterase 5A, cGMP-specific	Pde5a		0.065119	0.0607766	0.0262739	0.00881334	0	0.0840885	0.0207915	0.032155	0.0922321	0.578856	0.908927	0.621588	0.770179	0.313931	0.789506	0.487629	0.697136	0.392521	0.890052	1	0.642109	0.377082	0.485579	0.534265	0.00838452	0.0360682	0.0108829	0.0054843	0.660657	0	0.00291646	0.00600573	0.00692011	0.0101462	0.000648116	0	0.0118819	0.0155996	0.00306965	0.108296	0.0641755	0.100764		2.11443	0.757768
1020	adrenoceptor alpha 2C	Adra2c		0	0.00450587	0.000251718	0.00409941	0	0.0791838	0.0618853	0.0309647	0.007302	0.137864	0.0729731	0.0416494	0.0216475	0.287439	0.170061	0.041789	0.141124	0.0725851	0.162804	0.263847	0.168779	0.284713	0.306342	0.123023	0.158827	0.135883	0.0767384	0.257703	0.00305093	0.496464	0.683045	0.678605	0.757974	1	0.870176	0.5828	0.545552	0.692569	0.593142	0.343735	0.193077	0.412376		1.98499	0.756913
5140	H 3; Kv12.2	Kcnh3		0.031656	0.0335756	0.0429666	0.0276277	0.00144775	0.0277818	0.133904	0.0410072	0.111215	0.0161471	0.00195732	0.00641591	0.0165355	0.0090017	0.00361239	0.170855	0.283053	0.286055	0.0308988	0.0133294	0.0263425	0.0778459	0.0735956	0.275506	0.00652274	0.0103638	0.000991863	0.169436	0.00373805	0.396159	0.489729	0.939888	0.797415	0.83589	1	0.759023	0.837563	0.780483	0.392623	0.775867	0.344089	0.701264		1.75383	0.756503
2080	regulator of G-protein signaling 20	Rgs20		0.0978008	0.072456	0.0642831	0.0398821	0.238211	0.138204	0.0864884	0.0554597	0.186004	0.269047	0.114229	0.373913	0.376602	0.564623	0.477979	0.395324	0.0694851	0.305662	0.520599	0.258016	1	0.0786261	0.460787	0.846958	0.837268	0.649189	0.669736	0.513781	0.248907	0.0966088	0.0778055	0.090415	0.0430426	0.0252395	0.0253267	0.0106719	0.0341993	0.16624	0.0459188	0.112663	0.210166	0.0492659		1.57095	0.756169
5540	nicotinic ACh alpha 4	Chrna4		0.265247	0.186381	0.00464141	0.0170869	0	0.479746	0.603279	0.450174	0.00445694	0.132675	0.00202608	0	0.170084	0.90212	0.347683	0.705542	1	0.676154	0.922512	0.48917	0.78218	0.357543	0.458805	0.633868	0.0173459	0.00729849	0.0615234	0.00863752	0	0.0209345	0.363547	0.0153649	0.0469328	0.0665776	0.057542	0.0508908	0.0216691	0.0488932	0.426193	0.0405942	0.0640482	0.0902215		2.02276	0.756108
5570	ORAI Ca release-activated 2	Orai2		0.222052	0.14892	0.111127	0.11813	0.139214	0.0191721	0.041377	0.098076	0.218424	0.139216	0.163085	0.168892	0.16247	0.14115	0.105595	0.2179	0.14542	0.155302	0.100457	0.187625	0.165181	0.158914	0.169899	0.4169	0.110878	0.208792	0.155246	0.163271	0.188515	0.443019	0.724751	0.47178	0.326059	0.130576	0.28739	0.224696	0.384998	0.335214	0.503112	0.872615	0.762665	1		1.70093	0.755901
8060	phosphodiesterase 1A, calmodulin-dependent	Pde1a		0.00154369	0.00160538	0.0177179	0.0399682	0.0767076	0.0696375	0.0193018	0.00164768	0.0230044	0.0404522	0	0.000734286	0.00956588	0.384511	0.110073	0.0010712	0.00495308	0.00208867	4.44515e-05	0.0096797	0.0203232	0.0433706	0.0066253	0.0142156	0.0684386	0.0791782	0.0901904	0.141435	0.000736533	0.661133	0.617942	0.881439	0.778826	0.743333	1	0.922147	0.978467	0.722327	0.543608	0.576837	0.757176	0.552808		2.96076	0.755735
8060	phosphodiesterase 10A	Pde10a		0.246278	0.296506	0.382256	0.292693	0.428087	0.473049	0.358832	0.371992	0.184354	0.156001	0.19338	0.125269	0.165779	0.244504	0.222756	0.253419	0.129881	0.193087	0.121506	0.110235	0.121994	0.0497564	0.139788	0.165745	0.248058	0.306626	0.256486	0.0977921	0.342408	0.193263	0.136826	0.26158	0.242079	0.302606	0.236212	0.101321	0.134341	1	0.263079	0.512194	0.606441	0.386518		2.60576	0.754757
1090	GPCR 19	Gpr19		0.252269	0.242607	0.245873	0.290896	0.243559	0.319266	0.2359	0.306028	0.155061	0.195331	0.151725	0.230687	0.23286	0.237616	0.189258	0.268232	0.244497	0.243636	0.297475	0.325204	0.236164	0.233847	0.31999	0.133695	0.206967	0.277444	0.189393	0.332866	0.227186	0.265266	0.282402	0.239995	0.228999	0.270748	0.275507	0.305754	0.258227	1	0.283304	0.169288	0.182466	0.235704		2.07413	0.754556
1040	cholinergic receptor muscarinic 4	Chrm4		0.189064	0.0724135	0.165076	0.209225	0.499497	0.255013	0.0136795	0.142702	0.128519	0.032444	0.0633105	0	0.0338687	0.039619	0.032599	0.00234972	0	0.156133	0.362185	0.469852	0.0101927	0.115702	0	0	0.08198	0.142062	0.17295	0.1989	0.197657	0.24899	0.610548	0.587782	0.46124	0.425921	0.788726	0.448312	0.713874	1	0.563655	0.4741	0.535157	0.427586		1.19159	0.75432
8030	protein phosphatase 3, regulatory subunit B, alpha isoform (calcineurin B, type I)	Ppp3r1		0.120948	0.145758	0.0958436	0.103505	0.0840627	0.0999439	0.120009	0.132984	0.104598	0.0908254	0.0815421	0.0792689	0.0824855	0.0843531	0.0881471	0.0899554	0.107956	0.107747	0.104744	0.088745	0.103074	0.0861731	0.121849	0.0824488	0.118318	0.0812332	0.0816365	0.114405	0.0867593	0.239796	0.373648	0.647525	0.689342	0.591543	0.513691	0.619592	0.631971	0.509865	0.580597	0.986584	0.800554	1		3.5114	0.754292
5210	chloride 2; CLCN2	Clcn2		0.199387	0.168364	0.259352	0.158907	0.0357121	0.335912	0.362927	0.199551	0.100017	0.0711707	0.00405903	0.0459179	0.081286	0.0736444	0.0815182	0.0729784	0.0232302	0.0784788	0.0967081	0.036866	0.0740751	0.328321	0.0867936	0.0595908	0.078975	0.037891	0.0872914	0.125485	0.103764	0.331673	1	0.822049	0.44997	0.375861	0.543946	0.310045	0.82951	0.468299	0.857192	0.691995	0.520434	0.421493		1.95417	0.753887
8060	phosphodiesterase 4D, cAMP specific	Pde4d		0.391118	0.318697	0.727394	0.609834	0.917452	0.197439	0.126242	0.138726	0.314699	0.248016	0.179634	0.195105	0.202716	0.223088	0.285714	0.272	0.259957	0.266006	0.124307	0.200773	0.282742	1	0.478037	0.294111	0.149704	0.299825	0.290067	0.206206	0.820658	0.0877236	0.0747497	0.0760456	0.055684	0.0884274	0.0648311	0.0535075	0.0359621	0.113988	0.0777945	0.112651	0.161446	0.0822512		3.02844	0.753529
2090	regulator of G-protein signalling 7 binding protein	Rgs7bp		0.597139	1	0.449433	0.276442	0.116464	0.259817	0.495032	0.495133	0.725645	0.220361	0.276896	0.213337	0.297033	0.0624007	0.095854	0.132092	0.269953	0.172455	0.119148	0.172457	0.0887911	0.237298	0.10508	0.0749868	0.12776	0.154846	0.235776	0.29335	0.269032	0.136621	0.168508	0.244808	0.249098	0.167319	0.170219	0.186862	0.240426	0.402048	0.267442	0.304333	0.289244	0.317553		3.04182	0.751744
5110	beta1	Cacnb1		0.114064	0.1062	0.109469	0.110965	0.0931238	0.165794	0.118073	0.13751	0.116497	0.138258	0.142452	0.0923671	0.0812957	0.15223	0.16016	0.153618	0.136444	0.108482	0.0874705	0.0802744	0.123871	0.108836	0.180861	0.0798737	0.143033	0.13329	0.102997	0.144458	0.0674513	0.248464	0.367999	0.597146	0.631921	0.591985	0.498558	0.498913	0.541726	0.479795	0.565052	1	0.835149	0.848486		2.03411	0.751351
5520	GABA A gamma3	Gabrg3		0.773234	0.960728	0.827133	0.577922	0.989582	0.125407	0.487427	0.419164	0.117991	0.105927	0.223586	0.0132197	0.0680591	0.118786	0.0451504	0.563673	0.311708	0.26169	0.462639	0.357806	0.222962	0.138582	0.12744	0.332307	0.013983	0.169251	0.105698	0.0500969	1	0.047928	0.0650619	0.144667	0.137449	0.163559	0.155397	0.0154772	0.0235287	0.139111	0.018938	0.115387	0.121786	0.0888183		2.83316	0.751018
5130	C 2; Kv3.2; shaw-related	Kcnc2		0.0664406	0.0462484	0.119687	0.141813	0.413223	0.108847	0.147358	0.021219	0.1226	0.586586	0.0859208	0.02114	0.0564739	0.249045	0.606202	0.331037	0.0882928	0.271653	0.512772	0.563042	0.763687	1	0.749552	0.558817	0.468247	0.570089	0.52711	0.297495	0.394923	0.0869818	0.09961	0.0870944	0.152154	0.15707	0.112032	0.118913	0.105792	0.0740905	0.0882019	0.0868119	0.0360895	0.128427		2.93955	0.750664
1030	adenosine A1 receptor	Adora1		0.0183241	0.0391665	0.0175831	0.00541306	0	0.00810787	0.00239605	0.0100102	0.00699347	0.00109289	0	0.0169585	0.00480979	0.00308519	0.00354804	0.00743063	0	0.0136106	0.0082728	0.0145805	0.00413432	0.000390178	0	0.0191272	0.0385903	0.00458959	0.000738081	0.084172	0.286139	0.424609	0.804688	0.774885	0.772661	0.916681	0.848146	0.828699	0.888084	1	0.736828	0.954957	0.75488	0.924353		2.17911	0.750031
8060	Ca/calmodulin-dependent protein kinase II, beta	Camk2b		0.113811	0.0934069	0.0854721	0.0970349	0.0750249	0.116918	0.148132	0.127867	0.123137	0.0933471	0.0976919	0.0537538	0.077907	0.138388	0.130908	0.134509	0.121992	0.12865	0.10271	0.116779	0.133848	0.120697	0.210549	0.144294	0.0857026	0.0866887	0.0616444	0.110867	0.119588	0.353939	0.391514	0.593348	0.610303	0.592904	0.523359	0.568313	0.55906	0.515202	0.551059	0.924477	0.845567	1		3.02088	0.749259
5130	C 4; Kv3.4; shaw-related	Kcnc4		0.196596	0.0887843	0.203107	0.332975	0.252128	0.577249	0.515904	0.429075	0.292856	0.566276	0.289045	0.244384	0.274176	0.208735	0.27086	0	0	0.0959077	0.00228636	0.229513	0.142194	0.400337	0.296385	0.104109	0.447802	0.124393	0.231795	0.0448615	0.0073473	0.798587	0.568563	0.324519	0.0997933	0.200273	0.417614	1	0.456229	0.262911	0.305611	0.00606713	0.000151189	0.00332988		1.86635	0.74847
5170	Kv D2; Kv4.2; shal-related	Kcnd2		0.0359985	0.0349817	0.287409	0.136369	0.282498	0.175692	0.20998	0.181991	0.327165	0.0355853	0.09436	0.0474312	0.0598325	0.118353	0.091632	0.124269	0.147819	0.0914352	0.0810331	0.0300999	0.119058	0.0657995	0.157273	0.186685	0.206994	0.177365	0.200686	0.0259948	0.241302	0.193758	0.216902	0.438204	0.590649	0.834389	0.46615	0.471285	0.292329	0.662567	0.435464	0.853689	1	0.928849		2.81998	0.747333
5150	N 3; KCa2.3; SK3	Kcnn3		0.210447	0.148484	0.249615	0.247663	0.0711147	0.573729	0.639966	0.278332	0.130593	0.0814218	0.0402608	0.0284429	0.09062	1	0.73563	0.225674	0.0510278	0.099088	0.0502461	0.196214	0.534777	0.57445	0.536084	0.61629	0.107268	0.08226	0.0643885	0.0793063	0.0225319	0.449622	0.150201	0.231098	0.306124	0.393298	0.506884	0.54749	0.349092	0.385008	0.147794	0.0395013	0.0143914	0.167118		1.7739	0.745035
2080	regulator of G-protein signaling 3	Rgs3		0.646595	0.54784	0.473125	0.513013	1	0.391843	0.292945	0.273241	0.516179	0.382069	0.558417	0.43723	0.477624	0.128599	0.0950399	0.559683	0.428342	0.33322	0.190439	0.209712	0.267347	0.342813	0.0101614	0.219291	0.251035	0.236009	0.236753	0.113683	0.736827	0.0754515	0.162805	0.0515427	0.0160167	0.0313724	0.0307908	0.11003	0.0454987	0.0727175	0.01449	0.00319911	0.00776312	0.00795619		1.23757	0.743934
8060	Ca/calmodulin-dependent protein kinase IV	Camk4		0.0401879	0.073901	0.060208	0.102577	0.135707	0.373436	0.265785	0.325247	0.231894	0.151724	0.000663991	0.275095	0.690431	0.469377	0.226871	0.177122	0.138174	0.134579	0.0847283	0.158773	0.119369	0.143225	0.196677	0.162902	0.118051	0.0809021	0.0655974	0.141481	0.0543608	0.908354	1	0.376022	0.423483	0.440116	0.466227	0.73099	0.358481	0.322278	0.368817	0.287453	0.345667	0.36598		2.49288	0.741636
5110	(Cav2.3, R-type) alpha1E	Cacna1e		0.121299	0.160448	0.140589	0.0907845	0.0315921	0.162562	0.124829	0.100241	0.0515461	0.0111047	0	0.00812479	0.00988601	0.0272183	0.0269144	0.0619453	0.000167644	0.0934921	0.0512019	0.0260864	0.149097	0.134048	0.0933697	0.148764	0.00387287	0.0318571	0.010731	0.194702	0.0166278	0.432378	0.544778	0.970213	0.851935	0.657549	0.729072	0.472981	0.813039	0.725648	0.86798	1	0.790959	0.781407		2.60073	0.738511
5570	IP3 receptor 1	Itpr1		0.0670209	0.0782179	0.238831	0.065742	0.126477	0.206249	0.311815	0.377805	0.168865	0.0263168	0.0228828	0.101379	0.0462123	0.00182886	0.00569376	0.0255627	0	0.00938686	0.0146968	0.0125985	0.0158711	0.0034342	0.0433794	0.0476057	0.0336333	0.0298663	0.0455647	0.0400346	0.620782	0.0351653	0.41309	1	0.977332	0.880299	0.865378	0.165932	0.665441	0.977264	0.670418	0.82737	0.699962	0.807041		2.47613	0.737257
8030	RAS related protein 2a	Rap2a		0.132122	0.137325	0.119808	0.0983916	0.0636004	0.0968808	0.127132	0.237203	0.125174	0.106275	0.0962542	0.05058	0.0860037	0.111434	0.0853423	0.130775	0.17917	0.223013	0.0929381	0.0928402	0.0976825	0.0584706	0.148702	0.181093	0.178532	0.320198	0.183714	0.100505	0.113922	0.323279	0.568294	0.594384	0.44465	0.474184	0.600481	0.44512	0.647029	1	0.785167	0.711654	0.888493	0.529358		2.17544	0.736898
8030	tubulin, beta 6 class V	Tubb6		0.257576	0.23777	0.256413	0.245604	0.130155	0.276523	0.116099	0.290672	0.282037	0.143792	0.627812	0.111241	0.200817	0.761206	0.307128	0.382528	0.239884	0.777897	0.470522	0.250312	0.20083	0.797178	0.0426855	0.00491177	0.272588	0.52679	0.344486	0.305656	0.215526	1	0.26592	0.167667	0.194783	0.167792	0.15664	0.0538267	0.113475	0.0763896	0.039379	0.177409	0.184791	0.130771		1.21784	0.736452
2080	regulator of G-protein signaling 9	Rgs9		0.0288136	0.00674823	0.0364963	0.0877895	0.105804	0.208584	0.0663962	0.0273697	0.0515725	0.188086	0.0834084	0.0765645	0.00314991	0.355331	0.305635	0.281316	0.0671031	0.115552	0.247921	0.315853	0.440429	0.183604	0.119541	0.340726	0.496389	0.270657	0.0648743	0.172646	0.0318994	0.421737	0.781013	0.427646	0.499474	0.811934	0.865273	0.700253	0.323978	1	0.397203	0.270097	0.284919	0.26603		1.65527	0.735858
1100	adhesion G protein-coupled receptor A1	Gpr123		0.400998	0.254651	0.170459	0.327697	0.321625	0.190901	0.170586	0.140814	0.0822347	0.327862	0.302982	0.191547	0.244643	0.706172	0.526874	0.104331	0.174655	0.171229	0.193379	0.253253	0.220886	0.0650319	0.0307908	0.101602	0.193418	0.558999	0.309667	0.534695	1	0.547348	0.402118	0.183083	0.103979	0.183189	0.283793	0.511715	0.331995	0.493778	0.334641	0.0567559	0.0887024	0.06086		2.49944	0.73527
8030	lin-7 homolog A (C. elegans)	Lin7a		0.867565	0.830651	0.736686	0.657895	0.294612	0.585997	0.647872	0.442886	0.308463	0.220699	0.0613	0.0191774	0.218913	0.000246539	0.16452	0.0248116	0.10472	0.166743	0.258593	1	0.289294	0.368068	0.135824	0.0196233	0.0219309	0.103687	0.136076	0.544177	0.267849	0.0295741	0.149732	0.163112	0.168674	0.180398	0.209234	0.204247	0.27016	0.33366	0.40641	0.0921977	0.0932832	0.0871087		2.70734	0.734471
1090	GPCR 37	Gpr37		0	0	0	0.0011416	0.0159569	0	0	0	0	0.0787339	0	0	0.049474	0.602889	0.629426	0	0	0.190495	0.112587	0	0.270701	0.00897367	0.0218447	0.493278	0.244734	0.0124405	0	0	0	0.090765	0.742263	0.594873	0.619823	0.735731	0.886529	0.491099	0.96582	0.785863	0.541537	0.925558	1	0.77494		1.41532	0.734452
5910	gap junction protein delta2; Cx36	Gjd2		0.379518	0.395017	0.345008	0.364678	0.141068	0.188304	0.405941	0.337906	0.701039	0.413287	1	0.603784	0.711713	0.435133	0.328293	0.804354	0.737491	0.373477	0.787023	0.469724	0.277716	0.0808719	0.0885836	0.0288664	0.389222	0.100676	0.437221	0.138747	0.437393	0	0	0.000724261	0	0	0	0	0	0	0.0210577	0	0	0		1.3888	0.733565
5210	chloride 5; CLCN5	Clcn5		0.140701	0.069147	0.349613	0.200547	0.0958066	0.17372	0.274836	0.217337	0.310214	0.523838	0.293815	0.331411	0.487838	0.389031	0.313732	0.0970814	0.309045	0.378292	0.250723	0.222407	0.426111	0.56935	0.507374	1	0.449499	0.525992	0.346532	0.612805	0.163093	0.300953	0.107419	0.112493	0.240179	0.053207	0.533414	0.110441	0.135093	0.190795	0.0347122	0.063482	0.036222	0.0503105		1.42927	0.731741
8080	plasminogen activator, tissue	Plat		0.00574239	0.0022901	0.0216656	0.0266704	0.0769815	0.0340604	0.0271225	0.0464069	0.050032	0.197002	0.327964	0.058292	0.0662397	0.0214165	0.135256	0.221278	0.223484	0.0734822	0.403493	0.098625	0.0888057	0.00765758	0.0701952	0.0744259	0.179437	0.193093	0.216737	0.17994	0.103965	1	0.775888	0.912739	0.581088	0.454719	0.622423	0.666289	0.803669	0.989634	0.692209	0.543559	0.327694	0.410548		2.00022	0.731409
8060	Ca/calmodulin-dependent protein kinase I gamma	Camk1g		0.00580857	0.00256914	0.00259185	0.0126637	0.0184447	0.0222126	0.0860411	0.0491114	0.332647	0.577729	0.29576	0.0796218	0.226533	0.658618	1	0.328022	0.23604	0.166373	0.450718	0.3908	0.675246	0.488353	0.699943	0.733719	0.575189	0.225283	0.393158	0.855955	0.0457791	0.194802	0.108816	0.178828	0.0916498	0.0825921	0.117137	0.0809131	0.140458	0.364901	0.198759	0.308423	0.302911	0.209146		2.40143	0.731359
8030	myelin basic protein	Mbp		0.174112	0.0890718	0.170913	0.192342	0.11773	0.287343	0.251535	0.140185	0.126775	0.139196	0.180981	0.12301	0.182706	0.0237005	0.103692	0.203784	0.381015	0.427962	0.589143	0.155818	0.30151	0.113407	0.330768	0.227438	0.245024	0.115406	0.164157	0.139058	0.0960029	0.543699	0.3456	0.477941	0.486373	0.559321	0.671634	1	0.640904	0.508655	0.112789	0.407498	0.144319	0.331101		2.05696	0.731131
8020	GABA transporter (GAT1)	Slc6a1		1	0.905311	0.805355	0.840183	0.59114	0.513795	0.584665	0.804964	0.498637	0.30495	0.200718	0.181941	0.258256	0.209167	0.215027	0.270942	0.307853	0.251837	0.315196	0.321598	0.270898	0.159532	0.209878	0.228094	0.224904	0.256087	0.28854	0.330065	0.626112	0.00437088	0.0280506	0.000149202	0.000267062	0.00149154	0.000959665	0.00295224	0.00357557	0.000732998	0.00555339	0.000488573	9.77976e-05	0.000314904		3.19835	0.731106
1100	adhesion G protein-coupled receptor B2	Bai2		0.0536524	0.0962338	0.108811	0.0544181	0.0847998	0.125466	0.131035	0.151598	0.132555	0.105245	0.0982295	0.0837415	0.0575898	0.177977	0.16866	0.0211442	0.00762549	0.0693395	0.0351958	0.0483782	0.108142	0.210104	0.042839	0.187219	0.0742792	0.0420318	0.060891	0.102703	0.0879987	0.327035	0.408229	0.824768	0.906429	1	0.728383	0.750606	0.772287	0.650098	0.570509	0.839317	0.779326	0.971127		2.03317	0.725463
5130	Q 5; Kv7.5; KvLQT5; IsubM	Kcnq5		0.349092	0.165559	0.178906	0.143068	0.197343	0.275805	0.437152	0.421281	0.165392	0.403741	0.479737	0.811782	0.499382	1	0.511309	0.444129	0.213929	0.347264	0.408269	0.400752	0.46484	0.254775	0.480997	0.778193	0.119348	0.0427735	0.0495531	0.0133424	0.0876982	0.318504	0.151204	0.112467	0.134765	0.096637	0.10867	0.0184467	0.105498	0.0811008	0.0400186	0.292395	0.449827	0.323753		2.64065	0.722471
1090	GPCR 3	Gpr3		0.202783	0.348572	0.396456	0.109454	0.137087	0.243837	0.747449	0.288856	0.261849	0.50143	0.3715	0.118795	0.512037	0.326752	0.611437	0.394051	0.125535	0.404054	0.537659	0.473734	0.389909	0.131124	0.0203418	0.0787471	0.434511	0.75381	1	0.200779	0.485272	0.084095	0.0273365	0.0175947	0.0348581	0.0242977	0.0119993	0.00809288	0.0316703	0.618251	0.216252	0.276621	0.386471	0.118372		1.44756	0.720397
5590	acid sensing ion channel 2; ASIC2	Asic2		0.409877	0.228412	0.065778	0.0833851	0.0488756	0.33833	0.336424	0.301873	0.48738	0.489197	0.754901	0.210671	0.274289	1	0.484974	0.483451	0.0239585	0.164474	0.587161	0.359093	0.39883	0.170877	0.277936	0.501527	0.861198	0.288103	0.251362	0.148971	0.137174	0.0552677	0.153546	0.229798	0.354853	0.213869	0.170513	0.120018	0.181853	0.212051	0.175211	0.150015	0.0893083	0.21541		2.66913	0.719751
2060	RAB8B, RAS oncogene family	Rab8b		0.100659	0.0928741	0.10128	0.0997499	0.0695608	0.246453	0.231939	0.151655	0.101234	0.184809	0.185978	0.0900079	0.078049	0.175504	0.160226	0.0948385	0.0699362	0.136786	0.189104	0.0814607	0.172117	0.130519	0.0994589	0.235379	0.113986	0.104886	0.0952029	0.144943	0.130614	0.334494	0.508706	0.888959	0.970703	0.750217	1	0.965662	0.771983	0.399578	0.501886	0.645652	0.432865	0.676604		2.33849	0.714231
8030	mitogen-activated protein kinase 3	Mapk3		0.247251	0.48998	0.615931	0.415132	0.469921	0.682653	0.76729	1	0.132451	0.300376	0.251475	0.0868739	0.129373	0.217246	0.342467	0.505909	0.137563	0.217368	0.674152	0.328928	0.657842	0.255948	0.386375	0.194734	0.205215	0.42604	0.218863	0.473545	0.403885	0.153009	0.0918733	0.166097	0.0760479	0.0655007	0.254762	0.218198	0.276868	0.0728736	0.084214	0.00945166	0.00133087	0.0159385		2.35057	0.714123
5110	(Cav3.2, T-type) alpha1H	Cacna1h		0.0297897	0.0179262	0.0202806	0.0665593	0.0140974	0.0891175	0.13986	0.0970603	0.189119	0.110411	0.0118201	0.0555761	0.112698	0.169126	0.193461	0.104039	0.579905	0.468002	0.271088	0.146069	0.0757494	0.136436	0.0783449	0.367248	0.0624302	0.0495384	0.0402649	0.0752219	0.0214036	0.247289	0.882395	0.891566	0.626625	1	0.443568	0.613554	0.739182	0.373676	0.790288	0.724872	0.776755	0.846277		1.25544	0.713447
5160	K inward rectifier J 4; Kir2.3; IRK3	Kcnj4		0.0315267	0.0711107	1	0.331598	0.564945	0.725433	0.400666	0.576082	0.009277	0.267854	0.13564	0.0342101	0.0266954	0.179409	0.248183	0.00213818	0.266255	0.0646723	0.353891	0.0536808	0.0524168	0	0.00546372	0	0	0.0970481	0.0720265	0	0.0721702	0.188448	0.422597	0.620444	0.373465	0.434231	0.410707	0.810591	0.500883	0.671335	0.971681	0.708652	0.623328	0.375668		1.19427	0.713307
5140	H 7; Kv11.3	Kcnh7		0.485059	0.440986	0.760339	0.494326	0.887277	0.790637	0.822383	0.504889	0.0979412	0.153016	0.140152	0.103335	0.0814461	0.254402	0.30436	0.00115133	0.156098	0.109812	0.00124197	0.0730777	0.0325943	0.0463536	0.131668	0.181867	0.0324202	0.130638	0.11196	0.0923565	0.424884	0.0470214	0.0599917	0.24777	0.400852	0.373649	0.0861942	0.0121592	0.073826	0.578231	0.437232	0.849703	1	0.757195		2.63177	0.712915
8030	solute carrier family 25 (mitochondrial carrier, glutamate), member 22	Slc25a22		0.19742	0.213878	0.235086	0.216482	0.181239	0.161596	0.251163	0.248654	0.15033	0.167382	0.140912	0.132269	0.15711	0.210682	0.246528	0.0903208	0.101717	0.0984887	0.11864	0.161508	0.156596	0.12418	0.0968328	0.201838	0.107824	0.168705	0.143241	0.133741	0.197536	0.731176	1	0.518992	0.462767	0.439148	0.606906	0.747196	0.7316	0.547493	0.918184	0.426406	0.409715	0.434925		2.61344	0.712527
5220	cation sperm associated 2; CATSPER2	Catsper2		0.229835	0.212263	0.245239	0.371732	0.201365	0.219121	0.342739	0.202237	0.148754	0.189773	0.0922477	0.0959093	0.252542	0.081051	0.128662	0.0802249	0.087443	0.242224	0.337384	0.669362	0.245482	0.625014	0.0258977	0.797736	0.144671	0.237125	0.145035	0.242985	0.152692	1	0.297891	0.312003	0.532685	0.588612	0.69779	0.244493	0.636457	0.240217	0.236007	0.398099	0.225664	0.390525		1.25712	0.711044
1010	KISS1 receptor	Kiss1r		0.531455	0.327546	0.237177	0.544859	0.68036	0.186858	0.41992	0.262601	0.13829	0.48167	0.842449	0.265331	0.219732	0.524123	0.526517	0.070198	0.0047306	0.209846	0.277999	0.435768	0.206449	0.299938	0.237168	0.44954	0.179957	1	0.276786	0.149783	0.424847	0.502526	0.338941	0.117367	0.0579798	0.19757	0.372923	0.341411	0.349398	0.0787673	0.0258186	0.0142068	0.0411791	0.0356841		1.06414	0.710106
5150	Na-activated T1; KCa4.1; Slack; Slo2.2	Kcnt1		0.422217	0.446897	0.414756	0.308057	0.461429	0.561748	0.685834	0.520382	0.374333	0.324587	0.185968	0.159303	0.226999	0.26299	0.17441	0.0317581	0.0164386	0.0922316	0.129524	0.125482	0.198645	0.39046	0.228107	0.312735	0.326576	0.318161	0.217334	0.46812	1	0.406805	0.284181	0.450316	0.363771	0.262472	0.344091	0.0262785	0.346203	0.35554	0.158362	0.149543	0.185914	0.177402		1.70907	0.709845
5130	Q 3; Kv7.3; KvLQT3	Kcnq3		0.0226108	0.107571	0.0975908	0.109957	0.0450561	0.31261	0.239264	0.167521	0.859254	0.25839	0.0538078	0.186335	0.309393	0.243164	0.218127	0.243964	0.0979243	0.182042	0.056162	0.0148163	0.184493	0.490365	0.0596831	0.138475	0.236548	0.103525	0.0566774	0.315726	0.0732009	0.367327	0.445827	0.363003	0.545692	0.881772	0.424111	0.552188	0.303997	0.401437	0.880732	0.627653	0.665588	1		2.166	0.708693
5510	kainate 2; GluK2; GluR6	Grik2		0.286681	0.245902	0.339225	0.36942	0.533951	0.501656	0.652849	0.398929	0.392984	0.1986	0.272543	0.080166	0.2821	0.615355	0.24207	0.5656	0.412656	1	0.205386	0.343564	0.274336	0.435055	0.549781	0.525436	0.162119	0.325709	0.179251	0.226697	0.251346	0.220889	0.149604	0.167881	0.156506	0.230338	0.199133	0.251878	0.152413	0.167822	0.0855115	0.0993683	0.089099	0.129003		2.9956	0.708078
8020	Synapsin III	Syn3		0.200316	0.126982	0.158016	0.256364	0.206338	0.310436	0.293418	0.27175	0.323423	0.303213	0.27513	0.099601	0.250857	0.18681	0.379455	0.420638	0.0811566	0.464947	0.463658	0.499949	0.448638	0.778257	0.532708	1	0.237878	0.367523	0.372342	0.289285	0.208513	0.0979119	0.0795499	0.436111	0.220461	0.165893	0.175313	0.0794957	0.290942	0.240716	0.142797	0.481392	0.310368	0.445105		1.82667	0.70796
1090	GPCR 12	Gpr12		0.68062	0.61349	0.365123	0.37017	0.558659	0.469832	0.475319	0.343958	0.502615	0.325958	0.645653	0.45392	0.460356	0.516223	0.374133	0.152457	0.183441	0.157508	0.240296	0.209054	0.209199	0.0528259	0.221672	0.370493	0.065701	0.108857	0.129906	0.0527585	1	0.168728	0.125002	0.283007	0.322766	0.176783	0.115625	0.151924	0.122189	0.0814304	0.221125	0.322527	0.255732	0.319265		2.2647	0.707895
5510	AMPA 3; GluA3; GluR3	Gria3		0.00971736	0.0842833	0.0958219	0.0665249	0.0453037	0.270405	0.269826	0.350929	0.0927545	0.0627338	0.0107463	0.0107101	0.0250726	0.0393776	0.151374	0.00506208	0.00419663	0.0596051	0.0113487	0.0807842	0.0177307	0.355002	0.160271	0.0993674	0.607069	0.420579	0.48975	0.4267	0.389551	0.330249	0.423504	0.628242	0.580732	0.596492	0.557065	0.552915	0.563092	0.834733	0.671029	0.856132	1	0.682675		2.72641	0.707574
1080	frizzled class receptor 1	Fzd1		0.246539	0.193233	0.314562	0.72483	0.60665	0.223075	0.420071	0.114352	0.292997	0.234624	0.0678109	0.243371	0.224579	0.133366	0.199921	0.947643	0.7667	1	0.672424	0.753406	0.389999	0.881543	0.796066	0.307333	0.218586	0.18322	0.29701	0.63973	0.292875	0	0.02702	0.0196049	0.0835867	0.0647941	0.0162176	0.0256887	0.111577	0.0302167	0.0742912	0.0472511	0.0587349	0.0596098		1.44285	0.707192
5520	GABA A alpha1	Gabra1		0.818884	1	0.442196	0.642725	0.866927	0.38428	0.49949	0.582869	0.22031	0.171333	0.221052	0.131232	0.425285	0.123158	0.137741	0.291056	0.584979	0.758404	0.240756	0.455094	0.064471	0.0179179	0.0660957	0.128753	0.338814	0.245061	0.468129	0.0705681	0.470887	0.0272103	0.0704069	0.25152	0.185233	0.0973803	0.0650049	0.0219114	0.0889381	0.220328	0.260984	0.343977	0.325092	0.196051		3.40689	0.706768
8030	homer scaffolding protein 2	Homer2		0.324151	0.272953	0.207155	0.191003	0.173898	0.466749	0.368626	0.835243	0.55086	0.215151	0.823231	0.526249	0.604479	0.215633	0.252651	0.159633	0.346981	0.325701	0.234177	0.223022	0.134588	0.351604	0.271219	0.173428	0.00806816	0.104457	0.128299	0.04179	0.149473	0.061252	0.0994705	0.207938	0.289656	0.252772	0.259563	0.314001	0.2239	0.227086	0.203849	0.66281	1	0.545873		2.28125	0.706618
5510	delta2; GluD2; dleta 2	Grid2		0.00846287	0.0112894	0.0448076	0.11066	0.0443199	0.0759827	0.109511	0.0665936	0.200009	0.390056	0.303405	0.146248	0.252505	0.976702	0.36462	1	0.360629	0.886634	0.669562	0.7439	0.81609	0.473197	0.555395	0.682231	0.310814	0.860204	0.632724	0.485716	0.0060121	0.276445	0.117	0.148662	0.094991	0.0675389	0.0719275	0.12705	0.0576876	0.161954	0.0454968	0.124654	0.10656	0.0756453		2.5174	0.705759
1010	melanin concentrating hormone receptor 1	Mchr1		0.0976368	0.11893	0.266964	0.0815089	0.112765	0.294214	0.252947	0.430152	0.109542	0.0810177	0.155291	0.179616	0.36998	0.237567	0.301065	0.292003	0.0827629	0.19642	0.175467	0.133898	0.21817	0.00955216	0	0.0682066	0.110097	0.0235624	0.0270257	0.0595936	0	0.315885	0.239092	0.888254	0.611846	0.426877	0.555566	0.655897	0.84479	0.76241	0.645589	1	0.925471	0.739964		1.85217	0.704937
5130	Q 1; Kv7.1; KvLQT1	Kcnq1		0.248391	0.471276	0.366229	0.408177	0.476819	0.339232	0.437563	0.443291	0.168164	0.360282	0.277542	0.417886	0.211975	0.35705	0.201304	1	0.55559	0.191925	0.254478	0.163637	0.301435	0.251436	0.586415	0.0963503	0.304144	0.204289	0.265288	0.350169	0.491869	0.393948	0.746384	0.173156	0.105253	0.253896	0.156905	0.247161	0.230772	0.101298	0.16845	0.154801	0.0554802	0.134577		1.12036	0.704286
5190	K modifier S 2; Kv9.2	Kcns2		0.191352	0.340031	0.335629	0.115077	0.0396872	0.469356	0.294179	0.313042	1	0.470522	0.177657	0.150818	0.362295	0.329701	0.778893	0.390722	0.214722	0.18826	0.557152	0.402328	0.323081	0.289202	0.433436	0.224206	0.141706	0.100479	0.163132	0.14102	0.0817877	0.0839283	0.227565	0.276782	0.44528	0.435207	0.283122	0.172233	0.318423	0.144954	0.42977	0.473283	0.270405	0.587895		1.86968	0.703212
1010	neuropeptide Y receptor Y5	Npy5r		0.195276	0.0653123	0.00665733	0.0181698	0.0435785	0.0396603	0.093492	0.047541	0.202717	0.3663	0.339623	0.782963	0.743391	0.352885	0.323749	0.684822	0.711382	0.838668	0.827027	0.582854	0.637888	0.677518	1	0.734149	0.0608903	0.035603	0.0409925	0.0361936	0	0.0175949	0.203302	0.268473	0.209153	0.219989	0.168553	0.183342	0.148918	0.190168	0.349845	0.288211	0.230878	0.217838		1.92683	0.702791
8060	Ca/calmodulin-dependent protein kinase II alpha	Camk2a		0.116892	0.0575118	0.0539992	0.0880759	0.0601095	0.167913	0.132502	0.109171	0.0902187	0.0850672	0.0706422	0.017094	0.0714161	0.146914	0.0817991	0.262241	0.162026	0.216312	0.14204	0.13336	0.179677	0.487451	0.194515	0.296097	0.0692174	0.0349936	0.0897336	0.0859534	0.161735	0.230245	0.455953	0.732423	0.826619	0.820608	0.570464	0.687888	0.774631	0.602138	0.722878	0.983742	0.915536	1		2.55255	0.702737
1040	cholinergic receptor muscarinic 1	Chrm1		0.159598	0.159558	0.20397	0.150208	0.216259	0.171889	0.233125	0.191474	0.124813	0.0975467	0.134402	0.163939	0.0801297	0.0289793	0.0392868	0.163791	0.1808	0.203558	0.104229	0.123656	0.0533079	0.0549142	0.0617434	0.087669	0.0140603	0.0678043	0.0789743	0.103453	0.208215	0.335203	0.575879	0.767738	0.734555	0.781018	0.609516	0.768433	0.678285	0.694784	0.716892	1	0.965552	0.947051		2.39163	0.701555
1010	ADCYAP receptor type I	Adcyap1r1		0.236212	0.271809	0.228764	0.231259	0.17696	0.363221	0.330742	0.294686	0.359101	0.479303	0.413579	0.356761	0.322	0.648134	0.361281	0.581316	0.363372	0.303835	0.344267	0.380768	0.425507	0.637395	1	0.678277	0.513166	0.323838	0.325934	0.281178	0.439669	0.143582	0.20696	0.0690973	0.146227	0.223553	0.143424	0.254574	0.237811	0.0393005	0.0626002	0.00835338	0.0112644	0.0672452		2.20533	0.700333
5170	Kv A4; Kv1.4; shaker-related	Kcna4		0.265425	0.268064	0.18555	0.11262	0	0.429953	0.401022	0.520733	0.114514	0.0356648	0.00662461	0.118866	0.109477	0.0801545	0.0948275	0.392586	0.321308	0.167837	0.142203	0.364936	0.203617	0.208531	0.213418	0.305393	0.0550677	0.0305657	0.0233782	0.175284	0.0639561	0.186584	0.328467	0.493649	0.602857	0.610081	0.550694	0.583844	0.476	1	0.950165	0.829269	0.7176	0.576847		1.715	0.69957
5570	ORAI Ca release-activated 3	Orai3		0.337339	0.306434	0.182581	0.163764	0.145845	0.206482	0.263601	0.303513	0.125932	0.132392	0.279014	0.150075	0.0903748	0.108081	0.143408	0.131711	0.148339	0.190072	0.169554	0.146802	0.0555647	0.0755315	0.0442442	0.171086	0.174078	0.0997104	0.0514654	0.198375	0.295685	0.191916	0.538841	1	0.874019	0.766963	0.738181	0.632679	0.637299	0.41291	0.470978	0.850001	0.611415	0.777652		2.0596	0.69771
5130	C 3; Kv3.3; shaw-related	Kcnc3		0.20872	0.217704	0.152605	0.187755	0.377201	0.163126	0.170766	0.196887	0.301253	0.169558	0.168612	0.110434	0.172891	0.200842	0.113361	0.24659	0.277083	0.230303	0.208339	0.140303	0.199886	0.101649	0.219196	0.0878355	0.210969	0.178238	0.280462	0.163757	0.476601	0.216411	0.399659	0.671125	0.662845	0.515294	0.541341	0.679084	0.570696	0.455531	0.538029	0.665491	0.588043	1		1.50703	0.696671
8010	acetylcholinesterase	Ache		0.177673	0.22956	0.176724	0.139049	0.0581326	0.238369	0.369367	0.170369	0.465016	0.669753	0.642926	0.651365	0.600362	0.701602	0.93914	0.278567	0.418045	0.455788	0.218106	0.411768	0.599443	0.357664	0.232623	0.46149	1	0.371882	0.427559	0.781872	0.0906749	0.0956988	0.137505	0.0922403	0.0646298	0.0672422	0.098924	0.0967781	0.0706071	0.104557	0.10558	0.0748309	0.0834252	0.0783667		2.66219	0.694993
8060	Ca/calmodulin-dependent protein kinase kinase 1, alpha	Camkk1		0.139549	0.147317	0.111411	0.108171	0.0596706	0.110359	0.165065	0.20487	0.180113	0.081932	0.190042	0.126849	0.160108	0.228624	0.121764	0.214224	0.199804	0.252855	0.203739	0.175781	0.240352	0.199203	0.166751	0.243015	0.0975716	0.144593	0.0763379	0.202591	0.112479	0.470534	0.450053	0.941429	0.8033	0.73687	0.652566	0.734012	0.78311	0.629636	0.533869	0.703714	0.489774	1		2.25609	0.692829
8010	glutamic acid decarboxylase (67kD)	Gad1		0.682338	0.868547	0.946263	0.740489	0.559639	0.884147	1	0.920256	0.88032	0.300071	0.278514	0.549724	0.361514	0.309247	0.310774	0.240925	0.222659	0.239289	0.255242	0.237773	0.304477	0.365462	0.320319	0.295095	0.174892	0.380634	0.319832	0.267018	0.408981	0	0	3.89253e-05	2.09857e-05	0.00055061	9.57026e-05	0	2.72372e-05	4.55533e-05	0	0.000344919	0.000139969	6.52278e-05		3.67341	0.692054
5140	H 1; Kv10.1; EAG1	Kcnh1		0.498446	0.385472	0.550077	0.336136	0.257111	0.345007	0.42626	0.269003	0.451824	0.33197	0.641995	1	0.557543	0.516591	0.434818	0.550159	0.169334	0.188887	0.224298	0.187484	0.253359	0.253373	0.222882	0.56503	0.0310523	0.0277527	0.00255525	0.0320941	0.438619	0.0751037	0.315279	0.288225	0.262255	0.311074	0.340762	0.293036	0.437119	0.340348	0.55441	0.118415	0.0727193	0.171816		1.92139	0.68952
5120	Na alpha9; Nav1.7	Scn9a		0.199736	0.121513	0.164679	0.270715	0.363996	0.087163	0.00488703	0.0379198	0.812519	0.987368	0.959763	0.662264	0.823764	0.628073	0.16726	0.311785	1	0.548689	0.229015	0.554389	0.237764	0.435423	0.623355	0.232597	0.252701	0.49173	0.489141	0.113393	0.924155	0.272533	0.088978	0.0514016	0.0355109	0.0176952	0.00362587	0.156249	0.226393	0.0250135	0.0579834	0.0285814	0.027547	0.00592056		1.75351	0.689434
5110	(Cav1.3; L-type) alpha1D	Cacna1d		0.468442	0.409025	0.288861	0.3265	0.435152	0.357321	0.287965	0.432883	0.309972	0.220411	0.197988	0.16403	0.309422	0.385622	0.331869	0.321118	0.371254	0.369183	0.339306	0.320996	0.300806	0.477946	0.329268	0.417002	0.187433	0.196081	0.179497	0.249302	1	0.159808	0.243291	0.286628	0.440711	0.38529	0.39929	0.295499	0.332624	0.219609	0.23947	0.224973	0.25167	0.300962		2.12364	0.688671
5560	polycystin 2 like 2,TRP cation; TRPP3	Pkd2l2		0.410087	0.492607	0.364513	0.276975	0.290272	0.467413	0.356937	0.4552	0.277216	0.187355	0.19223	0.261856	0.273079	0.125504	0.235034	0.316832	0.732616	0.266624	0.272687	0.336762	0.321565	0.522599	0.67321	1	0.326402	0.471165	0.300769	0.423247	0.42726	0.0523456	0.242202	0.184627	0.241242	0.286629	0.12156	0.19497	0.175911	0.146104	0.292752	0.167773	0.307681	0.326044		1.11766	0.687857
1090	GPCR 22	Gpr22		0.0878333	0.0731878	0.0510137	0.0680076	0.0171518	0.119986	0.0986645	0.0665535	0.0936582	0.125572	0.119223	0.0325268	0.120904	0.148398	0.104448	0.189557	0.219339	0.175157	0.179404	0.157918	0.161486	0.025431	0.0871486	0.0661375	0.147118	0.117005	0.0975772	0.0688169	0.0784283	0.952974	0.878932	0.867973	0.713371	0.643615	0.741297	0.959988	0.772529	1	0.779914	0.864889	0.887767	0.640418		2.71539	0.687773
8030	actin-binding LIM protein 1	Ablim1		0.207235	0.191303	0.163922	0.148713	0.150786	0.189556	0.161108	0.234452	0.261147	0.372899	0.847946	0.202338	0.620928	0.727112	0.30905	0.866173	0.481214	0.837737	1	0.815532	0.539152	0.766491	0.711735	0.712192	0.187412	0.21952	0.153378	0.152707	0.312784	0.0938363	0.191174	0.110198	0.0702476	0.00553004	0.133811	0.128048	0.351148	0.0521805	0.0913768	0.0175664	0.011916	0.0178409		2.33778	0.687332
1040	glutamate metabotropic receptor 5	Grm5		0.324207	0.304274	0.269882	0.273636	1	0.28427	0.459179	0.380618	0.115807	0.159328	0.0943905	0.0287413	0.0740946	0.0807824	0.138927	0.255422	0.131007	0.178957	0.177957	0.149207	0.195343	0.145824	0.15753	0.240172	0.318728	0.602909	0.367594	0.340319	0.762258	0.314295	0.39394	0.397328	0.506955	0.575452	0.537612	0.490206	0.41716	0.43668	0.510216	0.384771	0.426683	0.435045		3.07824	0.686885
5920	aquaporin 11	Aqp11		0.521061	0.465041	0.390974	0.524658	0.46588	0.4932	0.399364	0.445188	0.272497	0.283849	0.106531	0.312077	0.194794	0.118988	0.145563	0.192255	0.16208	0.246547	0.381138	0.163846	0.182627	0.314296	0.130538	0.306125	0.134473	0.104054	0.119517	0.210466	0.217376	0.657652	0.969068	0.367684	0.522063	0.463773	0.763491	0.374802	1	0.165173	0.238276	0.10701	0.0481055	0.189225		1.84166	0.686065
5180	K two pore domain K9; K2p9.1; TASK-3	Kcnk9		0.0175063	0.0412507	0.0767482	0.0142689	0	0.0174093	0.237641	0.21712	0.0568839	0.0992485	0.0668731	0.629721	0.260377	0.865178	0.765158	0.353697	0.238607	0.247633	0.566379	0.13737	1	0.0488555	0.36785	0.225596	0.0134001	0.141218	0	0.00587346	0	0.646819	0.89394	0.447524	0.651304	0.857479	0.766627	0.987248	0.616549	0.36597	0.390924	0.107201	0.103415	0.339642		1.55705	0.685695
5150	M beta4	Kcnmb4		0.0337705	0.0168788	0.0162578	0.0310533	0	0.211259	0.1492	0.22601	0.20201	0.196548	0.0356309	0.124147	0.251569	0.664034	0.170024	0.142464	0.891511	0.290102	0.248745	0.239663	0.197745	0.609953	0.167364	0.20492	0.564436	0.123557	0.035373	0.0823088	0.115735	0.641345	0.77067	0.761603	0.583752	0.314485	0.535213	1	0.780842	0.682035	0.71813	0.372736	0.263827	0.268187		1.55122	0.68451
8010	glutamic acid decarboxylase (65kD)	Gad2		0.83008	0.920592	0.748539	0.643714	0.219997	0.819051	1	0.943456	0.726892	0.452483	0.334688	0.25579	0.329512	0.236237	0.520679	0.294726	0.222086	0.291259	0.351756	0.35983	0.376228	0.641855	0.48744	0.319019	0.396069	0.303027	0.425876	0.386236	0.219759	8.32819e-05	0	0.000418055	0	2.41196e-05	9.03204e-05	0	0	0.000657489	0	0.000374465	9.37432e-06	7.75247e-05		3.04434	0.681497
2070	Receptor modifying protein 1	Ramp1		0.110805	0.453352	0.521921	0.277614	0.029234	0.225081	0.686358	0.212145	0.380659	0.0539995	0.0587194	0.716989	0.10866	0.497289	0.148256	0.00187764	0.0327809	0.0117685	0.0228284	0.0527632	0.0289116	0.0824822	0.0569964	0.111787	0.0107125	0.0116605	0.0381744	0.0179164	0.205983	0.551064	0.456493	0.543049	0.825919	1	0.671159	0.736897	0.657321	0.529893	0.682095	0.559684	0.803755	0.88803		2.57414	0.681144
5150	M beta2	Kcnmb2		0.388753	0.3751	0.665632	0.513347	0.359646	0.236795	0.374398	0.463975	0.146567	0.768297	0.284462	0.0257344	0.104712	0.142253	0.540335	0.485574	0.51272	0.519693	0.548563	0.856073	0.296889	0.552319	0.359297	0.284895	0.724468	0.959199	0.782823	1	0.815986	0.0089815	0.00163844	2.19494e-05	0.000163937	0.002102	0.000132784	0.00408675	0.004192	0	0	0.000399408	9.47286e-05	7.9618e-05		2.54426	0.680234
8030	acyl-Coenzyme A dehydrogenase, medium chain	Acadm		0.377947	0.249819	0.334331	0.403307	1	0.347087	0.147619	0.132788	0.235569	0.565689	0.553427	0.396195	0.57101	0.351473	0.440344	0.417892	0.405341	0.493406	0.426571	0.484082	0.347305	0.356318	0.306983	0.0942871	0.557056	0.383706	0.459473	0.248631	0.60394	0.262837	0.174029	0.191319	0.225292	0.183837	0.136538	0.0708661	0.0576372	0.221352	0.181179	0.289099	0.291673	0.203504		2.01224	0.678518
2080	regulator of G-protein signaling 17	Rgs17		0.460801	0.397878	0.227532	0.338145	0.129175	0.290368	0.289285	0.475775	0.512883	0.327534	0.75472	0.104113	0.382635	0.0517227	0.0214567	0.203298	0.310033	0.417274	0.17535	0.564512	0.572876	1	0.948751	0.552769	0.771944	0.570118	0.450918	0.773558	0.279268	0.352943	0.241276	0.0944168	0.0918728	0.083572	0.139496	0.192361	0.180451	0.0870629	0.149813	0.0794219	0.0690985	0.08209		2.62914	0.678084
8020	Equilibrative nucleoside transporter	Slc29a4		0.0639683	0.116884	0.212579	0.101765	0.144462	0.105718	0.225734	0.130782	0.519689	0.446054	0.479328	0.542494	0.189533	0.274356	0.53404	0.137535	0.685007	0.336958	0.412078	0.0803309	0.412884	0.616504	0.697402	0.657312	0.345867	0.186695	0.45457	0.248351	0.173468	0.398211	0.191304	0.397157	0.47932	0.18905	0.447818	0.221464	1	0.21792	0.494969	0.116555	0.220955	0.313363		1.33406	0.67755
5150	U 1; KCa5.1; Slo3	Kcnu1		0.35614	0.203837	0.211082	0.391164	0.290612	0.339246	0.420731	0.426355	0.562803	0.39884	0.358004	0.347013	0.244253	0.0993832	0.579971	0.647289	0.543196	0.727347	0.641059	0.557422	0.411217	0.801137	1	0.135747	0.284975	0.24472	0.192972	0.59164	0.144903	0.0933133	0.0611584	0.234655	0.177959	0.232665	0.298224	0.142293	0.290162	0.119015	0.0970091	0.111444	0.0954411	0.123301		1.57809	0.677324
1040	glutamate metabotropic receptor 7	Grm7		0.0123902	0.00279826	0.0059825	0.0146219	0.000326438	0.0605995	0.0728089	0.0223101	0.036067	0.0612967	0.0077906	0.00145975	0.156931	0.14862	0.0530529	0.940057	0.712076	1	0.800448	0.826728	0.353058	0.105953	0.110184	0.852321	0.46785	0.252947	0.200882	0.351503	0.239513	0.509764	0.35888	0.568489	0.51314	0.597916	0.628165	0.640111	0.464968	0.472762	0.529156	0.324996	0.34744	0.442958		2.67814	0.676358
7090	VGF nerve growth factor inducible	Vgf		0.116681	0.162192	0.162912	0.134007	0.132562	0.264271	0.331516	0.303916	0.242541	0.253377	0.223539	0.208445	0.375573	0.675178	0.574438	0.323595	0.378692	0.567286	0.170366	0.230981	0.474864	0.0411193	0.260381	0.371433	0.744797	0.903654	0.934231	0.460372	0.0517523	0.347009	0.190193	0.178091	0.140732	0.14258	0.102139	0.191345	0.147634	1	0.338277	0.571502	0.650317	0.308649		2.42573	0.673582
5110	beta4	Cacnb4		0.625628	0.515771	0.264569	0.397325	0.344237	0.492709	0.478258	0.460999	1	0.615993	0.673385	0.543047	0.585104	0.294537	0.359145	0.259219	0.184655	0.219415	0.246024	0.191722	0.205363	0.129662	0.098547	0.233545	0.390251	0.432321	0.558629	0.32523	0.505464	0.089524	0.173465	0.261896	0.209618	0.163029	0.211024	0.144275	0.244798	0.308403	0.257982	0.255585	0.269331	0.216005		2.7703	0.6723
1090	GPCR 158	Gpr158		0.634357	0.84333	0.509706	0.399355	0.242526	0.319061	0.545806	0.414582	0.503938	0.353758	0.127988	1	0.529312	0.0807978	0.16302	0.224311	0.30437	0.356852	0.323595	0.306809	0.19234	0.289513	0.291815	0.374236	0.155151	0.124364	0.199647	0.21435	0.667985	0.382597	0.271978	0.223929	0.26642	0.333525	0.303748	0.36553	0.333922	0.355508	0.223997	0.228306	0.250982	0.229667		2.49813	0.671635
5130	A 3; Kv1.3; shaker-related	Kcna3		0.367403	0.312419	0.378302	0.554096	0.365131	0.704615	0.920636	0.327292	0.543657	0.614684	0.532197	0.61504	0.635612	0.418812	0.790244	0.103163	0.174273	0.156492	0.188531	0.412284	0.533079	0.20294	0.302324	0.26453	1	0.353352	0.589792	0.762612	0.201296	0.18587	0.43379	0.0777799	0.0518385	0.0240925	0.0897662	0.00594486	0.180079	0.0646082	0.0512527	0	0	0.00415494		1.6154	0.670878
5180	K two pore domain K3; K2p3.1; TASK-1	Kcnk3		0.4511	0.299944	0.46786	0.470782	0.465465	0.400242	0.487892	0.424498	0.0749746	0.209877	0.317147	0.367841	0.319483	0.407727	0.2337	0.431343	0.823483	0.40811	0.680481	1	0.261872	0.573782	0.184324	0.112932	0.701298	0.316527	0.426008	0.278737	0.618356	0.375118	0.175402	0.274016	0.177409	0.129672	0.20299	0.102554	0.125009	0.230248	0.157633	0.196825	0.117527	0.137362		1.40624	0.667865
8060	CaM kinase-like vesicle-associated	Camkv		0.180282	0.150151	0.117409	0.108532	0.069969	0.203223	0.260824	0.340916	0.125188	0.0884635	0.0939596	0.0202354	0.0511058	0.202661	0.102476	0.114655	0.0449283	0.0715383	0.0611164	0.0280909	0.0987128	0.112474	0.0591428	0.0767544	0.0650043	0.0641991	0.0286105	0.0867111	0.022618	0.629018	0.816572	1	0.957382	0.947557	0.855169	0.979994	0.947079	0.841106	0.863858	0.994194	0.764282	0.972451		2.874	0.667839
5110	(Cav3.1, T-type) alpha1G	Cacna1g		0.35181	0.488373	0.0974193	0.14766	0.201761	0.34905	0.241018	0.252191	0.409796	0.230698	0.243102	0.0724201	0.351625	0.300177	0.218208	0.382464	0.440388	0.279328	0.075224	0.211568	0.707694	0.456247	0.85634	1	0.242847	0.0870331	0.0223616	0.32835	0.414377	0.424608	0.531358	0.50157	0.520865	0.546074	0.4671	0.359817	0.333575	0.454743	0.40216	0.208732	0.132783	0.329081		1.65594	0.666537
2050	G protein, alpha inhibiting 1	Gnai1		0.406469	0.400945	0.461864	0.526449	0.398847	0.185931	0.23714	0.294727	0.0156984	0.327449	0.0197423	0.0391637	0.0331439	0.724122	1	0.35879	0.159204	0.36482	0.532684	0.421923	0.635308	0.291352	0.245588	0.284628	0.203576	0.178165	0.138448	0.308615	0.201306	0.400502	0.469759	0.406253	0.368654	0.338299	0.430419	0.564944	0.57556	0.436336	0.48812	0.266047	0.244235	0.295714		2.95191	0.666319
1020	5HT (serotonin) receptor 5A	Htr5a		0.220165	0.381641	0.432306	0.359076	0.122547	0.252686	0.277229	0.351015	0.54664	0.20639	0.278848	0.191306	0.575753	0.490841	0.347039	0.562075	0.748752	0.668084	0.17487	0.135671	0.649009	0.39515	1	0.146045	0.0268629	0.227974	0.0956597	0.610752	0.438789	0.40483	0.52859	0.425222	0.334808	0.391452	0.259982	0.241751	0.292347	0.207456	0.361622	0.156885	0.0839642	0.186705		1.26125	0.663688
5140	H 2; Kv11.1; hERG	Kcnh2		0.3922	0.246612	0.542458	0.428628	1	0.220542	0.539738	0.258472	0.724815	0.546412	0.697673	0.810968	0.810461	0.0878932	0.411024	0.294084	0.834598	0.180259	0.677333	0.468221	0.390966	0.379837	0.311317	0.114164	0.386681	0.472153	0.636162	0.504924	0.5997	0.0148361	0.0997526	0.0887027	0.0795292	0.0792957	0.0189068	0.00718307	0.0263462	0.0997478	0.103829	0.119402	0.115148	0.109873		1.33017	0.660223
2050	G protein, gamma 12	Gng12		0.115187	0.123146	0.197536	0.272143	0.162662	0.266039	0.430243	0.447752	0.0495435	0.361422	0.0442895	0.0572117	0.0662505	0.925106	0.46833	0.0825381	0.224529	0.243674	0.0691757	0.301233	0.268759	0.071287	0.178439	0.137553	0.0919544	0.0546353	0.101553	0.487639	0.100176	0.37527	1	0.747482	0.614838	0.499747	0.562775	0.563835	0.893883	0.631072	0.711824	0.754778	0.569949	0.647057		1.69339	0.659207
8060	Ca/calmodulin-dependent protein kinase kinase 2, beta	Camkk2		0.369694	0.41981	0.341373	0.226916	0.135496	0.425528	0.580284	0.541708	0.265604	0.187405	0.142813	0.126329	0.17464	0.104527	0.169567	0.134543	0.128766	0.154424	0.178451	0.174292	0.186123	0.354107	0.302146	0.168435	0.285408	0.155021	0.212497	0.257388	0.319955	0.180616	0.408401	0.65472	0.576796	0.443114	0.480227	0.542866	1	0.481335	0.659003	0.940983	0.721592	0.739162		2.01325	0.657267
5180	K two pore domain K12; K2p12.1; THIK-2	Kcnk12		0.180321	0.212297	0.190712	0.22265	0	0.354958	0.409678	0.387148	0.201291	0.113575	0	0.0974775	0.0328548	0.00640794	0.0710138	0.0193395	0.0703086	0.146298	0.0727281	0.0650008	0.15998	0.00805598	0.0602346	0.13456	0.494824	0.103825	0.229659	0.334005	0.100579	0.552563	0.594782	0.895494	0.876257	0.912481	0.917753	0.485815	0.999746	1	0.971772	0.798869	0.852248	0.728774		1.23069	0.656919
8030	ATPase, Na+/K+ transporting, alpha 1 polypeptide	Atp1a1		0.129307	0.117103	0.0586796	0.069685	0.0409114	0.14674	0.160578	0.266097	0.0771624	0.261062	0.15209	0.03842	0.0768869	0.638598	0.449736	0.228807	0.139739	0.200479	0.213316	0.186039	0.369438	0.151911	0.116266	0.174237	0.38026	0.150002	0.225892	0.354807	0.111838	0.478986	0.543937	0.706343	0.750969	0.69122	0.604308	0.847354	0.79356	1	0.748566	0.723403	0.827988	0.736019		2.36272	0.655153
1090	GPCR 68	Gpr68		0.525548	0.287678	0.366217	0.607383	1	0	0.00154315	0.182159	0.707328	0.253778	0.841276	0.244524	0.315228	0.0534774	0.0194174	0.912963	0.140584	0.351891	0.25144	0.425501	0.105178	0.110919	0.167774	0.373026	0.647063	0.572646	0.634291	0.542166	0.681933	0.785045	0.712804	0.127971	0.127154	0.188738	0.379716	0.509892	0.519176	0.0417969	0.2023	0.00497182	0.00117789	0.286064		1.26721	0.653421
1040	cholinergic receptor muscarinic 3	Chrm3		0.123328	0.159989	0.0665076	0.0317388	0.00254094	0.100465	0.0392676	0.0557141	0.732306	0.251721	0.568954	0.634913	0.573476	0.312429	0.174081	0.851709	0.74448	0.666769	0.723296	0.390101	0.460168	0.160572	0.199938	0.719849	0.5497	0.0507796	0.267112	0.06203	0.0388054	0.209585	0.283834	0.105296	0.394832	0.78296	0.253881	0.411454	0.0254871	0.419629	0.150964	0.665132	0.809851	1		2.5127	0.653033
5510	AMPA 4; GluA4; GluR4	Gria4		0.509908	0.504772	0.396354	0.44761	0.577873	0.590576	0.521788	0.621438	0.372383	0.579019	0.410683	0.195651	0.222852	0.260199	0.350224	0.340206	0.44803	0.415803	0.360835	0.459962	0.332897	0.571412	0.447018	0.314954	0.58406	0.644327	0.829947	1	0.73179	0.119424	0.133531	0.115181	0.0958732	0.0658011	0.176795	0.0747665	0.147658	0.107699	0.0835183	0.0288718	0.0333	0.0334117		2.8676	0.652234
5200	hyperpolarization activated K3; HCN 3	Hcn3		0.272055	0.278339	0.458539	0.373944	0.345382	0.159064	0.405809	0.130667	0.465766	0.596344	1	0.650555	0.562214	0.351689	0.655373	0.482078	0.416323	0.520065	0.456333	0.359828	0.440418	0.350865	0.443158	0.423449	0.431528	0.836971	0.661755	0.465053	0.339172	0.168607	0.287628	0.0680588	0.158251	0.243283	0.177426	0.0656465	0.051043	0.168111	0.278047	0.0736987	0.123565	0.0933567		1.64672	0.651477
5520	GABA A alpha4	Gabra4		0.396713	0.45477	0.383694	0.301162	0.246743	0.69001	0.976374	1	0.456404	0.229225	0.127265	0.170362	0.272686	0.20332	0.0643277	0.165994	0.19278	0.236672	0.269228	0.125113	0.197988	0.0761244	0.532654	0.327397	0.0732428	0.184715	0.0556964	0.0464993	0.0872191	0.383698	0.215306	0.4239	0.387117	0.237491	0.398763	0.597084	0.789661	0.690555	0.672028	0.734773	0.761211	0.516474		2.37988	0.649941
5510	NMDA 2A; GluN2A; NR2A	Grin2a		0.622047	0.627886	0.62942	0.591118	0.0858867	0.682841	0.465461	0.704593	0.316594	0.0852034	0.0784036	0.0113305	0.0401898	0.0547866	0.0746923	0.141595	0.0439122	0.100354	0.111219	0.00742199	0.119541	0.0800973	0.00269591	0.415267	0.326078	0.145541	0.169112	0.157917	0.0480747	0.292446	0.297665	0.665363	0.713778	0.805885	0.593362	0.410412	0.43519	0.663255	0.587149	0.970897	1	0.998796		2.66542	0.649427
5520	GABA A beta1	Gabrb1		0.143348	0.0472532	0.144519	0.197487	0.306006	0.324737	0.265329	0.224931	0.206905	0.289887	0.16307	0.188823	0.26241	0.306609	0.292495	0.202059	0.188095	0.293302	0.254683	0.254759	0.336186	0.382857	0.362965	0.526143	0.177768	0.204503	0.0716389	0.0977612	0.0783084	1	0.50823	0.509036	0.562346	0.684415	0.733334	0.893835	0.566635	0.99257	0.535055	0.604887	0.654548	0.473154		2.84198	0.646027
5570	Cainduced Ca release 2; Ryanodine 2	Ryr2		0.324044	0.162657	0.115892	0.110733	0.0935354	0.312511	0.288462	0.317591	0.470374	0.217548	0.195017	0.192102	0.352	0.270852	0.129252	0.226649	0.314943	0.294275	0.157576	0.175326	0.245277	0.384893	0.427863	0.403613	0.463523	0.257823	0.348543	0.207308	0.233581	0.231345	0.264662	0.829961	0.739359	0.765593	0.642098	0.7035	0.611026	0.461552	0.393299	0.650885	0.583428	1		2.31493	0.644623
5130	A 2; Kv1.2; shaker-related	Kcna2		0.416172	0.482018	0.288458	0.28584	0.264992	0.334437	0.350323	0.365998	0.565487	0.390737	0.348598	0.30147	0.323858	0.385698	0.36164	0.25982	0.384084	0.173704	0.304107	0.282572	0.234089	0.171947	0.12369	0.324464	1	0.44707	0.571562	0.509706	0.625319	0.2334	0.480218	0.443	0.356028	0.378639	0.315401	0.391486	0.401412	0.299771	0.43884	0.37741	0.279215	0.325379		2.16225	0.64395
1040	GABA B receptor subunit 2	Gabbr2		0.825329	1	0.710473	0.446463	0.0389617	0.984525	0.972104	0.931931	0.158886	0.112197	0.0996711	0.119306	0.151845	0.191345	0.0739191	0.203355	0.17774	0.159911	0.0940526	0.109131	0.165719	0.257924	0.108673	0.235065	0.152704	0.110555	0.171894	0.20185	0.466328	0.672002	0.518305	0.531938	0.413082	0.365448	0.4715	0.632989	0.624509	0.395312	0.421257	0.419238	0.328857	0.377283		2.21451	0.643815
5110	gamma2	Cacng2		0.581731	0.66922	0.521311	0.36117	0.40006	0.285922	0.315365	0.376433	0.431003	0.495682	0.462608	0.419941	0.399733	0.775344	0.454165	0.525322	0.430186	0.419829	0.527504	0.53659	0.353454	0.590956	0.238777	0.376603	0.610409	0.513492	0.723825	0.38063	1	0.195575	0.21896	0.059798	0.135871	0.0611538	0.113222	0.162227	0.169851	0.0517454	0.0943033	0.0911513	0.051593	0.138502		1.87859	0.640946
8030	calcium channel, voltage-dependent, gamma subunit 2	Cacng2		0.581731	0.66922	0.521311	0.36117	0.40006	0.285922	0.315365	0.376433	0.431003	0.495682	0.462608	0.419941	0.399733	0.775344	0.454165	0.525322	0.430186	0.419829	0.527504	0.53659	0.353454	0.590956	0.238777	0.376603	0.610409	0.513492	0.723825	0.38063	1	0.195575	0.21896	0.059798	0.135871	0.0611538	0.113222	0.162227	0.169851	0.0517454	0.0943033	0.0911513	0.051593	0.138502		1.87859	0.640946
8060	phosphodiesterase 9A	Pde9a		0.302648	0.113041	0.0562077	0.165319	0.103089	0.556604	0.403655	0.386292	0.435754	0.675178	0.641623	0.117909	0.356677	0.103721	0.312384	0.258906	0.84511	0.495405	0.971032	1	0.621828	0.578314	0.569415	0.360009	0.444619	0.521826	0.767365	0.43536	0.806957	0.155993	0.191215	0.201009	0.156803	0.191387	0.335304	0.207239	0.308908	0.31141	0.2856	0.064209	0.0190402	0.0498415		2.14695	0.636971
5180	K two pore domain K4; K2p4.1; TRAAK	Kcnk4		0.226543	0.226464	0.163201	0.186563	0.372472	0.518317	0.217841	0.313608	0.247273	0.285481	0.617685	0.14643	0.304427	0.198899	0.29078	0.445941	0.684778	0.17917	0.237659	0.589422	0.342677	0.349318	1	0.507986	0.485146	0.368476	0.168707	0.30672	0.429376	0.322383	0.560441	0.851335	0.463065	0.242329	0.365713	0.302308	0.682827	0.29676	0.639629	0.452663	0.0618019	0.283203		1.26534	0.635712
8060	phosphodiesterase 1B, Ca2+-calmodulin dependent	Pde1b		0.663774	0.354682	0.394735	0.545741	1	0.211136	0.27842	0.254585	0.410713	0.234922	0.31379	0.156186	0.29018	0.0613742	0.155194	0.956573	0.762517	0.815714	0.638156	0.310767	0.474572	0.309253	0.47261	0.637529	0.32149	0.382459	0.234114	0.470051	0.80186	0.137817	0.30187	0.161318	0.196409	0.283006	0.228643	0.457112	0.356938	0.152176	0.19082	0.146059	0.127754	0.304504		1.89924	0.635182
5520	GABA A beta2	Gabrb2		0.846678	1	0.703999	0.707734	0.963923	0.822497	0.952774	0.93072	0.397044	0.229803	0.258516	0.226863	0.38769	0.347472	0.277666	0.263109	0.373763	0.470215	0.220537	0.397604	0.104575	0.0605094	0.175652	0.267688	0.340039	0.267187	0.439005	0.0855451	0.561453	0.0726602	0.073775	0.373303	0.258369	0.166445	0.139774	0.0633005	0.189102	0.289841	0.260594	0.390292	0.376803	0.26965		2.84398	0.634045
5560	TRP C 1	Trpc1		0.311358	0.310485	0.34863	0.325119	0.184174	0.381278	0.417443	0.313846	0.33406	0.155853	0.19694	0.214637	0.330874	0.469826	0.157274	0.170581	0.157227	0.326315	0.247559	0.300488	0.27933	0.367785	0.440264	0.367074	0.253971	0.262486	0.25322	0.240229	0.423624	0.338646	0.447269	0.588656	0.546489	0.636873	0.53455	0.542621	0.515843	1	0.487221	0.655521	0.598262	0.630226		1.82622	0.632582
5510	AMPA 2; GluA2; GluR2	Gria2		0.118772	0.140218	0.0969761	0.100436	0.106306	0.174756	0.213487	0.184859	0.157857	0.159146	0.147246	0.0689591	0.172673	0.10008	0.126704	0.288384	0.282615	0.295665	0.246086	0.21599	0.229172	0.217458	0.320845	0.310047	0.120955	0.171815	0.123783	0.18648	0.168796	0.626831	0.633197	0.888162	0.925076	0.894388	0.761817	0.707635	0.815453	0.875319	0.844194	0.958565	1	0.903849		3.35617	0.63217
5160	K inward rectifier J 6; Kir3.2; GIRK2	Kcnj6		0.498466	0.326015	0.41544	0.40571	0.606002	0.284361	0.1959	0.221709	0.317918	0.170815	0.141149	0.293423	0.234578	0.302921	0.121381	0.26963	0.236875	0.215164	0.35133	0.0854559	0.118371	0.107429	0.0164994	0.233557	0.117352	0.0934988	0.215345	0.146432	0.710456	0.430353	0.504793	0.544452	0.701572	0.664072	0.559604	0.424225	0.637768	0.696492	0.610939	0.974668	0.921963	1		2.01885	0.63112
2050	G protein, gamma 7	Gng7		0.682239	0.729695	1	0.705484	0.652037	0.426026	0.443134	0.662238	0.126049	0.0921546	0.216358	0.151392	0.128915	0.41195	0.219051	0.322092	0.149799	0.272235	0.219443	0.0686677	0.244635	0.0401029	0.172194	0.352999	0.10564	0.160483	0.156655	0.124694	0.405347	0.254067	0.34212	0.363238	0.408745	0.400152	0.429604	0.557751	0.782762	0.699044	0.684166	0.62343	0.70428	0.472231		2.05165	0.630163
8030	lactate dehydrogenase A	Ldha		0.239577	0.251589	0.2436	0.23126	0.196873	0.367921	0.363267	0.431783	0.149186	0.287157	0.192718	0.39216	0.206677	0.324742	0.42184	0.157558	0.150931	0.17479	0.142718	0.151637	0.21442	0.138814	0.169748	0.24584	0.217304	0.174012	0.144343	0.209894	0.113544	0.830433	0.900571	0.626681	0.583261	0.627319	0.699586	0.750599	0.716889	0.755501	1	0.660621	0.748211	0.575154		3.07899	0.629738
8060	phosphodiesterase 2A, cGMP-stimulated	Pde2a		0.369755	0.209548	0.213762	0.288091	0.169017	0.224722	0.224465	0.11347	0.0802632	0.0347608	0	0.001548	0.0452732	0.485322	0.0179182	0.546567	0.378546	0.273193	0.315303	0.0765078	0.136258	0.256422	0.191191	0.465013	0.255634	0.222779	0.354863	0.346075	0.303707	0.498397	0.655027	0.861991	0.789864	0.765595	0.439161	0.64552	0.654706	0.680267	0.763531	1	0.902498	0.987016		2.43102	0.628206
8030	mitogen-activated protein kinase 1	Mapk1		0.2709	0.304236	0.245045	0.236666	0.199676	0.243939	0.281544	0.331496	0.246708	0.246882	0.204895	0.216819	0.217862	0.237122	0.261145	0.249645	0.198107	0.252368	0.215203	0.226374	0.242873	0.223601	0.315368	0.289135	0.275462	0.194018	0.220995	0.294207	0.213389	0.549029	0.689961	0.903475	0.702693	0.632876	0.802726	0.718861	1	0.614408	0.75779	0.582865	0.506205	0.627782		3.14572	0.628187
8030	leucine-rich repeat LGI family, member 1	Lgi1		0.704425	0.719966	0.538723	0.49113	0.42647	0.584862	0.563324	0.617309	0.407974	0.203405	0.0294208	0.102305	0.205771	0.333604	0.199733	0.608739	0.312672	0.410493	0.166321	0.257612	0.532011	1	0.868518	0.584508	0.143143	0.239992	0.196368	0.593178	0.110608	0.296556	0.370846	0.457004	0.340085	0.235506	0.360501	0.420311	0.436095	0.257388	0.360694	0.24754	0.168652	0.179298		2.38292	0.627242
8030	discs large MAGUK scaffold protein 3	Dlg3		0.374541	0.401007	0.353438	0.257429	0.317459	0.225668	0.296428	0.38991	0.306712	0.267016	0.291322	0.21278	0.215726	0.246598	0.269574	0.410457	0.256277	0.296187	0.330831	0.322725	0.29363	0.201159	0.118968	0.328318	0.227967	0.208213	0.225055	0.203777	0.287197	0.322754	0.457069	0.707736	0.616745	0.546974	0.509384	0.432898	0.591982	0.651773	0.769824	1	0.810272	0.751793		2.18269	0.626693
5120	Na alpha1; Nav1.1	Scn1a		0.545919	0.661064	0.560739	0.427105	0.447052	0.402987	0.456959	0.443548	1	0.717219	0.74776	0.460694	0.648239	0.271336	0.252067	0.298103	0.429951	0.332047	0.277968	0.375557	0.235203	0.268511	0.27205	0.283406	0.462847	0.534952	0.559113	0.380581	0.847849	0.146009	0.22192	0.168028	0.168588	0.179256	0.161614	0.250426	0.180692	0.30259	0.316033	0.245316	0.300455	0.198413		2.61597	0.623411
5120	Na type I; beta	Scn1b		0.460058	0.555328	0.351887	0.347789	0.240358	0.399083	0.531375	0.563377	0.369184	0.174411	0.144657	0.12318	0.155523	0.155802	0.126008	0.182712	0.223915	0.234278	0.158792	0.139519	0.137911	0.100235	0.139356	0.160905	0.376187	0.426028	0.422114	0.241145	0.518422	0.427451	0.435095	0.637631	0.627476	0.59457	0.454248	0.439682	0.454178	0.659669	0.698789	0.963862	0.961992	1		2.60188	0.621605
5110	alpha2/delta3	Cacna2d3		0.00653248	0.00208692	0.00157545	0.022155	0.0209182	0.105136	0.279955	0.0325134	0.515089	0.56345	0.467028	0.417409	0.562954	0.872157	0.803821	0.395115	0.436426	0.473276	0.484942	0.456017	0.673833	0.404763	0.700425	0.467901	1	0.253078	0.361436	0.918057	0.324143	0.238335	0.0884426	0.410115	0.362327	0.362958	0.253133	0.162816	0.160081	0.3892	0.342289	0.572118	0.751243	0.452194		2.84849	0.620306
1100	flamingo subfamily cadherin 2	Celsr2		0.297564	0.336647	0.197672	0.203039	0.180676	0.305241	0.309274	0.250354	0.288213	0.2328	0.196594	0.284858	0.290331	0.161466	0.197833	0.15054	0.124477	0.190332	0.194607	0.241924	0.152147	0.175244	0.115686	0.258114	0.222173	0.245801	0.204092	0.267183	0.27122	0.293674	0.691472	0.816894	0.946069	1	0.794942	0.745534	0.897072	0.749902	0.760734	0.714255	0.754842	0.862335		2.19926	0.62015
8020	Synapsin I	Syn1		0.308523	0.300301	0.244068	0.272724	0.27393	0.283695	0.289468	0.310153	0.251208	0.240649	0.277503	0.202884	0.270598	0.315142	0.326268	0.223692	0.263304	0.226542	0.196248	0.219389	0.271479	0.178883	0.294735	0.293268	0.295186	0.237208	0.265493	0.371798	0.30846	0.584881	1	0.677523	0.532479	0.57256	0.588455	0.654753	0.712835	0.788561	0.92205	0.605528	0.591264	0.532032		2.86837	0.620104
8060	Ca/calmodulin-dependent protein kinase II, delta	Camk2d		0.539838	0.54266	0.417707	0.491749	0.940081	0.28485	0.333841	0.222422	0.307809	0.393806	1	0.158096	0.502114	0.728953	0.471691	0.453273	0.501744	0.469842	0.457159	0.445673	0.381963	0.703235	0.758148	0.406491	0.206133	0.225626	0.271651	0.306988	0.681352	0.426165	0.907485	0.0109992	0.0362797	0.15053	0.193975	0.163539	0.838114	0.045656	0.16159	0.00100451	0.00938997	0.026527		2.32259	0.620094
8020	Vesicular monoamine transporter 2	Slc18a2		0.231199	0.40143	0.53242	0.305795	0.308756	0.427398	0.710933	0.379176	1	0.404399	0.297137	0.184998	0.527864	0.0667532	0.336393	0.621606	0.812515	0.347755	0.305008	0.30436	0.505763	0.0891322	0.490838	0.0144881	0.336079	0.420145	0.676754	0.23562	0.591037	0.236731	0.532811	0.264495	0.243616	0.450549	0.475245	0.569343	0.26072	0.421818	0.280496	0.322919	0.38041	0.320612		1.26163	0.61889
8060	rous sarcoma kinase	Src		0.336005	0.389875	0.295334	0.247378	0.215934	0.311715	0.382784	0.546647	0.411725	0.240116	0.241391	0.194718	0.257097	0.137949	0.222782	0.363007	0.393546	0.396417	0.307147	0.227984	0.349156	0.506853	0.256213	1	0.281836	0.222492	0.190245	0.346372	0.44711	0.390323	0.669043	0.596879	0.529801	0.634356	0.508115	0.362625	0.488883	0.588978	0.387014	0.612049	0.500028	0.671497		1.47387	0.618063
8030	actin related protein 2/3 complex, subunit 4	Arpc4		0.319996	0.309776	0.267512	0.286805	0.375528	0.299641	0.290829	0.318482	0.306603	0.310646	0.302289	0.272932	0.293506	0.31048	0.31822	0.356226	0.409835	0.377743	0.394222	0.364697	0.368896	0.316408	0.324274	0.323477	0.265713	0.290229	0.27432	0.346361	0.279022	0.425322	0.577641	0.432264	0.430384	0.46988	0.403386	0.51486	0.470146	0.536651	0.705564	0.749267	1	0.676783		2.64961	0.617882
5110	gamma8	Cacng8		0.314191	0.231626	0.292906	0.277205	0.15326	0.318057	0.427585	0.427013	0.399108	0.206794	0.255674	0.190283	0.294244	0.176799	0.17809	0.309418	0.279153	0.289101	0.306011	0.261835	0.325259	0.319382	0.149669	0.601377	0.376438	0.298242	0.436574	0.722068	0.736844	0.148701	0.427245	0.511379	0.568683	0.690667	0.358973	0.583381	0.291102	0.43778	0.548126	0.803419	1	0.806394		1.27786	0.61634
8030	N-ethylmaleimide sensitive fusion protein	Nsf		0.240514	0.276426	0.246582	0.224644	0.149123	0.243419	0.326889	0.289509	0.272566	0.273366	0.245506	0.20307	0.258879	0.302592	0.316121	0.19874	0.180249	0.175706	0.206305	0.284047	0.327098	0.294274	0.324666	0.32701	0.286842	0.221686	0.253201	0.265983	0.341129	0.712466	0.998363	0.595124	0.571616	0.65276	0.753413	1	0.886347	0.6457	0.846841	0.478041	0.48606	0.560199		3.1926	0.616023
2080	regulator of G-protein signaling 11	Rgs11		0.312314	0.54975	0.396109	0.191298	0.302344	0.359969	0.480981	0.393286	0.330761	0.353052	0.576388	0.396099	0.513626	0.429476	0.320418	0.0978929	0.122154	0.246982	0.139021	0.0736492	0.11265	0.103807	0.189462	0.755206	0.911993	0.0989462	0.12977	0.197107	0.201449	0.177846	0.524858	0.652505	0.792143	0.681342	0.41802	0.338608	0.335762	0.407424	0.596389	0.813682	0.734982	1		1.8938	0.615621
5140	H 6; Kv11.2	Kcnh6		0.281296	0.186704	0.327634	0.470507	0.568866	0.457839	0.280398	0.146361	0.50638	0.378917	1	0.260077	0.396299	0.364877	0.609258	0.914776	0.697747	0.441387	0.910115	0.540215	0.884848	0.755659	0.550729	0.902196	0.464326	0.406977	0.327733	0.428326	0.25363	0.174354	0.188808	0.165317	0.18404	0.193897	0.173522	0.159527	0.226574	0.329752	0.201693	0.0711819	0.0492704	0.0888773		1.19497	0.611686
2060	RAB, RAS oncogene family-like 2	Rabl2		0.406951	0.312866	0.300573	0.410261	0.584878	0.323827	0.223778	0.266531	0.316413	0.434332	0.420664	0.465461	0.557042	0.550798	0.45485	1	0.670568	0.60553	0.467058	0.475715	0.548616	0.334543	0.46042	0.566122	0.343793	0.447562	0.33671	0.377972	0.36662	0.446112	0.326	0.337105	0.370828	0.401656	0.391259	0.309092	0.231296	0.269145	0.262527	0.194215	0.218016	0.226578		2.32366	0.609408
5130	Q 2; Kv7.2; KvLQT2; IsubM	Kcnq2		0.214986	0.25356	0.189751	0.23275	0.130084	0.225907	0.178	0.194688	0.352142	0.173544	0.22392	0.175283	0.231886	0.161658	0.137024	0.347876	0.208183	0.335787	0.220355	0.273139	0.261896	0.243028	0.301816	0.321629	0.236717	0.320928	0.238198	0.368518	0.236496	0.769227	1	0.751272	0.815151	0.936606	0.723422	0.828409	0.903746	0.647801	0.676277	0.546033	0.627656	0.800834		2.30337	0.609361
8030	family with sequence similarity 81, member A	Fam81a		0.783205	0.722455	0.951851	0.72969	0.741577	0.309337	0.300938	0.461145	0.401843	0.0425133	0.0377833	0.0660868	0.147774	0.342666	0.155473	0.0660938	0.116438	0.109076	0.0272762	0.0120348	0.0324547	0	0.0254068	0.096604	0.166113	0.257708	0.382886	0.131586	0.298924	0.773266	0.711683	0.71457	0.696175	0.621988	0.796083	0.456697	0.779199	1	0.975379	0.58204	0.629734	0.405543		2.21064	0.60831
8030	synaptic Ras GTPase activating protein 1 homolog (rat)	Syngap1		0.251157	0.248126	0.276455	0.218299	0.1714	0.351255	0.242561	0.287071	0.28049	0.182882	0.301549	0.180869	0.187721	0.234574	0.253488	0.419543	0.186115	0.376724	0.376171	0.126805	0.433435	0.414462	0.194661	0.0624691	0.187892	0.267404	0.209729	0.26574	0.142407	0.283257	0.563087	0.766864	0.783956	0.986412	0.724063	0.612719	0.643896	0.880066	0.678265	0.811695	1	0.997604		1.05893	0.608211
1010	opioid related nociceptin receptor 1	Oprl1		0.128247	0.255904	0.247416	0.297238	0.238648	0.380339	0.28153	0.311606	0.55318	0.386086	0.256929	0.0679068	0.288054	0.0285938	0.259271	0.0982638	0	0.16323	0.417105	0.452983	0.430544	0.446525	0.230972	0.192402	0.510999	0.547427	0.322734	0.940872	0.119513	0.733897	1	0.752164	0.652476	0.526039	0.778699	0.81973	0.856791	0.331385	0.685822	0.351375	0.306994	0.443369		1.87968	0.607481
5560	TRP M 2	Trpm2		0.523264	0.564158	0.466388	0.319789	0.306216	0.514907	0.777897	0.385905	0.457593	0.250492	0.0930713	0.194359	0.29643	0.365263	0.18129	0.203568	0.390468	0.15521	0.33323	0.221194	0.105805	0.528977	0.312379	0.256174	0.41382	0.464303	0.38971	0.217294	0.568745	1	0.615432	0.542755	0.318936	0.487993	0.830494	0.498411	0.705452	0.327789	0.620842	0.34007	0.327409	0.33499		1.44659	0.604671
5110	beta3	Cacnb3		0.356183	0.494677	0.53497	0.424059	0.319827	0.272989	0.325296	0.347121	0.425244	0.406966	0.321009	1	0.382295	0.261338	0.406985	0.12813	0.136477	0.14038	0.185053	0.162717	0.222436	0.472992	0.378747	0.0821019	0.306604	0.138452	0.236362	0.459302	0.176697	0.402956	0.699698	0.733564	0.732702	0.67951	0.767363	0.717057	0.765545	0.517454	0.689094	0.436333	0.259012	0.458903		2.09511	0.600863
5560	TRP M 4	Trpm4		0.186917	0.281993	0.552991	0.345463	0.287229	1	0.68566	0.917998	0.16091	0.210111	0.210019	0.214026	0.274305	0.323145	0.371905	0.232665	0.165673	0.276779	0.264566	0.155927	0.233235	0.491385	0.793584	0.170193	0.31089	0.266068	0.281215	0.351959	0.290368	0.552377	0.485849	0.509446	0.61991	0.632992	0.62979	0.670993	0.435206	0.470274	0.473571	0.497092	0.50676	0.603663		1.22437	0.600119
8030	cytoplasmic FMR1 interacting protein 1	Cyfip1		0.132297	0.125177	0.125906	0.092189	0.0943363	0.155585	0.159712	0.15611	0.268509	0.276599	0.14033	0.311096	0.192402	0.504326	0.194009	0.277596	0.338679	0.225481	0.192633	0.321469	0.273949	0.93602	0.26853	0.64895	0.284147	0.192834	0.143033	0.172317	0.121699	0.532456	0.626983	0.654735	0.765199	1	0.815625	0.983717	0.874107	0.617454	0.893008	0.700949	0.780704	0.850801		2.22547	0.599472
5930	pannexin 2	Panx2		0.397583	0.330911	0.395181	0.360967	0.611873	0.25856	0.349383	0.242579	0.433781	0.468184	0.371492	0.234283	0.384988	1	0.568822	0.559206	0.368551	0.440837	0.528237	0.506528	0.465169	0.386923	0.542378	0.303343	0.478868	0.214828	0.31409	0.306519	0.51237	0.32026	0.36625	0.472672	0.613605	0.381477	0.357282	0.321114	0.376847	0.226159	0.411298	0.385279	0.310973	0.596254		1.5474	0.598149
5510	AMPA 1; GluA1; GluR1	Gria1		0.500824	0.381335	0.564268	0.797841	0.835831	0.182168	0.114802	0.0923514	0.321339	0.206057	0.326589	0.0502984	0.0751591	0.136778	0.207609	0.119278	0.0585154	0.0774638	0.068366	0.049663	0.0732516	0.162067	0.0739953	0.102023	0.322285	0.940378	0.654299	1	0.739906	0.321395	0.428911	0.628613	0.747206	0.824725	0.544407	0.532343	0.607455	0.576032	0.659314	0.746057	0.783927	0.858454		3.15891	0.597717
8030	collapsin response mediator protein 1	Crmp1		0.288271	0.271321	0.232138	0.226922	0.211124	0.21068	0.276626	0.259294	0.30027	0.281764	0.216519	0.302212	0.309819	0.347118	0.469714	0.140199	0.205428	0.237283	0.237321	0.214664	0.264016	0.283543	0.26102	0.321477	0.163441	0.21919	0.160851	0.336923	0.33991	0.463403	0.635342	0.818328	0.853943	0.885601	0.69008	0.985803	1	0.58516	0.879874	0.704438	0.550218	0.875909		2.63854	0.597143
1100	adhesion G protein-coupled receptor B1	Bai1		0.446523	0.334214	0.36742	0.343823	0.304203	0.342665	0.535207	0.383144	0.36807	0.257216	0.221236	0.232144	0.23749	0.259442	0.178637	0.220344	0.281525	0.207171	0.19932	0.163286	0.210743	0.247298	0.131444	0.324582	0.31328	0.389522	0.326204	0.276944	0.590882	0.368215	0.477272	0.662741	0.658669	0.676254	0.567887	0.563625	0.603301	1	0.715836	0.891006	0.819398	0.853674		1.73317	0.596296
5510	NMDA 2B; GluN2B; NR2B	Grin2b		0.230814	0.205937	0.197361	0.179918	0.210576	0.24049	0.219661	0.262511	0.23433	0.340927	0.202674	0.178597	0.319354	0.274193	0.269092	0.573004	0.699699	0.589062	0.483098	0.427108	0.290924	0.252906	0.286732	0.345036	0.200785	0.292714	0.299651	0.152048	0.273912	0.345855	0.459673	0.614505	0.722063	0.814827	0.608392	0.646772	0.577045	0.698047	0.658446	0.821263	1	0.918275		3.10782	0.594676
5130	A 1; Kv1.1; shaker-related	Kcna1		0.770347	0.760148	0.607689	0.443502	0.611435	0.28892	0.331761	0.344522	1	0.188122	0.418191	0.654606	0.425159	0.0852475	0.105479	0.0298591	0.351682	0.329898	0.00998762	0.0293054	0.026857	0.0408582	0.0425793	0.0459559	0.266401	0.228673	0.378811	0.484279	0.641342	0.68021	0.813112	0.551668	0.474313	0.289468	0.593995	0.97956	0.774388	0.483967	0.80045	0.481591	0.394589	0.432753		1.99991	0.592886
2050	G protein, gamma 2	Gng2		0.297715	0.313596	0.287144	0.279242	0.239636	0.262586	0.266506	0.278137	0.545704	0.77185	0.814657	1	0.721745	0.986589	0.960218	0.587757	0.363094	0.473187	0.450826	0.56253	0.474888	0.513163	0.423432	0.445709	0.384824	0.301823	0.325866	0.503678	0.183891	0.308809	0.334167	0.258953	0.243438	0.254455	0.333831	0.361775	0.277676	0.283243	0.292836	0.268697	0.292585	0.231791		2.8434	0.591165
5510	NMDA 1; GluN1(NR1	Grin1		0.283112	0.355594	0.284106	0.24786	0.231119	0.291804	0.37372	0.28106	0.342836	0.27428	0.272054	0.226037	0.224643	0.391713	0.284012	0.321557	0.217424	0.339237	0.375265	0.327127	0.329283	0.35125	0.266824	0.336754	0.366893	0.240542	0.253762	0.422346	0.380955	0.35155	0.520451	0.603023	0.647667	0.660478	0.547397	0.470411	0.673899	0.77299	0.753264	1	0.924673	0.966086		2.39299	0.590608
8020	Vesicular polyamine transporter	Slc18b1		0.447342	0.606565	1	0.747428	0.485322	0.472123	0.569208	0.547353	0.282052	0.282843	0.18941	0.254161	0.179662	0.41963	0.225491	0.292769	0.175149	0.248174	0.544204	0.458237	0.307913	0.482842	0.689187	0.0365339	0.24106	0.333646	0.436988	0.702546	0.739134	0.604634	0.451009	0.364847	0.435624	0.425251	0.398008	0.625108	0.353883	0.284284	0.301166	0.403693	0.34995	0.393424		1.7054	0.59054
1020	adrenoceptor beta 1	Adrb1		0.352211	0.181439	0.499392	0.49937	0.796737	0.340985	0.477826	0.447698	0.292656	0.36428	0.107177	0.299635	0.0772614	0.619879	0.549232	1	0.399151	0.434147	0.706665	0.475566	0.489464	0.157189	0.150657	0.486378	0.148619	0.0860367	0.115613	0.0448015	0.518678	0.332038	0.849771	0.406087	0.438919	0.47264	0.511342	0.320286	0.425409	0.792511	0.596278	0.515492	0.564023	0.460063		1.29949	0.590156
8030	IQ motif and Sec7 domain 1	Iqsec1		0.272349	0.237211	0.364743	0.383131	0.309847	0.27284	0.335689	0.249187	0.362192	0.380435	0.492175	0.258815	0.237013	0.328163	0.346886	0.282263	0.287105	0.417971	0.293792	0.251866	0.399426	0.282694	0.338845	0.30759	1	0.592931	0.654702	0.991231	0.62976	0.246321	0.526474	0.33318	0.448167	0.570504	0.368844	0.418857	0.348812	0.362259	0.673004	0.58282	0.699019	0.672453		2.12005	0.589962
2090	tubby protein	Tub		0.20201	0.120355	0.218371	0.179895	0.100058	0.2291	0.206097	0.243789	0.355174	0.335504	0.221449	0.306026	0.328519	0.324332	0.386046	0.268092	0.177003	0.299644	0.258145	0.206891	0.343199	0.338584	0.161266	0.530324	0.35605	0.249332	0.285076	0.26983	0.392214	0.262856	0.537591	0.974887	0.916317	0.844492	0.715431	0.79283	0.897161	0.598949	0.580928	0.85897	0.93995	1		2.02452	0.589933
2050	G protein, gamma 10	Gng10		0.41047	0.376819	0.361819	0.305712	0.327531	0.411073	0.321097	0.401895	0.284587	0.252036	0.230301	0.263187	0.215996	0.271213	0.224192	0.366343	0.349322	0.49192	0.239425	0.282397	0.266347	0.411881	0.396612	0.334331	0.232557	0.173086	0.171848	0.372937	0.187617	0.374303	0.437564	0.653776	0.787668	0.712785	0.594247	0.624619	0.644549	0.613194	0.564432	1	0.98372	0.972312		2.27723	0.58786
8030	discs large MAGUK scaffold protein 4	Dlg4		0.463105	0.241172	0.351918	0.336642	0.243039	0.397218	0.353844	0.319044	0.352636	0.264921	0.168062	0.418462	0.296619	0.360247	0.348515	0.347437	0.193479	0.289053	0.278595	0.221958	0.256084	0.331388	0.418332	0.314889	0.3434	0.225441	0.197852	0.421259	0.450493	0.335166	0.493767	0.624527	0.671706	0.780076	0.62534	0.639325	0.489944	0.696074	0.508133	0.9146	1	0.977857		1.48541	0.586302
5150	N 2; KCa2.2; SK2	Kcnn2		0.28426	0.398504	0.713311	0.197706	0.018603	0.856955	1	0.621451	0.404759	0.566973	0.806889	0.732447	0.437711	0.426789	0.394677	0.319553	0.314278	0.440448	0.132877	0.185736	0.0595883	0.156809	0.0193981	0.315081	0.0179593	0.0421133	0.174539	0.0557835	0.281925	0.249112	0.257574	0.547817	0.532164	0.726076	0.63923	0.727832	0.421634	0.890798	0.602001	0.699012	0.748749	0.556385		2.44573	0.585963
8030	discs large MAGUK scaffold protein 1	Dlg1		0.243639	0.286168	0.481466	0.380604	0.179905	0.542543	0.262066	0.308929	1	0.308309	0.565898	0.29793	0.45453	0.566538	0.315468	0.33401	0.263954	0.289147	0.375666	0.279157	0.39413	0.353373	0.523366	0.695989	0.180772	0.224437	0.146817	0.223395	0.176723	0.734308	0.683176	0.61724	0.439821	0.633379	0.737391	0.486738	0.654644	0.756869	0.504674	0.408572	0.348567	0.359415		2.13248	0.584885
7090	diazepam binding inhibitor	Dbi		0.879317	0.78586	0.363096	0.525399	0.262088	0.592294	0.47211	0.565953	0.289557	0.270052	0.391759	0.293591	0.367785	0.465165	0.279122	0.588937	0.545006	0.694784	0.447499	0.446792	0.514038	1	0.685504	0.521883	0.303041	0.416231	0.375698	0.308205	0.379603	0.541804	0.288449	0.306708	0.288681	0.313081	0.369997	0.352945	0.316423	0.246349	0.199499	0.254885	0.270131	0.249439		2.33995	0.584664
8060	phosphodiesterase 4B, cAMP specific	Pde4b		0.183369	0.179374	0.246513	0.0998139	0.134069	0.558223	1	0.352821	0.0241685	0.213666	0.400427	0.119541	0.2313	0.448976	0.499077	0.902055	0.574562	0.821027	0.560223	0.545053	0.824501	0.908604	0.679409	0.926184	0.0141899	0.208671	0.110202	0.479584	0.0326685	0.531553	0.484663	0.421618	0.50457	0.465849	0.47809	0.892573	0.65221	0.291614	0.558128	0.12628	0.0786929	0.2918		2.3535	0.584002
7060	secretogranin III	Scg3		0.848605	0.547843	0.494258	0.997111	1	0.329303	0.321514	0.394758	0.412894	0.541616	0.455208	0.507116	0.643738	0.629485	0.584916	0.389546	0.624889	0.42674	0.519897	0.493478	0.576467	0.369312	0.416929	0.463544	0.492162	0.561878	0.554174	0.512119	0.431144	0.328904	0.182714	0.178862	0.162579	0.139356	0.179678	0.264035	0.180727	0.272469	0.224845	0.146855	0.147176	0.115057		2.67377	0.583807
5160	K inward rectifier J 11; Kir6.2; KATP	Kcnj11		0.434349	0.42943	0.675896	0.307414	0.160475	0.393944	1	0.243962	0.581556	0.309057	0.72869	0.431657	0.379261	0.643787	0.331018	0.468677	0.242174	0.132769	0.560344	0.391173	0.24162	0	0	0.233341	0.384932	0.370455	0.644678	0.446189	0.692526	0.106051	0.436534	0.746543	0.511486	0.800631	0.68354	0.221871	0.548379	0.325371	0.502797	0.424442	0.345093	0.776467		1.17373	0.578327
1090	GPCR 27	Gpr27		0.265169	0.206035	0.23779	0.269742	0.338353	0.425017	0.300039	0.180406	0.313762	0.308818	0.349389	0.49005	0.199747	0.43661	0.307281	0.311638	0.250714	0.407399	0.225366	0.471894	0.334295	0.274602	0.386302	0.367009	0.193723	0.159928	0.168098	0.321799	0.178711	0.927984	0.738834	0.73658	0.751255	0.782685	0.77226	1	0.84851	0.470502	0.732187	0.567305	0.584858	0.711536		1.37284	0.577947
5110	(Cav1.2, L-type) alpha1C	Cacna1c		0.31517	0.331536	0.341946	0.373297	0.275438	0.444341	0.367233	0.411981	0.575658	0.274852	0.262497	0.336849	0.439781	0.663762	0.325382	0.412966	0.230339	0.484658	0.437788	0.426982	0.43789	1	0.54905	0.854573	0.309673	0.196493	0.202121	0.530212	0.333481	0.946426	0.47112	0.486919	0.426165	0.530278	0.627221	0.850856	0.599615	0.450643	0.263505	0.178496	0.159708	0.295992		2.19493	0.574807
7060	chromogranin B	Chgb		0.419873	0.391612	0.382765	0.352284	0.318395	0.315769	0.565259	0.39551	0.532546	0.442276	0.470879	0.390481	0.46311	0.463573	0.606128	0.290258	0.429177	0.447351	0.302577	0.372991	0.393489	0.257317	0.269214	0.246247	0.649928	0.490224	0.420732	0.379196	0.626727	0.278139	0.344913	0.693817	0.38558	0.272959	0.245131	0.206713	0.310991	0.49559	0.405034	1	0.79641	0.923527		2.82832	0.57452
5150	M alpha1; KCa1.1; BK; Slo1; Maxi-K	Kcnma1		0.154908	0.171436	0.40103	0.262861	0.286344	0.292296	0.348792	0.248939	0.228643	0.183902	0.214863	0.0580536	0.0919071	0.166699	0.213982	0.268591	0.157211	0.256907	0.273667	0.131853	0.263091	0.247965	0.366004	0.177648	0.436692	0.39016	0.411064	0.266183	0.366196	0.794444	0.863331	0.776302	0.741705	0.819405	0.830048	0.867083	0.916477	0.907706	1	0.856087	0.937014	0.799172		2.57249	0.574472
8060	C-src kinase	Csk		0.800519	0.519246	0.637632	0.690959	0.280298	0.242846	0.88445	0.620473	0.773805	0.664632	0.677887	0.516485	0.7289	0.421305	0.309684	0.14801	0.4709	0.565145	0.467169	0.494683	0.376616	1	0.211291	0.442111	0.628135	0.662899	0.858496	0.597683	0.594683	0.338861	0.0790839	0.203831	0.115038	0.209069	0.155582	0.358736	0.182718	0.0865467	0.0416855	0.124922	0.100658	0.176745		1.11086	0.574136
2050	G protein, alpha stimulating	Gnas		0.511441	0.469576	0.428682	0.468532	0.40093	0.428117	0.42607	0.484163	0.528103	0.619844	0.554473	0.515358	0.633485	0.661824	1	0.356532	0.505095	0.499491	0.500773	0.66655	0.563942	0.391216	0.515066	0.360376	0.407551	0.384377	0.405582	0.477355	0.475966	0.492951	0.359358	0.312249	0.258209	0.251817	0.259604	0.264704	0.284857	0.299432	0.3234	0.25759	0.256256	0.230927		3.76164	0.57337
5120	Na alpha8; Nav1.6	Scn8a		0.319875	0.393072	0.332721	0.282817	0.255697	0.283851	0.296421	0.337945	0.383729	0.269788	0.301458	0.23402	0.295599	0.239475	0.173773	0.296588	0.328983	0.28733	0.27064	0.297064	0.207023	0.221187	0.384697	0.277428	0.433274	0.375017	0.361778	0.281734	0.627256	0.333657	0.537919	0.805914	0.755996	0.768919	0.68706	0.602393	0.728365	0.655779	0.742478	0.879713	0.951623	1		2.37494	0.573169
8080	cAMP responsive element binding protein 1	Creb1		0.441313	0.524976	0.4902	0.526919	0.421624	0.250144	0.562932	0.471646	0.355946	0.313634	0.244024	0.233216	0.372003	0.677308	0.355674	0.37364	0.494369	0.369491	0.163503	0.394736	0.292033	0.377098	0.406176	1	0.284377	0.380349	0.334478	0.441717	0.34094	0.487304	0.477645	0.653607	0.540574	0.525623	0.622139	0.526622	0.572983	0.336158	0.384043	0.541753	0.456515	0.540823		1.7836	0.571701
8030	DLG associated protein 2	Dlgap2		0.47973	0.616466	0.779368	0.523307	0.788624	0.421313	0.438565	0.539058	0.475831	0.320917	0.115764	0.17731	0.228614	0.214644	0.249224	0.24872	0.148115	0.293816	0.304598	0.219396	0.359694	0.109491	0.239463	0.53721	0.777637	0.290953	0.637132	0.500989	1	0.384849	0.50391	0.349519	0.436291	0.505958	0.394334	0.36525	0.375526	0.718279	0.603398	0.584445	0.689692	0.644249		2.56111	0.570935
2050	G protein, alpha q polypeptide	Gnaq		0.405184	0.355855	0.327953	0.363972	0.307451	0.410201	0.334029	0.367787	0.284825	0.304346	0.251977	0.197585	0.179513	0.228148	0.292077	0.374168	0.241173	0.362043	0.265871	0.330019	0.310579	0.413739	0.560389	0.308916	0.388036	0.329784	0.263055	0.300952	0.371424	0.562064	0.485215	0.638909	0.685379	0.67846	0.599096	0.534917	0.659824	0.767577	0.644519	0.976985	0.98243	1		2.33464	0.569599
2050	G protein, alpha 13	Gna13		0.392154	0.337818	0.346916	0.29118	0.459758	0.249894	0.534956	0.385882	0.176367	0.352745	0.441591	0.219522	0.386447	0.807802	0.219175	0.286016	0.32331	0.337348	0.343093	0.903746	0.514859	0.287537	0.0756084	1	0.361695	0.472528	0.242511	0.275683	0.488438	0.462785	0.416115	0.504412	0.688559	0.670338	0.779242	0.572124	0.673877	0.60331	0.524005	0.5152	0.424853	0.521174		1.39798	0.564132
5570	ORAI Ca release-activated 1	Orai1		0.474514	0.21833	0.134229	0.305889	0.150775	0.83827	0.435015	0.437477	0.375309	0.508309	0.553116	0.533571	0.524549	0.618226	0.363398	0.535459	0.391078	0.443207	0.559628	0.799045	0.615852	0.602609	1	0.687241	0.317591	0.347363	0.304745	0.457461	0.262542	0.67088	0.476515	0.360204	0.340955	0.392632	0.467331	0.610538	0.382673	0.275573	0.290341	0.269367	0.273952	0.285807		1.45339	0.56362
5200	hyperpolarization activated K1; HCN 1	Hcn1		0.523235	0.791589	0.759677	0.433456	0.298768	0.715744	0.778171	1	0.426191	0.332004	0.454057	0.183864	0.389371	0.201406	0.160294	0.40133	0.538479	0.300174	0.285807	0.276412	0.218241	0.159081	0.106626	0.116728	0.250939	0.436806	0.516958	0.209902	0.763898	0.395225	0.279025	0.521591	0.482911	0.598369	0.649069	0.69763	0.526128	0.888489	0.383795	0.476445	0.54744	0.469477		2.65468	0.562322
5110	gamma7	Cacng7		0.545703	0.65708	0.685271	0.525651	0.39525	1	0.624311	0.617104	0.551058	0.406866	0.372973	0.367529	0.425006	0.259627	0.244734	0.608622	0.279815	0.520777	0.542301	0.509197	0.525792	0.465127	0.425201	0.106648	0.377474	0.430225	0.428842	0.856851	0.924603	0.0771264	0.17345	0.339246	0.479324	0.250063	0.289203	0.235201	0.246386	0.447418	0.251688	0.425731	0.626406	0.535404		1.06071	0.559603
8030	thymus cell antigen 1, theta	Thy1		0.533078	0.41122	0.401261	0.455371	0.499074	0.387901	0.40323	0.445008	0.427841	0.246207	0.362798	0.311156	0.397093	0.507654	0.267758	1	0.721838	0.750064	0.65224	0.500036	0.432103	0.0867382	0.378794	0.756844	0.55865	0.465996	0.366825	0.47553	0.595009	0.260596	0.290986	0.47483	0.426623	0.377204	0.391197	0.330698	0.422868	0.350989	0.475014	0.485884	0.498553	0.503673		2.4445	0.558868
8060	phosphodiesterase 8B	Pde8b		0.179877	0.144798	0.187493	0.252505	0.657842	0.354196	0.259727	0.276125	0.184794	0.301872	0.261513	0.140961	0.139398	0.777783	0.532072	0.649233	0.654197	0.486477	0.635369	0.297504	0.361771	0.41054	0.548786	0.292281	0.47887	0.586682	0.207509	0.396649	0.486914	0.220752	0.415217	0.496364	0.608811	0.981716	0.599836	0.405615	0.542979	0.672098	0.794428	0.599206	0.647567	1		1.79764	0.557846
2050	G protein, alpha O	Gnao1		0.591843	0.501599	0.386354	0.392329	0.386896	0.453026	0.446185	0.503499	0.576429	0.566813	0.637455	1	0.748295	0.612772	0.658875	0.426529	0.559379	0.409766	0.4093	0.457546	0.397276	0.360487	0.381961	0.45902	0.294677	0.226264	0.215805	0.392783	0.322572	0.379571	0.358315	0.36779	0.361622	0.403788	0.330302	0.376478	0.374592	0.465559	0.501926	0.4719	0.520142	0.474539		2.6344	0.557018
5150	N 1; KCa2.1; SK1	Kcnn1		0.437533	0.382787	0.320499	0.290129	0.832994	0.182155	0.493878	0.349388	0.419967	0.104211	0.187897	0.46376	0.628484	0.559984	0.405056	0.0666379	0.220677	0.340662	0.448507	0.0826048	0.175873	0	0.140462	0.767832	0.29242	0.391659	0.163643	0.265148	0.521811	0.194776	0.648825	0.86027	0.901644	0.887497	0.863741	1	0.681326	0.628973	0.95873	0.510587	0.532027	0.590636		1.06967	0.556203
5560	TRP C 4	Trpc4		0.0719982	0.0219423	0.0142101	0.074452	0.10668	0.010758	0.0409941	0.00264584	0.715046	0.451628	0.553493	0.439756	0.983983	0.209753	0.280103	0.16504	0.489037	0.237664	0.235796	0.608966	0.285714	0.915939	0.665357	0.0318906	0.213377	0.297123	0.396324	0.500411	0.1312	1	0.645193	0.647411	0.651558	0.7815	0.906178	0.996045	0.645314	0.968029	0.651408	0.710552	0.844326	0.633612		2.26418	0.555307
1090	GPCR 25	Gpr25		0.298979	0.285028	0.296177	0.346578	0.219467	0.453803	0.745086	0.494325	0.304903	0.0767185	0.0954962	0.0416023	0.154978	0.0763147	0.0157083	0.449828	0.29439	0.502541	0.532909	0.417684	0.559261	0.929	0.639795	0.789008	0.269029	0.305396	0.325175	0.342197	0.212914	0.561745	0.525069	0.786173	0.701777	1	0.955861	0.712773	0.562655	0.871267	0.624697	0.564019	0.435678	0.467199		1.05342	0.555044
8020	Equilibrative nucleoside transporter	Slc29a2		0.528254	0.570619	0.914525	0.724357	1	0.718094	0.671358	0.584316	0.607872	0.390348	0.611873	0.451535	0.466104	0.108137	0.396641	0.39536	0.718699	0.453466	0.536086	0.384338	0.780054	0.53333	0.295271	0.0770142	0.491043	0.496857	0.737814	0.605344	0.577516	0.379519	0.182496	0.237992	0.256919	0.315915	0.23618	0.32178	0.311019	0.221457	0.210771	0.227433	0.293572	0.254798		1.54947	0.554242
5520	GABA A beta3	Gabrb3		0.458624	0.400737	0.271515	0.344344	0.37196	0.284071	0.344089	0.410349	0.410283	0.25981	0.257532	0.1899	0.326693	0.286319	0.200136	0.280607	0.340924	0.348818	0.229462	0.222023	0.28512	0.334655	0.292503	0.311218	0.247092	0.268969	0.246793	0.289264	0.241139	0.466516	0.749312	0.708691	0.762041	0.896209	0.803496	0.895086	0.804086	0.796116	0.816819	0.923816	1	0.900163		2.64325	0.554212
8060	Ca/calmodulin-dependent protein kinase ID	Camk1d		0.47312	0.360573	0.387949	0.329316	0.296556	0.426875	0.431374	0.345089	0.472115	0.433352	0.281387	0.301391	0.27678	0.422033	0.466362	0.17922	0.295076	0.189494	0.144197	0.187861	0.178876	0.351643	0.255538	0.208637	0.541038	0.637608	0.34692	0.361372	0.490788	0.376853	0.63276	0.774837	0.76138	0.759657	0.639538	0.566803	0.690444	0.60421	0.780607	0.921279	0.726431	1		2.33572	0.553479
5130	A 6; Kv1.6; shaker-related	Kcna6		0.5724	0.646288	0.798504	0.681403	0.541387	0.397174	0.590631	0.53518	0.562722	0.633113	0.598169	0.892795	0.631014	0.479396	0.650276	0.530826	0.642511	0.474604	0.37648	0.417891	0.406772	0.411167	0.503959	0.135318	1	0.572436	0.858402	0.618128	0.798621	0.117231	0.527273	0.35543	0.188653	0.0370242	0.236934	0.110099	0.176834	0.115712	0.516365	0.052957	0.00977312	0.0162903		1.79708	0.550777
8060	phosphodiesterase 3B, cGMP-inhibited	Pde3b		0.418836	0.519998	0.474829	0.366007	0.297669	0.306529	0.443739	0.376054	0.700956	0.265553	0.0557945	0.391503	0.435358	0.24494	0.235621	0.484722	0.212198	0.564797	0.571311	0.687476	0.656817	0.676089	1	0.825273	0.488202	0.204577	0.477379	0.448305	0.371817	0.540962	0.368886	0.283385	0.536853	0.603792	0.362544	0.639757	0.464959	0.450015	0.356186	0.439621	0.633449	0.564052		1.45174	0.550078
1090	GPCR 61	Gpr61		0.589343	0.568765	0.680784	0.51697	0.708963	0.338388	0.447651	0.363225	0.497388	0.598005	0.411801	0.380061	0.319701	0.544922	0.44113	0.817241	0.437118	0.772221	0.568237	0.490153	0.411133	1	0.551498	0.701342	0.223841	0.355674	0.366129	0.422424	0.585874	0.318141	0.469153	0.371481	0.374285	0.311028	0.361925	0.3718	0.387185	0.251786	0.425219	0.274076	0.268325	0.297017		1.63309	0.546551
5520	GABA A gamma2	Gabrg2		0.608674	0.549462	0.449352	0.654973	0.957456	0.355078	0.409012	0.404265	0.500612	0.450034	0.48966	0.328957	0.676632	0.333365	0.414069	0.494138	0.709945	0.699668	0.438938	0.482985	0.318029	0.339971	0.313864	0.312991	0.546508	0.605417	1	0.528884	0.556472	0.237642	0.292467	0.442896	0.387306	0.283958	0.227366	0.198245	0.280626	0.325526	0.547368	0.523647	0.527418	0.403741		3.02159	0.546156
1080	frizzled class receptor 3	Fzd3		0.325273	0.368712	0.418042	0.359432	0.262932	0.598713	0.481522	0.375528	0.219968	0.240712	0.237312	0.245295	0.251947	0.461058	0.494628	0.458506	0.411429	0.430596	0.302899	0.29095	0.435164	0.417653	0.384243	0.325979	0.291404	0.322984	0.159882	0.265346	0.195268	0.86129	0.758325	0.55814	0.585865	0.567402	0.596975	0.963807	0.848695	0.611637	0.858526	0.651909	1	0.717955		1.96964	0.546002
5520	GABA A alpha3	Gabra3		0.35503	0.25031	0.190328	0.260388	0.0510395	0.403044	0.290672	0.0720954	0.509728	0.384136	0.303819	0.0572429	0.462761	0.758273	0.645283	0.440395	0.269068	0.496629	0.42856	0.317672	0.561586	0.66551	0.142229	0.545083	0.943612	1	0.685269	0.895668	0.0830886	0.985806	0.808712	0.82663	0.527512	0.343041	0.427684	0.387877	0.907131	0.591079	0.699037	0.293588	0.159822	0.25172		2.05982	0.544435
1100	flamingo subfamily cadherin 3	Celsr3		0.451336	0.444442	0.459172	0.433543	0.43371	0.322654	0.610512	0.380812	0.485537	0.455301	0.719718	0.356784	0.46777	1	0.272161	0.273149	0.108636	0.251751	0.634609	0.173032	0.427636	0.714073	0.177761	0.30072	0.496377	0.322034	0.387374	0.369504	0.62087	0.270107	0.7208	0.531292	0.517531	0.450228	0.439571	0.661416	0.62116	0.808363	0.545969	0.630677	0.58628	0.424097		1.22593	0.542476
8080	Ras homolog enriched in brain	Rheb		0.44983	0.517871	0.538892	0.429521	0.387896	0.507935	0.532545	0.558897	0.466885	0.455642	0.456255	0.328102	0.39587	0.502956	0.440305	0.480771	0.498621	0.497303	0.483059	0.501232	0.548021	0.496017	0.532004	0.498883	0.526158	0.489933	0.570803	0.455044	0.447811	0.406861	0.364712	0.357859	0.330378	0.33047	0.351808	0.323311	0.347014	1	0.432852	0.568279	0.596635	0.406957		3.00211	0.541166
8020	solute carrier family 6 (neurotransmitter transporter, GABA), member 11	Slc6a11		0.521312	0.511132	0.489458	0.491568	0.152974	0.668934	0.251035	0.510145	0.511605	0.311056	0.26866	0.03415	0.392616	0.438505	0.277841	0.602532	0.803337	1	0.434261	0.872633	0.603011	0.300623	0.733206	0.334407	0.151119	0.542215	0.224279	0.546442	0.132224	0.559815	0.996754	0.597827	0.517377	0.650674	0.40013	0.332304	0.512621	0.552387	0.592964	0.565826	0.272953	0.380667		1.29832	0.535523
8060	phosphodiesterase 4A, cAMP specific	Pde4a		0.386836	0.28633	0.390835	0.343037	0.373145	0.316496	0.444704	0.321514	0.443689	0.30283	0.412247	0.238316	0.316856	0.381377	0.277124	0.351679	0.503969	0.307838	0.324083	0.294901	0.302052	0.224047	0.326864	0.246401	0.333085	0.505397	0.341353	0.420406	0.636843	0.443455	0.806952	0.836994	0.776303	0.774679	0.7338	0.656705	0.584948	0.855899	1	0.662417	0.741718	0.837577		2.02377	0.534983
5930	pannexin 1	Panx1		0.372383	0.438371	0.493044	0.468345	0.483439	0.454194	0.382491	0.442868	0.385929	0.505365	0.492029	0.827169	0.718778	0.841683	1	0.480173	0.514405	0.628272	0.608918	0.671328	0.640269	0.414385	0.63725	0.479728	0.666255	0.496256	0.628857	0.827399	0.480926	0.239241	0.330447	0.208474	0.265537	0.267757	0.252001	0.229601	0.342731	0.32534	0.435831	0.199614	0.249777	0.285489		1.91546	0.533845
8030	gephyrin	Gphn		0.556509	0.497808	0.524523	0.493854	0.48014	0.495662	0.593685	0.440493	0.753207	0.557387	0.432489	0.311459	0.475374	1	0.63833	0.600042	0.437114	0.42734	0.392606	0.405373	0.462334	0.502168	0.440853	0.410207	0.448955	0.447186	0.353743	0.407334	0.71992	0.397175	0.412528	0.344143	0.410983	0.4507	0.418449	0.424291	0.388569	0.397283	0.378978	0.475704	0.449761	0.459439		2.72268	0.533803
1090	GPCR 45	Gpr45		0.273669	0.362432	0.546392	0.546072	0.473412	1	0.745766	0.487474	0.120121	0.333964	0.135811	0.170149	0.126591	0.523651	0.457566	0.450643	0.212612	0.438913	0.538998	0.391433	0.347158	0.746111	0.707241	0.541313	0.259926	0.304103	0.259168	0.465089	0.0873997	0.196866	0.74073	0.673329	0.74189	0.661619	0.566586	0.617406	0.590275	0.758978	0.656565	0.628428	0.640055	0.604666		1.63775	0.533401
2060	RAB23, RAS oncogene family	Rab23		0.388039	0.478093	0.407539	0.424861	0.741374	0.328428	0.507321	0.28328	0.431263	0.264821	0.493471	0.343243	0.304837	0.401547	0.471476	0.610051	0.255432	0.412055	0.305305	0.634558	0.435816	0.417277	1	0.398213	0.213443	0.662732	0.265766	0.501384	0.402605	0.239541	0.534645	0.626524	0.684126	0.72653	0.821744	0.677707	0.607485	0.565799	0.479051	0.437736	0.466412	0.614157		1.50732	0.530105
7060	chromogranin A	Chga		0.340348	0.253497	0.251439	0.405922	0.67222	0.212929	0.25811	0.227578	0.833856	0.56667	0.856709	1	0.931663	0.610895	0.578775	0.353457	0.492771	0.410911	0.55101	0.565659	0.557542	0.501858	0.384385	0.422212	0.780365	0.813122	0.757319	0.590176	0.700956	0.577291	0.556377	0.256175	0.276269	0.351293	0.386348	0.310798	0.331513	0.328167	0.42761	0.209239	0.257413	0.286014		2.68813	0.52593
5120	Na alpha3; Nav1.3	Scn3a		0.502693	0.291088	0.465218	0.558142	0.690519	0.400859	0.373906	0.285722	0.489172	0.52649	0.198579	0.178146	0.459531	0.548511	0.612571	0.412068	0.36204	0.56976	0.633097	0.537766	0.675192	1	0.439782	0.989944	0.256185	0.42848	0.140377	0.444613	0.186638	0.367714	0.448901	0.562589	0.599774	0.577713	0.660994	0.492619	0.599394	0.468796	0.459042	0.556823	0.49057	0.565428		1.88543	0.524209
5160	K inward rectifier J 3; Kir3.1; GIRK1	Kcnj3		0.504374	0.424584	0.556637	0.417737	0.102811	0.48263	0.390485	0.396226	0.404775	0.13492	0.257363	0.880523	0.419871	0.478791	0.157707	0.41931	0.369631	0.496353	0.270816	0.193624	0.101162	0.030395	0.209314	0.178692	0.206161	0.126711	0.121128	0.160714	0.418222	0.462284	0.559466	0.863578	0.930671	0.9836	0.934384	0.965802	1	0.99652	0.772919	0.909251	0.940753	0.936755		2.24135	0.52274
5170	Kv D3; Kv4.3; shal-related	Kcnd3		0.536142	0.429647	0.401478	0.581771	0.490133	0.90601	0.546264	0.63251	0.604592	0.629057	0.43322	0.849466	0.795763	0.622727	0.771067	0.713374	0.739846	0.656605	0.989073	0.470981	0.812063	0.347016	0.30934	0.766531	1	0.388298	0.308084	0.253875	0.383442	0.326113	0.316292	0.39623	0.168012	0.0849002	0.19425	0.383589	0.473877	0.302566	0.341012	0.141826	0.056857	0.0248416		2.10605	0.52247
5110	beta2	Cacnb2		0.220951	0.148064	0.239255	0.292695	0.238377	0.451805	0.490868	0.370498	0.125469	0.500083	0.497383	0.29695	0.185227	0.613985	0.854559	0.444706	0.356951	0.333717	0.517732	0.396036	0.56342	0.579741	0.441514	0.612961	0.155961	0.183213	0.105154	0.154266	0.254551	0.512385	0.397496	0.950512	1	0.796693	0.770169	0.655284	0.818313	0.778846	0.838943	0.80604	0.779076	0.875942		2.57546	0.52181
5110	(Cav2.1, P/Q-type) alpha1A	Cacna1a		0.868635	0.935148	0.741052	0.64141	0.080172	0.619034	0.867755	0.495486	0.416537	0.261291	0.101373	0.0577303	0.167753	0.317538	0.168125	0.406877	0.273282	0.538909	0.358177	0.275312	0.29304	0.429028	0.566416	0.40844	0.666905	0.559532	0.88809	0.624244	1	0.224428	0.424403	0.443619	0.480822	0.520131	0.400279	0.309447	0.447899	0.528338	0.596873	0.781616	0.718683	0.752088		1.85824	0.520587
8020	solute carrier family 6 (neurotransmitter transporter, creatine), member 8	Slc6a8		0.337326	0.529258	0.637485	0.572642	0.526938	0.389754	0.429106	0.597411	0.614961	0.460398	0.318129	0.636455	0.360921	0.314697	0.476715	0.369133	0.689697	0.518773	0.470043	0.242591	0.46862	0.349266	0.298219	0.436207	0.39993	0.691195	0.991517	0.414152	1	0.334048	0.445079	0.495526	0.628086	0.45839	0.250532	0.459248	0.323931	0.494221	0.608478	0.637754	0.571222	0.512171		1.34501	0.518043
8030	SH3 and multiple ankyrin repeat domains 2	Shank2		0.311869	0.421351	0.336103	0.303324	0.355052	0.439933	0.476832	0.432849	0.381257	0.254698	0.122623	0.413067	0.210127	0.684349	0.413144	0.534636	0.658071	0.575011	0.298973	0.391046	0.248564	0.803778	0.397314	0.441257	0.0880557	0.107829	0.10734	0.275557	0.385596	0.601994	0.794224	0.637192	0.660707	1	0.692066	0.971991	0.691909	0.697482	0.760684	0.795497	0.863305	0.750165		1.88717	0.517395
8030	brain-enriched guanylate kinase-associated	Begain		0.274294	0.298575	0.313856	0.242435	0.274415	0.193834	0.247588	0.268477	0.559468	0.249136	0.109641	0.569874	0.52397	0.223652	0.242677	0.563968	0.704612	0.926391	0.641698	0.602851	0.24288	0.205998	0.157299	0.413019	0.159156	0.320228	0.253557	0.140784	0.77761	0.867235	0.666138	0.7465	0.771088	0.747179	1	0.785807	0.946522	0.858902	0.89147	0.573765	0.561462	0.685899		1.75551	0.516978
8020	solute carrier family 6 (neurotransmitter transporter), member 15	Slc6a15		0.223976	0.182231	0.189352	0.178719	0.148705	0.425604	0.580879	0.432319	0.31802	0.584239	0.556612	0.859144	0.774749	0.960504	0.730349	0.501038	0.65935	0.445121	0.408841	0.554706	0.420021	0.676923	0.393472	0.449605	0.529115	0.310993	0.290894	0.474888	0.367545	0.592866	1	0.431145	0.526766	0.527464	0.55581	0.852767	0.763687	0.375865	0.98784	0.195484	0.108467	0.283252		2.15457	0.516358
5510	NMDA 2D; GluN2D; NR2D	Grin2d		0.346697	0.430227	0.459927	0.310342	0.201444	0.396857	0.493662	0.458289	0.231644	0.394434	0.492086	0.149869	0.240257	0.656166	1	0.695032	0.551822	0.339859	0.772247	0.583589	0.60868	0.927237	0.387318	0.524401	0.251105	0.210087	0.29165	0.360334	0.414394	0.412256	0.614383	0.6934	0.80902	0.822354	0.915568	0.713189	0.854932	0.665255	0.394774	0.373202	0.0729571	0.400627		1.75402	0.514108
8030	discs large MAGUK scaffold protein 5	Dlg5		0.621668	0.290588	0.49063	0.595966	0.248143	0.2201	0.179926	0.25472	0.259076	0.610752	0.340326	0.243835	0.418855	0.652176	0.614472	0.344976	0.296231	0.451659	1	0.603989	0.641695	0.43653	0.22428	0.768076	0.748155	0.754431	0.501374	0.58957	0.598329	0.998225	0.738153	0.659282	0.43292	0.481321	0.661783	0.55531	0.872113	0.470943	0.440972	0.148688	0.137307	0.332284		1.17778	0.513907
8030	dynamin 1	Dnm1		0.367352	0.389855	0.33928	0.352118	0.275177	0.301116	0.397329	0.401329	0.424059	0.433756	0.304573	0.310854	0.306213	0.344422	0.391173	0.264486	0.266303	0.242483	0.323636	0.254489	0.35254	0.242069	0.327397	0.328856	0.49985	0.386441	0.422738	0.443838	0.466479	0.741531	0.977576	0.973528	0.795642	0.71619	0.773748	0.894756	0.935201	0.767602	1	0.801001	0.612356	0.795211		2.95367	0.513547
8030	solute carrier family 25 (mitochondrial carrier, adenine nucleotide translocator), member 5	Slc25a5		0.483671	0.551227	0.539958	0.451149	0.624484	0.330985	0.430986	0.39992	0.648998	0.615202	0.741142	0.640726	0.714843	0.414551	0.453048	0.494371	0.514698	0.45627	0.583159	0.535863	0.420703	0.22718	0.323574	0.401089	0.779131	0.832846	1	0.501806	0.743746	0.326899	0.343916	0.421556	0.433269	0.367784	0.34252	0.310449	0.318136	0.438886	0.386785	0.494685	0.540086	0.441689		3.11365	0.511659
8020	Synapsin II	Syn2		0.525686	0.428861	0.273537	0.406751	0.291549	0.512168	0.431752	0.621892	0.466843	0.561998	0.470585	0.456646	0.43884	0.857048	0.976508	0.34945	0.247886	0.272305	0.441344	0.360073	0.572231	0.309838	0.419415	0.473418	0.298163	0.260431	0.354554	0.356792	0.385856	0.811204	0.931568	0.731487	0.577683	0.648235	0.928762	0.797364	1	0.508227	0.512339	0.225044	0.143566	0.397449		3.06732	0.511333
5580	purinergic P2X 4; P2X 4	P2rx4		0.505502	0.806452	0.607932	0.571496	0.937294	0.384556	0.402313	0.286372	0.444196	0.442726	0.421179	0.5892	0.787187	0.295828	0.479948	0.370878	0.511287	0.414251	0.52332	0.483727	0.242313	0.133519	0.402569	0.440222	0.882307	0.642623	1	0.389971	0.967504	0.16029	0.369475	0.440732	0.32935	0.31213	0.441809	0.279504	0.32744	0.428167	0.537171	0.743388	0.72955	0.572909		1.33108	0.511254
8060	phosphodiesterase 7A	Pde7a		0.332273	0.355429	0.441808	0.517486	1	0.350579	0.371021	0.394307	0.444307	0.389332	0.153178	0.326553	0.440448	0.753777	0.31643	0.77077	0.252738	0.538129	0.68874	0.561191	0.424911	0.471277	0.317836	0.465338	0.302793	0.272691	0.20896	0.451283	0.506556	0.982749	0.679816	0.584639	0.490327	0.687423	0.658843	0.964244	0.577232	0.628661	0.486432	0.49934	0.510938	0.484141		1.54764	0.510855
8030	calpain 7	Capn7		0.483129	0.503151	0.422324	0.405123	0.500803	0.325589	0.547614	0.384134	0.520053	0.364439	0.461882	0.329041	0.383247	0.447426	0.434817	0.509455	0.509556	0.51412	0.504815	0.356131	0.381733	0.404343	0.389958	0.545085	0.528727	0.455553	0.412309	0.539247	0.412764	1	0.647127	0.638197	0.58598	0.588315	0.732854	0.703756	0.722047	0.451037	0.452971	0.561606	0.497077	0.571484		1.99797	0.509048
7090	nucleobindin 2 (nesfatin-1)	Nucb2		0.388856	0.306922	0.378794	0.423774	0.522619	0.640164	0.33547	0.324393	0.376774	0.570509	0.424679	0.577876	0.610642	0.509232	0.663751	0.284527	0.651341	0.389471	0.325347	0.427839	0.572609	0.494597	0.675475	0.453043	0.381275	0.337487	0.274243	1	0.223349	0.928262	0.512331	0.618251	0.622052	0.629607	0.582331	0.556049	0.753716	0.441975	0.447444	0.569705	0.484813	0.476711		1.8389	0.50809
1080	atypical chemokine receptor 1 (Duffy blood group)	Ackr1		0.45783	0.532115	0.318465	0.258998	0.107277	0.30919	0.314966	0.537102	0.428751	0.411775	0.198246	0.320667	0.677573	0.214453	0.490442	0.340192	0.554636	0.541388	0.355239	0.650835	0.440647	1	0.287556	0.73057	0.760814	0.572445	0.515146	0.605143	0.918519	0.310324	0.495992	0.693282	0.549974	0.644302	0.455934	0.436441	0.707056	0.676909	0.812998	0.413182	0.591926	0.54722		1.27093	0.507646
5510	kainate 5; GluK5; KA-2	Grik5		0.519659	0.373917	0.426791	0.496084	0.431078	0.330045	0.358723	0.614259	0.29811	0.357858	0.24073	0.31058	0.300533	0.384052	0.395294	0.426223	0.427347	0.432821	0.304786	0.267174	0.428137	0.390094	0.343817	0.732461	0.543511	0.429578	0.245046	0.428641	0.426485	0.714201	0.591312	0.740013	0.658101	0.810705	0.650331	1	0.626	0.736819	0.866279	0.735286	0.608492	0.801243		1.64046	0.507253
1100	adhesion G protein-coupled receptor B3	Bai3		0.277556	0.231842	0.287957	0.279497	0.320776	0.283851	0.21569	0.257483	0.489651	0.475769	0.536888	0.315912	0.435763	0.733022	0.413907	0.669686	0.668249	0.632573	0.514481	0.391069	0.422836	0.398763	0.37421	0.906311	0.238158	0.315943	0.32285	0.295728	0.51876	0.512081	0.442959	0.712209	0.7642	0.925397	0.675023	0.63315	0.492611	0.730111	0.620016	0.826072	1	0.841865		2.80217	0.502418
1090	MAS related GPR family E	Mrgpre		0.594592	0.566588	0.736005	0.473908	0.730232	0.377352	0.524383	0.520826	0.781186	0.615714	0.532054	0.645362	0.818079	0.909133	0.566033	0.834792	0.408971	0.842334	0.647214	0.524079	0.775844	0.972475	0.158208	0.267083	0.635138	0.795259	0.530786	1	0.228188	0.0817466	0.518615	0.313234	0.311615	0.349992	0.473372	0.128965	0.823617	0.206281	0.118456	0.0162974	0	0.0592535		1.30022	0.502116
5560	TRP V 2	Trpv2		0.486205	0.458799	0.424757	0.552431	0.577739	0.303582	0.542519	0.349861	0.406099	0.574691	0.624356	0.990907	0.641189	0.522653	0.78658	0.422583	0.759797	0.589661	0.39558	0.332833	0.610825	0.140509	0.86152	1	0.561746	0.362853	0.295517	0.445063	0.433872	0.377369	0.403373	0.490729	0.55	0.548395	0.382709	0.422523	0.432935	0.569349	0.319975	0.484014	0.535089	0.474938		1.65456	0.501314
8030	capping protein (actin filament) muscle Z-line, alpha 2	Capza2		0.444125	0.479365	0.408469	0.437827	0.400625	0.415545	0.483366	0.429883	0.456865	0.466925	0.422711	0.500533	0.439504	0.382321	0.423855	0.357824	0.37218	0.414757	0.422564	0.378055	0.359481	0.33432	0.316961	0.377793	0.405312	0.409173	0.403759	0.444886	0.392682	0.518768	0.590684	0.80998	0.764333	0.625924	0.616185	0.78796	0.69076	0.603092	0.755765	1	0.915753	0.850454		3.1015	0.499724
5510	delta1; GluD1; delta 1	Grid1		0.282634	0.262758	0.266102	0.293475	0.367788	0.301878	0.605224	0.168268	0.278958	0.554118	0.927841	0.549205	0.678188	0.208277	0.332779	0.722582	0.35051	0.72599	0.775783	0.805649	0.593831	1	0.707274	0.636656	0.29073	0.307018	0.25431	0.316051	0.567555	0.679463	0.582531	0.540377	0.579904	0.698757	0.847975	0.722607	0.442751	0.538371	0.52473	0.434691	0.427339	0.472355		2.01338	0.496993
2090	unc-119 lipid binding chaperone	Unc119		1	0.841784	0.636603	0.725663	0.762729	0.644618	0.579464	0.85498	0.842514	0.693063	0.994765	0.68912	0.80008	0.391568	0.487766	0.512449	0.556873	0.681323	0.766475	0.673164	0.550307	0.590789	0.586803	0.50705	0.683388	0.675136	0.7002	0.56769	0.833407	0.125396	0.216573	0.193614	0.146804	0.135526	0.162217	0.15594	0.183321	0.0903582	0.131543	0.0976624	0.072799	0.0944322		2.20132	0.496684
2070	Receptor modifying protein 2	Ramp2		0.947627	0.978151	0.392247	0.609343	0.400028	0.801444	0.455999	0.693171	0.422013	0.384518	0.246934	0.254147	0.514987	0.54875	0.376377	0.401643	0.1874	0.563755	0.412029	0.398799	0.682313	0.525318	0.742331	0.670564	0.456054	0.34872	0.348205	1	0.201423	0.71332	0.291182	0.706657	0.5223	0.400668	0.478179	0.662231	0.622909	0.293856	0.205273	0.80664	0.375912	0.599026		1.99484	0.496526
8030	ATPase, Na+/K+ transporting, alpha 3 polypeptide	Atp1a3		0.383422	0.439331	0.422943	0.366043	0.349229	0.278866	0.431664	0.379988	0.638931	0.44711	0.467023	0.398372	0.414649	0.372053	0.42031	0.400247	0.452639	0.385223	0.370288	0.334242	0.402834	0.265321	0.272807	0.325014	0.411331	0.400722	0.465401	0.543812	0.485745	0.607523	0.917806	0.825516	0.647846	0.702879	0.70918	0.774133	0.85939	0.796793	1	0.714567	0.635403	0.727684		3.41995	0.496481
8030	calpain 5	Capn5		0.377443	0.421288	0.308065	0.340474	0.504973	0.22544	0.36389	0.316226	0.828967	0.73038	0.461721	0.250797	0.4741	0.488054	0.4947	0.486023	0.23005	0.574019	0.652761	0.551793	0.52345	0.855787	1	0.422427	0.634763	0.377897	0.442469	0.637033	0.424361	0.572404	0.61998	0.710796	0.877235	0.75243	0.594978	0.232262	0.924336	0.421626	0.395566	0.438461	0.268761	0.561287		1.3905	0.493428
8030	SH3 and multiple ankyrin repeat domains 3	Shank3		0.574861	0.354713	0.464297	0.489589	0.444293	0.179672	0.278345	0.627025	0.459855	0.505389	0.564124	0.382628	0.483789	0.268687	0.287175	0.515938	0.728706	0.47245	0.50275	0.339075	0.490532	0.463715	0.0309841	0.367353	0.506231	0.600185	0.326865	0.474735	0.459516	0.476069	0.602943	0.473723	0.863121	1	0.707758	0.533562	0.745502	0.772062	0.924441	0.572397	0.780867	0.697691		1.1848	0.492839
5110	(Cav2.2; N-type) alpha1B	Cacna1b		0.764704	0.42445	0.409541	0.629556	0.38924	0.524236	0.443576	0.46304	0.610787	0.882284	0.904018	0.756852	0.650911	1	0.761733	0.493682	0.320285	0.374472	0.427591	0.559649	0.507365	0.554087	0.584852	0.539412	0.662528	0.556471	0.480513	0.463918	0.438558	0.327274	0.377161	0.404011	0.482601	0.550917	0.492467	0.476414	0.425565	0.334311	0.406818	0.361895	0.368415	0.412839		1.94518	0.487829
1090	leucine rich repeat containing GPCR 4	Lgr4		0.584296	0.532931	0.579896	0.52551	0.9566	0.396851	0.535149	0.715086	0.434236	0.191503	0.442954	0.827825	0.528033	0.692767	0.253417	0.664283	0.22269	0.200346	1	0.700639	0.611749	0.488822	0.122523	0.357663	0.363311	0.362793	0.344947	0.334687	0.545741	0.824628	0.733136	0.618163	0.419589	0.524452	0.758436	0.638413	0.816115	0.302563	0.593534	0.385264	0.524228	0.52667		1.27546	0.483355
8020	solute carrier family 6 (neurotransmitter transporter, glycine), member 9	Slc6a9		0.655817	0.664024	0.856306	0.540699	1	0.397655	0.559306	0.666809	0.876408	0.57436	0.481941	0.689781	0.476122	0.584185	0.775891	0.812496	0.732288	0.681295	0.633922	0.959976	0.502695	0.0987585	0.192531	0.617621	0.596542	0.527919	0.875479	0.386344	0.86567	0.305733	0.394251	0.372626	0.265305	0.347505	0.212455	0.253235	0.313676	0.239009	0.422784	0.325472	0.20177	0.2661		1.31533	0.482859
5560	polycystin 2, TRP cation; TRPP1	Pkd2		0.420454	0.341019	0.430632	0.498481	0.647116	0.594557	0.422531	0.489815	0.429004	0.37399	0.326437	0.335529	0.416154	0.71262	0.334522	0.681431	0.602616	0.424312	0.509963	0.298414	0.260942	0.763261	0.647026	0.7223	0.318748	0.302246	0.472421	0.32304	0.462388	0.651741	0.529548	0.703913	0.587621	0.743917	0.58602	0.333428	0.486654	0.801943	0.537255	0.868571	1	0.828647		1.68294	0.482409
1090	GPCR 173	Gpr173		0.567783	0.658279	0.412316	0.405502	0.526846	0.801803	0.671413	0.536632	0.584383	0.670917	1	0.458243	0.241151	0.443344	0.59585	0.541295	0.707504	0.58642	0.53277	0.380026	0.40634	0.511818	0.033328	0.255601	0.347472	0.292408	0.197335	0.990754	0.617571	0.791928	0.542777	0.666549	0.451431	0.677697	0.531919	0.782269	0.550704	0.296075	0.569288	0.361905	0.55619	0.516458		1.04043	0.481212
2090	tubby-like protein 4	Tulp4		0.57136	0.482755	0.468649	0.555058	0.43932	0.763847	0.609713	0.524704	0.613029	0.537694	0.581896	0.408186	0.639484	0.480076	0.662533	0.843518	0.571492	0.59902	0.655468	0.759719	0.782148	0.974422	0.718286	0.613744	0.562146	0.437766	0.624479	0.526992	0.376554	0.339389	0.458097	0.270719	0.24532	0.299019	0.311283	0.588147	0.380641	1	0.311232	0.247744	0.312685	0.219469		1.89382	0.478834
2080	regulator of G-protein signaling 19	Rgs19		0.458939	0.502826	0.381922	0.368465	0.284663	0.551936	0.496493	0.428054	0.564817	0.440618	0.363796	0.282761	0.390603	0.353293	0.427369	0.20844	0.275141	0.25659	0.360461	0.329864	0.424552	0.378931	0.206741	0.402239	0.58598	0.440889	0.379538	0.619761	0.280624	0.834277	1	0.848826	0.899281	0.887588	0.90277	0.847445	0.86286	0.572381	0.885427	0.843187	0.833682	0.793478		1.95039	0.476646
1090	GPCR 75	Gpr75		0.420755	0.36478	0.39417	0.589631	0.235593	0.0743757	0.596825	0.099313	0.726564	0.694988	0.817564	0.815516	0.422585	0.568192	0.331077	0.751136	0.729387	1	0.827119	0.459246	0.377052	0.15663	0.242789	0.796837	0.445346	0.618908	0.716432	0.785172	0.37055	0.650107	0.457751	0.76164	0.462166	0.51561	0.446399	0.689718	0.486215	0.323807	0.639207	0.650644	0.5377	0.503027		1.41719	0.474329
2050	G protein, alpha stimulating, olf	Gnal		0.472232	0.362235	0.415451	0.626367	0.542173	1	0.706842	0.713022	0.799092	0.833351	0.868485	0.450552	0.382842	0.879139	0.989756	0.445336	0.457135	0.352155	0.393437	0.286195	0.577067	0.935094	0.870383	0.620442	0.642819	0.486899	0.588622	0.562828	0.892838	0.199009	0.929154	0.168269	0.283721	0.244286	0.344287	0.305528	0.625569	0.374129	0.866971	0.0338685	0.0304325	0.104482		2.05194	0.471646
5200	hyperpolarization activated K,Na 2; HCN 2	Hcn2		0.549361	0.478541	0.730571	0.494585	0.566657	0.318545	0.48015	0.456982	0.68659	0.604046	0.527563	0.506934	0.618543	0.407007	0.493403	0.320584	0.425804	0.558514	0.627481	0.464497	0.382437	0.286789	0.0881246	0.193444	0.450991	0.634357	0.718775	0.520516	0.640075	0.549783	1	0.67827	0.581112	0.692674	0.632022	0.554567	0.491946	0.800162	0.725987	0.646685	0.616815	0.585992		1.40478	0.468588
1100	adhesion G protein-coupled receptor L3	Lphn1		0.535259	0.515722	0.523615	0.33541	0.28043	0.361756	0.39929	0.590921	0.463312	0.441412	0.333026	0.313217	0.394722	0.408918	0.492777	0.443742	0.32431	0.434192	0.426638	0.336586	0.413152	0.39872	0.408073	0.33082	0.575834	0.417852	0.510626	0.503957	0.536607	0.660388	0.795064	0.812136	0.677484	0.700817	0.681221	0.637385	1	0.740027	0.98177	0.920957	0.948508	0.882728		2.21791	0.466113
8060	Ca/calmodulin-dependent protein kinase II gamma	Camk2g		0.715396	0.724665	0.609113	0.710036	0.542717	0.689475	0.509271	0.698056	0.728498	0.563751	0.588993	0.474395	0.443271	0.477966	0.518321	0.369233	0.867041	0.405588	0.720847	0.417505	0.499563	0.410494	0.821436	0.388177	0.645896	0.679551	0.629229	0.501791	0.798568	0.435736	0.492844	0.159587	0.402115	1	0.737635	0.76872	0.413613	0.318537	0.497264	0.0440021	0.0587051	0.431817		1.70485	0.465624
8020	Vesicular inhibitory amino acid transporter	Slc32a1		0.769329	0.762097	0.792857	0.716529	0.566885	0.68406	1	0.934937	0.909099	0.820395	0.83185	0.806516	0.812474	0.911828	0.940623	0.665975	0.831954	0.639081	0.889222	0.64832	0.786708	0.692978	0.497679	0.735083	0.852116	0.793326	0.820411	0.818254	0.991648	0	0.0114542	0.00118428	0.000270103	0	0	0	0	0.000929578	0	0.000658876	0	0.000124082		1.79894	0.464955
2050	G protein, alpha 12	Gna12		0.579132	0.375436	0.396126	0.356791	0.611884	0.202593	0.232443	0.271696	0.568878	0.526508	0.301714	0.266758	0.301995	0.631236	0.492572	0.502683	0.129719	0.365562	0.345806	0.566111	0.297666	0.52046	0.686508	0.450192	0.519012	0.348637	0.563046	0.587968	0.954659	0.739866	0.968527	0.889168	0.896529	0.922712	0.962322	0.912895	1	0.523486	0.68516	0.417971	0.577707	0.506052		1.23026	0.464483
8020	solute carrier family 6 (neurotransmitter transporter), member 17	Slc6a17		0.584084	0.640588	0.932066	0.680452	0.567951	0.916954	0.907663	0.767936	0.618179	0.600658	0.512833	0.648216	0.606599	0.888101	0.649778	0.342003	0.274593	0.337682	0.266792	0.329714	0.367329	0.260325	0.302834	0.428237	0.591571	0.55033	0.84202	0.287032	0.855295	0.526177	0.619821	0.391908	0.413465	0.537837	0.553016	0.350058	0.371802	1	0.635526	0.359446	0.398193	0.355534		2.05304	0.461693
5130	B 1; Kv2.1; shab-related	Kcnb1		0.580954	0.608578	0.630781	0.41218	0.353468	0.507186	0.637752	0.491956	0.41304	0.494478	0.446932	0.227498	0.359834	0.52988	0.523185	0.380437	0.438323	0.660009	0.27561	0.461327	0.498188	0.375878	0.522185	0.68203	0.439789	0.379571	0.268564	0.665169	0.299575	0.558509	0.511389	0.770687	0.804821	0.775753	0.586796	0.613755	0.655502	0.807346	0.684667	1	0.96272	0.981194		1.89671	0.456646
1090	GPCR 85	Gpr85		0.43514	0.404675	0.312221	0.460019	0.370831	0.394868	0.309887	0.462855	0.46529	0.384704	0.338573	0.466101	0.373059	0.616761	0.391592	0.577685	0.410959	0.652907	0.597969	0.470639	0.629594	0.528244	0.978934	0.92943	0.252563	0.405294	0.449808	0.506079	0.34016	0.536706	0.587187	0.845017	0.950912	0.749694	0.824425	0.668314	1	0.624115	0.649075	0.72033	0.627348	0.821348		2.02378	0.4507
8060	calmodulin 2	Calm2		0.356302	0.480411	0.512559	0.385158	0.413157	0.487383	0.584277	0.456145	0.39231	0.416519	0.34139	0.287804	0.35166	0.425054	0.371002	0.576308	0.504219	0.537014	0.52865	0.480829	0.507328	0.581949	0.603204	0.532482	0.448612	0.379195	0.433432	0.524156	0.407208	0.608603	0.585062	0.779336	0.885905	0.842069	0.741873	0.787506	0.682421	0.690334	0.675239	0.969131	0.977836	1		4.06766	0.450463
8030	nucleolar protein 3 (apoptosis repressor with CARD domain)	Nol3		0.81045	0.789758	1	0.854843	0.622525	0.869918	0.703905	0.548109	0.661137	0.715844	0.599222	0.602933	0.586966	0.787352	0.867931	0.502652	0.537279	0.718498	0.673052	0.655776	0.597675	0.612924	0.360616	0.346758	0.74537	0.837017	0.830748	0.868685	0.919166	0.238718	0.581082	0.242244	0.261747	0.270806	0.291261	0.161004	0.27694	0.235228	0.446358	0.102451	0.0605622	0.146834		1.73751	0.450187
8030	DLG associated protein 4	Dlgap4		0.548167	0.441863	0.424116	0.478271	0.34999	0.482569	0.545414	0.375243	0.54699	0.366817	0.490447	0.5748	0.550511	0.454491	0.412223	0.378934	0.323217	0.344489	0.296372	0.367655	0.402941	0.320955	0.549524	0.370591	0.303709	0.323129	0.233869	0.302447	0.495822	0.757494	0.746031	0.90546	0.916226	0.89626	0.81304	0.808243	0.919538	0.888912	0.93231	0.996652	0.910825	1		2.08584	0.450084
5180	K two pore domain K1; K2p1.1; TWIK-1	Kcnk1		0.593584	0.494422	0.466179	0.452879	0.742922	0.370275	0.544085	0.527651	0.671593	0.493511	0.668805	0.467739	0.53186	0.733138	0.319503	0.805663	1	0.841181	0.552262	0.504754	0.505175	0.327522	0.391233	0.59069	0.885154	0.653627	0.964896	0.376131	0.819995	0.448957	0.657728	0.448327	0.42789	0.365849	0.471683	0.723978	0.65101	0.281087	0.634679	0.419309	0.18015	0.646143		2.165	0.447482
5160	K inward rectifier J 9; Kir3.3; GIRK3	Kcnj9		0.513935	0.300625	0.24127	0.234859	0.490269	0.360568	0.713314	0.594321	0.377335	0.325214	0.328601	0.341323	0.39082	0.870514	0.684594	0.809904	0.861793	0.681382	0.437526	0.478633	0.494747	0.319026	0.492678	0.780414	0.336085	0.186936	0.344703	0.254481	0.556514	0.869783	0.799257	0.684859	0.777336	0.911322	1	0.881048	0.782483	0.781024	0.790383	0.541455	0.441491	0.596349		1.73592	0.447337
5930	Na leak, non-selective	Nalcn		0.652085	0.633921	0.683494	0.56957	0.382501	0.756706	0.915057	0.898908	0.454003	0.387976	0.536689	0.325982	0.49085	0.523911	0.484284	0.602697	0.404609	0.720546	0.567013	0.604313	0.633882	0.850514	0.618375	1	0.411943	0.579449	0.273282	0.581379	0.502909	0.700069	0.536099	0.508231	0.531503	0.592	0.652046	0.753595	0.545773	0.458277	0.499453	0.268141	0.273942	0.343046		2.24795	0.446121
8030	SH3 and multiple ankyrin repeat domains 1	Shank1		0.542599	0.455122	0.511379	0.492709	0.519678	0.494226	0.417857	0.479448	0.472248	0.391491	0.432699	0.540693	0.539865	0.610368	0.377794	0.599877	0.711837	0.571129	0.51512	0.546126	0.459893	0.522603	0.463763	0.579026	0.411867	0.477045	0.478524	0.347512	0.518369	0.387135	0.433898	0.608663	0.758138	0.888443	0.686682	0.692961	0.603979	0.94799	0.575036	0.871882	1	0.782182		2.29865	0.445906
8030	IQ motif and Sec7 domain 2	Iqsec2		0.493889	0.475743	0.441414	0.420406	0.535113	0.830972	0.57081	0.560245	0.601706	0.353821	0.701857	0.617867	0.601843	0.562585	0.397272	0.445675	0.54156	0.419841	0.400484	0.355915	0.344643	0.325351	0.417777	0.266151	0.444029	0.528125	0.602689	0.289388	0.724304	0.410513	0.427423	0.763594	0.792307	0.722606	0.793049	0.451251	0.751029	0.786843	0.673892	1	0.918456	0.966001		1.62288	0.445648
8030	DLG associated protein 1	Dlgap1		0.453846	0.66617	0.716491	0.397365	0.471321	0.495853	0.391394	0.492628	0.416573	0.216503	0.436197	0.141999	0.268685	0.293303	0.168099	0.583744	0.555082	0.568859	0.454168	0.381812	0.321614	0.580301	0.408868	0.526807	0.334021	0.455401	0.550091	0.68599	0.958107	0.512502	0.686541	0.674487	0.73137	0.857888	0.728872	0.810924	0.664332	0.998422	0.83572	0.962413	1	0.944381		2.95767	0.443923
5540	nicotinic ACh beta 2	Chrnb2		0.662892	0.583124	0.710686	0.595969	0.271674	0.501252	0.432228	0.361296	0.84745	0.586946	0.828282	0.715336	0.635028	0.302678	0.735089	0.415389	1	0.519493	0.437724	0.515349	0.523101	0.803248	0.730244	0.832516	0.502413	0.567233	0.54722	0.657723	0.992984	0.486871	0.683579	0.493458	0.424624	0.553671	0.417616	0.451356	0.62971	0.412118	0.288486	0.35757	0.351654	0.479898		1.34988	0.442801
2080	regulator of G protein signaling 7	Rgs7		0.66222	0.884996	0.572926	0.465189	0.413853	0.621833	1	0.970686	0.936643	0.213038	0.179058	0.11508	0.668141	0.0137218	0.0216054	0.455479	0.676342	0.604256	0.241202	0.383354	0.283491	0.265333	0.410415	0.296199	0.472193	0.311657	0.305996	0.679737	0.580423	0.824614	0.636578	0.67869	0.749737	0.795754	0.827227	0.829533	0.79508	0.985475	0.703716	0.752472	0.792255	0.806111		2.42836	0.441895
5210	chloride 7; CLCN7	Clcn7		0.62732	0.49418	0.605176	0.609612	0.834694	0.473031	0.454908	0.462799	0.397483	0.434217	0.207399	0.622674	0.346497	0.315647	0.474963	0.630822	0.514493	0.330826	0.240966	0.359727	0.43412	0.735372	0.558112	0.221102	0.472862	0.403473	0.358194	0.456907	0.649659	0.680934	0.931821	0.772258	0.747517	0.951142	0.747229	0.991783	0.684157	0.614331	1	0.858884	0.600863	0.704987		1.61724	0.438704
8060	Ca/calmodulin-dependent protein kinase I	Camk1		0.634162	0.763147	0.950887	0.82424	0.93933	1	0.921625	0.892748	0.534233	0.689173	0.657114	0.510194	0.575935	0.656972	0.889434	0.67479	0.438384	0.56596	0.68239	0.66962	0.7448	0.632454	0.699652	0.68392	0.757841	0.72004	0.796032	0.631252	0.729205	0.408017	0.718354	0.186749	0.103601	0.159867	0.324873	0.180268	0.334127	0.229161	0.605938	0.00821748	0.00531914	0.00799787		2.52375	0.435658
5120	Na type II; alpha	Scn2a1		0.51434	0.471196	0.48284	0.459637	0.466211	0.513484	0.536314	0.544698	0.432358	0.469296	0.4202	0.285239	0.489515	0.606632	0.538368	0.751828	0.604949	0.561176	0.544239	0.485184	0.521438	0.549822	0.348092	0.585445	0.390587	0.398338	0.339224	0.603334	0.393382	0.791046	0.748868	0.704299	0.76266	0.826637	0.775463	1	0.706449	0.72958	0.835184	0.65582	0.702828	0.741554		2.53282	0.432006
1090	GPCR 135	Gpr135		0.608931	0.352434	0.353976	0.588935	0.522778	0.490583	0.424373	0.453886	0.628911	0.63924	0.334896	0.766717	0.460402	0.409247	0.401535	0.542477	0.993831	1	0.73432	0.570354	0.644734	0.676213	0.839757	0.493272	0.186851	0.420685	0.317289	0.529513	0.393396	0.312992	0.617985	0.774641	0.572127	0.568042	0.835698	0.386342	0.902144	0.75811	0.872982	0.554709	0.818423	0.611038		1.17587	0.430128
1090	GPCR 107	Gpr107		0.425826	0.492976	0.57036	0.381804	0.573733	0.396958	0.664188	0.585751	0.487695	0.567191	0.511349	0.492392	0.596361	0.250382	0.643668	0.514026	0.333675	0.418703	0.39788	0.404188	0.577911	0.249643	0.944988	0.86037	0.477824	0.461658	0.640997	0.617353	0.462026	0.841885	0.719075	0.721672	0.70202	0.732872	0.54182	0.447638	0.622458	0.694453	1	0.667784	0.936321	0.823107		1.54676	0.427976
8030	calpain 2	Capn2		0.545952	0.813291	0.660684	0.643648	0.4646	0.695751	0.443719	0.250826	0.785745	0.575637	0.401169	0.473635	0.475254	0.745977	0.406711	0.394653	0.306025	0.730439	0.840986	0.455889	0.624112	0.78941	0.470726	0.966798	0.877727	0.954341	0.665652	1	0.877503	0.52827	0.68027	0.583655	0.45819	0.614868	0.597103	0.444559	0.561026	0.398843	0.37752	0.406361	0.262455	0.264344		1.72685	0.42648
1090	GPCR 62	Gpr62		0.571307	0.472635	0.551888	0.564979	0.291413	0.457089	0.632928	0.69123	0.65942	0.674107	0.778576	0.68437	0.525092	0.356209	0.719625	0.860103	0.963264	0.868314	0.973016	0.771046	0.926488	0.916324	0.734851	1	0.817279	0.545265	0.682532	0.795742	0.465745	0.436477	0.406772	0.371726	0.360793	0.374098	0.455007	0.317409	0.343034	0.171142	0.296051	0.438841	0.340718	0.298217		1.50165	0.425339
8020	solute carrier family 6 (neurotransmitter transporter, taurine), member 6	Slc6a6		0.394595	0.351711	0.447412	0.395886	0.214012	0.496586	0.378699	0.471236	0.575306	0.481936	0.807777	0.59471	0.565481	0.409675	0.76785	0.474655	0.602796	0.618025	0.607405	0.239967	0.540175	0.707045	0.734423	0.880515	0.400186	0.470487	0.283057	0.384183	0.511453	0.852731	0.557727	0.649611	0.69672	0.556826	0.78993	0.653278	0.724423	0.813372	0.733987	0.977472	1	0.792436		1.82042	0.42425
8030	discs large MAGUK scaffold protein 2	Dlg2		0.798058	0.524482	0.460315	0.542659	0.704749	0.379731	0.362581	0.394956	0.375315	0.414923	0.75792	0.209472	0.512203	0.40833	0.386195	0.682314	0.764889	0.85668	0.763277	0.635763	0.540157	0.750679	0.543537	0.796133	0.756042	0.414041	0.36368	0.252171	1	0.595968	0.42981	0.556542	0.566372	0.668212	0.73129	0.678087	0.547566	0.836913	0.558472	0.692584	0.772491	0.702142		3.00865	0.422251
8030	pyruvate kinase, muscle	Pkm		0.43725	0.490265	0.47552	0.444743	0.373618	0.526086	0.640966	0.586789	0.593012	0.545955	0.592966	0.658115	0.622053	0.573481	0.584302	0.491023	0.483246	0.437024	0.515348	0.448717	0.506385	0.383913	0.461838	0.431313	0.547036	0.654449	0.644658	0.589114	0.535176	0.820074	1	0.770748	0.640138	0.637324	0.769292	0.791329	0.819381	0.791549	0.96728	0.583223	0.546344	0.578286		3.33144	0.414894
8030	RAB6A, member RAS oncogene family	Rab6a		0.739307	0.870097	0.643963	0.609762	0.40851	0.604173	0.71444	0.836847	0.870529	0.547692	0.50071	0.583191	0.594525	0.474949	0.435503	0.609985	0.644255	0.657205	0.544721	0.615178	0.469309	0.419684	0.453235	0.471541	0.436621	0.44465	0.655282	0.448092	1	0.431917	0.567122	0.557863	0.56822	0.573398	0.513635	0.571621	0.522752	0.617281	0.702578	0.698713	0.694418	0.70794		3.13307	0.413868
8030	calpain 10	Capn10		0.594556	0.653779	0.625555	0.722871	0.675326	0.398023	0.583326	0.619257	0.488468	0.653449	0.611651	0.732034	0.622125	0.830302	0.680527	0.629506	0.520248	0.487212	0.511998	0.628127	0.544384	0.325335	1	0.607608	0.441953	0.734851	0.488531	0.603526	0.683784	0.55882	0.811563	0.586042	0.632407	0.509778	0.647579	0.64535	0.504667	0.484857	0.524335	0.532482	0.471346	0.506323		1.6284	0.411857
7060	secretogranin V	Scg5		0.550349	0.428254	0.471714	0.575793	0.594854	0.541202	0.476367	0.604634	0.680945	0.624584	0.662077	0.491769	0.564327	0.528074	0.458059	0.802141	0.641352	0.674905	0.800891	0.701949	0.75563	0.834025	0.725328	0.741965	0.989737	0.95851	1	0.616134	0.643393	0.518022	0.442328	0.488467	0.485092	0.408988	0.394725	0.460382	0.379015	0.447624	0.395991	0.526214	0.534506	0.503659		3.13108	0.41161
8030	peroxiredoxin 1	Prdx1		0.599205	0.468367	0.609311	0.645349	0.340642	0.671968	0.545266	0.518246	0.33208	0.6486	0.795107	0.468682	0.665393	0.81711	0.785821	0.878393	0.832176	0.870922	0.799489	1	0.898908	0.829137	0.972419	0.848307	0.59179	0.632045	0.562009	0.457864	0.324072	0.643291	0.561137	0.409074	0.518162	0.509214	0.452099	0.358829	0.431987	0.359532	0.375946	0.346449	0.326294	0.453796		2.64776	0.410866
5560	TRP M 7	Trpm7		0.586864	0.662332	0.966992	0.82995	0.712013	0.432264	0.558722	0.617119	0.627709	0.388693	0.224825	0.266963	0.434864	0.316412	0.466721	0.875066	0.0871248	0.697588	0.502896	0.51891	0.691625	0.960793	0.834079	0.628122	0.492909	0.592436	0.523496	0.656276	0.673243	0.646083	0.629607	0.606154	0.80009	0.829445	1	0.529925	0.596499	0.51613	0.434018	0.581475	0.604107	0.668705		1.92944	0.408067
8030	calpain 15	Capn15		0.569046	0.517321	0.629803	0.506337	0.445718	0.388663	0.392495	0.707935	0.618505	0.474403	0.182695	0.391457	0.418866	0.30797	0.447938	0.578753	1	0.469674	0.485567	0.420712	0.650577	0.70234	0.605726	0.767467	0.483232	0.370317	0.530335	0.628452	0.836421	0.86975	0.86862	0.728578	0.752477	0.916105	0.729712	0.997074	0.651666	0.834224	0.58023	0.565389	0.592177	0.775937		1.30402	0.405106
2050	G protein, alpha inhibiting 2	Gnai2		0.504983	0.394146	0.608153	0.630661	0.652935	0.648258	0.503432	0.533093	0.485838	0.583015	0.561233	0.31681	0.435448	0.571529	0.624635	0.631059	0.628958	1	0.916195	0.93481	0.671278	0.772406	0.754717	0.825246	0.495494	0.543832	0.478245	0.925667	0.369062	0.46663	0.524949	0.670803	0.689547	0.601633	0.58339	0.518787	0.648382	0.645289	0.376693	0.653154	0.474944	0.604633		1.96145	0.403415
8030	syntaxin 1B	Stx1b		0.563316	0.466707	0.532319	0.509261	0.426864	0.604362	0.629979	0.435463	0.528717	0.597126	0.658824	0.492862	0.42339	0.564029	0.588612	0.370062	0.36743	0.440161	0.423199	0.342982	0.48464	0.451853	0.581534	0.326264	0.604075	0.49141	0.504996	0.419717	0.884068	0.811906	0.806606	0.837145	0.718642	0.815035	0.759106	0.699424	0.838532	0.94538	0.82826	1	0.874404	0.931866		2.12178	0.400475
2050	G protein, beta 5	Gnb5		0.693175	0.73398	0.663713	0.668289	0.738261	0.58129	0.516381	0.563538	0.62973	0.575175	0.519134	0.529356	0.580305	0.461722	0.53498	0.545505	0.432272	0.489062	0.576956	0.519355	0.522047	0.510736	0.501189	0.447078	0.495488	0.609342	0.570663	0.558957	0.656593	0.628796	0.625324	0.679895	0.616651	0.550185	0.664764	0.753815	0.780835	0.622527	0.982357	0.988887	1	0.799146		2.63946	0.387379
5560	mucolipin 1; TRPML 1	Mcoln1		0.658872	0.685069	0.763301	0.674251	0.722177	1	0.834199	0.832156	0.698891	0.6232	0.606217	0.779096	0.586768	0.531267	0.492467	0.586577	0.601965	0.513472	0.439765	0.503542	0.545987	0.428353	0.585271	0.5234	0.705197	0.649838	0.8084	0.781372	0.549142	0.814591	0.73353	0.590938	0.593365	0.517316	0.666319	0.789173	0.632319	0.515283	0.530142	0.335022	0.353634	0.423332		2.27656	0.38524
8060	calmodulin 3	Calm3		0.529667	0.477119	0.569628	0.602365	0.547648	0.554076	0.493083	0.446475	0.481131	0.655788	0.696198	0.589891	0.650815	0.626775	0.671024	0.605073	0.601628	0.51105	0.561514	0.520276	0.622908	0.591155	0.548383	0.644742	0.512562	0.558633	0.492623	0.530074	0.501428	0.562355	0.728279	0.734324	0.787785	0.874317	0.683455	0.711825	0.692296	0.689404	0.812486	0.870861	0.80373	1		2.77946	0.381833
8030	dual specificity phosphatase 12	Dusp12		0.683409	0.680746	0.86149	0.761347	0.601423	0.855544	0.663068	0.738078	0.797846	0.692676	0.69375	0.666077	0.667931	0.588309	0.517777	0.880141	0.403827	1	0.703806	0.699235	0.671634	0.661383	0.58404	0.424576	0.677918	0.630601	0.669663	0.714212	0.7806	0.695206	0.410764	0.400063	0.532301	0.51624	0.521896	0.51062	0.551851	0.43972	0.382913	0.446191	0.463771	0.545534		1.84241	0.380776
2090	protein interacting with C kinase 1	Pick1		0.6578	0.774412	1	0.910809	0.880755	0.852777	0.750084	0.801825	0.569257	0.549471	0.498573	0.730684	0.587752	0.388767	0.576005	0.618519	0.505624	0.777904	0.569514	0.523417	0.607077	0.52911	0.37659	0.805671	0.607754	0.530094	0.611312	0.681799	0.897904	0.756201	0.617432	0.493746	0.50866	0.527256	0.599381	0.746525	0.600305	0.446391	0.576552	0.446092	0.505166	0.469515		1.94976	0.378915
8030	peroxiredoxin 6	Prdx6		0.705694	0.633352	0.628566	0.642482	0.831011	0.501686	0.509024	0.545765	0.562487	0.636844	0.652564	0.642898	0.679748	0.553826	0.391468	0.539855	0.575751	0.748058	0.504969	0.887788	0.459413	0.455689	0.491893	0.522737	0.45082	0.459769	0.640599	0.852915	1	0.698725	0.790716	0.524942	0.67112	0.490163	0.613913	0.582959	0.900565	0.637105	0.762984	0.689984	0.804869	0.604373		2.13478	0.378534
8030	voltage-dependent anion channel 1	Vdac1		0.587649	0.634969	0.694784	0.658641	0.651107	0.601907	0.664036	0.603106	0.789696	0.746284	0.827379	1	0.813736	0.55126	0.72221	0.567709	0.569144	0.504174	0.66898	0.529002	0.596406	0.580051	0.369099	0.546753	0.686404	0.803543	0.814641	0.602023	0.849216	0.698769	0.7198	0.552378	0.502169	0.509959	0.59702	0.597757	0.579017	0.56422	0.744075	0.485542	0.47476	0.475825		3.10839	0.372312
8060	phosphodiesterase 12	Pde12		0.712428	0.625337	0.605413	0.576134	0.676028	0.359417	0.590585	0.56175	1	0.868908	0.54218	0.901982	0.776492	0.884186	0.716843	0.72325	0.967348	0.750256	0.507434	0.383226	0.622608	0.248238	0.509011	0.54357	0.369611	0.586931	0.440889	0.794016	0.453775	0.634613	0.500946	0.655717	0.685263	0.671657	0.718159	0.303661	0.61559	0.643022	0.894476	0.796351	0.802102	0.836438		1.39412	0.364492
8030	ATP synthase, H+ transporting, mitochondrial F1 complex, gamma polypeptide 1	Atp5c1		0.664606	0.720001	0.830634	0.750388	0.835692	0.654755	0.633078	0.631346	0.814317	0.70276	0.864363	0.899249	0.792418	0.506714	0.578144	0.649745	0.678324	0.556347	0.738545	0.647306	0.623238	0.512363	0.574345	0.526768	0.750702	0.878886	0.95973	0.614626	1	0.583458	0.537455	0.522314	0.495379	0.491582	0.536472	0.472313	0.470948	0.502379	0.487812	0.4915	0.49821	0.476499		3.14803	0.362056
5120	Na channel modifier 1	Scnm1		0.835772	0.719704	0.841593	0.871887	1	0.749094	0.658461	0.642633	0.707216	0.764146	0.857569	0.880408	0.705158	0.561111	0.776008	0.618163	0.765424	0.796372	0.896525	0.787693	0.770592	0.911512	0.763344	0.706378	0.701293	0.676201	0.671961	0.662765	0.792961	0.40425	0.368045	0.441871	0.42024	0.445445	0.412059	0.46395	0.368948	0.298708	0.29164	0.412001	0.445658	0.418563		2.07767	0.358943
2090	sorting nexin family 27	Snx27		0.570614	0.454167	0.577183	0.64022	0.681773	0.737197	0.549987	0.546262	0.729689	0.608386	0.456326	0.577696	0.58749	0.367077	0.650456	0.543688	0.649107	0.551951	0.540204	0.386254	0.500374	0.565031	0.173325	0.600578	0.545189	0.580148	0.505843	0.592249	0.707831	0.840398	0.800242	0.927981	0.998559	0.945887	1	0.702319	0.971547	0.682377	0.715454	0.887149	0.820993	0.985109		1.9991	0.354773
5120	Na type II; beta	Scn2b		0.699754	0.732603	0.665122	0.685408	0.434127	0.791734	0.74259	0.64194	0.947051	0.81063	0.868497	0.542406	0.840665	0.782499	0.7659	0.887305	0.760677	0.675616	0.769941	0.557694	0.631674	0.430095	0.44471	0.475644	0.889733	1	0.883226	0.706548	0.9445	0.336711	0.364813	0.397773	0.499992	0.619797	0.468929	0.486971	0.320799	0.416513	0.410992	0.599709	0.740515	0.812181		1.87533	0.354049
2050	G protein, gamma 3	Gng3		0.615565	0.664647	0.576863	0.647213	0.505901	0.65794	0.64918	0.684647	0.697165	0.860009	0.881459	0.600202	0.818259	0.736066	0.907937	0.576904	0.787267	0.697679	0.778069	0.843903	0.790462	0.873605	0.856419	0.795005	0.942052	0.865365	0.743398	1	0.616123	0.452537	0.444983	0.489428	0.510586	0.481278	0.516728	0.459111	0.457939	0.47413	0.418336	0.383171	0.355968	0.391441		3.04179	0.353538
1080	transmembrane protein adipocyte associated 1	Tpra1		0.717495	0.725823	0.622618	0.625233	0.625928	0.855514	0.682308	0.6502	0.74783	0.490663	0.622848	0.629183	0.519018	0.541296	0.331015	0.682908	0.586386	1	0.748913	0.744126	0.600942	0.744765	0.676286	0.687697	0.863739	0.803544	0.927599	0.904078	0.722904	0.593124	0.495684	0.546312	0.557283	0.619048	0.663859	0.683979	0.448695	0.423589	0.640227	0.560587	0.67485	0.520092		1.81631	0.353459
8030	syntaxin binding protein 1	Stxbp1		0.580571	0.680361	0.623614	0.575087	0.485236	0.65562	0.883335	0.825157	0.682264	0.593511	0.414171	0.473431	0.531788	0.693936	0.72985	0.562137	0.520705	0.539665	0.628781	0.470531	0.68121	0.602534	0.637612	0.550368	0.601151	0.509685	0.494536	0.615039	0.570666	0.747341	1	0.89512	0.637677	0.656427	0.730965	0.774493	0.912555	0.81064	0.940152	0.70101	0.662654	0.639122		2.77977	0.353153
8030	ATPase, Na+/K+ transporting, beta 1 polypeptide	Atp1b1		0.539161	0.649914	0.632983	0.587847	0.525295	0.550886	0.622373	0.673104	0.949871	0.840643	1	0.867648	0.758566	0.679906	0.780087	0.579476	0.526326	0.446952	0.662173	0.557228	0.565975	0.177576	0.282193	0.356537	0.974495	0.784627	0.973411	0.641736	0.736307	0.687711	0.76697	0.681373	0.613938	0.597618	0.618161	0.812305	0.634923	0.703405	0.768635	0.695009	0.688852	0.62639		3.69665	0.345888
2050	G protein, beta 2	Gnb2		0.608839	0.622746	0.615941	0.611846	0.551222	0.648368	0.601724	0.58035	0.458708	0.599964	0.53428	0.545376	0.58995	0.78445	0.679997	0.686255	0.642517	0.793342	0.624048	0.693155	0.661621	0.690089	0.712122	0.638381	0.510455	0.514023	0.43798	0.634784	0.437827	0.735234	0.680205	0.700678	0.721569	0.795272	0.740868	0.707633	0.747263	0.695574	0.840009	0.922242	1	0.896017		2.22256	0.344075
1040	GABA B receptor subunit 1	Gabbr1		0.552375	0.533191	0.617432	0.629067	0.538018	0.555869	0.627102	0.591684	0.81633	0.734798	0.650326	0.617412	0.731319	0.51845	0.611329	0.567401	0.610238	0.617907	0.583656	0.577788	0.610142	0.689193	0.585576	0.739061	0.664112	0.807601	0.811356	0.724131	0.623487	0.467577	0.600242	0.708011	0.686647	0.730994	0.651827	0.615329	0.60774	0.749307	0.686437	0.973594	1	0.917692		2.60784	0.343128
8030	sideroflexin 3	Sfxn3		0.786802	0.810435	0.813792	0.756298	0.433509	0.667587	0.713521	0.700663	0.606694	0.612144	0.450043	0.414753	0.60202	0.531805	0.542402	0.454654	0.584002	0.49436	0.495357	0.472077	0.55608	0.397071	0.731975	0.64908	0.67312	0.494939	0.658832	0.526015	0.573383	0.615859	0.888572	0.893931	0.827116	1	0.846722	0.80369	0.777518	0.831285	0.77391	0.886509	0.78664	0.89931		2.1699	0.340623
8030	peroxiredoxin 2	Prdx2		0.737596	0.72679	0.785365	0.787064	0.846887	0.796647	0.708126	0.774479	0.846002	0.847727	0.960433	1	0.911486	0.604839	0.856344	0.681155	0.785898	0.598278	0.762716	0.660292	0.768215	0.751288	0.693891	0.660192	0.717213	0.877469	0.82662	0.677063	0.807298	0.52587	0.492563	0.433959	0.420999	0.413746	0.473381	0.619498	0.413386	0.381482	0.407621	0.346364	0.374498	0.344853		3.01438	0.338888
8080	cAMP responsive element binding protein 3	Creb3		0.684684	0.678197	0.680164	0.780398	0.62822	0.722096	0.649281	0.617958	0.751401	0.8275	0.734695	1	0.834614	0.709971	0.802362	0.560165	0.545	0.719775	0.712752	0.777884	0.908632	0.529049	0.78709	0.701475	0.866211	0.895248	0.833122	0.867668	0.770348	0.498908	0.494718	0.524766	0.521807	0.509073	0.515566	0.52369	0.534516	0.496416	0.45631	0.518624	0.581545	0.529975		2.30879	0.334588
2050	G protein, alpha inhibiting 3	Gnai3		0.788	0.710289	0.682747	0.823014	0.75391	0.917864	1	0.657837	0.468664	0.564987	0.3719	0.589422	0.69149	0.635195	0.820815	0.637744	0.634143	0.679771	0.420564	0.327869	0.521714	0.756704	0.363355	0.807845	0.564751	0.603581	0.769702	0.578567	0.707133	0.607981	0.854967	0.733432	0.648869	0.96523	0.834267	0.478079	0.777802	0.780089	0.815704	0.735596	0.575489	0.666218		1.67676	0.333578
2050	G protein, alpha 11	Gna11		0.724393	0.662041	0.688521	0.706671	0.751797	0.874283	0.687195	0.777011	0.602736	0.604375	0.463563	0.677213	0.54281	0.596944	0.734668	0.390913	0.62286	0.561516	0.489689	0.508251	0.590305	0.652936	0.501727	0.52169	0.509306	0.504654	0.611772	0.572131	0.531625	0.793722	0.758918	0.806814	0.888731	0.921408	0.821407	1	0.994604	0.730734	0.799489	0.809126	0.734381	0.904648		2.18016	0.326157
8030	reticulon 1	Rtn1		0.457154	0.504639	0.741555	0.675789	0.693925	1	0.85531	0.765028	0.582431	0.706789	0.504885	0.51056	0.644065	0.699569	0.726324	0.657568	0.589344	0.697253	0.691021	0.685192	0.8004	0.875451	0.833165	0.734658	0.752402	0.596251	0.52833	0.905011	0.448969	0.770081	0.72412	0.689274	0.646102	0.505829	0.628747	0.658274	0.828864	0.644996	0.698166	0.717684	0.755888	0.559109		3.72183	0.32463
5210	chloride 6; CLCN6	Clcn6		0.60475	0.561532	0.826945	0.627927	0.882498	0.401952	0.659648	0.733023	0.675949	0.631848	0.806637	0.602441	0.79883	0.540594	0.862268	0.859734	0.447564	0.582534	0.901577	0.804455	0.711578	1	0.488438	0.436622	0.785091	0.784369	0.517052	0.760527	0.684364	0.613001	0.944132	0.542568	0.626375	0.739292	0.723121	0.576299	0.616927	0.710765	0.681809	0.681553	0.709661	0.687906		1.46826	0.321118
2060	RAB8A, RAS oncogene family	Rab8a		0.756613	0.801763	0.788362	0.73298	0.820309	1	0.707981	0.871055	0.587844	0.663115	0.577493	0.761825	0.671145	0.901777	0.897932	0.603673	0.621639	0.76026	0.913652	0.598072	0.808109	0.786024	0.676289	0.923722	0.782378	0.622138	0.708857	0.806518	0.584177	0.605895	0.487855	0.625465	0.57126	0.494699	0.617518	0.555356	0.663676	0.570928	0.498655	0.485848	0.470524	0.503982		2.03988	0.31982
5530	glycine beta	Glrb		0.313407	0.325663	0.303896	0.319637	0.41588	0.40309	0.575918	0.521894	0.796943	0.728952	0.751187	0.595926	0.719666	0.569343	0.744568	0.812774	0.932135	0.904026	0.971877	0.951366	1	0.86393	0.994053	0.683687	0.741932	0.925001	0.853244	0.834903	0.835845	0.574995	0.830746	0.670822	0.659871	0.569689	0.545528	0.654561	0.674106	0.622294	0.914901	0.633779	0.582487	0.63928		2.73309	0.317956
8030	a disintegrin and metallopeptidase domain 22	Adam22		0.581971	0.527475	0.58185	0.531336	0.627115	0.735846	0.644606	0.754421	0.764851	0.581025	0.99663	0.443065	0.636587	0.649545	0.529459	0.731481	0.665955	0.692437	0.545743	0.603685	0.51441	0.474672	0.52518	0.849573	0.479981	0.438748	0.456065	0.50012	0.615394	0.704738	0.763948	0.961182	0.976236	0.943617	0.85369	0.799106	0.801149	0.893333	0.949921	1	0.987683	0.903825		2.33414	0.311764
1090	GPCR 137	Gpr137		0.551446	0.594342	0.541627	0.586075	0.578855	0.485395	0.734776	0.837375	1	0.769404	0.686365	0.495136	0.617431	0.494899	0.507119	0.673571	0.638248	0.722031	0.745755	0.725122	0.521391	0.660296	0.372982	0.570038	0.623269	0.917533	0.741951	0.641773	0.835594	0.83413	0.77421	0.900575	0.823681	0.750394	0.957549	0.726891	0.954608	0.761303	0.91098	0.60574	0.609499	0.755908		1.60492	0.311335
8030	solute carrier family 25 (mitochondrial carrier, phosphate carrier), member 3	Slc25a3		0.680299	0.722243	0.824515	0.808192	0.777342	0.7174	0.747166	0.703142	0.860916	0.712569	0.861657	0.91402	0.858945	0.621035	0.635627	0.74294	0.672537	0.599778	0.756929	0.713144	0.699277	0.583025	0.694896	0.584283	0.808573	0.942555	1	0.694292	0.942299	0.639673	0.631772	0.530361	0.533354	0.527096	0.554387	0.52006	0.49036	0.852775	0.64283	0.572721	0.631488	0.550598		3.28379	0.303486
1090	GPCR 162	Gpr162		0.680477	0.594025	0.698045	0.66039	0.729818	0.448475	0.672737	0.612411	0.924385	0.736036	0.656527	0.480628	0.543668	0.726642	0.525249	0.497823	0.590365	0.745384	0.746897	0.737184	0.706376	0.758785	0.641213	0.837662	0.929445	0.711848	0.756028	0.899439	0.972033	0.669425	0.77169	0.844184	0.684013	0.763276	0.736229	1	0.638935	0.753294	0.740494	0.691613	0.658659	0.628107		1.4997	0.297563
8030	aconitase 2, mitochondrial	Aco2		0.708809	0.773894	0.851588	0.768773	0.770725	0.475211	0.692126	0.768228	0.90067	0.572843	0.701257	0.818672	0.728976	0.489986	0.533794	0.611895	0.738691	0.582935	0.594891	0.509775	0.535744	0.447172	0.548951	0.552611	0.585636	0.723083	0.747875	0.555167	0.85012	0.919706	1	0.869115	0.80385	0.814339	0.929389	0.957223	0.937734	0.936239	0.817236	0.648992	0.656933	0.646784		2.54846	0.290789
2090	ecotropic viral integration site 5 like	Evi5l		0.900195	0.792075	0.843178	0.789562	0.340208	0.826234	0.663735	0.822817	0.802269	0.886051	0.818593	0.508751	0.452193	0.497884	0.759146	0.926893	0.213441	0.409426	0.417521	0.742702	0.920567	1	0.448475	0.672012	0.655763	0.713782	0.575809	0.743606	0.798174	0.747164	0.748304	0.868899	0.613005	0.716649	0.928183	0.910509	0.850249	0.770756	0.687496	0.715404	0.733287	0.868005		1.58429	0.290269
8060	calmodulin 1	Calm1		0.892421	0.872214	0.645158	0.692568	0.627599	0.749715	0.753529	0.920381	0.788543	0.593501	0.514429	0.567493	0.629582	0.533701	0.500187	0.484471	0.6435	0.622994	0.61704	0.70099	0.61172	0.58449	0.586151	0.538696	0.702847	0.545157	0.53713	0.679218	0.627201	0.896545	0.815533	1	0.918017	0.864057	0.925591	0.999062	0.912974	0.939799	0.784982	0.796215	0.820052	0.848273		3.76332	0.285763
8030	glutamate dehydrogenase 1	Glud1		0.845346	0.602144	0.754238	0.855785	0.646157	0.822028	0.740538	0.672578	0.732732	0.711527	0.641657	0.51821	0.731529	0.720762	0.581835	0.457798	0.563468	0.745531	0.895325	0.816695	0.84255	0.77308	0.597863	1	0.913708	0.797473	0.768132	0.867041	0.823224	0.416289	0.745015	0.682685	0.751075	0.771435	0.671111	0.566015	0.72155	0.567259	0.967599	0.722489	0.530499	0.808779		1.99572	0.283884
8030	vesicle-associated membrane protein 2	Vamp2		0.746011	0.722779	0.758743	0.75112	0.68087	0.792555	0.82545	0.75344	0.642639	0.756538	0.701219	0.654997	0.609265	0.756695	0.810825	0.583472	0.614548	0.536424	0.626	0.566167	0.712864	0.752256	0.736766	0.736894	0.673777	0.634186	0.608845	0.548202	0.661223	0.837406	0.981958	0.822124	0.710971	0.741972	0.806084	0.863461	0.836759	1	0.883048	0.784427	0.731222	0.734199		3.14862	0.275893
8030	solute carrier family 25 (mitochondrial carrier, adenine nucleotide translocator), member 4	Slc25a4		0.786033	0.779869	0.84551	0.807582	0.822297	0.766053	0.752804	0.72503	0.894142	0.774408	0.871256	1	0.862298	0.720532	0.774764	0.724283	0.757131	0.640774	0.807051	0.703764	0.775277	0.660859	0.70933	0.671881	0.835508	0.991898	0.930442	0.799107	0.9117	0.61035	0.586909	0.639941	0.617239	0.593971	0.579407	0.536058	0.554513	0.612117	0.588964	0.652685	0.647808	0.588447		3.4159	0.270488
8030	Rac family small GTPase 1	Rac1		0.643002	0.596222	0.63249	0.690029	0.557681	0.706982	0.667667	0.720749	0.564826	0.586246	0.530794	0.598932	0.571334	0.763713	0.652252	0.698845	0.660186	0.751312	0.654283	0.674026	0.684033	0.82166	0.869867	0.702038	0.581919	0.579289	0.560595	0.745794	0.456103	0.802948	0.91374	0.976202	0.989078	0.970331	0.895241	0.900954	1	0.92816	0.876385	0.965916	0.935388	0.960031		2.78983	0.267384
5210	chloride 3; CLCN3	Clcn3		0.751527	0.839221	0.871853	0.636663	0.59247	0.570623	0.704631	0.694913	0.79171	0.716751	0.637077	0.980463	1	0.606642	0.660522	0.812895	0.864445	0.922965	0.862579	0.66	0.698511	0.386305	0.556164	0.6568	0.867534	0.580024	0.864836	0.79477	0.745261	0.6065	0.688179	0.75013	0.70777	0.907162	0.750548	0.730792	0.775022	0.861885	0.781328	0.711005	0.641845	0.864554		2.3285	0.265735
8030	peroxiredoxin 5	Prdx5		0.794343	0.791337	0.835015	0.852036	0.832762	0.737288	0.769829	0.780865	0.763901	0.704672	0.799284	0.626609	0.738751	0.74735	0.636689	0.869631	0.740927	0.690107	0.906278	0.729686	0.862847	0.766098	0.841832	0.824672	0.919615	1	0.954281	0.78584	0.95799	0.604109	0.584771	0.729681	0.698151	0.611436	0.618176	0.542069	0.592666	0.605723	0.48372	0.652928	0.550098	0.627936		2.73745	0.264342
8030	voltage-dependent anion channel 2	Vdac2		0.775154	0.831206	0.892015	0.908074	0.918911	0.778629	0.782064	0.727971	0.895802	0.794878	0.855052	0.917132	0.996442	0.656345	0.657222	0.883118	0.867257	0.829431	0.974679	0.824706	0.789305	0.827975	0.698883	0.670467	0.862034	0.919402	1	0.702623	0.980705	0.724122	0.64522	0.552036	0.510673	0.557606	0.606125	0.546191	0.484631	0.463275	0.495475	0.512066	0.523001	0.474836		2.85813	0.260665
8030	glyceraldehyde-3-phosphate dehydrogenase	Gapdh		0.799163	0.807728	0.801129	0.764975	0.805981	0.655666	0.721613	0.718914	0.821011	0.811015	0.833891	0.911979	0.812766	0.78681	0.776145	0.753305	0.750978	0.692663	0.850064	0.783534	0.743685	0.561498	0.612442	0.621373	0.869967	0.909132	1	0.71053	0.931804	0.689869	0.781587	0.726744	0.683183	0.624772	0.679993	0.594284	0.741039	0.731673	0.827776	0.629196	0.595562	0.606288		3.39579	0.255324
8030	ATPase, H+ transporting, lysosomal V0 subunit D1	Atp6v0d1		0.793872	0.808684	0.802114	0.801133	0.676292	0.843491	0.795713	0.751261	0.718498	0.837152	0.823342	0.943886	0.846305	0.803629	1	0.607588	0.646149	0.629838	0.697549	0.616072	0.741208	0.695435	0.649394	0.712198	0.725752	0.691246	0.694103	0.781297	0.678271	0.823835	0.856302	0.745356	0.685721	0.675312	0.691251	0.754703	0.776906	0.862125	0.824063	0.789152	0.750392	0.717559		2.61931	0.249655
2050	G protein, beta 1	Gnb1		0.822537	0.815297	0.943827	0.858346	0.803202	0.784477	0.964325	0.962415	0.682269	0.747134	0.622904	1	0.784301	0.690969	0.773896	0.771454	0.723306	0.754632	0.628593	0.620054	0.766995	0.717591	0.423768	0.886352	0.658321	0.565535	0.708764	0.559578	0.733419	0.604248	0.863515	0.751013	0.757141	0.84006	0.797756	0.710294	0.795301	0.799835	0.764742	0.738787	0.808406	0.793347		2.23879	0.248812
7090	ubiquitin-like 5	Ubl5		0.773791	0.832349	0.713587	0.759044	0.755467	0.810017	0.839837	0.785602	0.730885	0.836476	1	0.683762	0.751411	0.732429	0.917984	0.821789	0.884084	0.770184	0.866138	0.821392	0.951916	0.948941	0.895135	0.799291	0.838389	0.930857	0.739293	0.86801	0.629174	0.775731	0.597159	0.597974	0.643057	0.661791	0.62335	0.602241	0.532643	0.739377	0.513662	0.6493	0.683436	0.575974		2.58099	0.246758
8030	protein phosphatase 2 (formerly 2A), catalytic subunit, alpha isoform	Ppp2ca		0.940408	0.950961	0.883252	0.920526	0.842163	0.847093	0.872754	0.859527	0.936127	0.919182	0.7935	0.874655	0.915352	0.823988	0.936493	0.629016	0.684754	0.765987	0.718073	0.747845	0.832417	0.612515	0.680653	0.703657	0.782329	0.815463	0.847589	0.784292	0.877262	0.71035	0.842524	0.747581	0.73184	0.715322	0.7393	0.79045	0.76363	0.969991	1	0.880815	0.977051	0.866992		3.01902	0.182105

## Sheet: Figs_3-9_258_modulators_>10
595		Number of Cells		140	100	300	149	23	28	53	48	63	78	18	25	61	17	43	51	22	93	47	37	112	33	18	19	33	58	60	51	27	17	37	194	128	122	81	25	51	68	21	97	145	512
																																															log ( rowmax )	delta
		Class		GABAergic																													Glutamatergic
		Subclass		Lamp5								Sncg							Vip									Sst				PV	CA1
		Supertype ID		4					5			10			9		11		15			17			18			23	30			33	82		83								84
		Type ID		5	6	7	8	9	10	11	12	26	29	30	33	34	37	39	49	50	51	54	55	56	59	60	61	78	102	103	104	122	335	336	337	338	339	340	341	342	344	345	346	347	348
1009	Neuropeptide-Selective GPCR	Gene																																													I	I
1010	vasoactive intestinal peptide receptor 2	Vipr2		0.0272191	0	0.000729241	0.00228157	0.00389676	0	0	0	0	0	0	0	0	0	0	0.026567	0.106531	0.114338	0	0.0404648	0	0	0	0.0881439	0	0	0	0	1	0	0	0.000464875	0	0	0.00454418	0.00370999	0	0	0	0	0	0		1.34267	0.989783
1010	galanin receptor 1	Galr1		0	0	0	0.000549877	0	0	0	0	0	0.209412	0	0	0	0	0.0437681	0	0	0.0694428	0	0	0.0862219	0	0	0	0	0.0558966	0	1	0	0	0	0	0	0	0.000802777	0	0.0187048	0.0020807	0	0	0	0.00310336		1.43153	0.988049
1010	endothelin receptor type A	Ednra		0.000732983	0.00101813	0	0.0102913	0.0042322	0	0	0	0.00665934	0	0	0	0	0.0051071	0	0	0	0	0	0	0	0.00314067	0.00572795	0	0.0860963	0.0137892	0.00997113	0	0	0	0.0332977	1	0.0579634	0.00219046	0.259099	0	0	0.0891208	0	0.00558978	0.000971903	0.000414908		1.19692	0.985478
1010	thyrotropin releasing hormone receptor	Trhr		0.00024023	0.00026716	0.000513165	0.000532229	0	0.000584472	0.0499207	0.350776	0.000755617	0.00487268	0	0.00138449	0.000478919	0.197405	0.0209223	0.00124819	0.000554687	0.00214135	0.000737145	0	0.00015902	0.00109646	0.00066756	0	0.00125449	0.00588791	0.01604	0.000926321	0.000594827	1	0.0458718	0.000395798	0.000446832	0.000595672	0	0	0	0.00037072	0	0.000151913	0.000200138	0.000365049		1.99501	0.982723
1010	neuropeptides B/W receptor 1	Npbwr1		0.0405563	0.00380798	0.0166474	0.00976251	0	0	0	0	0	0	0	0	0	0	0	0	0	0	0	0	0	0	0	0	0.0353498	0.00632373	0	0.0370724	0	0	0.0140459	0.197974	0.0627861	0.0908731	0.0614888	0.0987382	0.00187873	1	0.101494	0.36113	0.160511	0.0136246		1.28276	0.96795
1010	parathyroid hormone 2 receptor	Pth2r		0.0034682	0.00133826	0	0.000477581	0	0	0.00319693	0.0273982	0.148011	0.144568	0	0	0.0332748	0	0.0653993	0.18913	0.0741368	0.203578	0.0951033	0.0385034	1	0.00229874	0.0554713	0.561037	0	0	0	0	0.00153	0	0.00722986	0	0.00320866	0.00550091	0	0	0	0.0221065	0	0.0111767	0.000500769	0.000996866		1.65592	0.95857
1010	arginine vasopressin receptor 1A	Avpr1a		0	0.0149917	0.0670778	0.0352806	1	0	0	0.131761	0	0	0	0	0	0.542628	0.318824	0	0	0	0	0	0.00312935	0	0	0	0	0	0.00288926	0	0.631285	0	0	0	0	0	0	0	0	0	0	0	0	0		1.03288	0.957369
1010	relaxin family peptide receptor 3	Rxfp3		0.120601	0.0018588	0.0316896	0.512663	1	0	0.00134617	0	0.00333615	0.0149697	0.000986022	0	0.000969426	0	0.000445436	0.000130288	0	0.0169175	0.0106778	0.00344907	0.00846525	0.00663487	0.00271009	0.000263793	0.107517	0.181405	0.230557	0.0784283	0.399836	0	0	0	0	0	0	0	0.025863	0	0	0	0	0		2.40826	0.957031
1010	tachykinin receptor 3	Tacr3		0.000658571	0.00126566	0.00399603	0.00108437	0	0	0.00101516	0.0220736	0.00146914	0.00359846	0	0.0019311	0	0	0.00090746	0.000616894	0.00129949	0.000813819	0.00106216	0.000515059	0.000317896	0.00111241	0.00249555	0.000844263	0.00105369	0.000274246	0.000708054	0.000795584	0.00146088	1	0.99658	0.01253	0.0133376	0.345946	0.106639	0.212237	0.00288601	0.0637469	0.12793	0	0.0003539	0.00962779		1.96549	0.952605
1010	neuromedin B receptor	Nmbr		0.100613	0.5228	1	0.429492	0.00191058	0.0902113	0.100499	0.258727	0.00188658	0.00303491	0	0.00349916	0.00073898	0	6.54908e-05	0.00125387	0	0.00379298	0.00578329	0.00731545	0.00115901	0.00927907	0	0.0175826	0.0209179	0.175938	0.188563	0.0169673	0.00400299	0	0.00415686	0.00272104	0.00157325	0.00118684	0.00249183	0	0.00540302	0.0494625	0.0118142	0.00513535	0.0008915	0.00121734		2.60593	0.949949
1010	angiotensin II receptor	Agtr2		1	0.0602868	0.00553968	0.285152	0.0856261	0.0666786	0.0656667	0.023028	0.395487	0.00391161	0	0.00368013	0.0752363	0.206982	0.000440582	0.000469892	0	0	0	0	0.0421093	0.188122	0	0	0.180797	0.0749495	0.0286645	0	0.237539	0.0671466	0.0356259	0.000526282	0	0.0062381	0.000355209	0	0.00215271	0	0	0	0	0.00302989		1.77808	0.947672
1010	melanocortin 5 receptor	Mc5r		0.00301147	0	0.0162983	0.0119734	0	0	0.00095924	0	0.00518911	0.200601	0.00248132	0	0.142165	0	0	0.0171065	0.266533	0.213924	0.292427	1	0.0227878	0.875258	0.00366469	0	0	0	0.141046	0.0188974	0.00441206	0	0	0.00256885	0.0135041	0	0	0	0	0	0	0	0	0.000395324		1.51271	0.944995
1010	endothelin receptor type B	Ednrb		0	0.0317356	0.0030505	0	0	0.441866	0	0.0677142	0.00299345	0.170361	0	0.286699	0.0665758	0.0432897	0.263457	0	0	0.111174	0.0577578	0	0.146816	0	0	0	0	0	1	0.0987082	0.025442	0.272739	0.0692011	0	0	0.0248414	0.0745455	0	0	0.0977672	0.0175581	0	0.0230772	0		1.0649	0.941528
1010	opioid receptor delta 1	Oprd1		0.034812	0.0166314	0.0131013	0.00194609	0	0.00707052	0.00145138	0	0.631567	0.0942653	0.00629604	0	0.0208477	0	0.00161514	0.00421629	0	0.000990965	0	0.00450804	0.000868333	0	0	0	0.504855	0.229538	0.55536	0.0493228	1	0.00621624	0.171224	0.127353	0.0900769	0.0295609	0.00987237	0	0.0389146	0.039184	0.0719823	0.0230505	0.000607716	0.0292758		1.23084	0.931303
1010	relaxin/insulin-like family peptide receptor 1	Rxfp1		0.105673	0.0315347	0.000390595	0.0144535	0.000598325	0.124177	0.667193	0.000227045	0.00038512	0.102603	0.0337822	0	0.0106229	1	0.0633373	0.0107243	0	0.000136131	0.710719	0.25212	0.0764906	0.00690032	0.241875	0.374833	0.000650813	0.00107574	0.00539403	0	0.000409853	0.00568704	0.00925132	0.0566133	0.0295477	0.00433981	0.0075147	0	0.00937687	0.0332413	0.0434504	0.0183849	0.00626392	0.00201793		2.15678	0.925317
1010	tachykinin receptor 1	Tacr1		1	0.855774	0.352161	0.189519	0.00327889	0	0.000569143	0.00464567	0.0173607	0.102206	0	0.0668516	0.0478594	0.00210689	0.00377778	0.00166861	0.00937635	0.0385404	0.023083	0.920777	0.00283322	0.00664864	0.0073242	0.0144339	0.00367791	0.00424077	0.0566974	0.0208054	0.12606	0.170172	0.00134855	0.00489844	0.0421776	0.055141	0.0609204	0	0.0706961	0.0018716	0	0.00427188	0.00272333	0.0113783		1.63483	0.91932
1010	neurotensin receptor 1	Ntsr1		0	0	0.00429806	0.0410067	0	0.504529	0.22586	0.0337357	0.020639	0.0386605	0.210946	0.0427703	0.0823597	0	0.0422895	0	0	0	0	0	0.0294081	0.0144601	0	0	0	0.0315966	0	0.213392	0	0	0.0738049	0.00858813	0.234306	0.476958	0.488834	1	0.347528	0.0333616	0.0241246	0	0	0.148345		1.33305	0.917761
1010	hypocretin (orexin) receptor 1	Hcrtr1		0	0	0	0	0	0	0	0	0	0.11599	0.342848	0	0.132677	0.0873036	0.81629	0	0.214902	0.057033	0.807652	0.150449	1	0.279695	0.123258	0.334789	0	0.233882	0.0191074	0	0	0	0	0	0.00573947	0	0	0	0.0246892	0	0	0	0	0.000300044		1.16304	0.908619
1010	pyroglutamylated RFamide peptide receptor	Qrfpr		0.0757186	0.00204348	0.00317565	0.0105968	0.000266216	0.000106156	0.0362949	0.00254603	0.101525	0.102292	0.0690401	0.000144076	0.122149	0	0.000629971	0.267578	0.542479	0.901749	0.618803	1	0.056505	0	0.0155801	0.0340494	0	0.485361	0.532235	0.0554559	0.000450043	0	0.000112096	0.00207228	0.00143901	0.00385368	0.00471001	0	0.00100866	0.000147792	0.00670516	0	0	0.00147528		2.6619	0.901017
1010	oxytocin receptor	Oxtr		0.0921042	0.00782177	0.0862016	0.480823	1	0.0808009	0.113584	0.0353603	0.023078	0	0	0	0	0	0	0.0748748	0	0	0	0	0.0476109	0	0.0875083	0.198356	0	0.227331	0.135696	0.255257	0.178284	0.188385	0.233403	0.094709	0.0983161	0.105051	0.282298	0.375414	0.398335	0.159912	0.0804414	0	0.00754545	0.00913248		1.90689	0.898594
1010	opioid receptor kappa 1	Oprk1		0.0680906	0	0	0.0224662	0	0	0	0	0.328664	0.0546491	0.213577	0.0146087	0.242606	0	0	0	0	0	0	0	0.0332269	0	0.122761	0	0.552009	1	0.537992	0	0	0.400011	0.653544	0.0735217	0.330649	0.00759963	0.147709	0	0.0563279	0.0382714	0.42448	0.0052234	0	0.000124408		1.40244	0.894436
1010	neurotensin receptor 2	Ntsr2		0.0403583	0.0337078	0.0371693	0.0526605	0	0.0359256	0.0364579	0.00919304	0.0116644	0.0212619	0.0206029	0.00818003	0.0820607	0.0324562	0.0378288	0.108547	0	0.169355	0.104973	0.357285	0.0966139	1	0.77772	0.565267	0.0462738	0.00818238	0.0257104	0.0123476	0.00469849	0.0478217	0.0512597	0.0344822	0.0841652	0.109133	0.0915321	0.172426	0.089752	0.0783852	0.0777838	0.129664	0.261639	0.423791		1.96251	0.892967
1010	urotensin 2 receptor	Uts2r		0.00106067	0	0	0	0	0	0	0	0	0.0131794	0	0	0	0.857544	0.0500515	0.735979	0	0.191492	0	0	0.875851	0.628359	0.956536	1	0.0321641	0	0	0	0	0	0.0103248	0	0	0	0	0.0885738	0	0	0	0	0	0		1.21012	0.89168
1010	cholecystokinin B receptor	Cckbr		0	0	0	0.00682503	0	0	0.0438303	0.00577446	0.430876	0.748814	0.0507257	0.24173	0	0	0.576944	0	0	0	0	0	0	0	0	0	0.00289388	0.00942068	0.574192	1	0	0.3295	0	0.327738	0.0739624	0.0330157	0.0901286	0.138429	0.478869	0.209282	0.182802	0.0145683	0	0.037979		1.19622	0.887602
1010	neuropeptide Y receptor Y2	Npy2r		0.00606514	0.00282984	0.000645772	0.0433789	0	0.000713544	7.79924e-05	0	6.92871e-05	0.00705537	0	0	0.0564393	0.993394	0.318719	0.0273628	0.186682	1	0.0122001	0.307187	0.012125	0.35682	0.0454973	0.0197197	0	0.0313789	0.0001063	0.582841	0	0.462935	0.209029	0.0267485	0.130776	0.132349	0.227897	0.294852	0.0993548	0.035963	0.00335823	0.0984286	0.0161065	0.179592		2.58657	0.879788
1010	somatostatin receptor 1	Sstr1		0.0230753	0.00811393	0.00734157	0.0280473	0.0332223	0.156151	0.102354	0.0515284	0.0307278	0.0896039	0.00246129	0	0.00461267	0.0332026	0.0653924	0	0	0.00545088	0.0501159	0.101033	0.216691	1	0.413081	0.384289	0.227111	0.06736	0.0474071	0.620791	0	0.863207	0.209379	0.014275	0.0250298	0.0933245	0.26942	0.630983	0.274908	0.111166	0.0592308	0.00256953	0.00620539	0.0119139		1.96714	0.869737
1010	gastrin releasing peptide receptor	Grpr		0.00846369	8.38234e-05	0.000115789	0.000301946	0.0244326	0	0	0	0.0243775	0.279009	0.0210718	0	0.116545	0.0659116	0.209898	0.97854	0.71906	0.751297	0.817745	1	0.529869	0.249183	0.232193	0.259628	0.095706	0.1728	0.3155	0.0594923	0.0283508	0	0	0.000138772	0	0	0	0	0	0	0	0	0	2.53551e-05		2.16899	0.854641
1010	hypocretin (orexin) receptor 2	Hcrtr2		0.836078	0.498059	0.484208	1	0.643227	0.555389	0.187599	0.395954	0.0287638	0.0594989	0.0228229	0.000378604	0.00713586	0.08605	0.0631623	0.311856	0	0.179725	0.588803	0.157444	0.203723	0.0403133	0	0.0117357	0.0891889	0.00681565	0.0106239	0.00115138	0.142875	0.0091855	0.00698848	0.0374407	0.109425	0.0625321	0.0331528	0.0160148	0.00388548	0.179109	0.0444342	0.025462	0.000675537	0.0351163		2.24231	0.849366
1010	somatostatin receptor 3	Sstr3		0	0	0.000203417	0	0	0	0	0	0	0.0424315	0	0	0	0.00473028	0	0	0	0	0	0	0	0	0	0.0509022	0.0359436	0.0416322	0.00392534	0.0179534	0	0.443759	0.409465	0.544559	0.330707	0.518759	0.653711	1	0.765565	0.812756	0.597258	0.395187	0.286533	0.285135		1.37844	0.847778
1010	opioid receptor mu 1	Oprm1		0.450549	0.268823	0.270209	0.422917	0.346631	0.209087	0.127376	0.255462	0.40713	0.252703	1	0.135702	0.179328	0.0883581	0.0396656	0.0612861	0.133633	0.247453	0.157175	0.2291	0.0924959	0.0338637	0.0706441	0.0139739	0.220592	0.42329	0.32742	0.0963339	0.706543	0.0387434	0.00280342	0.000276225	0.000687802	0	0.00127326	0.00172451	0.000347769	0.000231245	0	0.000577265	4.92724e-05	7.88257e-05		2.66014	0.845987
1010	parathyroid hormone 1 receptor	Pth1r		0.0134826	0.0225307	0.0469892	0.0388975	0.118261	0.0599827	0.0170519	0.0989244	0.119906	0.184949	0.0529583	0.00887693	0.211418	0.135486	0.0863171	0.44497	0.178134	0.377208	0.432624	0.624047	0.805269	1	0.4138	0.513528	0.365226	0.187567	0.212952	0.262235	0.237281	0.0702313	0.132429	0.00908168	0.00741994	0.0196692	0	0.0137302	0.00461326	0.0107641	0.122567	0.00338383	0.00286246	0.008644		1.45331	0.837164
1010	somatostatin receptor 2	Sstr2		0.0624454	0.00676154	0.0266608	0.0312853	0.0213006	0.905426	0.540076	0.318233	0.108284	0.349547	0.445414	1	0.41621	0.135671	0.118685	0.0749654	0.0227353	0.0615436	0.0464577	0.143397	0.148009	0.29341	0.69619	0.417004	0.00319195	0	0.00200754	0.000362834	0.360024	0.115444	0.165186	0.0266851	0.0112491	0.0316651	0.0154485	0.0253969	0.00883569	0.361991	0.123597	0.0141191	0.0069381	0.0462504		2.00292	0.836388
1010	neuropeptide FF receptor 1	Npffr1		0.0293865	0.00846048	0.00548634	0.0593651	0.0342935	0.0194918	0	0.00462396	0.318126	1	0.65079	0.2625	0.254544	0.262573	0.466287	0.126273	0.179578	0.471867	0.329249	0.628542	0.17253	0.000503896	0.0467093	0.0403324	0.513715	0.40514	0.730234	0.900826	0.00499166	0.00119674	0.0269139	0.000790652	0.00541501	0.00463566	0.00827512	0	0.00371887	0.000615423	0.0058024	0.00218494	0.0102288	0.00552544		1.94636	0.829226
1010	melanocortin 4 receptor	Mc4r		0	0	0.00019158	0.0357414	0.243727	0	0	0.0468388	0	0.0486924	0	0	0.00047858	0	0.0771858	0.00066315	0	0	0	0	0.0859833	0	0	0.289632	0.0443625	0.295965	0.0125914	0.81727	0.00107018	0.0789056	0.252631	0.510285	0.927397	0.642215	0.373613	1	0.274804	0.51411	0.406199	0.494945	0.06993	0.572712		1.74099	0.826387
1010	vasoactive intestinal peptide receptor 1	Vipr1		0.0720758	0.00956619	0.00899343	0.0156497	0.0389947	0	0.0110097	0.00477704	0.0204211	0.00813538	0.100673	0	0.486224	0	0.0203303	0.0626879	0.198178	0.184001	0	0.100255	0.00618503	0	0	0.0591648	0	0.00327306	0.00931092	0.0463193	0.0053217	0.188107	0.0386696	1	0.50126	0.889219	0.986978	0.435716	0.778384	0.454832	0.0702196	0.659835	0.91164	0.96907		1.04335	0.796208
1010	neuropeptide Y receptor Y1	Npy1r		0.117315	0.0304637	0.000541943	0.00271875	0	0.00645339	0.151443	0.0441182	0.109068	0.244438	0.113829	0.523214	0.618291	0.48067	0.420324	0.503192	0.392961	0.434706	0.346871	0.408267	0.718037	0.331876	0.93111	1	0.0220265	0.0133431	0.00294568	0.00187214	0	0.00948785	0.117695	0.182478	0.188248	0.243441	0.270664	0.356947	0.192706	0.288545	0.213838	0.107494	0.0359044	0.104615		2.31671	0.773606
1010	corticotropin releasing hormone receptor 1	Crhr1		0.000564769	0.000971664	0.00234652	0.0133976	0	0	0.0150626	0.126023	0.0293796	0.0334962	0.057949	0	0.0057236	0	0	0.304779	0	0.17387	0.389267	0.0746535	0.101349	1	0.120764	0.931707	0	0	0	0.157271	0	0	0.347142	0.821542	0.867779	0.906621	0.695207	0.429231	0.429556	0.397163	0.530192	0.569602	0.143098	0.857427		1.26534	0.767484
1010	somatostatin receptor 4	Sstr4		0.00830026	0.00868854	0.00190771	0	0	0.000997532	0.00997354	0.0684031	0.0254198	0.0578819	0.0558575	0.0130534	0.00117317	0.0370335	0.0998775	0.299193	0	0.0514588	0.24728	0.10357	0.170053	0.147506	0.0588648	0.322826	0.00645924	0.00226104	0.00407754	0	0.0464225	0.233185	0.292759	0.771628	0.997863	1	0.888194	0.411517	0.732675	0.491412	0.710654	0.794352	0.696356	0.918443		1.81599	0.761279
1010	KISS1 receptor	Kiss1r		0.531455	0.327546	0.237177	0.544859	0.68036	0.186858	0.41992	0.262601	0.13829	0.48167	0.842449	0.265331	0.219732	0.524123	0.526517	0.070198	0.0047306	0.209846	0.277999	0.435768	0.206449	0.299938	0.237168	0.44954	0.179957	1	0.276786	0.149783	0.424847	0.502526	0.338941	0.117367	0.0579798	0.19757	0.372923	0.341411	0.349398	0.0787673	0.0258186	0.0142068	0.0411791	0.0356841		1.06414	0.710106
1010	melanin concentrating hormone receptor 1	Mchr1		0.0976368	0.11893	0.266964	0.0815089	0.112765	0.294214	0.252947	0.430152	0.109542	0.0810177	0.155291	0.179616	0.36998	0.237567	0.301065	0.292003	0.0827629	0.19642	0.175467	0.133898	0.21817	0.00955216	0	0.0682066	0.110097	0.0235624	0.0270257	0.0595936	0	0.315885	0.239092	0.888254	0.611846	0.426877	0.555566	0.655897	0.84479	0.76241	0.645589	1	0.925471	0.739964		1.85217	0.704937
1010	neuropeptide Y receptor Y5	Npy5r		0.195276	0.0653123	0.00665733	0.0181698	0.0435785	0.0396603	0.093492	0.047541	0.202717	0.3663	0.339623	0.782963	0.743391	0.352885	0.323749	0.684822	0.711382	0.838668	0.827027	0.582854	0.637888	0.677518	1	0.734149	0.0608903	0.035603	0.0409925	0.0361936	0	0.0175949	0.203302	0.268473	0.209153	0.219989	0.168553	0.183342	0.148918	0.190168	0.349845	0.288211	0.230878	0.217838		1.92683	0.702791
1010	ADCYAP receptor type I	Adcyap1r1		0.236212	0.271809	0.228764	0.231259	0.17696	0.363221	0.330742	0.294686	0.359101	0.479303	0.413579	0.356761	0.322	0.648134	0.361281	0.581316	0.363372	0.303835	0.344267	0.380768	0.425507	0.637395	1	0.678277	0.513166	0.323838	0.325934	0.281178	0.439669	0.143582	0.20696	0.0690973	0.146227	0.223553	0.143424	0.254574	0.237811	0.0393005	0.0626002	0.00835338	0.0112644	0.0672452		2.20533	0.700333
1010	opioid related nociceptin receptor 1	Oprl1		0.128247	0.255904	0.247416	0.297238	0.238648	0.380339	0.28153	0.311606	0.55318	0.386086	0.256929	0.0679068	0.288054	0.0285938	0.259271	0.0982638	0	0.16323	0.417105	0.452983	0.430544	0.446525	0.230972	0.192402	0.510999	0.547427	0.322734	0.940872	0.119513	0.733897	1	0.752164	0.652476	0.526039	0.778699	0.81973	0.856791	0.331385	0.685822	0.351375	0.306994	0.443369		1.87968	0.607481
1019	Monoamine-Selective	Gene																																													I	I
1020	adrenoceptor beta 2	Adrb2		0.00715338	0.0198632	0.0936085	0.123668	1	0	0	0	0	0	0	0	0	0	0	0	0	0	0	0	0	0	0	0	0	0	0	0	0	0	0	0.0144167	0.0193423	0	0	0.0588854	0	0	0.0447928	0.00729017	0	0		1.27091	0.990512
1020	5HT (serotonin) receptor 2B	Htr2b		0.00253961	0	0.018054	0.0347185	0	0.0124635	0.143774	0.199671	0	0.0360811	0.342882	0.0384549	0.0214458	0.0476818	0.212435	0.015912	0	0.0794493	0.0813236	0	0.0179107	1	0	0	0.121377	0.141686	0.0247782	0.0113368	0.193139	0	0.0937388	0.0114699	0.0291911	0.0550164	0.0131373	0	0.0199642	0.0479589	0.234289	0.032637	0.0569961	0.0187875		1.1372	0.941212
1020	dopamine receptor D1	Drd1		0.127756	0.0298998	0.181073	0.0318892	0.142651	0.0782378	0.0910049	0.205087	0.392878	0.132324	1	0.356759	0.0374758	0	0.0107283	0.112637	0	0	0.0456094	0.00325449	0.0751914	0	0	0	0.235915	0.0692451	0.0346342	0	0.310272	0	0	0	0	0.00685767	0	0.0354326	0	0.00267181	0	0.000879449	0	0.000897464		1.37251	0.932896
1020	5HT (serotonin) receptor 1F	Htr1f		0.163309	0.0959077	0.00698599	0.0104953	0.070552	0.00186971	0.00466994	0.304283	0.0876421	0.034901	1	0.00048744	0.00455376	0.00173631	0.00115963	0.00987393	0.00264983	0.00114641	0.000524558	0.000858261	0.00335677	0.00348039	0.00085751	0	0.0670127	0.081387	0.0878983	0.00575416	0.724733	0.00209465	0.0236344	0.0420412	0.0966451	0.162642	0.00450892	0.00110497	0.00230131	0.0387187	0.0473444	0.178983	0.300934	0.408432		2.09586	0.924696
1020	dopamine receptor D4	Drd4		0	0	0.0046758	0	0	0	0	0	0.000949893	0.0123015	0.0890507	0	0.23305	0.367936	0	0.67675	1	0.500325	0.696079	0.518096	0.153745	0	0	0.00410272	0	0	0	0	0.0274158	0	0	0	0	0	0	0	0.00960102	0	0.0126436	0	0	0.00150345		1.33245	0.919312
1020	dopamine receptor D2	Drd2		0.367492	0.318611	0.0425341	0.0279155	0.00608194	0.00325774	0.0107036	0.0109955	0.0960653	0.0990457	0.00548969	0.157254	0.00971739	1	0.264294	0.0188725	0.00642857	0.0168502	0.015974	0.0250774	0.0608341	0.0156669	0.00883134	0.0253413	0.863175	0.0214523	0.0578336	0.505915	0.0162638	0.170836	0.00509851	0.00598716	0.00517284	0.0100297	0.00980465	0.123871	0.0099988	0.00634835	0.00467951	0.00443318	0.00355639	0.00567373		1.29183	0.916013
1020	adrenoceptor alpha 1A	Adra1a		0.10817	0.350628	0.400175	0.0691679	0	0.476124	1	0.418929	0.113694	0.0646534	0.0824353	0.047335	0.0519942	0.0564383	0.0716522	0.0677726	0.000360917	0.072776	0.119992	0.175032	0.0369927	0.367429	0.203274	0.138358	0.100341	0.0523732	0.0487875	0.0336309	0.000796804	0.00518063	0.00156894	0.101808	0.02608	0.04588	0.0611737	0.0104597	0.0304206	0.067661	0.00062319	0.000283623	0	0.000220618		2.40838	0.900471
1020	5HT (serotonin) receptor 6	Htr6		0.0112169	0	0.000971344	0.00760917	0	0.0245278	0	0	0.0736905	0.0967434	0.204787	0.0326533	1	0.662367	0.132593	0.153042	0.302756	0.052271	0.116503	0.109333	0.239487	0	0.190222	0	0.0122898	0.00413174	0.0253454	0.0184529	0.054454	0.103952	0.156386	0.20723	0.127385	0.205589	0.255267	0.0981779	0.105394	0.152298	0.0846041	0.116422	0.0504053	0.135063		1.27359	0.894546
1020	histamine receptor H1	Hrh1		0.100803	0.0113702	0.362122	0.290756	0.0306716	1	0.98669	0.457863	0.0103847	0.334865	0.373981	0	0	0.496209	0.34227	0	0	0.0472708	0.0747294	0.0132231	0	0.13713	0	0	0.0116446	0.0635136	0.0168505	0.000860549	0	0	0.183192	0	0	0	0.0152103	0	0.00530587	0	0	0	0.000629529	0.000149004		1.59505	0.893471
1020	5HT (serotonin) receptor 7	Htr7		0.33295	0.153641	0.262435	0.587405	1	0.119927	0.0386602	0.0177863	0.0187321	0.188358	0.0487576	0.0524655	0.00798905	0.147138	0.339119	0.214045	0.0399482	0.0404343	0.16903	0.0288041	0.214658	0	0.0457774	0.126631	0.0702062	0.402066	0.12237	0.0275367	0.146697	0.261603	0.145168	0.00173149	0.000608891	0.0121046	0.00529353	0.021076	0.0065596	0.0300752	0.00968498	9.49844e-05	0.00202151	0.00291636		2.32769	0.891158
1020	adrenoceptor alpha 2A	Adra2a		0.0183782	0.00163961	0.000545449	0.00779153	0	0.0513189	0.260819	0.10398	0.0146091	0.0649596	0	0.00107373	0.11746	0.234194	0.10273	0	0.170328	0.122864	0.0307368	0.0574553	0.027926	0.512887	0.176135	0.0105164	0.0084656	0	0.0165037	0.11201	0.0101677	0.320526	0.521819	0.155374	0.0569418	0.0362155	0.188214	0.315711	1	0.180833	0.49653	0.0718441	0.0135409	0.0142327		1.64987	0.887627
1020	5HT (serotonin) receptor 2C	Htr2c		0.231466	0.0229731	0.00191539	0.099058	0.00759112	0.0388501	0.101966	0.00344054	0.163748	0.152518	0	0.00482722	0.642008	0.508016	0.159401	0.00745773	0.0212749	0.151562	0.00709703	0.0695961	0.118037	1	0.594303	0.115509	0.00042224	0.00988291	0.000538757	0.0398177	0.000205228	0.543151	0.0846345	0.174937	0.000984094	0.00166259	0.00214524	0.0399471	0.0464551	0.106863	0.180058	0.0470577	0.0915101	0.0263803		2.38007	0.887335
1020	adrenoceptor alpha 1B	Adra1b		0.0142666	0.00244466	0.00127465	0.0200813	0	0.22726	0.272659	0.176118	0.0515259	0.0911717	0.0712731	0.00818802	0.080698	0.993218	0.196169	1	0.258048	0.31459	0.704797	0.363369	0.49522	0.0579765	0.265711	0.686946	0.0476192	0.0168171	0.0210024	0.000150086	0.0107405	0	0.000236418	0.000132849	0.000160588	0	0.000630841	0	0.00702537	0	0.00326562	0.000190889	0.00159975	0.000119868		2.26748	0.866764
1020	dopamine receptor D5	Drd5		0	0.00346709	0.00224209	0.000659098	0	0	0	0	0.0328953	0	0	0	0	0.00617711	0	0	0	0.000366131	0	0	0	0	0.0130388	0	0.0275634	0	0	0.00579324	0.0138509	0	0.0676079	1	0.748469	0.779561	0.304457	0	0.0735026	0.604781	0.621495	0.836883	0.529433	0.861542		1.61574	0.86503
1020	5HT (serotonin) receptor 2A	Htr2a		0.295917	0.263792	0.122677	0.216956	0.582526	1	0.736081	0.808966	0.353324	0.131689	0	0.0599303	0.120632	0	0.00780911	0	0.00141351	0	0	0.0185084	0.00225574	0.000901326	0	0	0.167072	0.0408016	0.151069	0.212577	0.0843201	0.0653875	0.201485	0.0407354	0.110074	0.0955143	0.0201864	0	0.106806	0.103231	0.512387	0.123983	0.137222	0.110234		1.81549	0.853501
1020	histamine receptor H3	Hrh3		0.0661675	0.039309	0.0237671	0.020072	0.0103831	0.0998447	0.33258	0.208619	0.0522639	0.0969086	0.127365	0.0450272	0.0369801	0.0951804	0.12035	0.161261	0.0481897	0.0599485	0.255831	0.110328	0.200317	0.489421	0.38679	0.268809	0.10221	0.0662585	0.0620509	0.2881	0.186323	0.0941591	1	0.148084	0.187107	0.326268	0.273714	0.168795	0.289091	0.140571	0.967241	0.0308884	0.0539846	0.0587019		2.33431	0.834164
1020	adrenoceptor alpha 1D	Adra1d		0.000882875	0	0.0015064	0.00213195	0	0	0.00797769	0.00740116	0.00627033	0.0105585	0.0378295	0.00470004	0.00373947	0.00714181	0.0100454	0	0	0	0	0	0	0	0	0	0	0	0.00694873	0	0	0.723823	1	0.609199	0.576986	0.549235	0.476614	0.537397	0.497643	0.566219	0.626197	0.612242	0.567821	0.44646		1.1836	0.831781
1020	5HT (serotonin) receptor 5B	Htr5b		0	0	0.00930271	0	0	0.00819116	0.015604	0.0911136	0.00669841	0	0	0	0	0	0	0	0	0.000242529	0	0	0	0	0	0	0	0.028463	0.00619279	0	0	0.140569	0.487128	0.535576	0.907742	0.937151	0.58813	0.471026	1	0.565169	0.771041	0.849112	0.721992	0.865194		1.81887	0.804741
1020	5HT (serotonin) receptor 1A	Htr1a		0	0.00436093	0.000484433	0.00056002	0	0.000965588	0.0806419	0.00753671	0.760433	0.0523797	0.951044	0	0.106484	0	0.000533076	0	0	0.0142009	0.00290535	0.00825536	0.0391374	0.0249519	0.105015	0	0.0690101	0.0605476	0.0249796	0.163177	0	0.188979	0.637719	0.312146	0.820063	0.779147	1	0.889256	0.777461	0.151572	0.223248	0.17137	0.0387428	0.844081		1.85314	0.797283
1020	histamine receptor H2	Hrh2		0.211863	0.260886	0.0965997	0.123039	0.0682844	0.150157	0.114932	0.145294	0.564926	0.476621	0.445866	0.769424	0.681487	1	0.73296	0.272945	0.465904	0.333945	0.586028	0.382939	0.220581	0	0	0.0866069	0.240239	0.231587	0.247272	0.127447	0.0656889	0	0.0411771	0.0535708	0.0408197	0.064164	0.0790483	0.0721428	0.0884129	0.0698652	0.100095	0.0572268	0.0728174	0.0476802		1.6993	0.783158
1020	5HT (serotonin) receptor 4	Htr4		0.0892301	0.00132022	0.013337	0.160393	0.310363	0.04961	0.0138545	0.0171425	0.0709851	0.0363035	0.0659971	0.00120912	0.0140516	0.340861	0	0.324044	0.0829468	0.634698	0.174898	0.179905	0.073837	0	0.100891	0.0390378	0.220223	0.270757	0.263415	0.333078	0.195299	0.603824	0.740548	0.480392	0.564128	0.606796	0.403632	0.331263	0.116052	0.883905	0.168372	0.489945	1	0.445909		1.63022	0.758233
1020	adrenoceptor alpha 2C	Adra2c		0	0.00450587	0.000251718	0.00409941	0	0.0791838	0.0618853	0.0309647	0.007302	0.137864	0.0729731	0.0416494	0.0216475	0.287439	0.170061	0.041789	0.141124	0.0725851	0.162804	0.263847	0.168779	0.284713	0.306342	0.123023	0.158827	0.135883	0.0767384	0.257703	0.00305093	0.496464	0.683045	0.678605	0.757974	1	0.870176	0.5828	0.545552	0.692569	0.593142	0.343735	0.193077	0.412376		1.98499	0.756913
1020	5HT (serotonin) receptor 5A	Htr5a		0.220165	0.381641	0.432306	0.359076	0.122547	0.252686	0.277229	0.351015	0.54664	0.20639	0.278848	0.191306	0.575753	0.490841	0.347039	0.562075	0.748752	0.668084	0.17487	0.135671	0.649009	0.39515	1	0.146045	0.0268629	0.227974	0.0956597	0.610752	0.438789	0.40483	0.52859	0.425222	0.334808	0.391452	0.259982	0.241751	0.292347	0.207456	0.361622	0.156885	0.0839642	0.186705		1.26125	0.663688
1020	adrenoceptor beta 1	Adrb1		0.352211	0.181439	0.499392	0.49937	0.796737	0.340985	0.477826	0.447698	0.292656	0.36428	0.107177	0.299635	0.0772614	0.619879	0.549232	1	0.399151	0.434147	0.706665	0.475566	0.489464	0.157189	0.150657	0.486378	0.148619	0.0860367	0.115613	0.0448015	0.518678	0.332038	0.849771	0.406087	0.438919	0.47264	0.511342	0.320286	0.425409	0.792511	0.596278	0.515492	0.564023	0.460063		1.29949	0.590156
1029	Other Small-Molecule-Selective	Gene																																													I	I
1040	cholinergic receptor muscarinic 2	Chrm2		0.0184536	0.0127908	0.00521993	0.0265251	0.587819	0.00367356	0.000463911	0	0.166759	0.0451834	0	0.032775	0	0.00239695	0.0102411	0.00482848	0	0.0136702	0	0.00771646	0.00191208	0	0.00457377	0	0.0680998	0.347678	0.33648	0.00597148	1	0	0	0	0	0.000321067	0	0.00207687	0.0434124	0.00286917	0	0.00024751	7.84519e-05	0.000178402		2.19669	0.957258
1030	purinergic receptor P2Y1	P2ry1		0.00833572	0	0	0.00919901	0.0643367	0	0	0	0.12047	0.171051	0.414521	1	0.436942	0.129452	0.463024	0	0	0.0451694	0	0.138197	0.00272991	0.120828	0	0.0655232	0	0.165991	0.0512728	0.00445473	0.0275994	0.0717856	0	0	0	0	0	0	0	0.00264168	0	0	0	0		1.67846	0.938695
1040	glutamate metabotropic receptor 2	Grm2		0.00906986	0	0.00527836	0.0562442	0.0654323	0.0638127	0.0397558	0	0.0167762	0.0162198	0	0	0.00634853	0.0233299	0.00149114	0.176684	0.00305949	0.28586	0.160849	0.0707186	0.279006	0.137552	0.0415734	0.577409	0.0517581	0.00760643	0.0222539	0.0203336	0	0	0	1	0.269341	0.0835028	0.167696	0	0.0715315	0.852379	0.00895451	0.299867	0	0.0209097		1.48014	0.904571
1050	cannabinoid receptor 1	Cnr1		0.0274222	0.00555997	0.000222556	0.00490991	0.00176395	0.0773394	0.118825	0.0301998	0.526176	0.388449	0.265337	1	0.651302	0.379755	0.392672	0.103136	0.192177	0.106133	0.213022	0.296638	0.139812	0.0824635	0.0974463	0.093433	0.0243882	0.00270232	0.0091295	0.00135695	0.00307659	0.0345881	0.0313844	0.010864	0.0132547	0.0138994	0.0205679	0.012956	0.0184723	0.0269909	0.0266177	0.0092115	0.0085511	0.00660798		3.86161	0.891004
1040	glutamate metabotropic receptor 8	Grm8		0.0025923	0.0010451	0.005096	0.0165218	0.00342471	0.00419295	0.0210155	0.0419664	0.0112706	0.0222816	0.0219302	0.00317054	0.00212167	0.0515786	0.0599856	0.869548	0.000826075	0.679671	0.656006	0.184538	0.493579	0.479779	1	0.626294	0.0139947	0.0521605	0.00198865	0.46213	0.00236981	0.0375461	0.00420079	0.0337066	0.00501098	0.00170355	0.00402138	0.000334241	0.00271993	0.0771438	0.0175719	0.024357	0.00141526	0.0016844		2.63816	0.877988
1040	cholinergic receptor muscarinic 5	Chrm5		0.0216842	0.0215069	0.0129395	0.0341174	0.00180016	0.0424467	0.0164146	0.00182805	0.108023	0.0367487	0.0261712	0.0223637	0.0926483	0.0156768	0.00374423	0.0615283	0.00568414	0.0496122	0.0709797	0.0280919	0.147715	0.121444	0.0108937	0.327331	0.00219418	0.0132253	0.0339312	0.00815344	0.00936247	0.609218	0.652403	0.236636	0.431882	0.890844	1	0.670549	0.472928	0.246734	0.222343	0.0593152	0.139893	0.290154		1.61012	0.847045
1040	glutamate metabotropic receptor 1	Grm1		0.128623	0.00746911	0.0106369	0.106973	0.158179	0.000466254	0.00802663	0.000332506	0.293848	0.144046	0.00871849	0.000826815	0.0995699	0.185857	0.080266	0.34528	0.282892	0.237872	0.134602	0.189181	0.186518	0.325628	0.216205	0.38475	1	0.152742	0.335349	0.606569	0.124699	0.138199	0.199067	0.173155	0.20935	0.324022	0.264508	0.170794	0.204361	0.0839435	0.124524	0.0326371	0.0149676	0.215478		2.55083	0.831436
1040	glutamate metabotropic receptor 3	Grm3		0.0965115	0.112053	0.106189	0.0436058	0.164899	0.006017	0.0752317	0.139154	0.190043	0.0787566	0.144226	0.0836566	0.0968136	0	0.08614	0.0463846	0.0274226	0.14523	0.122052	0.0556806	0.146122	0.222074	0.0535851	0.202961	0.477569	0.0379682	0.134472	0.136568	0.0968045	0.259292	0.64462	0.63842	1	0.320877	0.306562	0.0512092	0.129964	0.702921	0.232534	0.401245	0.160281	0.194467		1.65686	0.82023
1040	glutamate metabotropic receptor 4	Grm4		0.302237	0.35855	0.116273	0.0994696	0	0.0561164	0.199596	0.237647	0.326891	0.353486	0.2667	0.229959	0.133535	1	0.262233	0.501379	0.272937	0.370761	0.285302	0.228569	0.427797	0.145873	0.181497	0.172517	0.301404	0.0897135	0.451618	0.464119	0.133364	0.0231727	0.316399	0.0661058	0.0406674	0.0508922	0.0133373	0	0.0809023	0.111646	0.25036	0.105783	0.274221	0.105537		1.33064	0.794913
1040	cholinergic receptor muscarinic 4	Chrm4		0.189064	0.0724135	0.165076	0.209225	0.499497	0.255013	0.0136795	0.142702	0.128519	0.032444	0.0633105	0	0.0338687	0.039619	0.032599	0.00234972	0	0.156133	0.362185	0.469852	0.0101927	0.115702	0	0	0.08198	0.142062	0.17295	0.1989	0.197657	0.24899	0.610548	0.587782	0.46124	0.425921	0.788726	0.448312	0.713874	1	0.563655	0.4741	0.535157	0.427586		1.19159	0.75432
1030	adenosine A1 receptor	Adora1		0.0183241	0.0391665	0.0175831	0.00541306	0	0.00810787	0.00239605	0.0100102	0.00699347	0.00109289	0	0.0169585	0.00480979	0.00308519	0.00354804	0.00743063	0	0.0136106	0.0082728	0.0145805	0.00413432	0.000390178	0	0.0191272	0.0385903	0.00458959	0.000738081	0.084172	0.286139	0.424609	0.804688	0.774885	0.772661	0.916681	0.848146	0.828699	0.888084	1	0.736828	0.954957	0.75488	0.924353		2.17911	0.750031
1040	cholinergic receptor muscarinic 1	Chrm1		0.159598	0.159558	0.20397	0.150208	0.216259	0.171889	0.233125	0.191474	0.124813	0.0975467	0.134402	0.163939	0.0801297	0.0289793	0.0392868	0.163791	0.1808	0.203558	0.104229	0.123656	0.0533079	0.0549142	0.0617434	0.087669	0.0140603	0.0678043	0.0789743	0.103453	0.208215	0.335203	0.575879	0.767738	0.734555	0.781018	0.609516	0.768433	0.678285	0.694784	0.716892	1	0.965552	0.947051		2.39163	0.701555
1040	glutamate metabotropic receptor 5	Grm5		0.324207	0.304274	0.269882	0.273636	1	0.28427	0.459179	0.380618	0.115807	0.159328	0.0943905	0.0287413	0.0740946	0.0807824	0.138927	0.255422	0.131007	0.178957	0.177957	0.149207	0.195343	0.145824	0.15753	0.240172	0.318728	0.602909	0.367594	0.340319	0.762258	0.314295	0.39394	0.397328	0.506955	0.575452	0.537612	0.490206	0.41716	0.43668	0.510216	0.384771	0.426683	0.435045		3.07824	0.686885
1040	glutamate metabotropic receptor 7	Grm7		0.0123902	0.00279826	0.0059825	0.0146219	0.000326438	0.0605995	0.0728089	0.0223101	0.036067	0.0612967	0.0077906	0.00145975	0.156931	0.14862	0.0530529	0.940057	0.712076	1	0.800448	0.826728	0.353058	0.105953	0.110184	0.852321	0.46785	0.252947	0.200882	0.351503	0.239513	0.509764	0.35888	0.568489	0.51314	0.597916	0.628165	0.640111	0.464968	0.472762	0.529156	0.324996	0.34744	0.442958		2.67814	0.676358
1040	cholinergic receptor muscarinic 3	Chrm3		0.123328	0.159989	0.0665076	0.0317388	0.00254094	0.100465	0.0392676	0.0557141	0.732306	0.251721	0.568954	0.634913	0.573476	0.312429	0.174081	0.851709	0.74448	0.666769	0.723296	0.390101	0.460168	0.160572	0.199938	0.719849	0.5497	0.0507796	0.267112	0.06203	0.0388054	0.209585	0.283834	0.105296	0.394832	0.78296	0.253881	0.411454	0.0254871	0.419629	0.150964	0.665132	0.809851	1		2.5127	0.653033
1040	GABA B receptor subunit 2	Gabbr2		0.825329	1	0.710473	0.446463	0.0389617	0.984525	0.972104	0.931931	0.158886	0.112197	0.0996711	0.119306	0.151845	0.191345	0.0739191	0.203355	0.17774	0.159911	0.0940526	0.109131	0.165719	0.257924	0.108673	0.235065	0.152704	0.110555	0.171894	0.20185	0.466328	0.672002	0.518305	0.531938	0.413082	0.365448	0.4715	0.632989	0.624509	0.395312	0.421257	0.419238	0.328857	0.377283		2.21451	0.643815
1040	GABA B receptor subunit 1	Gabbr1		0.552375	0.533191	0.617432	0.629067	0.538018	0.555869	0.627102	0.591684	0.81633	0.734798	0.650326	0.617412	0.731319	0.51845	0.611329	0.567401	0.610238	0.617907	0.583656	0.577788	0.610142	0.689193	0.585576	0.739061	0.664112	0.807601	0.811356	0.724131	0.623487	0.467577	0.600242	0.708011	0.686647	0.730994	0.651827	0.615329	0.60774	0.749307	0.686437	0.973594	1	0.917692		2.60784	0.343128
2049	G protein (ParaG)	Gene																																													I	I
2050	G protein, alpha 14	Gna14		0.0001816	0.000410916	0.000155213	0.000611798	0	0	0	0.000510499	0.00029901	0.00141772	0.00114143	0	0.00181008	0	0.00684072	0.00324602	0	0.000265956	0	0.0282205	0.0215556	0.121974	0.104415	0	1	0.0175605	0.56363	0.00494034	0	0	0.000684734	0.00232368	0.000995439	0.000753048	0.0015557	0	0.000880468	0.0073456	0	0.0106643	0.0028481	0.00109105		1.89037	0.977846
2050	G protein, gamma 11	Gng11		0	0.00942386	0.000431842	0	0	0.164278	0	0	0	0	0	0	0.0440013	0.319272	1	0	0	0	0	0.203139	0.0334958	0	0	0	0	0	0	0	0	0	0	0.0135724	0.0260613	0.00174307	0.00727874	0	0	0.00305602	0	0.0653326	0.0425373	0.023253		1.01313	0.976662
2050	G protein, alpha 15	Gna15		0.0236629	0.055165	0.146939	0.05376	0.216778	0.00374219	0.00389943	0	0.104197	0.0524083	0.633175	0	0.0281251	0.58515	0.0260063	0.417372	0	0.0825244	0.250252	0.00505549	1	0.0665667	0	0.536131	0	0.00326725	0.00447704	0.0632494	0	0	0.0790963	0.0255658	0.0584532	0.0572112	0.0639351	0	0.0136651	0.0697913	0.00484581	0.0293885	0.0374335	0.0973475		1.18865	0.904911
2050	G protein, gamma 4	Gng4		0.0229104	0.0151141	0.106407	0.091207	0.107065	0.229416	0.151384	0.107321	0.0816746	0.402379	0.745479	1	0.243506	0.454444	0.413764	0.269302	0.239257	0.174539	0.0790344	0.100477	0.190259	0.023271	0.104045	0.174233	0.100329	0.0882513	0.0425198	0.144004	0.025902	0.0706191	0.160718	0.0018492	0.0158437	0.0697501	0.0232309	0.0423575	0.0181088	0.062068	0.170299	0.0255446	0.0827174	0.0385844		2.65702	0.860752
2050	G protein, beta 4	Gnb4		0.283001	0.116412	0.31414	0.476237	0.567849	0.729647	0.320783	0.487065	0.064529	0.175177	0.0111986	0.185451	0.0633828	1	0.535544	0.0906735	0.037011	0.062893	0.0523917	0.0609332	0.0859919	0.161444	0.0274234	0.0936779	0.0916551	0.3073	0.1014	0.0422817	0.0120122	0.2374	0.169093	0.0734501	0.0547912	0.0434672	0.0119157	0.000762945	0.0264169	0.161585	0.285368	0.120467	0.113735	0.0384464		2.33095	0.831844
2050	G protein, alpha inhibiting 1	Gnai1		0.406469	0.400945	0.461864	0.526449	0.398847	0.185931	0.23714	0.294727	0.0156984	0.327449	0.0197423	0.0391637	0.0331439	0.724122	1	0.35879	0.159204	0.36482	0.532684	0.421923	0.635308	0.291352	0.245588	0.284628	0.203576	0.178165	0.138448	0.308615	0.201306	0.400502	0.469759	0.406253	0.368654	0.338299	0.430419	0.564944	0.57556	0.436336	0.48812	0.266047	0.244235	0.295714		2.95191	0.666319
2050	G protein, gamma 12	Gng12		0.115187	0.123146	0.197536	0.272143	0.162662	0.266039	0.430243	0.447752	0.0495435	0.361422	0.0442895	0.0572117	0.0662505	0.925106	0.46833	0.0825381	0.224529	0.243674	0.0691757	0.301233	0.268759	0.071287	0.178439	0.137553	0.0919544	0.0546353	0.101553	0.487639	0.100176	0.37527	1	0.747482	0.614838	0.499747	0.562775	0.563835	0.893883	0.631072	0.711824	0.754778	0.569949	0.647057		1.69339	0.659207
2050	G protein, gamma 7	Gng7		0.682239	0.729695	1	0.705484	0.652037	0.426026	0.443134	0.662238	0.126049	0.0921546	0.216358	0.151392	0.128915	0.41195	0.219051	0.322092	0.149799	0.272235	0.219443	0.0686677	0.244635	0.0401029	0.172194	0.352999	0.10564	0.160483	0.156655	0.124694	0.405347	0.254067	0.34212	0.363238	0.408745	0.400152	0.429604	0.557751	0.782762	0.699044	0.684166	0.62343	0.70428	0.472231		2.05165	0.630163
2050	G protein, gamma 2	Gng2		0.297715	0.313596	0.287144	0.279242	0.239636	0.262586	0.266506	0.278137	0.545704	0.77185	0.814657	1	0.721745	0.986589	0.960218	0.587757	0.363094	0.473187	0.450826	0.56253	0.474888	0.513163	0.423432	0.445709	0.384824	0.301823	0.325866	0.503678	0.183891	0.308809	0.334167	0.258953	0.243438	0.254455	0.333831	0.361775	0.277676	0.283243	0.292836	0.268697	0.292585	0.231791		2.8434	0.591165
2050	G protein, gamma 10	Gng10		0.41047	0.376819	0.361819	0.305712	0.327531	0.411073	0.321097	0.401895	0.284587	0.252036	0.230301	0.263187	0.215996	0.271213	0.224192	0.366343	0.349322	0.49192	0.239425	0.282397	0.266347	0.411881	0.396612	0.334331	0.232557	0.173086	0.171848	0.372937	0.187617	0.374303	0.437564	0.653776	0.787668	0.712785	0.594247	0.624619	0.644549	0.613194	0.564432	1	0.98372	0.972312		2.27723	0.58786
2050	G protein, alpha stimulating	Gnas		0.511441	0.469576	0.428682	0.468532	0.40093	0.428117	0.42607	0.484163	0.528103	0.619844	0.554473	0.515358	0.633485	0.661824	1	0.356532	0.505095	0.499491	0.500773	0.66655	0.563942	0.391216	0.515066	0.360376	0.407551	0.384377	0.405582	0.477355	0.475966	0.492951	0.359358	0.312249	0.258209	0.251817	0.259604	0.264704	0.284857	0.299432	0.3234	0.25759	0.256256	0.230927		3.76164	0.57337
2050	G protein, alpha q polypeptide	Gnaq		0.405184	0.355855	0.327953	0.363972	0.307451	0.410201	0.334029	0.367787	0.284825	0.304346	0.251977	0.197585	0.179513	0.228148	0.292077	0.374168	0.241173	0.362043	0.265871	0.330019	0.310579	0.413739	0.560389	0.308916	0.388036	0.329784	0.263055	0.300952	0.371424	0.562064	0.485215	0.638909	0.685379	0.67846	0.599096	0.534917	0.659824	0.767577	0.644519	0.976985	0.98243	1		2.33464	0.569599
2050	G protein, alpha 13	Gna13		0.392154	0.337818	0.346916	0.29118	0.459758	0.249894	0.534956	0.385882	0.176367	0.352745	0.441591	0.219522	0.386447	0.807802	0.219175	0.286016	0.32331	0.337348	0.343093	0.903746	0.514859	0.287537	0.0756084	1	0.361695	0.472528	0.242511	0.275683	0.488438	0.462785	0.416115	0.504412	0.688559	0.670338	0.779242	0.572124	0.673877	0.60331	0.524005	0.5152	0.424853	0.521174		1.39798	0.564132
2050	G protein, alpha O	Gnao1		0.591843	0.501599	0.386354	0.392329	0.386896	0.453026	0.446185	0.503499	0.576429	0.566813	0.637455	1	0.748295	0.612772	0.658875	0.426529	0.559379	0.409766	0.4093	0.457546	0.397276	0.360487	0.381961	0.45902	0.294677	0.226264	0.215805	0.392783	0.322572	0.379571	0.358315	0.36779	0.361622	0.403788	0.330302	0.376478	0.374592	0.465559	0.501926	0.4719	0.520142	0.474539		2.6344	0.557018
2050	G protein, alpha stimulating, olf	Gnal		0.472232	0.362235	0.415451	0.626367	0.542173	1	0.706842	0.713022	0.799092	0.833351	0.868485	0.450552	0.382842	0.879139	0.989756	0.445336	0.457135	0.352155	0.393437	0.286195	0.577067	0.935094	0.870383	0.620442	0.642819	0.486899	0.588622	0.562828	0.892838	0.199009	0.929154	0.168269	0.283721	0.244286	0.344287	0.305528	0.625569	0.374129	0.866971	0.0338685	0.0304325	0.104482		2.05194	0.471646
2050	G protein, alpha 12	Gna12		0.579132	0.375436	0.396126	0.356791	0.611884	0.202593	0.232443	0.271696	0.568878	0.526508	0.301714	0.266758	0.301995	0.631236	0.492572	0.502683	0.129719	0.365562	0.345806	0.566111	0.297666	0.52046	0.686508	0.450192	0.519012	0.348637	0.563046	0.587968	0.954659	0.739866	0.968527	0.889168	0.896529	0.922712	0.962322	0.912895	1	0.523486	0.68516	0.417971	0.577707	0.506052		1.23026	0.464483
2050	G protein, alpha inhibiting 2	Gnai2		0.504983	0.394146	0.608153	0.630661	0.652935	0.648258	0.503432	0.533093	0.485838	0.583015	0.561233	0.31681	0.435448	0.571529	0.624635	0.631059	0.628958	1	0.916195	0.93481	0.671278	0.772406	0.754717	0.825246	0.495494	0.543832	0.478245	0.925667	0.369062	0.46663	0.524949	0.670803	0.689547	0.601633	0.58339	0.518787	0.648382	0.645289	0.376693	0.653154	0.474944	0.604633		1.96145	0.403415
2050	G protein, beta 5	Gnb5		0.693175	0.73398	0.663713	0.668289	0.738261	0.58129	0.516381	0.563538	0.62973	0.575175	0.519134	0.529356	0.580305	0.461722	0.53498	0.545505	0.432272	0.489062	0.576956	0.519355	0.522047	0.510736	0.501189	0.447078	0.495488	0.609342	0.570663	0.558957	0.656593	0.628796	0.625324	0.679895	0.616651	0.550185	0.664764	0.753815	0.780835	0.622527	0.982357	0.988887	1	0.799146		2.63946	0.387379
2050	G protein, gamma 3	Gng3		0.615565	0.664647	0.576863	0.647213	0.505901	0.65794	0.64918	0.684647	0.697165	0.860009	0.881459	0.600202	0.818259	0.736066	0.907937	0.576904	0.787267	0.697679	0.778069	0.843903	0.790462	0.873605	0.856419	0.795005	0.942052	0.865365	0.743398	1	0.616123	0.452537	0.444983	0.489428	0.510586	0.481278	0.516728	0.459111	0.457939	0.47413	0.418336	0.383171	0.355968	0.391441		3.04179	0.353538
2050	G protein, beta 2	Gnb2		0.608839	0.622746	0.615941	0.611846	0.551222	0.648368	0.601724	0.58035	0.458708	0.599964	0.53428	0.545376	0.58995	0.78445	0.679997	0.686255	0.642517	0.793342	0.624048	0.693155	0.661621	0.690089	0.712122	0.638381	0.510455	0.514023	0.43798	0.634784	0.437827	0.735234	0.680205	0.700678	0.721569	0.795272	0.740868	0.707633	0.747263	0.695574	0.840009	0.922242	1	0.896017		2.22256	0.344075
2050	G protein, alpha inhibiting 3	Gnai3		0.788	0.710289	0.682747	0.823014	0.75391	0.917864	1	0.657837	0.468664	0.564987	0.3719	0.589422	0.69149	0.635195	0.820815	0.637744	0.634143	0.679771	0.420564	0.327869	0.521714	0.756704	0.363355	0.807845	0.564751	0.603581	0.769702	0.578567	0.707133	0.607981	0.854967	0.733432	0.648869	0.96523	0.834267	0.478079	0.777802	0.780089	0.815704	0.735596	0.575489	0.666218		1.67676	0.333578
2050	G protein, alpha 11	Gna11		0.724393	0.662041	0.688521	0.706671	0.751797	0.874283	0.687195	0.777011	0.602736	0.604375	0.463563	0.677213	0.54281	0.596944	0.734668	0.390913	0.62286	0.561516	0.489689	0.508251	0.590305	0.652936	0.501727	0.52169	0.509306	0.504654	0.611772	0.572131	0.531625	0.793722	0.758918	0.806814	0.888731	0.921408	0.821407	1	0.994604	0.730734	0.799489	0.809126	0.734381	0.904648		2.18016	0.326157
2050	G protein, beta 1	Gnb1		0.822537	0.815297	0.943827	0.858346	0.803202	0.784477	0.964325	0.962415	0.682269	0.747134	0.622904	1	0.784301	0.690969	0.773896	0.771454	0.723306	0.754632	0.628593	0.620054	0.766995	0.717591	0.423768	0.886352	0.658321	0.565535	0.708764	0.559578	0.733419	0.604248	0.863515	0.751013	0.757141	0.84006	0.797756	0.710294	0.795301	0.799835	0.764742	0.738787	0.808406	0.793347		2.23879	0.248812
5109	Calcium	Gene																																													I	I
5110	gamma4	Cacng4		0.13466	0.159082	0.147422	0.108134	0.203344	0.0577279	0.0497379	0.0310252	0.163455	0.0783229	0.385113	0.35496	0.15903	0.248812	0.208843	0.0939458	0.0913219	0.136862	0.120507	0.0390317	0.0746218	0.162738	0.208011	0.129204	0.0500462	0.121009	0.282766	1	0.0635183	0.00159991	0.00459995	0.00401204	0.00570302	0	0.00552459	0	0.00260641	0.000685539	0	0.00137979	0	0.000265216		1.81943	0.900253
5110	alpha2/delta2	Cacna2d2		0.0657126	0.05985	0.100401	0.253778	0.260364	0.0413362	0.0496288	0.0212553	0.0619776	0.164618	0.208919	0.267069	0.0921413	0.0097382	0.0779585	0.136274	0.0576461	0.0918997	0.056888	0.144655	0.0904685	0.0982273	0.119031	0.176109	1	0.34455	0.594529	0.215741	0.640758	0.0525758	0.0109844	0.0967754	0.0503483	0.01258	0.0162494	0.0112543	0.0318279	0.0635289	0.0816991	0.0344715	0.00365592	0.00726542		1.34996	0.878665
5110	gamma3	Cacng3		0.0664583	0.0896144	0.0449513	0.0250645	0.0272775	0.0473422	0.0822813	0.0526127	0.0274383	0.165364	0.11521	0.121132	0.0335558	0.420381	0.223631	0.0457412	0.0651496	0.0252799	0.10075	0.11796	0.153163	0.269377	0.332298	0.164335	0.201211	0.308227	0.165164	1	0.90712	0	0.00220473	0.113681	0.159323	0.11401	0.0526039	0.0396408	0.18702	0.163907	0.109232	0.164229	0.107491	0.220182		2.89938	0.857766
5110	gamma5	Cacng5		0.635949	0.32076	0.0267371	0.0221155	0	0.222676	0.0706327	0.0978576	0.28145	0.285818	0.403819	0.0922877	0.0835242	0.486452	0.145919	0.334503	0.0363557	0.735804	1	0.307802	0.243551	0	0.47806	0.46672	0.210428	0.0792256	0.0922028	0.863763	0.0942477	0	0.0124662	0.024805	0.00043139	0	0	0	0.0154997	0	0.212995	0.191079	0.206732	0.00318009		1.4959	0.810101
5110	alpha2/delta1	Cacna2d1		0.84409	0.959173	1	0.643417	0.130902	0.789028	0.547236	0.747749	0.0473118	0.00176973	0.000145415	0.0219783	0.0208579	0.171558	0.0258666	0.13082	0.0389766	0.125326	0.0555605	0.0499613	0.0873692	0.0637775	0.197192	0.230171	0.00167289	0.00454447	0.00412374	0.00728765	0.074653	0.0973892	0.243121	0.347916	0.342273	0.285881	0.295056	0.181536	0.381402	0.361464	0.484273	0.312083	0.264994	0.280083		2.74478	0.758537
5110	beta1	Cacnb1		0.114064	0.1062	0.109469	0.110965	0.0931238	0.165794	0.118073	0.13751	0.116497	0.138258	0.142452	0.0923671	0.0812957	0.15223	0.16016	0.153618	0.136444	0.108482	0.0874705	0.0802744	0.123871	0.108836	0.180861	0.0798737	0.143033	0.13329	0.102997	0.144458	0.0674513	0.248464	0.367999	0.597146	0.631921	0.591985	0.498558	0.498913	0.541726	0.479795	0.565052	1	0.835149	0.848486		2.03411	0.751351
5110	(Cav2.3, R-type) alpha1E	Cacna1e		0.121299	0.160448	0.140589	0.0907845	0.0315921	0.162562	0.124829	0.100241	0.0515461	0.0111047	0	0.00812479	0.00988601	0.0272183	0.0269144	0.0619453	0.000167644	0.0934921	0.0512019	0.0260864	0.149097	0.134048	0.0933697	0.148764	0.00387287	0.0318571	0.010731	0.194702	0.0166278	0.432378	0.544778	0.970213	0.851935	0.657549	0.729072	0.472981	0.813039	0.725648	0.86798	1	0.790959	0.781407		2.60073	0.738511
5110	(Cav3.2, T-type) alpha1H	Cacna1h		0.0297897	0.0179262	0.0202806	0.0665593	0.0140974	0.0891175	0.13986	0.0970603	0.189119	0.110411	0.0118201	0.0555761	0.112698	0.169126	0.193461	0.104039	0.579905	0.468002	0.271088	0.146069	0.0757494	0.136436	0.0783449	0.367248	0.0624302	0.0495384	0.0402649	0.0752219	0.0214036	0.247289	0.882395	0.891566	0.626625	1	0.443568	0.613554	0.739182	0.373676	0.790288	0.724872	0.776755	0.846277		1.25544	0.713447
5110	(Cav1.3; L-type) alpha1D	Cacna1d		0.468442	0.409025	0.288861	0.3265	0.435152	0.357321	0.287965	0.432883	0.309972	0.220411	0.197988	0.16403	0.309422	0.385622	0.331869	0.321118	0.371254	0.369183	0.339306	0.320996	0.300806	0.477946	0.329268	0.417002	0.187433	0.196081	0.179497	0.249302	1	0.159808	0.243291	0.286628	0.440711	0.38529	0.39929	0.295499	0.332624	0.219609	0.23947	0.224973	0.25167	0.300962		2.12364	0.688671
5110	beta4	Cacnb4		0.625628	0.515771	0.264569	0.397325	0.344237	0.492709	0.478258	0.460999	1	0.615993	0.673385	0.543047	0.585104	0.294537	0.359145	0.259219	0.184655	0.219415	0.246024	0.191722	0.205363	0.129662	0.098547	0.233545	0.390251	0.432321	0.558629	0.32523	0.505464	0.089524	0.173465	0.261896	0.209618	0.163029	0.211024	0.144275	0.244798	0.308403	0.257982	0.255585	0.269331	0.216005		2.7703	0.6723
5110	(Cav3.1, T-type) alpha1G	Cacna1g		0.35181	0.488373	0.0974193	0.14766	0.201761	0.34905	0.241018	0.252191	0.409796	0.230698	0.243102	0.0724201	0.351625	0.300177	0.218208	0.382464	0.440388	0.279328	0.075224	0.211568	0.707694	0.456247	0.85634	1	0.242847	0.0870331	0.0223616	0.32835	0.414377	0.424608	0.531358	0.50157	0.520865	0.546074	0.4671	0.359817	0.333575	0.454743	0.40216	0.208732	0.132783	0.329081		1.65594	0.666537
5110	gamma2	Cacng2		0.581731	0.66922	0.521311	0.36117	0.40006	0.285922	0.315365	0.376433	0.431003	0.495682	0.462608	0.419941	0.399733	0.775344	0.454165	0.525322	0.430186	0.419829	0.527504	0.53659	0.353454	0.590956	0.238777	0.376603	0.610409	0.513492	0.723825	0.38063	1	0.195575	0.21896	0.059798	0.135871	0.0611538	0.113222	0.162227	0.169851	0.0517454	0.0943033	0.0911513	0.051593	0.138502		1.87859	0.640946
5110	alpha2/delta3	Cacna2d3		0.00653248	0.00208692	0.00157545	0.022155	0.0209182	0.105136	0.279955	0.0325134	0.515089	0.56345	0.467028	0.417409	0.562954	0.872157	0.803821	0.395115	0.436426	0.473276	0.484942	0.456017	0.673833	0.404763	0.700425	0.467901	1	0.253078	0.361436	0.918057	0.324143	0.238335	0.0884426	0.410115	0.362327	0.362958	0.253133	0.162816	0.160081	0.3892	0.342289	0.572118	0.751243	0.452194		2.84849	0.620306
5110	gamma8	Cacng8		0.314191	0.231626	0.292906	0.277205	0.15326	0.318057	0.427585	0.427013	0.399108	0.206794	0.255674	0.190283	0.294244	0.176799	0.17809	0.309418	0.279153	0.289101	0.306011	0.261835	0.325259	0.319382	0.149669	0.601377	0.376438	0.298242	0.436574	0.722068	0.736844	0.148701	0.427245	0.511379	0.568683	0.690667	0.358973	0.583381	0.291102	0.43778	0.548126	0.803419	1	0.806394		1.27786	0.61634
5110	beta3	Cacnb3		0.356183	0.494677	0.53497	0.424059	0.319827	0.272989	0.325296	0.347121	0.425244	0.406966	0.321009	1	0.382295	0.261338	0.406985	0.12813	0.136477	0.14038	0.185053	0.162717	0.222436	0.472992	0.378747	0.0821019	0.306604	0.138452	0.236362	0.459302	0.176697	0.402956	0.699698	0.733564	0.732702	0.67951	0.767363	0.717057	0.765545	0.517454	0.689094	0.436333	0.259012	0.458903		2.09511	0.600863
5110	(Cav1.2, L-type) alpha1C	Cacna1c		0.31517	0.331536	0.341946	0.373297	0.275438	0.444341	0.367233	0.411981	0.575658	0.274852	0.262497	0.336849	0.439781	0.663762	0.325382	0.412966	0.230339	0.484658	0.437788	0.426982	0.43789	1	0.54905	0.854573	0.309673	0.196493	0.202121	0.530212	0.333481	0.946426	0.47112	0.486919	0.426165	0.530278	0.627221	0.850856	0.599615	0.450643	0.263505	0.178496	0.159708	0.295992		2.19493	0.574807
5110	gamma7	Cacng7		0.545703	0.65708	0.685271	0.525651	0.39525	1	0.624311	0.617104	0.551058	0.406866	0.372973	0.367529	0.425006	0.259627	0.244734	0.608622	0.279815	0.520777	0.542301	0.509197	0.525792	0.465127	0.425201	0.106648	0.377474	0.430225	0.428842	0.856851	0.924603	0.0771264	0.17345	0.339246	0.479324	0.250063	0.289203	0.235201	0.246386	0.447418	0.251688	0.425731	0.626406	0.535404		1.06071	0.559603
5110	beta2	Cacnb2		0.220951	0.148064	0.239255	0.292695	0.238377	0.451805	0.490868	0.370498	0.125469	0.500083	0.497383	0.29695	0.185227	0.613985	0.854559	0.444706	0.356951	0.333717	0.517732	0.396036	0.56342	0.579741	0.441514	0.612961	0.155961	0.183213	0.105154	0.154266	0.254551	0.512385	0.397496	0.950512	1	0.796693	0.770169	0.655284	0.818313	0.778846	0.838943	0.80604	0.779076	0.875942		2.57546	0.52181
5110	(Cav2.1, P/Q-type) alpha1A	Cacna1a		0.868635	0.935148	0.741052	0.64141	0.080172	0.619034	0.867755	0.495486	0.416537	0.261291	0.101373	0.0577303	0.167753	0.317538	0.168125	0.406877	0.273282	0.538909	0.358177	0.275312	0.29304	0.429028	0.566416	0.40844	0.666905	0.559532	0.88809	0.624244	1	0.224428	0.424403	0.443619	0.480822	0.520131	0.400279	0.309447	0.447899	0.528338	0.596873	0.781616	0.718683	0.752088		1.85824	0.520587
5110	(Cav2.2; N-type) alpha1B	Cacna1b		0.764704	0.42445	0.409541	0.629556	0.38924	0.524236	0.443576	0.46304	0.610787	0.882284	0.904018	0.756852	0.650911	1	0.761733	0.493682	0.320285	0.374472	0.427591	0.559649	0.507365	0.554087	0.584852	0.539412	0.662528	0.556471	0.480513	0.463918	0.438558	0.327274	0.377161	0.404011	0.482601	0.550917	0.492467	0.476414	0.425565	0.334311	0.406818	0.361895	0.368415	0.412839		1.94518	0.487829
5119	Sodium	Gene																																													I	I
5120	Na type IV; beta	Scn4b		0	0.00104853	0.000170233	0.000337465	0	0	0	0	0	0	0	0	0	0	0	0	0	0	0.000864631	0.00127012	0	0	0	0	0	0.00432391	0.00245161	0.00990795	0.00268948	0	0	0.00542851	0.0214851	0.0257997	0.00233234	0	0.00825278	0.0050596	0.0208434	0.23834	0.20919	1		1.50739	0.986346
5120	Na alpha5; Nav1.5	Scn5a		0.0286607	0.0277669	0.00353884	0.0399223	0	0	0	0	0.283892	0.209881	0.80007	0	0.0321193	0.0104625	0.14778	0.0875131	1	0.441691	0.0481787	0.0488727	0.0782905	0.0817983	0	0.00694553	0.00929513	0	0	0	0	0	0	0.00901273	0	0	0.00528517	0	0	0	0	0.00845244	0	0.000656454		1.05027	0.941217
5120	Na type VII; alpha	Scn7a		0.000594688	0.00938297	0.000973207	0.00223695	0.074879	0	0.00166543	0	0.00448178	0.0619173	0.326281	0.069501	0.112757	0.14195	0.0156129	0.642233	1	0.717123	0.627288	0.155679	0.255085	0	0.00640159	0	0.265613	0.0238406	0.0145823	0	0	0	0.00108649	0.00522332	0.000631877	0.00671341	0.000420955	0	0.105941	0	0	0.00049743	0.000287297	0.000517097		1.60259	0.910942
5120	Na type III; beta	Scn3b		0.120609	0.103156	0.12966	0.151862	0.17287	0.0902469	0.0729753	0.141246	0.196794	0.160283	0.164363	0.177721	0.171425	0.186788	0.159032	0.0918786	0.106249	0.117783	0.122348	0.125703	0.198702	0.195494	0.165838	0.140335	0.200398	0.135439	0.0671227	0.225295	0.0587089	0.191589	0.25208	0.339736	0.470557	0.57	0.271778	0.451618	0.320425	0.36918	0.502479	0.954587	1	0.915249		2.63353	0.761961
5120	Na alpha9; Nav1.7	Scn9a		0.199736	0.121513	0.164679	0.270715	0.363996	0.087163	0.00488703	0.0379198	0.812519	0.987368	0.959763	0.662264	0.823764	0.628073	0.16726	0.311785	1	0.548689	0.229015	0.554389	0.237764	0.435423	0.623355	0.232597	0.252701	0.49173	0.489141	0.113393	0.924155	0.272533	0.088978	0.0514016	0.0355109	0.0176952	0.00362587	0.156249	0.226393	0.0250135	0.0579834	0.0285814	0.027547	0.00592056		1.75351	0.689434
5120	Na alpha1; Nav1.1	Scn1a		0.545919	0.661064	0.560739	0.427105	0.447052	0.402987	0.456959	0.443548	1	0.717219	0.74776	0.460694	0.648239	0.271336	0.252067	0.298103	0.429951	0.332047	0.277968	0.375557	0.235203	0.268511	0.27205	0.283406	0.462847	0.534952	0.559113	0.380581	0.847849	0.146009	0.22192	0.168028	0.168588	0.179256	0.161614	0.250426	0.180692	0.30259	0.316033	0.245316	0.300455	0.198413		2.61597	0.623411
5120	Na type I; beta	Scn1b		0.460058	0.555328	0.351887	0.347789	0.240358	0.399083	0.531375	0.563377	0.369184	0.174411	0.144657	0.12318	0.155523	0.155802	0.126008	0.182712	0.223915	0.234278	0.158792	0.139519	0.137911	0.100235	0.139356	0.160905	0.376187	0.426028	0.422114	0.241145	0.518422	0.427451	0.435095	0.637631	0.627476	0.59457	0.454248	0.439682	0.454178	0.659669	0.698789	0.963862	0.961992	1		2.60188	0.621605
5120	Na alpha8; Nav1.6	Scn8a		0.319875	0.393072	0.332721	0.282817	0.255697	0.283851	0.296421	0.337945	0.383729	0.269788	0.301458	0.23402	0.295599	0.239475	0.173773	0.296588	0.328983	0.28733	0.27064	0.297064	0.207023	0.221187	0.384697	0.277428	0.433274	0.375017	0.361778	0.281734	0.627256	0.333657	0.537919	0.805914	0.755996	0.768919	0.68706	0.602393	0.728365	0.655779	0.742478	0.879713	0.951623	1		2.37494	0.573169
5120	Na alpha3; Nav1.3	Scn3a		0.502693	0.291088	0.465218	0.558142	0.690519	0.400859	0.373906	0.285722	0.489172	0.52649	0.198579	0.178146	0.459531	0.548511	0.612571	0.412068	0.36204	0.56976	0.633097	0.537766	0.675192	1	0.439782	0.989944	0.256185	0.42848	0.140377	0.444613	0.186638	0.367714	0.448901	0.562589	0.599774	0.577713	0.660994	0.492619	0.599394	0.468796	0.459042	0.556823	0.49057	0.565428		1.88543	0.524209
5120	Na type II; alpha	Scn2a1		0.51434	0.471196	0.48284	0.459637	0.466211	0.513484	0.536314	0.544698	0.432358	0.469296	0.4202	0.285239	0.489515	0.606632	0.538368	0.751828	0.604949	0.561176	0.544239	0.485184	0.521438	0.549822	0.348092	0.585445	0.390587	0.398338	0.339224	0.603334	0.393382	0.791046	0.748868	0.704299	0.76266	0.826637	0.775463	1	0.706449	0.72958	0.835184	0.65582	0.702828	0.741554		2.53282	0.432006
5120	Na channel modifier 1	Scnm1		0.835772	0.719704	0.841593	0.871887	1	0.749094	0.658461	0.642633	0.707216	0.764146	0.857569	0.880408	0.705158	0.561111	0.776008	0.618163	0.765424	0.796372	0.896525	0.787693	0.770592	0.911512	0.763344	0.706378	0.701293	0.676201	0.671961	0.662765	0.792961	0.40425	0.368045	0.441871	0.42024	0.445445	0.412059	0.46395	0.368948	0.298708	0.29164	0.412001	0.445658	0.418563		2.07767	0.358943
5120	Na type II; beta	Scn2b		0.699754	0.732603	0.665122	0.685408	0.434127	0.791734	0.74259	0.64194	0.947051	0.81063	0.868497	0.542406	0.840665	0.782499	0.7659	0.887305	0.760677	0.675616	0.769941	0.557694	0.631674	0.430095	0.44471	0.475644	0.889733	1	0.883226	0.706548	0.9445	0.336711	0.364813	0.397773	0.499992	0.619797	0.468929	0.486971	0.320799	0.416513	0.410992	0.599709	0.740515	0.812181		1.87533	0.354049
5129	Delayed rectifier K	Gene																																													I	I
5130	B 2; Kv2.2; shab-related	Kcnb2		0.0308384	0.078098	0.229918	0.063667	0.0240795	0.0964104	0.0910018	0.05443	0.0776345	0.0905845	0.0426178	0.0154599	0.173636	0.183054	0.068664	0.465382	0.323031	0.492129	0.266034	0.254253	0.174451	1	0.348248	0.378367	0.133714	0.20873	0.0986855	0.179886	0.0953027	0.14821	0.0362672	0.211373	0.216175	0.196802	0.187672	0.0427297	0.116388	0.157606	0.01263	0.186414	0.154068	0.218211		2.70583	0.838467
5130	Q 4; Kv7.4; KvLQT4; IsubM	Kcnq4		0.394115	0.347753	0.306144	0.224184	0.523792	0.315845	0.437582	0.51233	0.327059	0.405341	0.240068	1	0.229154	0.375766	0.15192	0.392342	0.591535	0.292439	0.297116	0.334037	0.141303	0.225786	0.00382328	0.283982	0.0359687	0.00449806	0.143619	0.0476836	0.0180946	0.00409002	0.0196353	0.00257066	0.00102564	0.00304803	0.0170575	0.0565478	0.0187718	0.0108069	0.0162177	0.000859006	0.00111856	0.000560879		1.44666	0.810839
5130	C 1; Kv3.1; shaw-related	Kcnc1		0.267907	0.34561	0.271197	0.198971	0.287435	0.20288	0.221392	0.269876	0.464824	0.188912	0.328455	0.308902	0.249332	0.203429	0.169366	0.377869	0.19432	0.235029	0.367722	0.271587	0.195553	0.363928	0.273817	0.255163	0.175754	0.162948	0.341603	0.128041	1	0.0528722	0.0315765	0.027464	0.0317496	0.0263171	0.0471958	0.0752731	0.064318	0.0213315	0.0322951	0.0126285	0.0112595	0.0219544		2.61113	0.810291
5130	C 2; Kv3.2; shaw-related	Kcnc2		0.0664406	0.0462484	0.119687	0.141813	0.413223	0.108847	0.147358	0.021219	0.1226	0.586586	0.0859208	0.02114	0.0564739	0.249045	0.606202	0.331037	0.0882928	0.271653	0.512772	0.563042	0.763687	1	0.749552	0.558817	0.468247	0.570089	0.52711	0.297495	0.394923	0.0869818	0.09961	0.0870944	0.152154	0.15707	0.112032	0.118913	0.105792	0.0740905	0.0882019	0.0868119	0.0360895	0.128427		2.93955	0.750664
5130	C 4; Kv3.4; shaw-related	Kcnc4		0.196596	0.0887843	0.203107	0.332975	0.252128	0.577249	0.515904	0.429075	0.292856	0.566276	0.289045	0.244384	0.274176	0.208735	0.27086	0	0	0.0959077	0.00228636	0.229513	0.142194	0.400337	0.296385	0.104109	0.447802	0.124393	0.231795	0.0448615	0.0073473	0.798587	0.568563	0.324519	0.0997933	0.200273	0.417614	1	0.456229	0.262911	0.305611	0.00606713	0.000151189	0.00332988		1.86635	0.74847
5130	Q 5; Kv7.5; KvLQT5; IsubM	Kcnq5		0.349092	0.165559	0.178906	0.143068	0.197343	0.275805	0.437152	0.421281	0.165392	0.403741	0.479737	0.811782	0.499382	1	0.511309	0.444129	0.213929	0.347264	0.408269	0.400752	0.46484	0.254775	0.480997	0.778193	0.119348	0.0427735	0.0495531	0.0133424	0.0876982	0.318504	0.151204	0.112467	0.134765	0.096637	0.10867	0.0184467	0.105498	0.0811008	0.0400186	0.292395	0.449827	0.323753		2.64065	0.722471
5130	Q 3; Kv7.3; KvLQT3	Kcnq3		0.0226108	0.107571	0.0975908	0.109957	0.0450561	0.31261	0.239264	0.167521	0.859254	0.25839	0.0538078	0.186335	0.309393	0.243164	0.218127	0.243964	0.0979243	0.182042	0.056162	0.0148163	0.184493	0.490365	0.0596831	0.138475	0.236548	0.103525	0.0566774	0.315726	0.0732009	0.367327	0.445827	0.363003	0.545692	0.881772	0.424111	0.552188	0.303997	0.401437	0.880732	0.627653	0.665588	1		2.166	0.708693
5130	Q 1; Kv7.1; KvLQT1	Kcnq1		0.248391	0.471276	0.366229	0.408177	0.476819	0.339232	0.437563	0.443291	0.168164	0.360282	0.277542	0.417886	0.211975	0.35705	0.201304	1	0.55559	0.191925	0.254478	0.163637	0.301435	0.251436	0.586415	0.0963503	0.304144	0.204289	0.265288	0.350169	0.491869	0.393948	0.746384	0.173156	0.105253	0.253896	0.156905	0.247161	0.230772	0.101298	0.16845	0.154801	0.0554802	0.134577		1.12036	0.704286
5130	C 3; Kv3.3; shaw-related	Kcnc3		0.20872	0.217704	0.152605	0.187755	0.377201	0.163126	0.170766	0.196887	0.301253	0.169558	0.168612	0.110434	0.172891	0.200842	0.113361	0.24659	0.277083	0.230303	0.208339	0.140303	0.199886	0.101649	0.219196	0.0878355	0.210969	0.178238	0.280462	0.163757	0.476601	0.216411	0.399659	0.671125	0.662845	0.515294	0.541341	0.679084	0.570696	0.455531	0.538029	0.665491	0.588043	1		1.50703	0.696671
5130	A 3; Kv1.3; shaker-related	Kcna3		0.367403	0.312419	0.378302	0.554096	0.365131	0.704615	0.920636	0.327292	0.543657	0.614684	0.532197	0.61504	0.635612	0.418812	0.790244	0.103163	0.174273	0.156492	0.188531	0.412284	0.533079	0.20294	0.302324	0.26453	1	0.353352	0.589792	0.762612	0.201296	0.18587	0.43379	0.0777799	0.0518385	0.0240925	0.0897662	0.00594486	0.180079	0.0646082	0.0512527	0	0	0.00415494		1.6154	0.670878
5130	A 2; Kv1.2; shaker-related	Kcna2		0.416172	0.482018	0.288458	0.28584	0.264992	0.334437	0.350323	0.365998	0.565487	0.390737	0.348598	0.30147	0.323858	0.385698	0.36164	0.25982	0.384084	0.173704	0.304107	0.282572	0.234089	0.171947	0.12369	0.324464	1	0.44707	0.571562	0.509706	0.625319	0.2334	0.480218	0.443	0.356028	0.378639	0.315401	0.391486	0.401412	0.299771	0.43884	0.37741	0.279215	0.325379		2.16225	0.64395
5130	Q 2; Kv7.2; KvLQT2; IsubM	Kcnq2		0.214986	0.25356	0.189751	0.23275	0.130084	0.225907	0.178	0.194688	0.352142	0.173544	0.22392	0.175283	0.231886	0.161658	0.137024	0.347876	0.208183	0.335787	0.220355	0.273139	0.261896	0.243028	0.301816	0.321629	0.236717	0.320928	0.238198	0.368518	0.236496	0.769227	1	0.751272	0.815151	0.936606	0.723422	0.828409	0.903746	0.647801	0.676277	0.546033	0.627656	0.800834		2.30337	0.609361
5130	A 1; Kv1.1; shaker-related	Kcna1		0.770347	0.760148	0.607689	0.443502	0.611435	0.28892	0.331761	0.344522	1	0.188122	0.418191	0.654606	0.425159	0.0852475	0.105479	0.0298591	0.351682	0.329898	0.00998762	0.0293054	0.026857	0.0408582	0.0425793	0.0459559	0.266401	0.228673	0.378811	0.484279	0.641342	0.68021	0.813112	0.551668	0.474313	0.289468	0.593995	0.97956	0.774388	0.483967	0.80045	0.481591	0.394589	0.432753		1.99991	0.592886
5130	A 6; Kv1.6; shaker-related	Kcna6		0.5724	0.646288	0.798504	0.681403	0.541387	0.397174	0.590631	0.53518	0.562722	0.633113	0.598169	0.892795	0.631014	0.479396	0.650276	0.530826	0.642511	0.474604	0.37648	0.417891	0.406772	0.411167	0.503959	0.135318	1	0.572436	0.858402	0.618128	0.798621	0.117231	0.527273	0.35543	0.188653	0.0370242	0.236934	0.110099	0.176834	0.115712	0.516365	0.052957	0.00977312	0.0162903		1.79708	0.550777
5130	B 1; Kv2.1; shab-related	Kcnb1		0.580954	0.608578	0.630781	0.41218	0.353468	0.507186	0.637752	0.491956	0.41304	0.494478	0.446932	0.227498	0.359834	0.52988	0.523185	0.380437	0.438323	0.660009	0.27561	0.461327	0.498188	0.375878	0.522185	0.68203	0.439789	0.379571	0.268564	0.665169	0.299575	0.558509	0.511389	0.770687	0.804821	0.775753	0.586796	0.613755	0.655502	0.807346	0.684667	1	0.96272	0.981194		1.89671	0.456646
5139	EAG-related K	Gene																																													I	I
5140	H 5; Kv10.2; EAG2	Kcnh5		0.0138698	0.0717393	0.00643152	0.00431834	0.00464407	0.0242822	0.000640463	0.00979864	0.333719	0.0422768	0.0143515	0	0.0967487	0.0819514	0.0744507	0	0	0.00457139	0.00229613	0.0357948	0.0838779	0.696589	0.747805	0.0923202	0.0599924	0.0533128	0.0802382	1	0.0203475	0.00330914	0.00968045	0.0121776	0.0488486	0.18151	0.0019609	0.0449916	0.0703206	0.0253753	0.136091	0.0198262	0.0538521	0.29685		1.55535	0.913142
5140	H 3; Kv12.2	Kcnh3		0.031656	0.0335756	0.0429666	0.0276277	0.00144775	0.0277818	0.133904	0.0410072	0.111215	0.0161471	0.00195732	0.00641591	0.0165355	0.0090017	0.00361239	0.170855	0.283053	0.286055	0.0308988	0.0133294	0.0263425	0.0778459	0.0735956	0.275506	0.00652274	0.0103638	0.000991863	0.169436	0.00373805	0.396159	0.489729	0.939888	0.797415	0.83589	1	0.759023	0.837563	0.780483	0.392623	0.775867	0.344089	0.701264		1.75383	0.756503
5140	H 7; Kv11.3	Kcnh7		0.485059	0.440986	0.760339	0.494326	0.887277	0.790637	0.822383	0.504889	0.0979412	0.153016	0.140152	0.103335	0.0814461	0.254402	0.30436	0.00115133	0.156098	0.109812	0.00124197	0.0730777	0.0325943	0.0463536	0.131668	0.181867	0.0324202	0.130638	0.11196	0.0923565	0.424884	0.0470214	0.0599917	0.24777	0.400852	0.373649	0.0861942	0.0121592	0.073826	0.578231	0.437232	0.849703	1	0.757195		2.63177	0.712915
5140	H 1; Kv10.1; EAG1	Kcnh1		0.498446	0.385472	0.550077	0.336136	0.257111	0.345007	0.42626	0.269003	0.451824	0.33197	0.641995	1	0.557543	0.516591	0.434818	0.550159	0.169334	0.188887	0.224298	0.187484	0.253359	0.253373	0.222882	0.56503	0.0310523	0.0277527	0.00255525	0.0320941	0.438619	0.0751037	0.315279	0.288225	0.262255	0.311074	0.340762	0.293036	0.437119	0.340348	0.55441	0.118415	0.0727193	0.171816		1.92139	0.68952
5140	H 2; Kv11.1; hERG	Kcnh2		0.3922	0.246612	0.542458	0.428628	1	0.220542	0.539738	0.258472	0.724815	0.546412	0.697673	0.810968	0.810461	0.0878932	0.411024	0.294084	0.834598	0.180259	0.677333	0.468221	0.390966	0.379837	0.311317	0.114164	0.386681	0.472153	0.636162	0.504924	0.5997	0.0148361	0.0997526	0.0887027	0.0795292	0.0792957	0.0189068	0.00718307	0.0263462	0.0997478	0.103829	0.119402	0.115148	0.109873		1.33017	0.660223
5140	H 6; Kv11.2	Kcnh6		0.281296	0.186704	0.327634	0.470507	0.568866	0.457839	0.280398	0.146361	0.50638	0.378917	1	0.260077	0.396299	0.364877	0.609258	0.914776	0.697747	0.441387	0.910115	0.540215	0.884848	0.755659	0.550729	0.902196	0.464326	0.406977	0.327733	0.428326	0.25363	0.174354	0.188808	0.165317	0.18404	0.193897	0.173522	0.159527	0.226574	0.329752	0.201693	0.0711819	0.0492704	0.0888773		1.19497	0.611686
5149	Ca-activated K	Gene																																													I	I
5150	Na-activated T2; KCa4.2; Slick; Slo2.1	Kcnt2		0.128188	0.108007	0.12209	0.103993	0.0898551	0.14	0.138695	0.104218	0.0907331	0.149165	0.0237792	0.076302	0.126539	0.194036	0.100653	1	0.714612	0.668383	0.829893	0.422584	0.314931	0.238671	0.477146	0.458949	0.102905	0.019596	0.0756008	0.133627	0.0767544	0.116313	0.141549	0.200078	0.167521	0.124169	0.211205	0.0373341	0.157134	0.139589	0.12337	0.0690485	0.0766818	0.0974275		2.69553	0.807529
5150	N 3; KCa2.3; SK3	Kcnn3		0.210447	0.148484	0.249615	0.247663	0.0711147	0.573729	0.639966	0.278332	0.130593	0.0814218	0.0402608	0.0284429	0.09062	1	0.73563	0.225674	0.0510278	0.099088	0.0502461	0.196214	0.534777	0.57445	0.536084	0.61629	0.107268	0.08226	0.0643885	0.0793063	0.0225319	0.449622	0.150201	0.231098	0.306124	0.393298	0.506884	0.54749	0.349092	0.385008	0.147794	0.0395013	0.0143914	0.167118		1.7739	0.745035
5150	Na-activated T1; KCa4.1; Slack; Slo2.2	Kcnt1		0.422217	0.446897	0.414756	0.308057	0.461429	0.561748	0.685834	0.520382	0.374333	0.324587	0.185968	0.159303	0.226999	0.26299	0.17441	0.0317581	0.0164386	0.0922316	0.129524	0.125482	0.198645	0.39046	0.228107	0.312735	0.326576	0.318161	0.217334	0.46812	1	0.406805	0.284181	0.450316	0.363771	0.262472	0.344091	0.0262785	0.346203	0.35554	0.158362	0.149543	0.185914	0.177402		1.70907	0.709845
5150	M beta4	Kcnmb4		0.0337705	0.0168788	0.0162578	0.0310533	0	0.211259	0.1492	0.22601	0.20201	0.196548	0.0356309	0.124147	0.251569	0.664034	0.170024	0.142464	0.891511	0.290102	0.248745	0.239663	0.197745	0.609953	0.167364	0.20492	0.564436	0.123557	0.035373	0.0823088	0.115735	0.641345	0.77067	0.761603	0.583752	0.314485	0.535213	1	0.780842	0.682035	0.71813	0.372736	0.263827	0.268187		1.55122	0.68451
5150	M beta2	Kcnmb2		0.388753	0.3751	0.665632	0.513347	0.359646	0.236795	0.374398	0.463975	0.146567	0.768297	0.284462	0.0257344	0.104712	0.142253	0.540335	0.485574	0.51272	0.519693	0.548563	0.856073	0.296889	0.552319	0.359297	0.284895	0.724468	0.959199	0.782823	1	0.815986	0.0089815	0.00163844	2.19494e-05	0.000163937	0.002102	0.000132784	0.00408675	0.004192	0	0	0.000399408	9.47286e-05	7.9618e-05		2.54426	0.680234
5150	U 1; KCa5.1; Slo3	Kcnu1		0.35614	0.203837	0.211082	0.391164	0.290612	0.339246	0.420731	0.426355	0.562803	0.39884	0.358004	0.347013	0.244253	0.0993832	0.579971	0.647289	0.543196	0.727347	0.641059	0.557422	0.411217	0.801137	1	0.135747	0.284975	0.24472	0.192972	0.59164	0.144903	0.0933133	0.0611584	0.234655	0.177959	0.232665	0.298224	0.142293	0.290162	0.119015	0.0970091	0.111444	0.0954411	0.123301		1.57809	0.677324
5150	N 2; KCa2.2; SK2	Kcnn2		0.28426	0.398504	0.713311	0.197706	0.018603	0.856955	1	0.621451	0.404759	0.566973	0.806889	0.732447	0.437711	0.426789	0.394677	0.319553	0.314278	0.440448	0.132877	0.185736	0.0595883	0.156809	0.0193981	0.315081	0.0179593	0.0421133	0.174539	0.0557835	0.281925	0.249112	0.257574	0.547817	0.532164	0.726076	0.63923	0.727832	0.421634	0.890798	0.602001	0.699012	0.748749	0.556385		2.44573	0.585963
5150	M alpha1; KCa1.1; BK; Slo1; Maxi-K	Kcnma1		0.154908	0.171436	0.40103	0.262861	0.286344	0.292296	0.348792	0.248939	0.228643	0.183902	0.214863	0.0580536	0.0919071	0.166699	0.213982	0.268591	0.157211	0.256907	0.273667	0.131853	0.263091	0.247965	0.366004	0.177648	0.436692	0.39016	0.411064	0.266183	0.366196	0.794444	0.863331	0.776302	0.741705	0.819405	0.830048	0.867083	0.916477	0.907706	1	0.856087	0.937014	0.799172		2.57249	0.574472
5150	N 1; KCa2.1; SK1	Kcnn1		0.437533	0.382787	0.320499	0.290129	0.832994	0.182155	0.493878	0.349388	0.419967	0.104211	0.187897	0.46376	0.628484	0.559984	0.405056	0.0666379	0.220677	0.340662	0.448507	0.0826048	0.175873	0	0.140462	0.767832	0.29242	0.391659	0.163643	0.265148	0.521811	0.194776	0.648825	0.86027	0.901644	0.887497	0.863741	1	0.681326	0.628973	0.95873	0.510587	0.532027	0.590636		1.06967	0.556203
5159	Inward rectifier K	Gene																																													I	I
5160	K inward rectifier J 2; Kir2.1; IRK1	Kcnj2		0	0	0.237951	0.0727088	0.0314749	0.439969	0.230088	0.0675924	0.0086133	0.0205432	0	0	0.0258475	0	0	0.460655	0.0959451	1	0.147305	0.286306	0.0313503	0	0.187221	0.0590676	0	0	0	0.00164706	0	0	0.138483	0.00527748	0.0570669	0.0558425	0.0263821	0	0.0234935	0.0120179	0.0779608	0.139484	0.166182	0.232232		1.09917	0.918568
5160	K inward rectifier J 14; Kir2.4; IRK4	Kcnj14		0.0723525	0.0092119	0.0116559	0.00282364	0	0.042867	0.224154	0.105465	0.0287931	0	0	0	0.00633682	0	0.0272165	0	0	0.0276839	0.0968943	0	0.0430614	0	0	0	0.0323739	0.144103	0.0129225	0	0.0752712	0.140043	0.292524	0.269231	0.42748	0.487244	0.630558	1	0.551934	0.0482781	0.208136	0.0853106	0.00235694	0.0726893		1.17307	0.898074
5160	K inward rectifier J 12; Kir2.2; IRK2	Kcnj12		0.134723	0.0984426	0.235073	0.0741853	0.142975	0.347751	0.271792	0.307814	0.10985	0.0421057	0.137685	0.0485498	0.115961	0	0.00525548	0.393374	0.062107	0.375095	0.282421	0.293067	0.395911	0.218264	1	0.492614	0.128318	0.0146137	0.0105016	0.0461924	0.218497	0	0.0726306	0.0619061	0.104195	0.0553452	0.0652715	0.0407023	0.0692824	0.0499904	0.02218	0.0960114	0.0712926	0.070581		1.67376	0.858963
5160	K inward rectifier J 4; Kir2.3; IRK3	Kcnj4		0.0315267	0.0711107	1	0.331598	0.564945	0.725433	0.400666	0.576082	0.009277	0.267854	0.13564	0.0342101	0.0266954	0.179409	0.248183	0.00213818	0.266255	0.0646723	0.353891	0.0536808	0.0524168	0	0.00546372	0	0	0.0970481	0.0720265	0	0.0721702	0.188448	0.422597	0.620444	0.373465	0.434231	0.410707	0.810591	0.500883	0.671335	0.971681	0.708652	0.623328	0.375668		1.19427	0.713307
5160	K inward rectifier J 6; Kir3.2; GIRK2	Kcnj6		0.498466	0.326015	0.41544	0.40571	0.606002	0.284361	0.1959	0.221709	0.317918	0.170815	0.141149	0.293423	0.234578	0.302921	0.121381	0.26963	0.236875	0.215164	0.35133	0.0854559	0.118371	0.107429	0.0164994	0.233557	0.117352	0.0934988	0.215345	0.146432	0.710456	0.430353	0.504793	0.544452	0.701572	0.664072	0.559604	0.424225	0.637768	0.696492	0.610939	0.974668	0.921963	1		2.01885	0.63112
5160	K inward rectifier J 11; Kir6.2; KATP	Kcnj11		0.434349	0.42943	0.675896	0.307414	0.160475	0.393944	1	0.243962	0.581556	0.309057	0.72869	0.431657	0.379261	0.643787	0.331018	0.468677	0.242174	0.132769	0.560344	0.391173	0.24162	0	0	0.233341	0.384932	0.370455	0.644678	0.446189	0.692526	0.106051	0.436534	0.746543	0.511486	0.800631	0.68354	0.221871	0.548379	0.325371	0.502797	0.424442	0.345093	0.776467		1.17373	0.578327
5160	K inward rectifier J 3; Kir3.1; GIRK1	Kcnj3		0.504374	0.424584	0.556637	0.417737	0.102811	0.48263	0.390485	0.396226	0.404775	0.13492	0.257363	0.880523	0.419871	0.478791	0.157707	0.41931	0.369631	0.496353	0.270816	0.193624	0.101162	0.030395	0.209314	0.178692	0.206161	0.126711	0.121128	0.160714	0.418222	0.462284	0.559466	0.863578	0.930671	0.9836	0.934384	0.965802	1	0.99652	0.772919	0.909251	0.940753	0.936755		2.24135	0.52274
5160	K inward rectifier J 9; Kir3.3; GIRK3	Kcnj9		0.513935	0.300625	0.24127	0.234859	0.490269	0.360568	0.713314	0.594321	0.377335	0.325214	0.328601	0.341323	0.39082	0.870514	0.684594	0.809904	0.861793	0.681382	0.437526	0.478633	0.494747	0.319026	0.492678	0.780414	0.336085	0.186936	0.344703	0.254481	0.556514	0.869783	0.799257	0.684859	0.777336	0.911322	1	0.881048	0.782483	0.781024	0.790383	0.541455	0.441491	0.596349		1.73592	0.447337
5169	A-type K	Gene																																													I	I
5170	Kv D2; Kv4.2; shal-related	Kcnd2		0.0359985	0.0349817	0.287409	0.136369	0.282498	0.175692	0.20998	0.181991	0.327165	0.0355853	0.09436	0.0474312	0.0598325	0.118353	0.091632	0.124269	0.147819	0.0914352	0.0810331	0.0300999	0.119058	0.0657995	0.157273	0.186685	0.206994	0.177365	0.200686	0.0259948	0.241302	0.193758	0.216902	0.438204	0.590649	0.834389	0.46615	0.471285	0.292329	0.662567	0.435464	0.853689	1	0.928849		2.81998	0.747333
5170	Kv A4; Kv1.4; shaker-related	Kcna4		0.265425	0.268064	0.18555	0.11262	0	0.429953	0.401022	0.520733	0.114514	0.0356648	0.00662461	0.118866	0.109477	0.0801545	0.0948275	0.392586	0.321308	0.167837	0.142203	0.364936	0.203617	0.208531	0.213418	0.305393	0.0550677	0.0305657	0.0233782	0.175284	0.0639561	0.186584	0.328467	0.493649	0.602857	0.610081	0.550694	0.583844	0.476	1	0.950165	0.829269	0.7176	0.576847		1.715	0.69957
5170	Kv D3; Kv4.3; shal-related	Kcnd3		0.536142	0.429647	0.401478	0.581771	0.490133	0.90601	0.546264	0.63251	0.604592	0.629057	0.43322	0.849466	0.795763	0.622727	0.771067	0.713374	0.739846	0.656605	0.989073	0.470981	0.812063	0.347016	0.30934	0.766531	1	0.388298	0.308084	0.253875	0.383442	0.326113	0.316292	0.39623	0.168012	0.0849002	0.19425	0.383589	0.473877	0.302566	0.341012	0.141826	0.056857	0.0248416		2.10605	0.52247
5179	Two-pore-domain K	Gene																																													I	I
5180	K two pore domain K13; K2p13.1; THIK-1	Kcnk13		0.213016	0.306597	0.149712	0.0363145	0	0.0851573	0.191827	0.473477	0.118681	0.11208	0.199238	1	0.120352	0.0246866	0.40962	0.0297112	0.00391624	0.00635798	0.00297844	0.0689173	0.00805528	0.00252788	0	0.00526238	0.269396	0.150441	0.14283	0.0678613	0.0492082	0.0183042	0.144798	0.0045671	0.00173686	0.00154436	0.0283296	0.00516254	0	0.00888424	0.123405	0.00388941	0.0216746	0.00386645		1.48492	0.911844
5180	K two pore domain K10; K2p10.1; TREK-2	Kcnk10		0.00836932	0.0147382	0.0203583	0.0251007	0	0.0444224	0.012821	0	0.753589	0.135754	0	0	0.0267519	0.00551921	0.00164772	0.0828817	0	0.13679	0.019951	0.145314	0.182228	0.277736	0.804508	0.31986	0.24837	0.102824	0.176365	0.152484	0.182969	0.56003	0.500831	0.459111	0.439681	0.259045	0.580976	0.185883	0.395988	1	0.197059	0.180661	0.127916	0.215741		1.36362	0.805262
5180	K two pore domain K2; K2p2.1; TREK-1	Kcnk2		0.089677	0.312601	0.115343	0.0547571	0.0496196	0.0332291	0.0413635	0.156327	0.326373	0.168351	0.0249184	0.0365087	0.158072	0.0265519	0.0940299	0.0601849	1	0.555255	0.104467	0.560582	0.158616	0.349347	0.183286	0.177741	0.145223	0.0220006	0.293829	0.0364432	0.83095	0.0769364	0.0614135	0.147169	0.260846	0.266699	0.356853	0.2157	0.383159	0.145086	0.359281	0.384058	0.505278	0.506671		1.93393	0.784517
5180	K two pore domain K9; K2p9.1; TASK-3	Kcnk9		0.0175063	0.0412507	0.0767482	0.0142689	0	0.0174093	0.237641	0.21712	0.0568839	0.0992485	0.0668731	0.629721	0.260377	0.865178	0.765158	0.353697	0.238607	0.247633	0.566379	0.13737	1	0.0488555	0.36785	0.225596	0.0134001	0.141218	0	0.00587346	0	0.646819	0.89394	0.447524	0.651304	0.857479	0.766627	0.987248	0.616549	0.36597	0.390924	0.107201	0.103415	0.339642		1.55705	0.685695
5180	K two pore domain K3; K2p3.1; TASK-1	Kcnk3		0.4511	0.299944	0.46786	0.470782	0.465465	0.400242	0.487892	0.424498	0.0749746	0.209877	0.317147	0.367841	0.319483	0.407727	0.2337	0.431343	0.823483	0.40811	0.680481	1	0.261872	0.573782	0.184324	0.112932	0.701298	0.316527	0.426008	0.278737	0.618356	0.375118	0.175402	0.274016	0.177409	0.129672	0.20299	0.102554	0.125009	0.230248	0.157633	0.196825	0.117527	0.137362		1.40624	0.667865
5180	K two pore domain K12; K2p12.1; THIK-2	Kcnk12		0.180321	0.212297	0.190712	0.22265	0	0.354958	0.409678	0.387148	0.201291	0.113575	0	0.0974775	0.0328548	0.00640794	0.0710138	0.0193395	0.0703086	0.146298	0.0727281	0.0650008	0.15998	0.00805598	0.0602346	0.13456	0.494824	0.103825	0.229659	0.334005	0.100579	0.552563	0.594782	0.895494	0.876257	0.912481	0.917753	0.485815	0.999746	1	0.971772	0.798869	0.852248	0.728774		1.23069	0.656919
5180	K two pore domain K4; K2p4.1; TRAAK	Kcnk4		0.226543	0.226464	0.163201	0.186563	0.372472	0.518317	0.217841	0.313608	0.247273	0.285481	0.617685	0.14643	0.304427	0.198899	0.29078	0.445941	0.684778	0.17917	0.237659	0.589422	0.342677	0.349318	1	0.507986	0.485146	0.368476	0.168707	0.30672	0.429376	0.322383	0.560441	0.851335	0.463065	0.242329	0.365713	0.302308	0.682827	0.29676	0.639629	0.452663	0.0618019	0.283203		1.26534	0.635712
5180	K two pore domain K1; K2p1.1; TWIK-1	Kcnk1		0.593584	0.494422	0.466179	0.452879	0.742922	0.370275	0.544085	0.527651	0.671593	0.493511	0.668805	0.467739	0.53186	0.733138	0.319503	0.805663	1	0.841181	0.552262	0.504754	0.505175	0.327522	0.391233	0.59069	0.885154	0.653627	0.964896	0.376131	0.819995	0.448957	0.657728	0.448327	0.42789	0.365849	0.471683	0.723978	0.65101	0.281087	0.634679	0.419309	0.18015	0.646143		2.165	0.447482
5189	Modifier/silencer K	Gene																																													I	I
5190	K modifier G 4; Kv6.4	Kcng4		0.0181263	0.000378766	0.00366844	0.00146304	0	0	0.0461264	0.0911177	0.00662439	0	0	0.00301077	0	0	0	0	0	0.000442435	0	0	0.00228863	0	0	0	0	0	0.00386272	0	1	0	0.0433361	0	0	0	0.01326	0	0	0.0101224	0	0	0	0		1.5934	0.994053
5190	K modifier G 1; Kv6.1	Kcng1		0.00130479	0	0.000279431	0.000299616	0	0.00170693	0	0	0.0025578	0.00365729	0	0	0.0090616	0	0.00611305	0.000210225	0	0	0.000502612	0.000511599	0.000225435	0	0	0	0	0.000212134	0	0	0	0.986183	1	0.147775	0.0857994	0.293643	0.510508	0.3243	0.337073	0.11918	0.232212	0.0252363	0.0129635	0.0276578		2.13162	0.923679
5190	K modifier S 1; Kv9.1	Kcns1		0.00472568	0.00311636	0.0227692	0.00380479	0	0.141275	0.142714	0.125879	0	0	0	0	0.00640981	0	0.0114516	0.0222193	0	0.0532605	0.00109884	0	0.0314659	0.052469	0.266499	0	0	0	0.0516921	0.0962886	0	0.677783	0.633428	0.157532	0.244007	0.131495	0.237199	1	0.492719	0.156996	0.22615	0.157525	0.150619	0.171709		1.50897	0.890871
5190	K modifier V 1; Kv8.1	Kcnv1		0.0427047	0.0202013	0.0118551	0.0321761	0.0785115	0.0165884	0.015911	0.0209213	0.00982463	0.0212666	0.0248519	0.0526542	0.00613581	0.158069	0.0777477	0.000532111	0.0826519	0.0882461	0.0177502	0.0974628	0.0781257	0	0	0.0335106	0.000541471	0.0526432	0	0.0665056	0.0160591	0.683898	0.624233	0.163031	0.25137	0.368297	0.381363	0.391706	1	0.254475	0.698676	0.272468	0.164507	0.307324		2.05192	0.861346
5190	K modifier F 1; Kv5.1	Kcnf1		0	0	0	0.00628495	0.0205203	0	0	0	0.00349379	0.046688	0.0230348	0.00431932	0.018658	0.290267	0.0811347	0.167824	0.414732	0.229099	0.0214815	0.0372288	0.0199087	0.0171379	0.000527595	0.0516827	0.157333	0.0113873	0.0448641	0.00018512	0	0.556703	0.747144	0.239092	0.115736	0.311979	0.342379	0.42983	0.177783	1	0.630775	0.189515	0.318404	0.0481444		2.21586	0.85914
5190	K modifier G 2; Kv6.2	Kcng2		0.345273	0.445999	0.162136	0.22747	0.0155838	0.0805793	0.0396888	0.141687	0.0262932	0.0322891	0.0326765	0.0134908	0.0376606	0.0478391	0.00276907	0.0763696	0.108682	0.178251	0.110956	0.0408991	0.0405167	0.0093703	0.0160045	0.0424386	0.00815753	0.0220717	0.00882478	0.0123898	0.0183132	0.304245	0.284713	1	0.38895	0.253942	0.256773	0.526611	0.220898	0.596291	0.113534	0.440342	0.215638	0.149527		1.89471	0.851314
5190	K modifier S 3; Kv9.3	Kcns3		0.549402	1	0.914069	0.522512	0.260269	0.0669787	0.180209	0.252561	0.115175	0.0397702	0.170175	0.240928	0.106729	0.00501334	0.000578329	0.0112739	0	0.063108	0.00539452	0.0764887	0.000360046	0.0505835	0.0884878	0.00030789	0.326824	0.23637	0.687158	0.419616	0.409345	0	0.0186856	0.108269	0.104095	0.0969048	0.101716	0.0893305	0.06876	0.0435328	0.0200411	0.0164521	0.00670577	0.048741		2.48455	0.840904
5190	K modifier S 2; Kv9.2	Kcns2		0.191352	0.340031	0.335629	0.115077	0.0396872	0.469356	0.294179	0.313042	1	0.470522	0.177657	0.150818	0.362295	0.329701	0.778893	0.390722	0.214722	0.18826	0.557152	0.402328	0.323081	0.289202	0.433436	0.224206	0.141706	0.100479	0.163132	0.14102	0.0817877	0.0839283	0.227565	0.276782	0.44528	0.435207	0.283122	0.172233	0.318423	0.144954	0.42977	0.473283	0.270405	0.587895		1.86968	0.703212
5199	Cyclic nucleotide-gated cation	Gene																																													I	I
5200	hyperpolarization activated K3; HCN 3	Hcn3		0.272055	0.278339	0.458539	0.373944	0.345382	0.159064	0.405809	0.130667	0.465766	0.596344	1	0.650555	0.562214	0.351689	0.655373	0.482078	0.416323	0.520065	0.456333	0.359828	0.440418	0.350865	0.443158	0.423449	0.431528	0.836971	0.661755	0.465053	0.339172	0.168607	0.287628	0.0680588	0.158251	0.243283	0.177426	0.0656465	0.051043	0.168111	0.278047	0.0736987	0.123565	0.0933567		1.64672	0.651477
5200	hyperpolarization activated K1; HCN 1	Hcn1		0.523235	0.791589	0.759677	0.433456	0.298768	0.715744	0.778171	1	0.426191	0.332004	0.454057	0.183864	0.389371	0.201406	0.160294	0.40133	0.538479	0.300174	0.285807	0.276412	0.218241	0.159081	0.106626	0.116728	0.250939	0.436806	0.516958	0.209902	0.763898	0.395225	0.279025	0.521591	0.482911	0.598369	0.649069	0.69763	0.526128	0.888489	0.383795	0.476445	0.54744	0.469477		2.65468	0.562322
5200	hyperpolarization activated K,Na 2; HCN 2	Hcn2		0.549361	0.478541	0.730571	0.494585	0.566657	0.318545	0.48015	0.456982	0.68659	0.604046	0.527563	0.506934	0.618543	0.407007	0.493403	0.320584	0.425804	0.558514	0.627481	0.464497	0.382437	0.286789	0.0881246	0.193444	0.450991	0.634357	0.718775	0.520516	0.640075	0.549783	1	0.67827	0.581112	0.692674	0.632022	0.554567	0.491946	0.800162	0.725987	0.646685	0.616815	0.585992		1.40478	0.468588
5509	Gluamate receptor	Gene																																													I	I
5510	NMDA 3A; GluN3A; NR3A	Grin3a		0.0521208	0.0309269	0.191287	0.295921	0.0396553	0.404636	0.389196	0.0315056	0.180518	0.0399398	0.00128969	0.0301235	0.0526179	0.000174544	0.025044	0.136965	0.0577873	0.151681	0.0582957	0.086983	0.150637	1	0.878491	0.463602	0.371482	0.246832	0.224582	0.141394	0.00334013	0.0231281	0.222527	0.251054	0.243452	0.243883	0.29693	0.0563927	0.186577	0.233272	0.13006	0.0250854	0.00356172	0.0440318		2.63227	0.836659
5510	kainate 3; GluK3; GluR7	Grik3		0.0565945	0.0195299	0.0349546	0.0564021	0.0114988	0.0528385	0.0264346	0.0217066	0.232988	0.164109	0.314175	0.0299895	0.134771	0.0278491	0.163379	0.264811	0.154995	0.110649	0.481148	0.214917	0.571456	0.0647641	0.226345	0.300565	1	0.873998	0.542652	0.803979	0.072569	0.30325	0.156992	0.0258365	0.0188872	0.00791808	0.0164347	0.00933983	0.0516837	0.00760985	0.0899111	0.0056851	0.0052662	0.00745099		1.71081	0.835699
5510	kainate 1; GluK1; GluR5	Grik1		0.217352	0.129423	0.389022	0.524766	0.699512	1	0.810644	0.355529	0.114185	0.304436	0.0911856	0.013919	0.041398	0.0700604	0.0364669	0.471746	0.183459	0.277885	0.530213	0.465034	0.190405	0.0156381	0.0435621	0.0376495	0.2902	0.243954	0.191212	0.159255	0.0786547	0.000286291	0.00718449	6.51266e-05	3.02613e-05	7.30825e-05	1.80216e-05	0	0	0.000756049	0.00526534	5.98636e-05	5.11235e-05	0.000118159		3.08896	0.829496
5510	kainate 4; GluK4; KA-1	Grik4		0.0234685	0.102757	0.0264068	0.043179	0	0.182111	0.109121	0.163388	0.0690658	0.0413845	0.112345	0.000852416	0.0491887	0.690983	0.139412	0.317816	0.00943165	0.167177	0.0481383	0.0571402	0.310869	1	0.903669	0.824315	0.104346	0.0894642	0.0261539	0.324352	0.0221733	0.184345	0.382951	0.34601	0.181032	0.207277	0.400231	0.362427	0.299562	0.219381	0.248917	0.135124	0.00751844	0.0620557		1.92407	0.804987
5510	kainate 2; GluK2; GluR6	Grik2		0.286681	0.245902	0.339225	0.36942	0.533951	0.501656	0.652849	0.398929	0.392984	0.1986	0.272543	0.080166	0.2821	0.615355	0.24207	0.5656	0.412656	1	0.205386	0.343564	0.274336	0.435055	0.549781	0.525436	0.162119	0.325709	0.179251	0.226697	0.251346	0.220889	0.149604	0.167881	0.156506	0.230338	0.199133	0.251878	0.152413	0.167822	0.0855115	0.0993683	0.089099	0.129003		2.9956	0.708078
5510	AMPA 3; GluA3; GluR3	Gria3		0.00971736	0.0842833	0.0958219	0.0665249	0.0453037	0.270405	0.269826	0.350929	0.0927545	0.0627338	0.0107463	0.0107101	0.0250726	0.0393776	0.151374	0.00506208	0.00419663	0.0596051	0.0113487	0.0807842	0.0177307	0.355002	0.160271	0.0993674	0.607069	0.420579	0.48975	0.4267	0.389551	0.330249	0.423504	0.628242	0.580732	0.596492	0.557065	0.552915	0.563092	0.834733	0.671029	0.856132	1	0.682675		2.72641	0.707574
5510	delta2; GluD2; dleta 2	Grid2		0.00846287	0.0112894	0.0448076	0.11066	0.0443199	0.0759827	0.109511	0.0665936	0.200009	0.390056	0.303405	0.146248	0.252505	0.976702	0.36462	1	0.360629	0.886634	0.669562	0.7439	0.81609	0.473197	0.555395	0.682231	0.310814	0.860204	0.632724	0.485716	0.0060121	0.276445	0.117	0.148662	0.094991	0.0675389	0.0719275	0.12705	0.0576876	0.161954	0.0454968	0.124654	0.10656	0.0756453		2.5174	0.705759
5510	AMPA 4; GluA4; GluR4	Gria4		0.509908	0.504772	0.396354	0.44761	0.577873	0.590576	0.521788	0.621438	0.372383	0.579019	0.410683	0.195651	0.222852	0.260199	0.350224	0.340206	0.44803	0.415803	0.360835	0.459962	0.332897	0.571412	0.447018	0.314954	0.58406	0.644327	0.829947	1	0.73179	0.119424	0.133531	0.115181	0.0958732	0.0658011	0.176795	0.0747665	0.147658	0.107699	0.0835183	0.0288718	0.0333	0.0334117		2.8676	0.652234
5510	NMDA 2A; GluN2A; NR2A	Grin2a		0.622047	0.627886	0.62942	0.591118	0.0858867	0.682841	0.465461	0.704593	0.316594	0.0852034	0.0784036	0.0113305	0.0401898	0.0547866	0.0746923	0.141595	0.0439122	0.100354	0.111219	0.00742199	0.119541	0.0800973	0.00269591	0.415267	0.326078	0.145541	0.169112	0.157917	0.0480747	0.292446	0.297665	0.665363	0.713778	0.805885	0.593362	0.410412	0.43519	0.663255	0.587149	0.970897	1	0.998796		2.66542	0.649427
5510	AMPA 2; GluA2; GluR2	Gria2		0.118772	0.140218	0.0969761	0.100436	0.106306	0.174756	0.213487	0.184859	0.157857	0.159146	0.147246	0.0689591	0.172673	0.10008	0.126704	0.288384	0.282615	0.295665	0.246086	0.21599	0.229172	0.217458	0.320845	0.310047	0.120955	0.171815	0.123783	0.18648	0.168796	0.626831	0.633197	0.888162	0.925076	0.894388	0.761817	0.707635	0.815453	0.875319	0.844194	0.958565	1	0.903849		3.35617	0.63217
5510	AMPA 1; GluA1; GluR1	Gria1		0.500824	0.381335	0.564268	0.797841	0.835831	0.182168	0.114802	0.0923514	0.321339	0.206057	0.326589	0.0502984	0.0751591	0.136778	0.207609	0.119278	0.0585154	0.0774638	0.068366	0.049663	0.0732516	0.162067	0.0739953	0.102023	0.322285	0.940378	0.654299	1	0.739906	0.321395	0.428911	0.628613	0.747206	0.824725	0.544407	0.532343	0.607455	0.576032	0.659314	0.746057	0.783927	0.858454		3.15891	0.597717
5510	NMDA 2B; GluN2B; NR2B	Grin2b		0.230814	0.205937	0.197361	0.179918	0.210576	0.24049	0.219661	0.262511	0.23433	0.340927	0.202674	0.178597	0.319354	0.274193	0.269092	0.573004	0.699699	0.589062	0.483098	0.427108	0.290924	0.252906	0.286732	0.345036	0.200785	0.292714	0.299651	0.152048	0.273912	0.345855	0.459673	0.614505	0.722063	0.814827	0.608392	0.646772	0.577045	0.698047	0.658446	0.821263	1	0.918275		3.10782	0.594676
5510	NMDA 1; GluN1(NR1	Grin1		0.283112	0.355594	0.284106	0.24786	0.231119	0.291804	0.37372	0.28106	0.342836	0.27428	0.272054	0.226037	0.224643	0.391713	0.284012	0.321557	0.217424	0.339237	0.375265	0.327127	0.329283	0.35125	0.266824	0.336754	0.366893	0.240542	0.253762	0.422346	0.380955	0.35155	0.520451	0.603023	0.647667	0.660478	0.547397	0.470411	0.673899	0.77299	0.753264	1	0.924673	0.966086		2.39299	0.590608
5510	NMDA 2D; GluN2D; NR2D	Grin2d		0.346697	0.430227	0.459927	0.310342	0.201444	0.396857	0.493662	0.458289	0.231644	0.394434	0.492086	0.149869	0.240257	0.656166	1	0.695032	0.551822	0.339859	0.772247	0.583589	0.60868	0.927237	0.387318	0.524401	0.251105	0.210087	0.29165	0.360334	0.414394	0.412256	0.614383	0.6934	0.80902	0.822354	0.915568	0.713189	0.854932	0.665255	0.394774	0.373202	0.0729571	0.400627		1.75402	0.514108
5510	kainate 5; GluK5; KA-2	Grik5		0.519659	0.373917	0.426791	0.496084	0.431078	0.330045	0.358723	0.614259	0.29811	0.357858	0.24073	0.31058	0.300533	0.384052	0.395294	0.426223	0.427347	0.432821	0.304786	0.267174	0.428137	0.390094	0.343817	0.732461	0.543511	0.429578	0.245046	0.428641	0.426485	0.714201	0.591312	0.740013	0.658101	0.810705	0.650331	1	0.626	0.736819	0.866279	0.735286	0.608492	0.801243		1.64046	0.507253
5510	delta1; GluD1; delta 1	Grid1		0.282634	0.262758	0.266102	0.293475	0.367788	0.301878	0.605224	0.168268	0.278958	0.554118	0.927841	0.549205	0.678188	0.208277	0.332779	0.722582	0.35051	0.72599	0.775783	0.805649	0.593831	1	0.707274	0.636656	0.29073	0.307018	0.25431	0.316051	0.567555	0.679463	0.582531	0.540377	0.579904	0.698757	0.847975	0.722607	0.442751	0.538371	0.52473	0.434691	0.427339	0.472355		2.01338	0.496993
5519	GABA-A receptor	Gene																																													I	I
5520	GABA A theta	Gabrq		0	0	0	0	0	0.0059332	0	0	0	0.0241114	0	0	0	0.251601	0.0184428	0	0	0.208273	0	0	0	0	0	0	0.00514534	0	0	0	0	1	0	0.0284578	0	0	0	0	0.00342501	0.0435002	0	0	0	0		1.28471	0.985637
5520	GABA A gamma1	Gabrg1		0.0375675	0.00736332	0.00322514	0.0107809	0.0388463	0.0288714	0.000984644	0.00929775	0.0280517	0.325991	0.0307729	0.00174312	0.0239383	0.00193861	0.281812	0.012113	0.000409195	0.00218743	0	0.186567	0.138887	0.15082	0.0289257	0.101295	0.233645	1	0.175975	0.0947993	0.0472853	0.0147807	0.0159277	0.0237062	0.0176315	0.00953706	0.0149639	0.0161889	0.041143	0.0161737	0.024661	0.00558934	0.00174489	0.00341846		2.41013	0.946108
5520	GABA A delta	Gabrd		0.194618	0.807564	1	0.255472	0.0418449	0.318702	0.644784	0.880468	0.0555069	0.00275509	0.0250844	0.0421584	0.00156689	0	0.000838975	0.000145537	0.000421258	0.0153072	0.0122227	0	0.00124716	0	0	0	0.00899669	0.0247923	0.0975611	0.0031642	0.957318	0.000442178	0.0164679	0.0548152	0.0795363	0.0602549	0.0609454	0.0430163	0.0552411	0.153122	0.0448682	0.0606657	0.0390357	0.0723369		2.38375	0.874798
5520	GABA A alpha5	Gabra5		0.247519	0.362308	0.174394	0.129568	0.0383855	0.109307	0.163215	0.24742	0.229648	0.0150068	0.0466001	0.0102116	0.12835	0.018297	0.0045487	0.0312182	0.034503	0.0273618	0.00201352	0.0046607	0.00594156	0.00314895	0.00292911	0.0151587	0.00836998	0.0160549	0.015602	0.0075706	0.00570192	0.313588	0.576022	0.43556	0.657911	0.719637	0.668077	1	0.630119	0.608984	0.647839	0.874286	0.868778	0.752594		2.91608	0.759551
5520	GABA A alpha2	Gabra2		0.126028	0.0811982	0.0279391	0.0619455	0.0910388	0.0559861	0.0511832	0.0798446	0.250651	0.215818	0.0844481	0.123254	0.248009	0.219137	0.261184	0.0397351	0.0568287	0.0834299	0.0424031	0.122771	0.0717611	0.181064	0.157052	0.155233	0.0663299	0.287277	0.0690692	0.0716876	0.0542666	0.533959	0.310912	0.750775	0.598884	0.525022	0.835771	0.686358	0.843933	1	0.351377	0.392457	0.265194	0.346497		2.72646	0.75908
5520	GABA A gamma3	Gabrg3		0.773234	0.960728	0.827133	0.577922	0.989582	0.125407	0.487427	0.419164	0.117991	0.105927	0.223586	0.0132197	0.0680591	0.118786	0.0451504	0.563673	0.311708	0.26169	0.462639	0.357806	0.222962	0.138582	0.12744	0.332307	0.013983	0.169251	0.105698	0.0500969	1	0.047928	0.0650619	0.144667	0.137449	0.163559	0.155397	0.0154772	0.0235287	0.139111	0.018938	0.115387	0.121786	0.0888183		2.83316	0.751018
5520	GABA A alpha1	Gabra1		0.818884	1	0.442196	0.642725	0.866927	0.38428	0.49949	0.582869	0.22031	0.171333	0.221052	0.131232	0.425285	0.123158	0.137741	0.291056	0.584979	0.758404	0.240756	0.455094	0.064471	0.0179179	0.0660957	0.128753	0.338814	0.245061	0.468129	0.0705681	0.470887	0.0272103	0.0704069	0.25152	0.185233	0.0973803	0.0650049	0.0219114	0.0889381	0.220328	0.260984	0.343977	0.325092	0.196051		3.40689	0.706768
5520	GABA A alpha4	Gabra4		0.396713	0.45477	0.383694	0.301162	0.246743	0.69001	0.976374	1	0.456404	0.229225	0.127265	0.170362	0.272686	0.20332	0.0643277	0.165994	0.19278	0.236672	0.269228	0.125113	0.197988	0.0761244	0.532654	0.327397	0.0732428	0.184715	0.0556964	0.0464993	0.0872191	0.383698	0.215306	0.4239	0.387117	0.237491	0.398763	0.597084	0.789661	0.690555	0.672028	0.734773	0.761211	0.516474		2.37988	0.649941
5520	GABA A beta1	Gabrb1		0.143348	0.0472532	0.144519	0.197487	0.306006	0.324737	0.265329	0.224931	0.206905	0.289887	0.16307	0.188823	0.26241	0.306609	0.292495	0.202059	0.188095	0.293302	0.254683	0.254759	0.336186	0.382857	0.362965	0.526143	0.177768	0.204503	0.0716389	0.0977612	0.0783084	1	0.50823	0.509036	0.562346	0.684415	0.733334	0.893835	0.566635	0.99257	0.535055	0.604887	0.654548	0.473154		2.84198	0.646027
5520	GABA A beta2	Gabrb2		0.846678	1	0.703999	0.707734	0.963923	0.822497	0.952774	0.93072	0.397044	0.229803	0.258516	0.226863	0.38769	0.347472	0.277666	0.263109	0.373763	0.470215	0.220537	0.397604	0.104575	0.0605094	0.175652	0.267688	0.340039	0.267187	0.439005	0.0855451	0.561453	0.0726602	0.073775	0.373303	0.258369	0.166445	0.139774	0.0633005	0.189102	0.289841	0.260594	0.390292	0.376803	0.26965		2.84398	0.634045
5520	GABA A beta3	Gabrb3		0.458624	0.400737	0.271515	0.344344	0.37196	0.284071	0.344089	0.410349	0.410283	0.25981	0.257532	0.1899	0.326693	0.286319	0.200136	0.280607	0.340924	0.348818	0.229462	0.222023	0.28512	0.334655	0.292503	0.311218	0.247092	0.268969	0.246793	0.289264	0.241139	0.466516	0.749312	0.708691	0.762041	0.896209	0.803496	0.895086	0.804086	0.796116	0.816819	0.923816	1	0.900163		2.64325	0.554212
5520	GABA A gamma2	Gabrg2		0.608674	0.549462	0.449352	0.654973	0.957456	0.355078	0.409012	0.404265	0.500612	0.450034	0.48966	0.328957	0.676632	0.333365	0.414069	0.494138	0.709945	0.699668	0.438938	0.482985	0.318029	0.339971	0.313864	0.312991	0.546508	0.605417	1	0.528884	0.556472	0.237642	0.292467	0.442896	0.387306	0.283958	0.227366	0.198245	0.280626	0.325526	0.547368	0.523647	0.527418	0.403741		3.02159	0.546156
5520	GABA A alpha3	Gabra3		0.35503	0.25031	0.190328	0.260388	0.0510395	0.403044	0.290672	0.0720954	0.509728	0.384136	0.303819	0.0572429	0.462761	0.758273	0.645283	0.440395	0.269068	0.496629	0.42856	0.317672	0.561586	0.66551	0.142229	0.545083	0.943612	1	0.685269	0.895668	0.0830886	0.985806	0.808712	0.82663	0.527512	0.343041	0.427684	0.387877	0.907131	0.591079	0.699037	0.293588	0.159822	0.25172		2.05982	0.544435
5529	Glycine receptor	Gene																																													I	I
5530	glycine alpha3	Glra3		0	0.0448785	0	0.00144144	0	0.0909872	0.0460638	0.10385	0	0.139287	0.0837597	0	0.0157279	1	0.0600297	0.290585	0	0.00241536	0.0297961	0	0.27344	0	0.391364	0.996291	0.471759	0.242595	0.0653451	0	0	0.277	0.0247027	0.0608901	0	0.00232691	0.181097	0.19796	0.36797	0.0573071	0.100878	0.00789724	0.439625	0.0153376		1.17632	0.876034
5530	glycine alpha2	Glra2		0.185887	0.0520251	0.259564	0.504741	0.488843	0.061593	0.0403228	0.0910963	0.0313242	0.0935053	0.118353	0.0189919	0.220226	0.213467	0.147146	0.368664	1	0.826844	0.488851	0.446856	0.189047	0.0311371	0.133788	0.326189	0.0902778	0.108814	0.0148847	0.184516	0.119763	0.0205986	0.0190073	0.00434227	0.00448071	0.0261866	0.000139029	0	0.00519919	0.0092458	0.0267581	0.00837679	0.0105834	0.032522		2.47252	0.853069
5530	glycine beta	Glrb		0.313407	0.325663	0.303896	0.319637	0.41588	0.40309	0.575918	0.521894	0.796943	0.728952	0.751187	0.595926	0.719666	0.569343	0.744568	0.812774	0.932135	0.904026	0.971877	0.951366	1	0.86393	0.994053	0.683687	0.741932	0.925001	0.853244	0.834903	0.835845	0.574995	0.830746	0.670822	0.659871	0.569689	0.545528	0.654561	0.674106	0.622294	0.914901	0.633779	0.582487	0.63928		2.73309	0.317956
5539	Nicotinic ACh receptor	Gene																																													I	I
5540	nicotinic ACh beta 3	Chrnb3		0	0.000502948	0.00477299	0.00602989	0	0	0	0	0	0	0	0	0	0	0	0	0	0	0	0	0	0	0	0	1	0.0225073	0.128426	0	0	0	0	0	0	0	0	0	0	0	0	0	0	0		1.51188	0.996043
5540	nicotinic ACh alpha 2	Chrna2		0.000786394	0	0.000380411	0	0	0	0	0	0	0	0	0	0.00529411	0.056716	0	0	0	0	0	0	0	0	0	0	1	0	0	0	0	0	0	0.00930885	0.0107932	0.00631731	0.0115629	0.187151	0.0288687	0.0138358	0.0197199	0.00750934	0.0113237	0.0337611		1.17428	0.990163
5540	nicotinic ACh alpha 3	Chrna3		1	0.135466	0.0444734	0.0794868	0.140077	0	0.0062832	0.0530419	0.149348	0.0897942	0.674194	0.0627728	0.72842	0.230658	0.144023	0.0301011	0.00261996	0.0349925	0.521637	0.056312	0.0626975	0.115283	0	0	0	0	0	0.0503935	0.833436	0.00876828	0.00160677	0.00316952	0.0162862	0.0512382	0.0026539	0	0.00685576	0.0117492	0.0478407	0.0114099	0.0305001	0.0327425		1.68351	0.890968
5540	nicotinic ACh alpha 7	Chrna7		0.133883	0.166479	0.385375	0.151321	0.008689	0.570864	1	0.451082	0.203619	0.149098	0.0496755	0.0553791	0.275281	0.585206	0.150448	0.1764	0.0668884	0.195211	0.177528	0.196645	0.150715	0.117154	0.220719	0.164683	0.257559	0.149287	0.015851	0.109847	0.0698392	0.402345	0.382726	0.245848	0.340742	0.414766	0.386159	0.149603	0.219472	0.279292	0.275711	0.247127	0.16988	0.192215		2.08787	0.77779
5540	nicotinic ACh alpha 5	Chrna5		0.275548	0.0916422	0.0135573	0	0	0.0711804	0.237847	0.261485	0.0266151	0.0774495	0.0521545	0.0401589	0.0672355	0.781408	0.193616	0.37828	0.0278452	0.138834	0.749447	0.320535	0.252597	0.0602916	1	0.342649	0	0	0	0.0561154	0.174686	0	0.161323	0.148266	0.503657	0.63893	0.104381	0.0215461	0.333893	0.489098	0.28391	0.425896	0.449665	0.927707		1.6913	0.776111
5540	nicotinic ACh alpha 4	Chrna4		0.265247	0.186381	0.00464141	0.0170869	0	0.479746	0.603279	0.450174	0.00445694	0.132675	0.00202608	0	0.170084	0.90212	0.347683	0.705542	1	0.676154	0.922512	0.48917	0.78218	0.357543	0.458805	0.633868	0.0173459	0.00729849	0.0615234	0.00863752	0	0.0209345	0.363547	0.0153649	0.0469328	0.0665776	0.057542	0.0508908	0.0216691	0.0488932	0.426193	0.0405942	0.0640482	0.0902215		2.02276	0.756108
5540	nicotinic ACh beta 2	Chrnb2		0.662892	0.583124	0.710686	0.595969	0.271674	0.501252	0.432228	0.361296	0.84745	0.586946	0.828282	0.715336	0.635028	0.302678	0.735089	0.415389	1	0.519493	0.437724	0.515349	0.523101	0.803248	0.730244	0.832516	0.502413	0.567233	0.54722	0.657723	0.992984	0.486871	0.683579	0.493458	0.424624	0.553671	0.417616	0.451356	0.62971	0.412118	0.288486	0.35757	0.351654	0.479898		1.34988	0.442801
5549	Serotonin receptor	Gene																																													I	I
5550	5-hydroxytryptamine 3B; 5HT 3B	Htr3b		0.000649192	0	0.000597902	0	0	0	0.0098796	0	0	0.0449102	0	0	0	1	0.957646	0	0	0.0338809	0.0478719	0	0.111819	0.00785958	0.245858	0.0121378	0.0965868	0	0	0	0	0	0	0.000843267	0	0	0	0	0	0	0.0292964	0.00129975	0.000703257	0.00067131		1.18984	0.960914
5550	5-hydroxytryptamine 3A; 5HT 3A	Htr3a		0.000699271	2.18811e-05	6.33255e-05	2.03279e-05	0	0.0122391	0.0261496	0.00143392	0.263869	0.446206	0.736963	0.062514	0.258498	1	0.890277	0.438406	0.257014	0.0959043	0.593026	0.275851	0.654069	0.128851	0.257891	0.258446	0.00111654	0.00118765	0.00138003	0.00309297	8.42792e-05	0	0.000480418	0	3.4556e-05	0	0.000131461	0	0	0	0	0	0	0		3.36983	0.861807
7009	(cognate GPCR known) NPP	Gene																																													I	I
7010	calcitonin/calcitonin-related polypeptide, alpha	Calca		0.00136952	0.00509057	0.00291673	0.00197967	0.016431	0	0	0	1	0.000721419	0	0.00351932	0.337594	0	0	0	0	0.00283692	0	0	0	0	0	0	0.0719101	0.00386193	0.26598	0	0.000245393	0.00977915	0.00284129	0	0	6.13321e-05	0	0	0	0	0	0	0	0		2.43848	0.982265
7010	endothelin 3	Edn3		0.000355058	0	0	0.0012959	0	0	0	0	0	0.00295829	0	0	1	0.739226	0.0467646	0	0	0	0	0	0	0	0	0.00353855	0	0	0	0	0	0	0	0	0	0	0	0	0	0	0	0	0	0		1.36026	0.980631
7010	neurotensin	Nts		0	0	0.000431874	9.83169e-05	0	0	0	0	0	0	0	0	0	0	0	0	0	0	0	0	0	0	0	0	0	0	0	0	0	0.0059978	0.0263924	0.378961	0.00350836	0.000584201	0.000202968	0	0.00229966	1	0.376331	0.10473	0.037566	0.00133186		2.09063	0.977111
7010	tachykinin 1	Tac1		0.0151646	0.0187964	0.0115066	0.122908	0.722225	0.000944452	2.53567e-05	1.21453e-05	2.95652e-05	8.36253e-06	3.73156e-05	0	0.000260114	0	4.63796e-05	0	5.70497e-05	7.6162e-05	0	0	0.000185022	0	0	0	0.000533354	0.2272	1	0.0064588	0.0770401	0	0.0025377	7.67882e-05	0	0	0.000113293	0.0020841	9.62148e-05	0.00466512	0.000684131	0	0	1.13603e-05		3.33707	0.970396
7010	somatostatin	Sst		1.69237e-05	1.35385e-05	2.48162e-05	0.00203834	5.74053e-06	0.000122071	1.31506e-05	1.288e-05	3.22924e-05	2.83216e-05	1.56332e-05	6.02277e-06	2.05277e-05	7.28118e-06	3.59276e-05	0.000123125	8.07642e-06	2.73705e-05	3.478e-05	2.1113e-05	1.73275e-05	1.4472e-05	2.43261e-05	4.90245e-05	1	0.604386	0.409714	0.445905	1.04554e-05	6.95248e-06	7.96103e-05	2.67555e-05	1.24147e-05	0.000217563	3.2657e-06	0	6.82486e-05	0.0116857	0.000489326	3.07209e-05	7.23549e-06	9.84779e-06		4.4816	0.964015
7010	prodynorphin	Pdyn		0.00787849	0	0.000313209	0.0484442	0	0	0	0	0.00140978	0	0	0	0	0	0	0	0	0	0	0	0	0	0	0	0.492272	0	0	0	0	0	0	0.000835215	0.000745935	0.0217604	0.00162871	0.0532354	0	1	0	0.296265	0.5617	0.0776912		1.18622	0.961849
7010	cortistatin	Cort		0.0483923	0.0909616	0.184813	0.135543	0.136613	0.0294486	0.0291973	0.0715378	0.00236135	0.00356117	0.00602165	0.00165595	0.0040085	0.00302273	0.00364305	0.00427059	0.00597738	0.00587724	0.00973087	0.00394271	0.00111529	0.00134111	0.0019278	0.0295375	0.0874065	1	0.872228	0.00866099	0.0155576	0	8.96506e-05	0.000177582	0.0003937	7.18446e-05	5.44871e-05	0	0	0.000546853	0.000730192	0.000309554	0.000144344	0.000104132		3.0258	0.956074
7010	corticotropin releasing hormone	Crh		0.00699696	3.22489e-05	8.74796e-06	0.00459471	0.00221028	2.92455e-05	2.90673e-05	0	0.0175398	0.00727099	0.00763715	0.000883811	0.0816656	0.0602371	0.000167824	0.154499	0.0300433	0.0494496	0.390682	0.0353909	0.178114	0.456432	1	0.525904	0.0197525	0.109627	0.000721271	0.0062248	0.016961	0.000814013	0.000216887	0	0	0	0	3.78889e-05	0	0.0390007	0	0	0	0		3.28899	0.946264
7010	parathyroid hormone-like peptide	Pthlh		0.0019642	0	0.00185111	0.0150952	0.0123648	0.0061226	0.0013201	0	0.000567757	0.00108467	0	0	0.0273302	0	0.000267365	0.357047	1	0.849871	0.075407	0.184	0.00167053	0	0	0	0	0.0132643	0.0488198	0.000871007	0.873493	0.00529996	0	8.96351e-05	2.77427e-05	0	0.000529173	0	0.00021003	0.000402575	0	0	0	0		2.65723	0.939537
7010	neuropeptide Y	Npy		0.140197	0.358082	0.233976	0.027609	0.00207841	0.195038	0.45473	1	0.0968021	0.0463069	1.14049e-05	0.180147	0.0121136	0.0280386	0.00381575	2.54248e-05	3.20091e-05	0.000121465	7.13956e-05	0.000400944	0.000113048	1.34849e-05	1.19839e-05	0.00152634	0.251043	0.207907	0.43075	0.325227	0.0224876	0	0	2.47927e-06	0	3.1119e-05	0	0	9.03129e-06	1.74628e-05	0	0.000514374	1.41368e-05	7.68319e-07		4.15926	0.926359
7010	vasoactive intestinal polypeptide	Vip		1.53664e-05	1.84997e-05	1.9064e-05	1.0419e-05	1.6125e-05	2.37851e-05	3.16036e-05	1.54725e-05	0.000161779	0.00605251	0.00153722	4.59157e-05	0.417015	0.309261	5.55326e-05	0.58549	1	0.749644	0.238729	0.497001	0.0582184	0.00757253	0.212427	0.259158	6.54841e-05	9.39564e-06	1.91167e-05	2.42915e-05	7.21738e-06	0	0	0	0	0	2.88824e-06	0	0	1.21264e-06	0	2.33299e-06	0	0		4.41455	0.918472
7010	tachykinin 2	Tac2		5.38348e-05	9.55408e-06	1.77614e-05	5.49921e-05	2.55065e-05	0.000300327	0.020883	0	0.000789011	0.0148023	0.499654	0.301925	0.150202	0.556459	0	0.337727	0.373327	0.023231	0.0734755	0.216642	0.260239	0.0786448	0.523837	1	1.5892e-05	1.68673e-05	1.07261e-05	1.0716e-05	0	0	0.000561662	0.000414975	0.000156255	2.98201e-05	7.65374e-05	0.000121994	0.000169588	0.000146198	0	0.000456329	0.000325921	0.000349423		3.49808	0.916216
7010	adrenomedullin	Adm		0.563951	0.271301	0.0532266	0.103444	0	0.405582	1	0.13686	0	0.0363976	0	0.127198	0.195819	0	0	0.0583771	0.552418	0.278747	0	0.116134	0	0	0	0	0.0169884	0	0.047534	0	0.580198	0	0	0	0	0	0	0	0	0.0927761	0	0	0	0.000235753		1.19522	0.911288
7010	gastrin releasing peptide	Grp		0	0.000281039	0.000566268	0.00028792	0	0	0	0	0.00461864	0.0139706	0	0	0	0	0	0	0	0.00537284	0.00251815	0.000124876	0.00249572	0	0	0	0.000437364	6.54372e-05	0.0136652	0.0756394	0	0.78741	1	0.56042	0.234521	0.0930953	0.809719	0.542301	0.697239	0.267847	0.281212	0.0963999	0.00301379	0.00336167		2.64241	0.890327
7010	preproenkephalin	Penk		0.000372447	0.000781973	0.00236588	0.00355548	0.00103193	0.0133343	0.00215746	0.0025571	0.00289198	0.0197134	0	0.000273884	0.000646765	0	0.00730715	0.81195	0.329402	0.775907	0.731076	0.525237	0.499397	0.412113	1	0.822176	0.0154069	2.10097e-05	0.000488564	0.00143462	0.000810489	0.00282282	0.000214375	0.00369	0.036211	0.031791	0.00552725	0.00209612	0.0194359	0.0106325	0.0057025	0.0192239	0.00732289	0.0631868		3.56527	0.873408
7010	neuromedin B	Nmb		0.257138	0.244386	0.124574	0.119069	0.020076	0.0920699	0.226823	0.349564	0.0913069	0.214953	0.149214	0.0596853	0.256771	0.0591253	0.15835	0.0201994	0.120181	0.186975	0.0124011	0.116536	0.120409	1	0	0.00488995	0.0929272	0.0844444	0.118651	0.185345	0.305931	0.556711	0.26391	0.297387	0.237322	0.0921305	0.267492	0.259685	0.160739	0.146921	0.0417057	0.198137	0.179947	0.204544		1.21978	0.836619
7010	cholecystokinin	Cck		0.163966	0.170281	0.0588346	0.0867385	0.277976	0.0152725	0.0183968	0.120409	0.510541	0.0700638	0.395386	1	0.8421	0.81559	0.291601	0.0021427	0.0357114	0.000511472	0.000398173	0.00298898	0.017901	0.000503342	0.0135228	0.0276233	5.98278e-05	0.000650788	0.0032789	0.000181311	0.108776	0.129899	0.136584	0.123138	0.192382	0.274055	0.20851	0.265624	0.157416	0.19876	0.177184	0.241571	0.323977	0.269309		3.90797	0.83537
7010	prepronociceptin	Pnoc		0.334756	0.562144	0.77675	0.370192	0.144042	1	0.582728	0.825819	0.311084	0.320387	0.373024	0.102077	0.158868	0.963497	0.689271	0.253985	0.0485626	0.024748	0.333352	0.0759314	0.293309	0.0148567	0.211695	0.218618	0.226589	0.227388	0.366834	0.0556381	0.0184099	0	5.66185e-05	1.07447e-05	4.93073e-05	0.000150246	0.000224865	0	0	0.000101662	0.000285525	0.000500871	0	2.73046e-05		2.87226	0.783269

## Sheet: Comm258_lists
sample_name		protein	class	gene	mean42max	delta		1009	Neuropeptide-Selective GPCR	Gene	I	I
region_id		somatostatin	7010	Sst	30310.7	0.964015		1010	vasoactive intestinal peptide receptor 2	Vipr2	1.34267	0.989783
region_label		vasoactive intestinal polypeptide	7010	Vip	25974.7	0.918472		1010	galanin receptor 1	Galr1	1.43153	0.988049
cluster_order		neuropeptide Y	7010	Npy	14429.8	0.926359		1010	endothelin receptor type A	Ednra	1.19692	0.985478
cluster_label		cholecystokinin	7010	Cck	8090.46	0.83537		1010	thyrotropin releasing hormone receptor	Trhr	1.99501	0.982723
subclass_order		cannabinoid receptor 1	1050	Cnr1	7271.34	0.891004		1010	neuropeptides B/W receptor 1	Npbwr1	1.28276	0.96795
subclass_label		G protein, alpha stimulating	2050	Gnas	5776.11	0.57337		1010	parathyroid hormone 2 receptor	Pth2r	1.65592	0.95857
class_order		preproenkephalin	7010	Penk	3675.08	0.873408		1010	arginine vasopressin receptor 1A	Avpr1a	1.03288	0.957369
class_label		tachykinin 2	7010	Tac2	3148.32	0.916216		1010	relaxin family peptide receptor 3	Rxfp3	2.40826	0.957031
Adrb2		GABA A alpha1	5520	Gabra1	2552.07	0.706768		1010	tachykinin receptor 3	Tacr3	1.96549	0.952605
Htr2b		5-hydroxytryptamine 3A; 5HT 3A	5550	Htr3a	2343.3	0.861807		1010	neuromedin B receptor	Nmbr	2.60593	0.949949
Drd1		AMPA 2; GluA2; GluR2	5510	Gria2	2270.76	0.63217		1010	angiotensin II receptor	Agtr2	1.77808	0.947672
Htr1f		tachykinin 1	7010	Tac1	2173.07	0.970396		1010	melanocortin 5 receptor	Mc5r	1.51271	0.944995
Drd4		corticotropin releasing hormone	7010	Crh	1945.31	0.946264		1010	endothelin receptor type B	Ednrb	1.0649	0.941528
Drd2		AMPA 1; GluA1; GluR1	5510	Gria1	1441.82	0.597717		1010	opioid receptor delta 1	Oprd1	1.23084	0.931303
Adra1a		NMDA 2B; GluN2B; NR2B	5510	Grin2b	1281.79	0.594676		1010	relaxin/insulin-like family peptide receptor 1	Rxfp1	2.15678	0.925317
Htr6		kainate 1; GluK1; GluR5	5510	Grik1	1227.33	0.829496		1010	tachykinin receptor 1	Tacr1	1.63483	0.91932
Hrh1		glutamate metabotropic receptor 5	1040	Grm5	1197.39	0.686885		1010	neurotensin receptor 1	Ntsr1	1.33305	0.917761
Htr7		G protein, gamma 3	2050	Gng3	1101	0.353538		1010	hypocretin (orexin) receptor 1	Hcrtr1	1.16304	0.908619
Adra2a		cortistatin	7010	Cort	1061.22	0.956074		1010	pyroglutamylated RFamide peptide receptor	Qrfpr	2.6619	0.901017
Htr2c		GABA A gamma2	5520	Gabrg2	1050.96	0.546156		1010	oxytocin receptor	Oxtr	1.90689	0.898594
Adra1b		kainate 2; GluK2; GluR6	5510	Grik2	989.928	0.708078		1010	opioid receptor kappa 1	Oprk1	1.40244	0.894436
Drd5		G protein, alpha inhibiting 1	2050	Gnai1	895.171	0.666319		1010	neurotensin receptor 2	Ntsr2	1.96251	0.892967
Htr2a		C 2; Kv3.2; shaw-related	5130	Kcnc2	870.059	0.750664		1010	urotensin 2 receptor	Uts2r	1.21012	0.89168
Hrh3		GABA A alpha5	5520	Gabra5	824.293	0.759551		1010	cholecystokinin B receptor	Cckbr	1.19622	0.887602
Adra1d		gamma3	5110	Cacng3	793.197	0.857766		1010	neuropeptide Y receptor Y2	Npy2r	2.58657	0.879788
Htr5b		prepronociceptin	7010	Pnoc	745.185	0.783269		1010	somatostatin receptor 1	Sstr1	1.96714	0.869737
Htr1a		AMPA 4; GluA4; GluR4	5510	Gria4	737.227	0.652234		1010	gastrin releasing peptide receptor	Grpr	2.16899	0.854641
Hrh2		alpha2/delta3	5110	Cacna2d3	705.488	0.620306		1010	hypocretin (orexin) receptor 2	Hcrtr2	2.24231	0.849366
Htr4		GABA A beta2	5520	Gabrb2	698.196	0.634045		1010	somatostatin receptor 3	Sstr3	1.37844	0.847778
Adra2c		G protein, gamma 2	2050	Gng2	697.265	0.591165		1010	opioid receptor mu 1	Oprm1	2.66014	0.845987
Htr5a		GABA A beta1	5520	Gabrb1	694.991	0.646027		1010	parathyroid hormone 1 receptor	Pth1r	1.45331	0.837164
Adrb1		GABA A gamma3	5520	Gabrg3	681.025	0.751018		1010	somatostatin receptor 2	Sstr2	2.00292	0.836388
Chrm2		Kv D2; Kv4.2; shal-related	5170	Kcnd2	660.662	0.747333		1010	neuropeptide FF receptor 1	Npffr1	1.94636	0.829226
P2ry1		beta4	5110	Cacnb4	589.249	0.6723		1010	melanocortin 4 receptor	Mc4r	1.74099	0.826387
Grm2		alpha2/delta1	5110	Cacna2d1	555.623	0.758537		1010	vasoactive intestinal peptide receptor 1	Vipr1	1.04335	0.796208
Cnr1		glycine beta	5530	Glrb	540.866	0.317956		1010	neuropeptide Y receptor Y1	Npy1r	2.31671	0.773606
Grm8		GABA A alpha2	5520	Gabra2	532.677	0.75908		1010	corticotropin releasing hormone receptor 1	Crhr1	1.26534	0.767484
Chrm5		AMPA 3; GluA3; GluR3	5510	Gria3	532.613	0.707574		1010	somatostatin receptor 4	Sstr4	1.81599	0.761279
Grm1		B 2; Kv2.2; shab-related	5130	Kcnb2	507.965	0.838467		1010	KISS1 receptor	Kiss1r	1.06414	0.710106
Grm3		Na-activated T2; KCa4.2; Slick; Slo2.1	5150	Kcnt2	496.058	0.807529		1010	melanin concentrating hormone receptor 1	Mchr1	1.85217	0.704937
Grm4		glutamate metabotropic receptor 7	1040	Grm7	476.585	0.676358		1010	neuropeptide Y receptor Y5	Npy5r	1.92683	0.702791
Chrm4		NMDA 2A; GluN2A; NR2A	5510	Grin2a	462.832	0.649427		1010	ADCYAP receptor type I	Adcyap1r1	2.20533	0.700333
Adora1		pyroglutamylated RFamide peptide receptor	1010	Qrfpr	459.096	0.901017		1010	opioid related nociceptin receptor 1	Oprl1	1.87968	0.607481
Chrm1		opioid receptor mu 1	1010	Oprm1	457.24	0.845987		1019	Monoamine-Selective	Gene	I	I
Grm5		parathyroid hormone-like peptide	7010	Pthlh	454.184	0.939537		1020	adrenoceptor beta 2	Adrb2	1.27091	0.990512
Grm7		G protein, gamma 4	2050	Gng4	453.965	0.860752		1020	5HT (serotonin) receptor 2B	Htr2b	1.1372	0.941212
Chrm3		hyperpolarization activated K1; HCN 1	5200	Hcn1	451.518	0.562322		1020	dopamine receptor D1	Drd1	1.37251	0.932896
Gabbr2		GABA A beta3	5520	Gabrb3	439.795	0.554212		1020	5HT (serotonin) receptor 1F	Htr1f	2.09586	0.924696
Gabbr1		gastrin releasing peptide	7010	Grp	438.941	0.890327		1020	dopamine receptor D4	Drd4	1.33245	0.919312
Vipr2		Q 5; Kv7.5; KvLQT5; IsubM	5130	Kcnq5	437.171	0.722471		1020	dopamine receptor D2	Drd2	1.29183	0.916013
Galr1		G protein, beta 5	2050	Gnb5	435.969	0.387379		1020	adrenoceptor alpha 1A	Adra1a	2.40838	0.900471
Ednra		glutamate metabotropic receptor 8	1040	Grm8	434.674	0.877988		1020	5HT (serotonin) receptor 6	Htr6	1.27359	0.894546
Trhr		G protein, alpha O	2050	Gnao1	430.921	0.557018		1020	histamine receptor H1	Hrh1	1.59505	0.893471
Npbwr1		Na type III; beta	5120	Scn3b	430.058	0.761961		1020	5HT (serotonin) receptor 7	Htr7	2.32769	0.891158
Pth2r		NMDA 3A; GluN3A; NR3A	5510	Grin3a	428.816	0.836659		1020	adrenoceptor alpha 2A	Adra2a	1.64987	0.887627
Avpr1a		H 7; Kv11.3	5140	Kcnh7	428.321	0.712915		1020	5HT (serotonin) receptor 2C	Htr2c	2.38007	0.887335
Rxfp3		Na alpha1; Nav1.1	5120	Scn1a	413.015	0.623411		1020	adrenoceptor alpha 1B	Adra1b	2.26748	0.866764
Tacr3		C 1; Kv3.1; shaw-related	5130	Kcnc1	408.439	0.810291		1020	dopamine receptor D5	Drd5	1.61574	0.86503
Nmbr		GABA B receptor subunit 1	1040	Gabbr1	405.357	0.343128		1020	5HT (serotonin) receptor 2A	Htr2a	1.81549	0.853501
Agtr2		neuromedin B receptor	1010	Nmbr	403.581	0.949949		1020	histamine receptor H3	Hrh3	2.33431	0.834164
Mc5r		Na type I; beta	5120	Scn1b	399.833	0.621605		1020	adrenoceptor alpha 1D	Adra1d	1.1836	0.831781
Ednrb		(Cav2.3, R-type) alpha1E	5110	Cacna1e	398.78	0.738511		1020	5HT (serotonin) receptor 5B	Htr5b	1.81887	0.804741
Oprd1		neuropeptide Y receptor Y2	1010	Npy2r	385.984	0.879788		1020	5HT (serotonin) receptor 1A	Htr1a	1.85314	0.797283
Rxfp1		beta2	5110	Cacnb2	376.236	0.52181		1020	histamine receptor H2	Hrh2	1.6993	0.783158
Tacr1		M alpha1; KCa1.1; BK; Slo1; Maxi-K	5150	Kcnma1	373.673	0.574472		1020	5HT (serotonin) receptor 4	Htr4	1.63022	0.758233
Ntsr1		glutamate metabotropic receptor 1	1040	Grm1	355.489	0.831436		1020	adrenoceptor alpha 2C	Adra2c	1.98499	0.756913
Hcrtr1		M beta2	5150	Kcnmb2	350.156	0.680234		1020	5HT (serotonin) receptor 5A	Htr5a	1.26125	0.663688
Qrfpr		Na type II; alpha	5120	Scn2a1	341.048	0.432006		1020	adrenoceptor beta 1	Adrb1	1.29949	0.590156
Oxtr		delta2; GluD2; dleta 2	5510	Grid2	329.153	0.705759
Oprk1		cholinergic receptor muscarinic 3	1040	Chrm3	325.614	0.653033		1029	Other Small-Molecule-Selective	Gene	I	I
Ntsr2		K modifier S 3; Kv9.3	5190	Kcns3	305.177	0.840904		1040	cholinergic receptor muscarinic 2	Chrm2	2.19669	0.957258
Uts2r		glycine alpha2	5530	Glra2	296.835	0.853069		1030	purinergic receptor P2Y1	P2ry1	1.67846	0.938695
Cckbr		N 2; KCa2.2; SK2	5150	Kcnn2	279.081	0.585963		1040	glutamate metabotropic receptor 2	Grm2	1.48014	0.904571
Npy2r		calcitonin/calcitonin-related polypeptide, alpha	7010	Calca	274.458	0.982265		1050	cannabinoid receptor 1	Cnr1	3.86161	0.891004
Sstr1		GABA A gamma1	5520	Gabrg1	257.115	0.946108		1040	glutamate metabotropic receptor 8	Grm8	2.63816	0.877988
Grpr		adrenoceptor alpha 1A	1020	Adra1a	256.084	0.900471		1040	cholinergic receptor muscarinic 5	Chrm5	1.61012	0.847045
Hcrtr2		relaxin family peptide receptor 3	1010	Rxfp3	256.014	0.957031		1040	glutamate metabotropic receptor 1	Grm1	2.55083	0.831436
Sstr3		NMDA 1; GluN1(NR1	5510	Grin1	247.166	0.590608		1040	glutamate metabotropic receptor 3	Grm3	1.65686	0.82023
Oprm1		cholinergic receptor muscarinic 1	1040	Chrm1	246.392	0.701555		1040	glutamate metabotropic receptor 4	Grm4	1.33064	0.794913
Pth1r		GABA A delta	5520	Gabrd	241.966	0.874798		1040	cholinergic receptor muscarinic 4	Chrm4	1.19159	0.75432
Sstr2		5HT (serotonin) receptor 2C	1020	Htr2c	239.921	0.887335		1030	adenosine A1 receptor	Adora1	2.17911	0.750031
Npffr1		GABA A alpha4	5520	Gabra4	239.819	0.649941		1040	cholinergic receptor muscarinic 1	Chrm1	2.39163	0.701555
Mc4r		Na alpha8; Nav1.6	5120	Scn8a	237.106	0.573169		1040	glutamate metabotropic receptor 5	Grm5	3.07824	0.686885
Vipr1		G protein, alpha q polypeptide	2050	Gnaq	216.091	0.569599		1040	glutamate metabotropic receptor 7	Grm7	2.67814	0.676358
Npy1r		histamine receptor H3	1020	Hrh3	215.928	0.834164		1040	cholinergic receptor muscarinic 3	Chrm3	2.5127	0.653033
Crhr1		G protein, beta 4	2050	Gnb4	214.267	0.831844		1040	GABA B receptor subunit 2	Gabbr2	2.21451	0.643815
Sstr4		5HT (serotonin) receptor 7	1020	Htr7	212.662	0.891158		1040	GABA B receptor subunit 1	Gabbr1	2.60784	0.343128
Kiss1r		neuropeptide Y receptor Y1	1010	Npy1r	207.352	0.773606
Mchr1		Q 2; Kv7.2; KvLQT2; IsubM	5130	Kcnq2	201.082	0.609361		2049	G protein (ParaG)	Gene	I	I
Npy5r		G protein, gamma 10	2050	Gng10	189.332	0.58786		2050	G protein, alpha 14	Gna14	1.89037	0.977846
Adcyap1r1		adrenoceptor alpha 1B	1020	Adra1b	185.133	0.866764		2050	G protein, gamma 11	Gng11	1.01313	0.976662
Oprl1		hypocretin (orexin) receptor 2	1010	Hcrtr2	174.707	0.849366		2050	G protein, alpha 15	Gna15	1.18865	0.904911
Calca		K inward rectifier J 3; Kir3.1; GIRK1	5160	Kcnj3	174.321	0.52274		2050	G protein, gamma 4	Gng4	2.65702	0.860752
Edn3		G protein, beta 1	2050	Gnb1	173.298	0.248812		2050	G protein, beta 4	Gnb4	2.33095	0.831844
Nts		G protein, beta 2	2050	Gnb2	166.94	0.344075		2050	G protein, alpha inhibiting 1	Gnai1	2.95191	0.666319
Tac1		K modifier F 1; Kv5.1	5190	Kcnf1	164.383	0.85914		2050	G protein, gamma 12	Gng12	1.69339	0.659207
Sst		GABA B receptor subunit 2	1040	Gabbr2	163.872	0.643815		2050	G protein, gamma 7	Gng7	2.05165	0.630163
Pdyn		ADCYAP receptor type I	1010	Adcyap1r1	160.446	0.700333		2050	G protein, gamma 2	Gng2	2.8434	0.591165
Cort		cholinergic receptor muscarinic 2	1040	Chrm2	157.286	0.957258		2050	G protein, gamma 10	Gng10	2.27723	0.58786
Crh		(Cav1.2, L-type) alpha1C	5110	Cacna1c	156.651	0.574807		2050	G protein, alpha stimulating	Gnas	3.76164	0.57337
Pthlh		G protein, alpha 11	2050	Gna11	151.413	0.326157		2050	G protein, alpha q polypeptide	Gnaq	2.33464	0.569599
Npy		adenosine A1 receptor	1030	Adora1	151.046	0.750031		2050	G protein, alpha 13	Gna13	1.39798	0.564132
Vip		gastrin releasing peptide receptor	1010	Grpr	147.568	0.854641		2050	G protein, alpha O	Gnao1	2.6344	0.557018
Tac2		Q 3; Kv7.3; KvLQT3	5130	Kcnq3	146.556	0.708693		2050	G protein, alpha stimulating, olf	Gnal	2.05194	0.471646
Adm		K two pore domain K1; K2p1.1; TWIK-1	5180	Kcnk1	146.219	0.447482		2050	G protein, alpha 12	Gna12	1.23026	0.464483
Grp		A 2; Kv1.2; shaker-related	5130	Kcna2	145.296	0.64395		2050	G protein, alpha inhibiting 2	Gnai2	1.96145	0.403415
Penk		relaxin/insulin-like family peptide receptor 1	1010	Rxfp1	143.475	0.925317		2050	G protein, beta 5	Gnb5	2.63946	0.387379
Nmb		K modifier G 1; Kv6.1	5190	Kcng1	135.401	0.923679		2050	G protein, gamma 3	Gng3	3.04179	0.353538
Cck		(Cav1.3; L-type) alpha1D	5110	Cacna1d	132.936	0.688671		2050	G protein, beta 2	Gnb2	2.22256	0.344075
Pnoc		Kv D3; Kv4.3; shal-related	5170	Kcnd3	127.659	0.52247		2050	G protein, alpha inhibiting 3	Gnai3	1.67676	0.333578
Gna14		5HT (serotonin) receptor 1F	1020	Htr1f	124.698	0.924696		2050	G protein, alpha 11	Gna11	2.18016	0.326157
Gng11		beta3	5110	Cacnb3	124.483	0.600863		2050	G protein, beta 1	Gnb1	2.23879	0.248812
Gna15		neurotensin	7010	Nts	123.207	0.977111		5109	Calcium	Gene	I	I
Gng4		nicotinic ACh alpha 7	5540	Chrna7	122.425	0.77779		5110	gamma4	Cacng4	1.81943	0.900253
Gnb4		Na channel modifier 1	5120	Scnm1	119.583	0.358943		5110	alpha2/delta2	Cacna2d2	1.34996	0.878665
Gnai1		GABA A alpha3	5520	Gabra3	114.767	0.544435		5110	gamma3	Cacng3	2.89938	0.857766
Gng12		G protein, alpha stimulating, olf	2050	Gnal	112.703	0.471646		5110	gamma5	Cacng5	1.4959	0.810101
Gng7		K modifier V 1; Kv8.1	5190	Kcnv1	112.7	0.861346		5110	alpha2/delta1	Cacna2d1	2.74478	0.758537
Gng2		G protein, gamma 7	2050	Gng7	112.628	0.630163		5110	beta1	Cacnb1	2.03411	0.751351
Gng10		beta1	5110	Cacnb1	108.172	0.751351		5110	(Cav2.3, R-type) alpha1E	Cacna1e	2.60073	0.738511
Gnas		nicotinic ACh alpha 4	5540	Chrna4	105.38	0.756108		5110	(Cav3.2, T-type) alpha1H	Cacna1h	1.25544	0.713447
Gnaq		K inward rectifier J 6; Kir3.2; GIRK2	5160	Kcnj6	104.436	0.63112		5110	(Cav1.3; L-type) alpha1D	Cacna1d	2.12364	0.688671
Gna13		delta1; GluD1; delta 1	5510	Grid1	103.129	0.496993		5110	beta4	Cacnb4	2.7703	0.6723
Gnao1		somatostatin receptor 2	1010	Sstr2	100.674	0.836388		5110	(Cav3.1, T-type) alpha1G	Cacna1g	1.65594	0.666537
Gnal		A 1; Kv1.1; shaker-related	5130	Kcna1	99.9804	0.592886		5110	gamma2	Cacng2	1.87859	0.640946
Gna12		thyrotropin releasing hormone receptor	1010	Trhr	98.8583	0.982723		5110	alpha2/delta3	Cacna2d3	2.84849	0.620306
Gnai2		adrenoceptor alpha 2C	1020	Adra2c	96.6024	0.756913		5110	gamma8	Cacng8	1.27786	0.61634
Gnb5		somatostatin receptor 1	1010	Sstr1	92.7133	0.869737		5110	beta3	Cacnb3	2.09511	0.600863
Gng3		tachykinin receptor 3	1010	Tacr3	92.3623	0.952605		5110	(Cav1.2, L-type) alpha1C	Cacna1c	2.19493	0.574807
Gnb2		neurotensin receptor 2	1010	Ntsr2	91.7296	0.892967		5110	gamma7	Cacng7	1.06071	0.559603
Gnai3		G protein, alpha inhibiting 2	2050	Gnai2	91.5071	0.403415		5110	beta2	Cacnb2	2.57546	0.52181
Gna11		neuropeptide FF receptor 1	1010	Npffr1	88.382	0.829226		5110	(Cav2.1, P/Q-type) alpha1A	Cacna1a	1.85824	0.520587
Gnb1		(Cav2.2; N-type) alpha1B	5110	Cacna1b	88.141	0.487829		5110	(Cav2.2; N-type) alpha1B	Cacna1b	1.94518	0.487829
Scn4b		K two pore domain K2; K2p2.1; TREK-1	5180	Kcnk2	85.8875	0.784517		5119	Sodium	Gene	I	I
Scn5a		neuropeptide Y receptor Y5	1010	Npy5r	84.4952	0.702791		5120	Na type IV; beta	Scn4b	1.50739	0.986346
Scn7a		kainate 4; GluK4; KA-1	5510	Grik4	83.9587	0.804987		5120	Na alpha5; Nav1.5	Scn5a	1.05027	0.941217
Scn3b		H 1; Kv10.1; EAG1	5140	Kcnh1	83.4433	0.68952		5120	Na type VII; alpha	Scn7a	1.60259	0.910942
Scn9a		oxytocin receptor	1010	Oxtr	80.7024	0.898594		5120	Na type III; beta	Scn3b	2.63353	0.761961
Scn1a		B 1; Kv2.1; shab-related	5130	Kcnb1	78.8338	0.456646		5120	Na alpha9; Nav1.7	Scn9a	1.75351	0.689434
Scn1b		K modifier G 2; Kv6.2	5190	Kcng2	78.4718	0.851314		5120	Na alpha1; Nav1.1	Scn1a	2.61597	0.623411
Scn8a		G protein, alpha 14	2050	Gna14	77.6916	0.977846		5120	Na type I; beta	Scn1b	2.60188	0.621605
Scn3a		Na alpha3; Nav1.3	5120	Scn3a	76.813	0.524209		5120	Na alpha8; Nav1.6	Scn8a	2.37494	0.573169
Scn2a1		opioid related nociceptin receptor 1	1010	Oprl1	75.8011	0.607481		5120	Na alpha3; Nav1.3	Scn3a	1.88543	0.524209
Scnm1		gamma2	5110	Cacng2	75.6113	0.640946		5120	Na type II; alpha	Scn2a1	2.53282	0.432006
Scn2b		Na type II; beta	5120	Scn2b	75.0472	0.354049		5120	Na channel modifier 1	Scnm1	2.07767	0.358943
Cacng4		K modifier S 2; Kv9.2	5190	Kcns2	74.0769	0.703212		5120	Na type II; beta	Scn2b	1.87533	0.354049
Cacna2d2		C 4; Kv3.4; shaw-related	5130	Kcnc4	73.5113	0.74847		5129	Delayed rectifier K	Gene	I	I
Cacng3		(Cav2.1, P/Q-type) alpha1A	5110	Cacna1a	72.1506	0.520587		5130	B 2; Kv2.2; shab-related	Kcnb2	2.70583	0.838467
Cacng5		5HT (serotonin) receptor 1A	1020	Htr1a	71.3081	0.797283		5130	Q 4; Kv7.4; KvLQT4; IsubM	Kcnq4	1.44666	0.810839
Cacna2d1		melanin concentrating hormone receptor 1	1010	Mchr1	71.1497	0.704937		5130	C 1; Kv3.1; shaw-related	Kcnc1	2.61113	0.810291
Cacnb1		gamma4	5110	Cacng4	65.9831	0.900253		5130	C 2; Kv3.2; shaw-related	Kcnc2	2.93955	0.750664
Cacna1e		5HT (serotonin) receptor 5B	1020	Htr5b	65.8971	0.804741		5130	C 4; Kv3.4; shaw-related	Kcnc4	1.86635	0.74847
Cacna1h		somatostatin receptor 4	1010	Sstr4	65.4627	0.761279		5130	Q 5; Kv7.5; KvLQT5; IsubM	Kcnq5	2.64065	0.722471
Cacna1d		5HT (serotonin) receptor 2A	1020	Htr2a	65.3867	0.853501		5130	Q 3; Kv7.3; KvLQT3	Kcnq3	2.166	0.708693
Cacnb4		A 6; Kv1.6; shaker-related	5130	Kcna6	62.6727	0.550777		5130	Q 1; Kv7.1; KvLQT1	Kcnq1	1.12036	0.704286
Cacna1g		angiotensin II receptor	1010	Agtr2	59.9906	0.947672		5130	C 3; Kv3.3; shaw-related	Kcnc3	1.50703	0.696671
Cacng2		N 3; KCa2.3; SK3	5150	Kcnn3	59.4154	0.745035		5130	A 3; Kv1.3; shaker-related	Kcna3	1.6154	0.670878
Cacna2d3		NMDA 2D; GluN2D; NR2D	5510	Grin2d	56.7572	0.514108		5130	A 2; Kv1.2; shaker-related	Kcna2	2.16225	0.64395
Cacng8		H 3; Kv12.2	5140	Kcnh3	56.7317	0.756503		5130	Q 2; Kv7.2; KvLQT2; IsubM	Kcnq2	2.30337	0.609361
Cacnb3		Na alpha9; Nav1.7	5120	Scn9a	56.6909	0.689434		5130	A 1; Kv1.1; shaker-related	Kcna1	1.99991	0.592886
Cacna1c		melanocortin 4 receptor	1010	Mc4r	55.0799	0.826387		5130	A 6; Kv1.6; shaker-related	Kcna6	1.79708	0.550777
Cacng7		K inward rectifier J 9; Kir3.3; GIRK3	5160	Kcnj9	54.4406	0.447337		5130	B 1; Kv2.1; shab-related	Kcnb1	1.89671	0.456646
Cacnb2		Kv A4; Kv1.4; shaker-related	5170	Kcna4	51.8799	0.69957		5139	EAG-related K	Gene	I	I
Cacna1a		kainate 3; GluK3; GluR7	5510	Grik3	51.3817	0.835699		5140	H 5; Kv10.2; EAG2	Kcnh5	1.55535	0.913142
Cacna1b		Na-activated T1; KCa4.1; Slack; Slo2.2	5150	Kcnt1	51.1768	0.709845		5140	H 3; Kv12.2	Kcnh3	1.75383	0.756503
Hcn1		histamine receptor H2	1020	Hrh2	50.038	0.783158		5140	H 7; Kv11.3	Kcnh7	2.63177	0.712915
Hcn2		G protein, gamma 12	2050	Gng12	49.3618	0.659207		5140	H 1; Kv10.1; EAG1	Kcnh1	1.92139	0.68952
Hcn3		nicotinic ACh alpha 5	5540	Chrna5	49.1251	0.776111		5140	H 2; Kv11.1; hERG	Kcnh2	1.33017	0.660223
Kcna1		nicotinic ACh alpha 3	5540	Chrna3	48.2515	0.890968		5140	H 6; Kv11.2	Kcnh6	1.19497	0.611686
Kcna2		purinergic receptor P2Y1	1030	P2ry1	47.6939	0.938695		5149	Ca-activated K	Gene	I	I
Kcna3		G protein, alpha inhibiting 3	2050	Gnai3	47.5071	0.333578		5150	Na-activated T2; KCa4.2; Slick; Slo2.1	Kcnt2	2.69553	0.807529
Kcna4		K inward rectifier J 12; Kir2.2; IRK2	5160	Kcnj12	47.1803	0.858963		5150	N 3; KCa2.3; SK3	Kcnn3	1.7739	0.745035
Kcna6		glutamate metabotropic receptor 3	1040	Grm3	45.3797	0.82023		5150	Na-activated T1; KCa4.1; Slack; Slo2.2	Kcnt1	1.70907	0.709845
Kcnb1		(Cav3.1, T-type) alpha1G	5110	Cacna1g	45.2837	0.666537		5150	M beta4	Kcnmb4	1.55122	0.68451
Kcnb2		parathyroid hormone 2 receptor	1010	Pth2r	45.2812	0.95857		5150	M beta2	Kcnmb2	2.54426	0.680234
Kcnc1		adrenoceptor alpha 2A	1020	Adra2a	44.6547	0.887627		5150	U 1; KCa5.1; Slo3	Kcnu1	1.57809	0.677324
Kcnc2		hyperpolarization activated K3; HCN 3	5200	Hcn3	44.3326	0.651477		5150	N 2; KCa2.2; SK2	Kcnn2	2.44573	0.585963
Kcnc3		kainate 5; GluK5; KA-2	5510	Grik5	43.6976	0.507253		5150	M alpha1; KCa1.1; BK; Slo1; Maxi-K	Kcnma1	2.57249	0.574472
Kcnc4		tachykinin receptor 1	1010	Tacr1	43.1353	0.91932		5150	N 1; KCa2.1; SK1	Kcnn1	1.06967	0.556203
Kcnd2		5HT (serotonin) receptor 4	1020	Htr4	42.6792	0.758233		5159	Inward rectifier K	Gene	I	I
Kcnd3		dopamine receptor D5	1020	Drd5	41.2803	0.86503		5160	K inward rectifier J 2; Kir2.1; IRK1	Kcnj2	1.09917	0.918568
Kcnf1		A 3; Kv1.3; shaker-related	5130	Kcna3	41.2475	0.670878		5160	K inward rectifier J 14; Kir2.4; IRK4	Kcnj14	1.17307	0.898074
Kcng1		cholinergic receptor muscarinic 5	1040	Chrm5	40.7496	0.847045		5160	K inward rectifier J 12; Kir2.2; IRK2	Kcnj12	1.67376	0.858963
Kcng2		Na type VII; alpha	5120	Scn7a	40.0488	0.910942		5160	K inward rectifier J 4; Kir2.3; IRK3	Kcnj4	1.19427	0.713307
Kcng4		histamine receptor H1	1020	Hrh1	39.3591	0.893471		5160	K inward rectifier J 6; Kir3.2; GIRK2	Kcnj6	2.01885	0.63112
Kcnh1		K modifier G 4; Kv6.4	5190	Kcng4	39.2106	0.994053		5160	K inward rectifier J 11; Kir6.2; KATP	Kcnj11	1.17373	0.578327
Kcnh2		U 1; KCa5.1; Slo3	5150	Kcnu1	37.8521	0.677324		5160	K inward rectifier J 3; Kir3.1; GIRK1	Kcnj3	2.24135	0.52274
Kcnh3		K two pore domain K9; K2p9.1; TASK-3	5180	Kcnk9	36.062	0.685695		5160	K inward rectifier J 9; Kir3.3; GIRK3	Kcnj9	1.73592	0.447337
Kcnh5		H 5; Kv10.2; EAG2	5140	Kcnh5	35.9215	0.913142		5169	A-type K	Gene	I	I
Kcnh6		M beta4	5150	Kcnmb4	35.5812	0.68451		5170	Kv D2; Kv4.2; shal-related	Kcnd2	2.81998	0.747333
Kcnh7		melanocortin 5 receptor	1010	Mc5r	32.5616	0.944995		5170	Kv A4; Kv1.4; shaker-related	Kcna4	1.715	0.69957
Kcnj11		nicotinic ACh beta 3	5540	Chrnb3	32.4995	0.996043		5170	Kv D3; Kv4.3; shal-related	Kcnd3	2.10605	0.52247
Kcnj12		K modifier S 1; Kv9.1	5190	Kcns1	32.2825	0.890871		5179	Two-pore-domain K	Gene	I	I
Kcnj14		Na type IV; beta	5120	Scn4b	32.1656	0.986346		5180	K two pore domain K13; K2p13.1; THIK-1	Kcnk13	1.48492	0.911844
Kcnj2		C 3; Kv3.3; shaw-related	5130	Kcnc3	32.139	0.696671		5180	K two pore domain K10; K2p10.1; TREK-2	Kcnk10	1.36362	0.805262
Kcnj3		gamma5	5110	Cacng5	31.3253	0.810101		5180	K two pore domain K2; K2p2.1; TREK-1	Kcnk2	1.93393	0.784517
Kcnj4		K two pore domain K13; K2p13.1; THIK-1	5180	Kcnk13	30.5434	0.911844		5180	K two pore domain K9; K2p9.1; TASK-3	Kcnk9	1.55705	0.685695
Kcnj6		glutamate metabotropic receptor 2	1040	Grm2	30.2093	0.904571		5180	K two pore domain K3; K2p3.1; TASK-1	Kcnk3	1.40624	0.667865
Kcnj9		parathyroid hormone 1 receptor	1010	Pth1r	28.3995	0.837164		5180	K two pore domain K12; K2p12.1; THIK-2	Kcnk12	1.23069	0.656919
Kcnk1		Q 4; Kv7.4; KvLQT4; IsubM	5130	Kcnq4	27.9681	0.810839		5180	K two pore domain K4; K2p4.1; TRAAK	Kcnk4	1.26534	0.635712
Kcnk10		galanin receptor 1	1010	Galr1	27.0106	0.988049		5180	K two pore domain K1; K2p1.1; TWIK-1	Kcnk1	2.165	0.447482
Kcnk12		K two pore domain K3; K2p3.1; TASK-1	5180	Kcnk3	25.4826	0.667865		5189	Modifier/silencer K	Gene	I	I
Kcnk13		hyperpolarization activated K,Na 2; HCN 2	5200	Hcn2	25.3968	0.468588		5190	K modifier G 4; Kv6.4	Kcng4	1.5934	0.994053
Kcnk2		opioid receptor kappa 1	1010	Oprk1	25.2602	0.894436		5190	K modifier G 1; Kv6.1	Kcng1	2.13162	0.923679
Kcnk3		G protein, alpha 13	2050	Gna13	25.0022	0.564132		5190	K modifier S 1; Kv9.1	Kcns1	1.50897	0.890871
Kcnk4		somatostatin receptor 3	1010	Sstr3	23.9021	0.847778		5190	K modifier V 1; Kv8.1	Kcnv1	2.05192	0.861346
Kcnk9		dopamine receptor D1	1020	Drd1	23.578	0.932896		5190	K modifier F 1; Kv5.1	Kcnf1	2.21586	0.85914
Kcnma1		K two pore domain K10; K2p10.1; TREK-2	5180	Kcnk10	23.1005	0.805262		5190	K modifier G 2; Kv6.2	Kcng2	1.89471	0.851314
Kcnmb2		endothelin 3	7010	Edn3	22.9222	0.980631		5190	K modifier S 3; Kv9.3	Kcns3	2.48455	0.840904
Kcnmb4		alpha2/delta2	5110	Cacna2d2	22.385	0.878665		5190	K modifier S 2; Kv9.2	Kcns2	1.86968	0.703212
Kcnn1		nicotinic ACh beta 2	5540	Chrnb2	22.3809	0.442801		5199	Cyclic nucleotide-gated cation	Gene	I	I
Kcnn2		vasoactive intestinal peptide receptor 2	1010	Vipr2	22.0124	0.989783		5200	hyperpolarization activated K3; HCN 3	Hcn3	1.64672	0.651477
Kcnn3		neurotensin receptor 1	1010	Ntsr1	21.5305	0.917761		5200	hyperpolarization activated K1; HCN 1	Hcn1	2.65468	0.562322
Kcnq1		dopamine receptor D4	1020	Drd4	21.5006	0.919312		5200	hyperpolarization activated K,Na 2; HCN 2	Hcn2	1.40478	0.468588
Kcnq2		glutamate metabotropic receptor 4	1040	Grm4	21.411	0.794913		5509	Gluamate receptor	Gene	I	I
Kcnq3		H 2; Kv11.1; hERG	5140	Kcnh2	21.3878	0.660223		5510	NMDA 3A; GluN3A; NR3A	Grin3a	2.63227	0.836659
Kcnq4		adrenoceptor beta 1	1020	Adrb1	19.9294	0.590156		5510	kainate 3; GluK3; GluR7	Grik3	1.71081	0.835699
Kcnq5		dopamine receptor D2	1020	Drd2	19.5807	0.916013		5510	kainate 1; GluK1; GluR5	Grik1	3.08896	0.829496
Kcns1		GABA A theta	5520	Gabrq	19.2625	0.985637		5510	kainate 4; GluK4; KA-1	Grik4	1.92407	0.804987
Kcns2		neuropeptides B/W receptor 1	1010	Npbwr1	19.1761	0.96795		5510	kainate 2; GluK2; GluR6	Grik2	2.9956	0.708078
Kcns3		gamma8	5110	Cacng8	18.9609	0.61634		5510	AMPA 3; GluA3; GluR3	Gria3	2.72641	0.707574
Kcnt1		5HT (serotonin) receptor 6	1020	Htr6	18.7754	0.894546		5510	delta2; GluD2; dleta 2	Grid2	2.5174	0.705759
Kcnt2		adrenoceptor beta 2	1020	Adrb2	18.6601	0.990512		5510	AMPA 4; GluA4; GluR4	Gria4	2.8676	0.652234
Kcnu1		K two pore domain K4; K2p4.1; TRAAK	5180	Kcnk4	18.4223	0.635712		5510	NMDA 2A; GluN2A; NR2A	Grin2a	2.66542	0.649427
Kcnv1		corticotropin releasing hormone receptor 1	1010	Crhr1	18.4221	0.767484		5510	AMPA 2; GluA2; GluR2	Gria2	3.35617	0.63217
Chrna2		5HT (serotonin) receptor 5A	1020	Htr5a	18.2494	0.663688		5510	AMPA 1; GluA1; GluR1	Gria1	3.15891	0.597717
Chrna3		(Cav3.2, T-type) alpha1H	5110	Cacna1h	18.0069	0.713447		5510	NMDA 2B; GluN2B; NR2B	Grin2b	3.10782	0.594676
Chrna4		opioid receptor delta 1	1010	Oprd1	17.0152	0.931303		5510	NMDA 1; GluN1(NR1	Grin1	2.39299	0.590608
Chrna5		K two pore domain K12; K2p12.1; THIK-2	5180	Kcnk12	17.0093	0.656919		5510	NMDA 2D; GluN2D; NR2D	Grin2d	1.75402	0.514108
Chrna7		G protein, alpha 12	2050	Gna12	16.9926	0.464483		5510	kainate 5; GluK5; KA-2	Grik5	1.64046	0.507253
Chrnb2		neuromedin B	7010	Nmb	16.5874	0.836619		5510	delta1; GluD1; delta 1	Grid1	2.01338	0.496993
Chrnb3		urotensin 2 receptor	1010	Uts2r	16.2226	0.89168		5519	GABA-A receptor	Gene	I	I
Gabra1		endothelin receptor type A	1010	Ednra	15.7369	0.985478		5520	GABA A theta	Gabrq	1.28471	0.985637
Gabra2		cholecystokinin B receptor	1010	Cckbr	15.7116	0.887602		5520	GABA A gamma1	Gabrg1	2.41013	0.946108
Gabra3		adrenomedullin	7010	Adm	15.6755	0.911288		5520	GABA A delta	Gabrd	2.38375	0.874798
Gabra4		H 6; Kv11.2	5140	Kcnh6	15.6663	0.611686		5520	GABA A alpha5	Gabra5	2.91608	0.759551
Gabra5		K inward rectifier J 4; Kir2.3; IRK3	5160	Kcnj4	15.6411	0.713307		5520	GABA A alpha2	Gabra2	2.72646	0.75908
Gabrb1		cholinergic receptor muscarinic 4	1040	Chrm4	15.5449	0.75432		5520	GABA A gamma3	Gabrg3	2.83316	0.751018
Gabrb2		5-hydroxytryptamine 3B; 5HT 3B	5550	Htr3b	15.4824	0.960914		5520	GABA A alpha1	Gabra1	3.40689	0.706768
Gabrb3		G protein, alpha 15	2050	Gna15	15.4401	0.904911		5520	GABA A alpha4	Gabra4	2.37988	0.649941
Gabrd		prodynorphin	7010	Pdyn	15.3539	0.961849		5520	GABA A beta1	Gabrb1	2.84198	0.646027
Gabrg1		adrenoceptor alpha 1D	1020	Adra1d	15.2615	0.831781		5520	GABA A beta2	Gabrb2	2.84398	0.634045
Gabrg2		glycine alpha3	5530	Glra3	15.008	0.876034		5520	GABA A beta3	Gabrb3	2.64325	0.554212
Gabrg3		nicotinic ACh alpha 2	5540	Chrna2	14.9375	0.990163		5520	GABA A gamma2	Gabrg2	3.02159	0.546156
Gabrq		K inward rectifier J 11; Kir6.2; KATP	5160	Kcnj11	14.9188	0.578327		5520	GABA A alpha3	Gabra3	2.05982	0.544435
Glra2		K inward rectifier J 14; Kir2.4; IRK4	5160	Kcnj14	14.896	0.898074		5529	Glycine receptor	Gene	I	I
Glra3		hypocretin (orexin) receptor 1	1010	Hcrtr1	14.556	0.908619		5530	glycine alpha3	Glra3	1.17632	0.876034
Glrb		5HT (serotonin) receptor 2B	1020	Htr2b	13.7153	0.941212		5530	glycine alpha2	Glra2	2.47252	0.853069
Gria1		Q 1; Kv7.1; KvLQT1	5130	Kcnq1	13.1936	0.704286		5530	glycine beta	Glrb	2.73309	0.317956
Gria2		K inward rectifier J 2; Kir2.1; IRK1	5160	Kcnj2	12.5652	0.918568		5539	Nicotinic ACh receptor	Gene	I	I
Gria3		N 1; KCa2.1; SK1	5150	Kcnn1	11.7402	0.556203		5540	nicotinic ACh beta 3	Chrnb3	1.51188	0.996043
Gria4		endothelin receptor type B	1010	Ednrb	11.6119	0.941528		5540	nicotinic ACh alpha 2	Chrna2	1.17428	0.990163
Grid1		KISS1 receptor	1010	Kiss1r	11.5916	0.710106		5540	nicotinic ACh alpha 3	Chrna3	1.68351	0.890968
Grid2		gamma7	5110	Cacng7	11.5004	0.559603		5540	nicotinic ACh alpha 7	Chrna7	2.08787	0.77779
Grik1		Na alpha5; Nav1.5	5120	Scn5a	11.2271	0.941217		5540	nicotinic ACh alpha 5	Chrna5	1.6913	0.776111
Grik2		vasoactive intestinal peptide receptor 1	1010	Vipr1	11.0498	0.796208		5540	nicotinic ACh alpha 4	Chrna4	2.02276	0.756108
Grik3		arginine vasopressin receptor 1A	1010	Avpr1a	10.7865	0.957369		5540	nicotinic ACh beta 2	Chrnb2	1.34988	0.442801
Grik4		G protein, gamma 11	2050	Gng11	10.3069	0.976662		5549	Serotonin receptor	Gene	I	I
Grik5								5550	5-hydroxytryptamine 3B; 5HT 3B	Htr3b	1.18984	0.960914
Grin1								5550	5-hydroxytryptamine 3A; 5HT 3A	Htr3a	3.36983	0.861807
Grin2a								7009	(cognate GPCR known) NPP	Gene	I	I
Grin2b								7010	calcitonin/calcitonin-related polypeptide, alpha	Calca	2.43848	0.982265
Grin2d								7010	endothelin 3	Edn3	1.36026	0.980631
Grin3a								7010	neurotensin	Nts	2.09063	0.977111
Htr3a								7010	tachykinin 1	Tac1	3.33707	0.970396
Htr3b								7010	somatostatin	Sst	4.4816	0.964015
[truncated: 13 more rows]

## Sheet: 595_modulators_>10cpm
595		Number of Cells		140	100	300	149	23	28	53	48	63	78	18	25	61	17	43	51	22	93	47	37	112	33	18	19	33	58	60	51	27	17	37	194	128	122	81	25	51	68	21	97	145	512
[truncated: 646 more rows]

[truncated: 4 more sheets: Fig_10_map, Fig_10_map_spots, GPCR_Galpha_prefs, 1,111_modulators_>10cpm]
