# Supplementary material for: A Molecular Landscape of Mouse Hippocampal Neuromodulation
Source: Front Neural Circuits. 2022 May 6;16:836930. doi: 10.3389/fncir.2022.836930 (PMC9120848; doi:10.3389/fncir.2022.836930)
Supplement: Supplementary file 1 [file Data_Sheet_1.ZIP › Supp_mats/Products/Comm258_CA1_cpms_by_class.csv]

sample_name	region_id	region_label	cluster_order	cluster_label	subclass_order	subclass_label	class_order	class_label	depth	NP-GPCR	Qrfpr	Oprm1	Nmbr	Npy2r	Rxfp3	Npy1r	Hcrtr2	Adcyap1r1	Grpr	Rxfp1	Sstr2	Trhr	Sstr1	Tacr3	Ntsr2	Npffr1	Npy5r	Oxtr	Oprl1	Mchr1	Sstr4	Agtr2	Mc4r	Pth2r	Tacr1	Mc5r	Pth1r	Galr1	Oprk1	Sstr3	Vipr2	Ntsr1	Npbwr1	Crhr1	Oprd1	Uts2r	Ednra	Cckbr	Hcrtr1
SM-GE664_S317_E1-50	28	HIP	340	340_CA1	33	CA1-ProS	1	Glutamatergic	515168	0	0	0	0	48.53	0	95.11	126.17	3.88	0	0	0	0	5.82	0	0	0	21.35	0	1.94	0	21.35	0	0	0	0	0	0	0	0	0	0	0	0	0	0	0	0	0	0
SM-GE664_S321_E1-50	28	HIP	338	338_CA1	33	CA1-ProS	1	Glutamatergic	561176	0	0	0	0	0	0	8.91	46.33	3.56	0	0	0	0	0	0	0	0	14.26	0	0	0	0	0	51.68	0	0	0	0	0	0	0	0	0	0	0	0	0	0	0	0
SM-GE664_S356_E1-50	28	HIP	344	344_CA1	33	CA1-ProS	1	Glutamatergic	591869	0	0	0	5.07	108.13	0	59.13	35.48	3.38	0	0	0	0	16.9	18.59	0	0	47.31	0	8.45	16.9	21.96	0	35.48	0	0	0	0	0	0	0	0	0	0	0	0	0	0	0	0
SM-GE665_S030_E1-50	28	HIP	338	338_CA1	33	CA1-ProS	1	Glutamatergic	535202	0	0	0	0	0	0	1.87	1.87	1.87	0	0	0	0	0	0	0	0	74.74	0	0	158.82	52.32	0	0	0	1.87	0	0	0	0	0	0	0	0	0	0	0	0	0	0
SM-GE665_S036_E1-50	28	HIP	336	336_CA1-ve	33	CA1-ProS	1	Glutamatergic	571749	0	0	0	0	33.23	0	13.99	0	7	0	15.74	0	0	5.25	64.71	7	0	47.22	0	34.98	12.24	22.74	0	5.25	0	0	0	1.75	0	13.99	0	0	0	0	1.75	0	0	0	0	0
SM-GE665_S038_E1-50	28	HIP	338	338_CA1	33	CA1-ProS	1	Glutamatergic	542883	0	0	0	0	187.89	0	0	0	3.68	0	0	0	0	0	0	0	14.74	0	0	0	53.42	55.26	0	38.68	0	0	0	0	0	0	0	0	0	0	0	0	0	0	0	0
SM-GE665_S039_E1-50	28	HIP	337	337_CA1	33	CA1-ProS	1	Glutamatergic	541117	0	0	0	0	0	0	27.72	0	20.33	0	9.24	0	0	0	0	0	0	59.14	0	48.05	36.96	20.33	0	33.26	0	1.85	0	0	0	0	0	0	0	0	20.33	0	0	1.85	16.63	0
SM-GE665_S040_E1-50	28	HIP	340	340_CA1	33	CA1-ProS	1	Glutamatergic	512346	0	0	25.37	0	97.59	0	0	0	25.37	0	0	33.18	0	0	0	0	0	25.37	0	117.11	0	58.55	0	0	0	0	0	0	0	0	0	0	0	0	0	0	0	0	56.6	0
SM-GE665_S047_E1-50	28	HIP	337	337_CA1	33	CA1-ProS	1	Glutamatergic	581074	0	0	0	0	130.79	0	80.88	1.72	48.19	0	0	0	0	29.26	0	0	0	36.14	0	89.49	25.81	86.05	0	55.07	0	0	0	0	0	0	0	0	0	0	5.16	0	0	32.7	0	0
SM-GE665_S078_E1-50	28	HIP	338	338_CA1	33	CA1-ProS	1	Glutamatergic	566855	0	0	0	0	33.52	0	0	0	0	0	0	0	0	0	0	0	0	38.81	0	19.41	24.7	70.56	0	56.45	0	0	0	0	0	0	1.76	0	0	0	0	0	0	0	0	0
SM-GE665_S121_E1-50	28	HIP	338	338_CA1	33	CA1-ProS	1	Glutamatergic	544705	0	1.84	0	0	49.57	0	159.72	67.93	3.67	0	0	0	0	0	0	0	0	29.37	0	1.84	0	33.05	0	165.23	0	0	0	0	0	0	0	0	0	0	80.78	0	0	0	0	0
SM-GE665_S127_E1-50	28	HIP	338	338_CA1	33	CA1-ProS	1	Glutamatergic	593474	0	0	0	0	11.79	0	65.71	0	1.68	0	0	0	0	0	0	0	0	0	0	0	62.34	53.92	0	0	0	0	0	0	0	0	0	0	0	0	0	1.68	0	0	0	0
SM-GE665_S137_E1-50	28	HIP	338	338_CA1	33	CA1-ProS	1	Glutamatergic	500575	0	0	0	0	0	0	0	0	4	0	0	0	0	0	0	0	0	0	0	7.99	2	19.98	0	67.92	0	0	0	0	0	0	0	0	0	0	0	0	0	0	0	0
SM-GE665_S141_E1-50	28	HIP	339	339_CA1	33	CA1-ProS	1	Glutamatergic	569394	0	0	0	0	57.96	0	103.62	0	0	0	0	0	0	15.81	3.51	0	0	64.98	0	0	0	21.08	0	126.45	0	0	0	0	0	0	105.38	0	0	0	0	0	0	0	0	0
SM-GE665_S144_E1-50	28	HIP	337	337_CA1	33	CA1-ProS	1	Glutamatergic	580341	0	0	0	0	46.52	0	0	48.25	1.72	0	0	0	0	0	0	36.19	0	0	0	0	27.57	46.52	0	13.78	0	0	0	0	0	0	1.72	0	0	0	0	0	0	0	0	0
SM-GE665_S149_E1-50	28	HIP	347	347_CA1-do	33	CA1-ProS	1	Glutamatergic	586061	0	0	0	0	0	0	0	0	8.53	0	0	0	0	0	0	0	0	47.78	0	8.53	0	66.55	0	0	0	0	0	0	0	0	0	0	0	0	0	0	0	0	0	0
SM-GE665_S162_E1-50	28	HIP	348	348_CA1-do	33	CA1-ProS	1	Glutamatergic	608460	0	0	11.5	0	4.93	0	0	0	1.64	0	1.64	0	0	0	0	31.23	0	0	0	0	36.16	29.58	0	0	0	0	0	0	0	0	34.51	0	0	0	1.64	0	0	0	0	0
SM-GE665_S245_E1-50	28	HIP	337	337_CA1	33	CA1-ProS	1	Glutamatergic	659310	0	0	0	0	10.62	0	84.94	0	13.65	0	0	15.17	0	16.68	0	0	0	36.4	1.52	34.88	39.44	10.62	0	0	0	0	0	0	0	0	0	0	0	0	0	0	0	15.17	13.65	0
SM-GE665_S246_E1-50	28	HIP	338	338_CA1	33	CA1-ProS	1	Glutamatergic	665604	0	0	0	0	63.1	0	10.52	0	46.57	0	0	0	0	0	0	0	0	3	0	0	0	103.67	0	100.66	0	0	0	0	0	0	0	0	0	0	0	0	0	0	0	0
SM-GE665_S247_E1-50	28	HIP	346	346_CA1-do	33	CA1-ProS	1	Glutamatergic	590581	0	0	0	140.54	0	0	16.93	0	3.39	0	33.86	0	0	0	0	0	0	0	0	0	37.25	44.02	0	40.64	0	0	0	0	0	0	0	0	0	0	8.47	0	0	0	0	0
SM-GE665_S252_E1-50	28	HIP	337	337_CA1	33	CA1-ProS	1	Glutamatergic	591748	0	0	0	0	0	0	18.59	0	0	0	0	0	0	0	0	0	0	0	0	45.63	0	37.18	0	0	0	1.69	0	0	0	0	5.07	0	0	0	5.07	0	0	37.18	0	0
SM-GE665_S255_E1-50	28	HIP	340	340_CA1	33	CA1-ProS	1	Glutamatergic	570824	0	0	0	0	147.16	0	8.76	0	42.04	0	0	0	0	24.53	0	101.61	15.77	47.3	29.78	17.52	56.06	35.04	0	12.26	0	0	0	0	0	0	0	0	0	0	1.75	0	0	0	0	0
SM-GE665_S265_E1-50	28	HIP	340	340_CA1	33	CA1-ProS	1	Glutamatergic	582012	0	0	0	0	168.38	0	27.49	6.87	1.72	0	0	0	0	0	0	0	0	0	0	54.98	91.06	48.11	0	80.75	0	0	0	0	0	0	48.11	0	0	0	0	0	0	0	0	0
SM-GE665_S266_E1-50	28	HIP	338	338_CA1	33	CA1-ProS	1	Glutamatergic	488500	0	0	0	0	0	0	0	0	0	0	0	0	0	0	0	0	0	0	120.78	100.31	12.28	0	0	47.08	0	0	0	0	0	0	34.8	0	34.8	0	0	0	0	0	0	0
SM-GE665_S269_E1-50	28	HIP	339	339_CA1	33	CA1-ProS	1	Glutamatergic	694951	0	0	0	0	0	0	102.17	67.63	0	0	0	0	0	30.22	0	0	0	97.85	0	0	0	44.61	0	0	0	1.44	0	0	0	0	10.07	0	10.07	0	7.19	0	0	0	0	0
SM-GE665_S271_E1-50	28	HIP	340	340_CA1	33	CA1-ProS	1	Glutamatergic	681480	0	0	0	5.87	55.76	0	0	0	13.21	0	0	0	0	8.8	0	0	0	10.27	0	80.71	0	44.02	0	0	0	0	0	0	0	0	1.47	0	0	0	0	0	0	0	0	0
SM-GE665_S272_E1-50	28	HIP	338	338_CA1	33	CA1-ProS	1	Glutamatergic	539820	0	0	0	0	122.26	0	48.16	0	18.52	0	0	1.85	0	0	0	79.66	0	50.02	0	1.85	7.41	35.2	0	11.11	0	0	0	0	0	0	0	0	16.67	0	1.85	0	0	0	0	0
SM-GE665_S273_E1-50	28	HIP	348	348_CA1-do	33	CA1-ProS	1	Glutamatergic	587636	0	0	0	0	76.58	0	73.17	0	18.72	0	0	0	0	0	10.21	17.02	0	0	0	3.4	20.42	17.02	47.65	66.37	0	1.7	0	0	0	0	1.7	0	0	0	0	0	0	0	35.74	0
SM-GE665_S292_E1-50	28	HIP	340	340_CA1	33	CA1-ProS	1	Glutamatergic	618070	0	0	0	0	202.24	0	4.85	0	1.62	0	0	0	0	46.92	93.84	0	0	0	0	53.39	0	0	0	0	0	0	0	0	0	0	0	0	0	0	48.54	0	0	0	0	0
SM-GE665_S293_E1-50	28	HIP	337	337_CA1	33	CA1-ProS	1	Glutamatergic	677023	0	0	0	0	0	0	25.11	0	1.48	0	0	0	0	0	0	0	0	82.72	0	0	31.02	0	0	0	0	0	0	0	0	138.84	17.72	0	0	0	0	0	0	0	0	0
SM-GE665_S303_E1-50	28	HIP	337	337_CA1	33	CA1-ProS	1	Glutamatergic	579842	0	0	0	0	0	0	29.32	0	1.72	0	0	0	0	0	0	0	0	0	0	0	0	46.56	0	0	0	0	0	0	0	0	0	0	0	0	0	0	0	0	0	0
SM-GE665_S305_E1-50	28	HIP	338	338_CA1	33	CA1-ProS	1	Glutamatergic	625788	0	0	0	0	132.63	0	22.37	0	35.16	0	0	0	0	0	0	15.98	0	0	59.13	100.67	39.95	44.74	0	28.76	0	0	0	0	0	0	0	0	0	0	0	0	0	0	0	0
SM-GE665_S310_E1-50	28	HIP	337	337_CA1	33	CA1-ProS	1	Glutamatergic	690630	0	0	0	0	0	0	52.13	0	18.82	0	0	0	0	0	0	0	0	0	0	0	0	0	0	0	0	0	0	0	0	0	57.92	0	0	0	1.45	0	0	0	0	0
SM-GE665_S312_E1-50	28	HIP	339	339_CA1	33	CA1-ProS	1	Glutamatergic	698677	0	0	0	0	160.3	0	0	0	0	0	0	0	0	0	0	0	0	151.72	0	73	1.43	28.63	0	0	0	0	0	0	0	0	0	0	0	0	40.08	0	0	0	0	0
SM-GE669_S005_E1-50	28	HIP	338	338_CA1	33	CA1-ProS	1	Glutamatergic	448668	0	0	0	0	24.52	0	71.32	0	84.7	0	0	0	0	0	0	0	0	11.14	0	53.49	0	91.38	0	0	0	0	0	0	0	0	11.14	0	0	0	0	0	0	0	37.89	0
SM-GE669_S010_E1-50	28	HIP	339	339_CA1	33	CA1-ProS	1	Glutamatergic	513378	0	0	0	58.44	0	0	0	0	93.5	0	0	0	0	0	0	0	0	97.39	0	0	0	87.65	0	185.05	0	0	0	0	0	0	25.32	0	0	0	62.33	0	0	0	0	0
SM-GE669_S017_E1-50	28	HIP	341	341_CA1	33	CA1-ProS	1	Glutamatergic	514956	0	0	0	0	163.12	0	48.55	0	153.41	0	0	0	0	9.71	104.86	0	0	13.59	11.65	151.47	40.78	0	0	182.54	0	0	0	0	0	0	0	0	0	0	0	0	0	0	54.37	0
SM-GE669_S019_E1-50	28	HIP	337	337_CA1	33	CA1-ProS	1	Glutamatergic	506463	0	0	0	0	0	0	65.16	31.59	61.21	0	0	0	0	0	0	0	0	0	0	94.77	29.62	7.9	0	84.9	0	1.97	0	0	0	0	0	0	0	0	0	0	0	53.31	0	0
SM-GE669_S022_E1-50	28	HIP	345	345_CA1	33	CA1-ProS	1	Glutamatergic	472589	0	0	0	63.48	0	0	10.58	0	8.46	0	0	2.12	0	6.35	8.46	12.7	0	2.12	0	55.02	46.55	0	0	0	0	0	0	0	0	103.68	4.23	0	0	10.58	0	0	0	0	0	0
SM-GE669_S076_E1-50	28	HIP	348	348_CA1-do	33	CA1-ProS	1	Glutamatergic	545476	0	0	0	0	53.16	0	0	0	5.5	0	0	0	0	0	0	170.49	0	56.83	23.83	0	0	111.83	0	38.5	0	0	0	0	0	0	0	0	0	0	0	0	0	0	45.83	0
SM-GE669_S099_E1-50	28	HIP	338	338_CA1	33	CA1-ProS	1	Glutamatergic	452627	0	0	0	0	11.05	0	0	0	0	0	0	0	0	0	0	0	0	0	0	0	0	6.63	0	64.07	0	0	0	0	0	0	0	0	0	0	0	0	0	0	0	0
SM-GE669_S102_E1-50	28	HIP	337	337_CA1	33	CA1-ProS	1	Glutamatergic	497479	0	0	0	0	0	0	30.15	0	0	0	0	0	0	0	0	0	0	0	0	90.46	30.15	0	0	26.13	0	0	0	0	0	0	0	0	0	0	0	0	0	0	56.28	0
SM-GE669_S107_E1-50	28	HIP	337	337_CA1	33	CA1-ProS	1	Glutamatergic	484062	0	0	0	0	0	0	47.51	0	0	0	0	0	0	0	0	0	0	0	0	0	0	0	0	0	0	0	0	0	0	0	0	0	0	0	0	6.2	0	0	0	0
SM-GE669_S110_E1-50	28	HIP	338	338_CA1	33	CA1-ProS	1	Glutamatergic	538833	0	0	0	35.26	0	0	98.36	0	9.28	0	0	0	0	0	0	0	0	0	0	7.42	27.84	46.4	0	51.96	0	0	0	0	0	0	0	0	0	0	0	0	0	0	0	0
SM-GE669_S131_E1-50	28	HIP	346	346_CA1-do	33	CA1-ProS	1	Glutamatergic	560366	0	0	1.78	0	0	0	0	0	0	0	0	0	0	0	0	10.71	0	0	0	0	39.26	0	0	0	0	0	0	0	0	0	0	0	0	0	3.57	0	0	0	0	0
SM-GE669_S145_E1-50	28	HIP	339	339_CA1	33	CA1-ProS	1	Glutamatergic	531990	0	0	0	0	77.07	0	50.75	28.2	5.64	0	5.64	0	0	0	0	0	0	41.35	0	39.47	86.47	0	0	0	0	0	0	15.04	0	0	24.44	0	0	63.91	0	0	0	0	0	0
SM-GE669_S146_E1-50	28	HIP	348	348_CA1-do	33	CA1-ProS	1	Glutamatergic	524052	0	0	0	0	43.89	0	0	0	80.14	0	0	0	0	19.08	0	0	0	0	0	0	40.07	80.14	0	40.07	0	7.63	0	0	0	0	0	0	0	0	0	0	0	0	0	0
SM-GE669_S161_E1-50	28	HIP	348	348_CA1-do	33	CA1-ProS	1	Glutamatergic	521792	0	0	0	0	57.49	0	0	0	0	0	0	0	0	0	0	17.25	0	57.49	0	0	63.24	65.16	0	67.08	0	0	0	0	0	0	0	0	0	0	0	0	0	0	0	0
SM-GE669_S196_E1-50	28	HIP	338	338_CA1	33	CA1-ProS	1	Glutamatergic	486446	0	0	0	0	0	0	0	57.56	127.46	0	0	0	0	0	0	0	0	10.28	0	178.85	123.34	63.73	0	12.33	0	2.06	0	0	0	0	0	0	0	0	88.4	0	0	0	0	0
SM-GE669_S200_E1-50	28	HIP	338	338_CA1	33	CA1-ProS	1	Glutamatergic	515508	0	0	0	0	0	0	0	170.71	1.94	0	0	0	0	0	0	0	0	0	0	73.71	38.8	42.68	0	0	0	1.94	0	0	0	0	0	0	0	0	0	0	0	0	0	0
SM-GE669_S201_E1-50	28	HIP	337	337_CA1	33	CA1-ProS	1	Glutamatergic	559598	0	8.93	0	0	0	0	21.44	0	5.36	0	0	0	0	0	0	0	0	44.67	0	71.48	0	28.59	0	0	0	0	0	0	0	0	10.72	0	0	0	0	0	0	0	10.72	0
SM-GE669_S202_E1-50	28	HIP	337	337_CA1	33	CA1-ProS	1	Glutamatergic	661667	0	0	0	0	0	0	92.19	0	3.02	0	0	0	0	0	0	0	0	10.58	0	0	4.53	58.94	0	0	0	0	0	0	0	0	0	0	0	0	0	0	0	0	0	0
SM-GE669_S205_E1-50	28	HIP	337	337_CA1	33	CA1-ProS	1	Glutamatergic	554664	0	0	0	0	0	0	86.54	0	0	0	0	0	0	0	0	0	0	0	0	189.3	27.04	0	0	0	0	0	0	0	0	0	46.88	0	0	0	88.34	0	0	0	0	0
SM-GE669_S209_E1-50	28	HIP	338	338_CA1	33	CA1-ProS	1	Glutamatergic	531466	0	5.64	0	0	327.4	0	79.03	0	0	0	0	0	0	0	0	0	0	15.05	0	37.63	7.53	54.57	0	1.88	0	0	0	0	0	0	0	0	0	0	33.87	0	0	0	0	0
SM-GE669_S215_E1-50	28	HIP	339	339_CA1	33	CA1-ProS	1	Glutamatergic	646507	0	0	0	0	46.4	0	0	0	69.6	0	0	0	0	0	0	37.12	18.56	0	0	0	0	0	0	0	0	0	0	0	0	0	0	0	23.2	0	0	0	0	0	0	0
SM-GE669_S219_E1-50	28	HIP	338	338_CA1	33	CA1-ProS	1	Glutamatergic	583610	0	0	0	0	171.35	0	30.84	0	15.42	0	0	0	0	0	0	5.14	0	13.71	0	35.98	13.71	34.27	0	18.85	0	0	0	0	0	0	0	0	17.13	0	17.13	0	0	0	0	0
SM-GE669_S230_E1-50	28	HIP	347	347_CA1-do	33	CA1-ProS	1	Glutamatergic	632337	0	0	0	0	0	0	0	0	1.58	0	0	0	0	0	0	110.7	0	0	0	0	34.79	7.91	0	0	0	0	0	0	0	0	0	0	0	0	0	0	0	0	0	0
SM-GE669_S250_E1-50	28	HIP	348	348_CA1-do	33	CA1-ProS	1	Glutamatergic	567376	0	0	0	0	12.34	0	0	0	1.76	0	0	0	0	0	0	0	0	17.62	0	0	49.35	28.2	0	15.86	0	0	0	0	0	0	0	0	0	0	0	0	0	0	0	0
SM-GE669_S324_E1-50	28	HIP	346	346_CA1-do	33	CA1-ProS	1	Glutamatergic	583199	0	0	0	0	0	0	24.01	0	3.43	0	0	0	0	0	0	25.72	0	0	0	0	15.43	18.86	0	30.86	0	0	0	0	0	0	36.01	0	0	0	25.72	0	0	0	0	0
SM-GE669_S353_E1-50	28	HIP	348	348_CA1-do	33	CA1-ProS	1	Glutamatergic	529711	0	0	0	0	13.21	0	0	0	5.66	0	0	0	0	0	0	0	0	9.44	0	122.71	96.28	41.53	0	158.58	0	1.89	0	0	0	0	0	0	0	0	0	1.89	0	0	0	0
SM-GE65T_S037_E1-50	28	HIP	348	348_CA1-do	33	CA1-ProS	1	Glutamatergic	629679	0	0	0	0	87.35	0	1.59	0	0	0	0	0	1.59	0	0	52.41	0	0	0	0	0	30.17	0	0	0	0	0	0	0	0	0	0	20.65	0	0	0	0	0	0	0
SM-GE65T_S055_E1-50	28	HIP	339	339_CA1	33	CA1-ProS	1	Glutamatergic	655724	0	0	0	0	114.38	0	0	0	16.78	0	0	0	0	0	1.53	0	0	0	27.45	0	0	42.7	0	213.5	0	0	0	0	0	0	0	0	0	0	70.15	0	0	0	0	0
SM-GE65T_S058_E1-50	28	HIP	336	336_CA1-ve	33	CA1-ProS	1	Glutamatergic	617496	0	0	0	0	105.26	0	1.62	0	3.24	0	0	0	0	27.53	0	45.34	0	76.11	0	0	12.96	43.72	0	25.91	1.62	0	0	9.72	0	1.62	0	0	0	0	0	0	0	0	0	0
SM-GE65T_S076_E1-50	28	HIP	339	339_CA1	33	CA1-ProS	1	Glutamatergic	611113	0	3.27	0	0	0	0	127.64	0	36	0	0	0	0	0	34.36	42.55	0	0	0	4.91	65.45	73.64	0	16.36	0	1.64	0	0	0	0	0	0	0	0	49.09	0	0	0	0	0
SM-GE65T_S086_E1-50	28	HIP	348	348_CA1-do	33	CA1-ProS	1	Glutamatergic	633142	0	0	0	0	67.92	0	0	0	3.16	0	23.69	0	0	0	0	11.06	0	34.75	0	0	15.79	34.75	0	53.7	0	0	0	0	0	0	0	0	0	0	55.28	0	0	0	0	0
SM-GE65T_S141_E1-50	28	HIP	336	336_CA1-ve	33	CA1-ProS	1	Glutamatergic	464621	0	0	0	0	88.24	0	47.35	0	2.15	0	0	0	0	4.3	92.55	0	0	19.37	0	55.96	19.37	2.15	0	0	0	2.15	0	0	0	0	0	0	0	0	0	0	0	0	0	0
SM-GE65T_S144_E1-50	28	HIP	341	341_CA1	33	CA1-ProS	1	Glutamatergic	489375	0	0	0	0	353.51	0	22.48	0	34.74	0	0	24.52	0	22.48	24.52	22.48	0	34.74	91.95	61.3	14.3	0	0	210.47	0	0	0	0	0	0	53.13	0	0	0	6.13	0	0	0	0	0
SM-GE65T_S147_E1-50	28	HIP	339	339_CA1	33	CA1-ProS	1	Glutamatergic	499194	0	0	0	0	54.09	0	12.02	0	0	0	0	0	0	6.01	76.12	0	0	0	0	0	0	28.05	0	0	0	0	0	0	0	0	0	0	6.01	0	0	0	0	0	0	0
SM-GE65T_S154_E1-50	28	HIP	348	348_CA1-do	33	CA1-ProS	1	Glutamatergic	464573	0	0	0	0	86.1	0	0	0	4.31	0	0	0	0	0	0	0	0	23.68	0	21.53	0	49.51	0	71.03	0	0	0	0	0	0	99.02	0	0	0	0	0	0	0	0	0
SM-GE65T_S168_E1-50	28	HIP	348	348_CA1-do	33	CA1-ProS	1	Glutamatergic	505044	0	0	0	0	190.08	0	0	0	35.64	0	0	0	0	0	0	134.64	0	0	0	47.52	45.54	37.62	0	55.44	0	0	0	0	0	0	0	0	11.88	0	0	0	0	0	0	0
SM-GE65T_S187_E1-50	28	HIP	341	341_CA1	33	CA1-ProS	1	Glutamatergic	472299	0	0	0	0	57.17	0	118.57	0	4.23	0	0	0	0	31.76	0	44.46	0	8.47	48.7	27.52	63.52	16.94	0	0	0	0	0	0	0	0	35.99	0	0	0	0	0	0	0	0	0
SM-GE65T_S234_E1-50	28	HIP	336	336_CA1-ve	33	CA1-ProS	1	Glutamatergic	525175	0	1.9	13.33	0	3.81	0	0	0	26.66	0	1.9	0	0	0	1.9	0	0	15.23	17.14	20.95	24.75	20.95	0	20.95	0	0	0	0	0	0	7.62	0	0	0	0	3.81	0	0	0	0
SM-GE65T_S236_E1-50	28	HIP	346	346_CA1-do	33	CA1-ProS	1	Glutamatergic	488264	0	0	0	0	0	0	206.86	0	2.05	0	0	0	0	0	0	0	0	81.92	0	0	135.17	26.62	0	55.3	0	0	0	0	0	0	0	0	0	0	0	0	0	0	0	0
SM-GE65T_S246_E1-50	28	HIP	340	340_CA1	33	CA1-ProS	1	Glutamatergic	579359	0	0	0	0	0	0	31.07	0	1.73	0	0	0	0	3.45	0	0	0	0	17.26	8.63	72.49	18.99	1.73	0	0	0	0	0	0	0	0	0	0	0	0	0	0	0	0	0
SM-GE65T_S247_E1-50	28	HIP	338	338_CA1	33	CA1-ProS	1	Glutamatergic	575304	0	0	0	0	22.6	0	0	0	17.38	0	0	0	1.74	0	0	0	15.64	0	1.74	43.46	20.86	62.58	0	0	0	0	0	0	0	0	15.64	0	0	0	0	0	0	0	0	0
SM-GE65T_S253_E1-50	28	HIP	336	336_CA1-ve	33	CA1-ProS	1	Glutamatergic	552178	0	0	0	0	157.56	0	0	0	0	0	0	0	0	14.49	114.09	0	0	0	0	54.33	65.2	28.98	0	0	0	0	0	0	0	41.65	0	0	0	0	0	0	0	0	0	0
SM-GE65T_S258_E1-50	28	HIP	337	337_CA1	33	CA1-ProS	1	Glutamatergic	539847	0	0	0	0	0	0	16.67	0	0	0	20.38	0	0	0	0	3.7	0	0	0	194.5	27.79	12.97	0	0	0	0	0	0	0	0	0	0	0	0	25.93	0	0	0	37.05	0
SM-GE65T_S265_E1-50	28	HIP	337	337_CA1	33	CA1-ProS	1	Glutamatergic	433859	0	0	0	0	0	0	112.94	0	0	0	0	0	0	0	0	9.22	0	4.61	0	85.28	13.83	9.22	0	0	0	0	0	0	0	0	0	0	0	0	0	16.13	0	0	0	0
SM-GE65T_S266_E1-50	28	HIP	342	342_CA1	33	CA1-ProS	1	Glutamatergic	500028	0	0	0	0	60	0	82	0	8	0	0	0	0	12	0	0	0	0	0	56	88	34	0	46	0	0	0	0	0	0	12	0	8	0	0	0	0	0	0	0
SM-GE65T_S272_E1-50	28	HIP	340	340_CA1	33	CA1-ProS	1	Glutamatergic	548127	0	0	0	0	56.56	0	0	0	3.65	0	0	0	0	0	0	0	0	27.37	0	5.47	38.31	14.6	0	47.43	0	0	0	0	0	0	1.82	0	0	0	0	0	0	16.42	0	0
SM-GE65T_S281_E1-50	28	HIP	340	340_CA1	33	CA1-ProS	1	Glutamatergic	531926	0	0	0	0	240.63	0	30.08	0	20.68	0	0	0	0	5.64	0	0	0	0	0	0	188	0	0	99.64	0	0	0	0	0	0	24.44	0	0	0	0	0	0	69.56	0	0
SM-GE65T_S317_E1-50	28	HIP	337	337_CA1	33	CA1-ProS	1	Glutamatergic	492270	0	0	0	0	0	0	79.22	0	0	0	6.09	0	0	0	0	0	0	0	10.16	0	123.92	0	0	0	0	0	0	0	0	0	0	0	0	0	50.79	0	0	0	0	0
SM-GE65T_S324_E1-50	28	HIP	338	338_CA1	33	CA1-ProS	1	Glutamatergic	541094	0	0	0	0	42.51	0	0	5.54	92.41	0	0	0	0	0	0	0	0	0	0	101.65	29.57	90.56	0	110.89	0	0	0	0	0	0	7.39	0	51.75	0	0	0	0	0	0	0
SM-GE65T_S326_E1-50	28	HIP	337	337_CA1	33	CA1-ProS	1	Glutamatergic	575809	0	0	0	0	0	0	0	0	0	0	43.42	31.26	0	0	0	0	0	0	0	1.74	33	59.05	0	59.05	0	0	0	0	0	0	0	0	0	0	0	0	0	0	0	0
SM-GE65T_S330_E1-50	28	HIP	339	339_CA1	33	CA1-ProS	1	Glutamatergic	550901	0	1.82	0	0	12.71	0	36.3	0	29.04	0	0	3.63	0	0	0	0	0	0	0	0	0	27.23	0	0	0	0	0	0	0	0	0	0	0	0	0	0	0	0	0	0
SM-GE65T_S333_E1-50	28	HIP	339	339_CA1	33	CA1-ProS	1	Glutamatergic	622830	0	51.38	0	0	0	0	136.47	0	1.61	0	0	0	0	0	0	41.74	0	81.88	0	0	0	16.06	0	94.73	0	0	0	0	0	0	0	0	0	0	0	0	0	0	0	0
SM-GE65T_S334_E1-50	28	HIP	335	335_CA1-ve	33	CA1-ProS	1	Glutamatergic	549795	0	0	34.56	0	207.35	0	0	0	0	0	0	0	307.39	52.75	25.46	74.57	0	0	0	110.95	3.64	30.92	0	29.1	0	69.12	0	0	0	90.94	0	0	0	0	0	0	0	0	0	0
SM-GE65T_S337_E1-50	28	HIP	344	344_CA1	33	CA1-ProS	1	Glutamatergic	512330	0	0	0	0	0	0	48.8	0	3.9	0	0	0	0	39.04	0	0	0	0	0	27.33	0	0	0	322.06	0	0	0	0	0	0	0	0	0	0	0	0	0	0	0	0
SM-GE65T_S342_E1-50	28	HIP	341	341_CA1	33	CA1-ProS	1	Glutamatergic	489802	0	0	0	0	65.33	0	28.58	0	22.46	0	0	0	0	46.96	0	0	0	4.08	32.67	51.04	67.37	20.42	0	42.87	0	0	0	0	0	0	46.96	2.04	44.92	0	20.42	0	0	0	0	0
SM-GE65T_S346_E1-50	28	HIP	339	339_CA1	33	CA1-ProS	1	Glutamatergic	558827	0	0	0	0	105.58	0	53.68	35.79	0	0	0	41.16	0	0	0	30.42	0	75.16	0	76.95	0	48.32	0	84.1	0	0	0	0	0	0	0	0	0	0	12.53	0	0	0	0	0
SM-GE65T_S352_E1-50	28	HIP	344	344_CA1	33	CA1-ProS	1	Glutamatergic	515686	0	0	0	149.32	0	0	0	0	0	0	0	0	0	54.3	0	0	0	9.7	0	0	27.15	11.63	0	0	0	1.94	0	0	1.94	0	7.76	0	0	0	0	0	0	0	0	0
SM-GE65T_S367_E1-50	28	HIP	347	347_CA1-do	33	CA1-ProS	1	Glutamatergic	528695	0	0	0	0	0	0	0	0	1.89	0	0	0	0	0	0	0	7.57	0	0	52.96	0	26.48	0	0	0	0	0	0	0	0	0	0	0	0	0	0	0	0	0	0
SM-GE661_S018_E1-50	28	HIP	348	348_CA1-do	33	CA1-ProS	1	Glutamatergic	447323	0	0	0	0	122.95	0	4.47	29.06	0	0	0	0	0	0	0	22.36	0	0	0	0	0	24.59	0	0	0	0	0	0	0	0	0	0	0	0	0	0	0	0	0	0
SM-GE661_S069_E1-50	28	HIP	340	340_CA1	33	CA1-ProS	1	Glutamatergic	368383	0	0	0	0	100.44	0	149.3	0	0	0	0	0	0	19	0	0	0	179.16	0	81.44	0	43.43	0	0	0	0	0	0	0	0	13.57	0	0	0	0	0	0	0	0	0
SM-GE661_S075_E1-50	28	HIP	348	348_CA1-do	33	CA1-ProS	1	Glutamatergic	468343	0	0	0	0	2.14	0	0	0	0	0	0	0	0	27.76	0	0	0	0	0	10.68	0	53.38	0	0	0	0	0	0	0	0	0	0	0	0	0	0	0	0	0	0
SM-GE661_S087_E1-50	28	HIP	346	346_CA1-do	33	CA1-ProS	1	Glutamatergic	434931	0	0	0	0	0	0	20.69	0	0	0	9.2	0	0	0	0	0	0	45.98	0	0	179.34	48.28	0	52.88	16.09	0	0	0	0	0	0	0	0	0	0	0	0	0	0	0
SM-GE661_S124_E1-50	28	HIP	346	346_CA1-do	33	CA1-ProS	1	Glutamatergic	463655	0	0	0	0	120.78	0	17.25	0	4.31	0	0	0	0	0	0	10.78	0	0	0	0	17.25	4.31	0	38.82	0	0	0	0	0	0	0	0	0	0	0	0	0	0	0	0
SM-GE661_S130_E1-50	28	HIP	348	348_CA1-do	33	CA1-ProS	1	Glutamatergic	442904	0	0	0	0	83.54	0	2.26	20.32	36.13	0	0	0	0	0	0	0	0	0	0	0	0	13.55	0	6.77	0	0	0	0	0	0	13.55	0	0	0	74.51	0	0	0	0	0
SM-GE661_S132_E1-50	28	HIP	344	344_CA1	33	CA1-ProS	1	Glutamatergic	401266	0	0	0	0	24.92	0	34.89	0	12.46	0	0	0	2.49	0	0	0	0	0	52.33	0	44.86	0	0	0	0	0	0	0	0	0	62.3	0	0	0	0	0	0	0	0	0
SM-GE661_S145_E1-50	28	HIP	337	337_CA1	33	CA1-ProS	1	Glutamatergic	401960	0	0	0	0	0	0	0	0	116.93	0	0	0	0	0	0	0	0	0	0	0	0	57.22	0	0	0	0	0	0	0	0	24.88	0	0	0	0	0	0	0	0	0
SM-GE661_S150_E1-50	28	HIP	344	344_CA1	33	CA1-ProS	1	Glutamatergic	398426	0	0	0	0	0	0	25.1	45.18	15.06	0	7.53	0	0	0	27.61	45.18	0	0	0	5.02	110.43	0	0	0	0	0	0	0	0	0	0	0	0	0	0	0	0	0	0	0
SM-GE661_S153_E1-50	28	HIP	339	339_CA1	33	CA1-ProS	1	Glutamatergic	468385	0	0	0	0	0	0	81.13	0	8.54	0	0	0	0	0	0	0	0	89.67	0	0	85.4	0	0	0	0	0	0	0	0	0	0	0	0	0	0	0	0	0	0	0
SM-GE661_S159_E1-50	28	HIP	348	348_CA1-do	33	CA1-ProS	1	Glutamatergic	441866	0	0	0	0	22.63	0	56.58	20.37	47.53	0	0	0	0	0	0	108.63	0	0	0	27.16	58.84	0	0	58.84	0	0	0	0	0	0	0	0	0	0	0	0	0	0	0	0
SM-GE661_S161_E1-50	28	HIP	338	338_CA1	33	CA1-ProS	1	Glutamatergic	434690	0	0	0	0	25.31	0	16.1	0	0	0	0	0	2.3	0	0	0	0	0	0	0	0	59.81	0	0	0	0	0	0	0	0	0	0	0	0	0	0	0	0	0	0
SM-GE661_S168_E1-50	28	HIP	339	339_CA1	33	CA1-ProS	1	Glutamatergic	416620	0	0	0	0	16.8	0	0	0	0	0	0	0	0	0	45.61	0	0	0	40.8	19.2	0	52.81	0	0	0	0	0	0	0	0	43.2	0	52.81	0	4.8	0	0	0	0	0
SM-GE661_S170_E1-50	28	HIP	337	337_CA1	33	CA1-ProS	1	Glutamatergic	412077	0	2.43	0	0	0	0	89.79	4.85	0	0	0	0	0	0	0	0	0	0	0	0	9.71	0	0	0	0	0	0	0	0	0	0	0	0	0	0	0	0	0	0	0
SM-GE661_S174_E1-50	28	HIP	338	338_CA1	33	CA1-ProS	1	Glutamatergic	398708	0	0	0	0	0	0	5.02	0	2.51	0	0	0	0	0	0	0	0	0	0	0	0	152.99	0	0	0	0	0	0	0	0	5.02	0	0	0	0	2.51	0	0	0	0
SM-GE661_S253_E1-50	28	HIP	339	339_CA1	33	CA1-ProS	1	Glutamatergic	456246	0	0	0	0	52.6	0	0	0	0	0	0	0	0	15.34	0	0	0	0	0	0	0	32.88	0	35.07	0	0	0	0	0	0	0	0	0	0	0	0	0	2.19	0	0
SM-GE661_S254_E1-50	28	HIP	337	337_CA1	33	CA1-ProS	1	Glutamatergic	479025	0	0	0	0	0	0	68.89	45.93	2.09	0	0	0	0	0	0	0	0	31.31	0	18.79	64.71	58.45	0	177.44	0	0	0	0	0	0	0	0	0	0	62.63	0	0	4.18	0	0
SM-GE661_S256_E1-50	28	HIP	348	348_CA1-do	33	CA1-ProS	1	Glutamatergic	442768	0	0	0	0	49.69	0	6.78	0	0	0	0	0	0	0	0	40.65	0	0	0	0	0	0	0	49.69	0	0	0	0	0	0	58.72	0	22.59	0	0	0	0	0	4.52	0
SM-GE661_S261_E1-50	28	HIP	344	344_CA1	33	CA1-ProS	1	Glutamatergic	466883	0	0	0	85.67	68.54	0	0	0	0	0	0	32.13	0	0	0	2.14	0	0	0	0	44.98	2.14	0	0	0	0	0	0	0	0	4.28	0	0	104.95	4.28	0	0	0	0	0
SM-GE661_S263_E1-50	28	HIP	340	340_CA1	33	CA1-ProS	1	Glutamatergic	493688	0	58.74	0	0	174.2	0	111.41	0	0	0	4.05	0	0	32.41	8.1	2.03	0	0	0	2.03	8.1	56.72	0	0	0	0	0	0	0	0	2.03	8.1	0	0	0	2.03	0	0	0	0
SM-GE661_S269_E1-50	28	HIP	339	339_CA1	33	CA1-ProS	1	Glutamatergic	486941	0	16.43	0	0	2.05	0	244.38	0	0	0	0	0	4.11	0	20.54	0	0	0	0	0	0	117.06	0	0	0	0	0	0	0	0	0	0	34.91	0	4.11	0	0	0	2.05	0
SM-GE661_S272_E1-50	28	HIP	338	338_CA1	33	CA1-ProS	1	Glutamatergic	561085	0	0	0	0	71.29	0	74.85	0	28.52	0	0	0	0	0	0	0	0	0	55.25	89.11	1.78	64.16	0	40.99	0	0	0	24.95	0	0	0	0	0	0	0	0	0	5.35	19.6	10.69
SM-GE661_S276_E1-50	28	HIP	347	347_CA1-do	33	CA1-ProS	1	Glutamatergic	450911	0	0	0	0	0	0	0	0	0	0	0	0	0	0	0	0	28.83	0	0	0	55.44	11.09	0	0	0	0	0	0	0	0	0	0	0	0	0	0	0	2.22	0	0
SM-GE661_S277_E1-50	28	HIP	348	348_CA1-do	33	CA1-ProS	1	Glutamatergic	480182	0	0	0	0	110.37	0	52.06	0	16.66	0	0	0	0	0	0	0	0	41.65	14.58	0	37.49	0	0	0	0	0	0	12.5	0	0	22.91	0	0	0	16.66	0	0	0	0	0
SM-GE661_S278_E1-50	28	HIP	346	346_CA1-do	33	CA1-ProS	1	Glutamatergic	497177	0	0	8.05	0	20.11	0	0	6.03	2.01	0	0	0	0	0	0	0	8.05	0	0	0	0	54.31	0	98.56	0	0	0	0	0	0	0	0	0	0	0	0	0	0	0	0
SM-GE661_S281_E1-50	28	HIP	347	347_CA1-do	33	CA1-ProS	1	Glutamatergic	456176	0	0	0	0	0	0	57	0	2.19	0	0	0	0	0	0	46.03	0	78.92	0	0	92.07	0	0	0	0	0	0	0	0	0	6.58	0	0	0	0	0	0	0	0	0
SM-GE661_S284_E1-50	28	HIP	346	346_CA1-do	33	CA1-ProS	1	Glutamatergic	429110	0	0	0	0	0	0	34.96	0	0	0	0	0	0	0	0	0	0	0	0	9.32	86.22	130.5	0	67.58	0	0	0	9.32	0	0	0	0	0	0	53.6	0	0	6.99	0	0
SM-GE661_S290_E1-50	28	HIP	348	348_CA1-do	33	CA1-ProS	1	Glutamatergic	474700	0	0	0	0	86.37	0	18.96	0	25.28	0	0	21.07	0	0	0	96.9	0	2.11	0	63.2	77.94	42.13	0	0	0	0	0	0	0	0	10.53	0	2.11	0	58.98	0	0	0	0	0
SM-GE661_S330_E1-50	28	HIP	348	348_CA1-do	33	CA1-ProS	1	Glutamatergic	528507	0	0	0	0	157.05	0	0	0	5.68	0	0	0	0	0	0	17.03	0	17.03	0	20.81	68.12	22.71	0	0	0	0	0	0	0	0	7.57	0	11.35	0	13.24	0	0	0	5.68	0
SM-GE661_S364_E1-50	28	HIP	346	346_CA1-do	33	CA1-ProS	1	Glutamatergic	510371	0	0	0	0	0	0	0	19.59	5.88	0	0	0	0	0	0	78.37	0	5.88	0	45.07	111.68	41.15	0	0	0	0	0	0	0	0	5.88	0	0	0	9.8	0	0	0	3.92	0
SM-GE661_S375_E1-50	28	HIP	346	346_CA1-do	33	CA1-ProS	1	Glutamatergic	527679	0	0	0	0	0	0	18.95	0	0	0	0	0	0	0	0	0	0	0	0	20.85	58.75	30.32	0	62.54	0	1.9	0	0	0	0	94.75	0	0	58.75	0	0	0	0	0	0
SM-GE65L_S051_E1-50	28	HIP	335	335_CA1-ve	33	CA1-ProS	1	Glutamatergic	558272	0	0	0	0	105.68	0	0	0	55.53	0	0	0	0	75.23	34.03	0	0	0	75.23	39.41	0	0	0	28.66	0	0	0	0	0	0	0	0	0	0	0	0	0	0	0	0
SM-GE65L_S052_E1-50	28	HIP	339	339_CA1	33	CA1-ProS	1	Glutamatergic	496610	0	0	0	0	0	0	0	0	24.16	0	0	0	0	0	90.61	24.16	0	0	0	78.53	0	44.3	0	22.15	0	0	0	0	0	0	0	0	0	0	38.26	0	0	2.01	0	0
SM-GE65L_S066_E1-50	28	HIP	335	335_CA1-ve	33	CA1-ProS	1	Glutamatergic	637770	0	0	0	0	172.48	0	0	0	59.58	0	0	0	216.38	6.27	106.62	0	0	7.84	0	87.81	31.36	0	0	0	0	0	0	0	0	0	0	0	0	0	0	0	0	0	0	0
SM-GE65L_S090_E1-50	28	HIP	340	340_CA1	33	CA1-ProS	1	Glutamatergic	579390	0	0	0	0	0	0	58.68	70.76	5.18	0	0	0	0	36.25	0	18.99	0	0	0	82.85	0	101.83	0	74.22	0	0	0	0	0	0	0	0	0	0	0	0	0	25.89	0	0
SM-GE65L_S156_E1-50	28	HIP	335	335_CA1-ve	33	CA1-ProS	1	Glutamatergic	524128	0	0	0	0	74.41	0	0	0	19.08	0	0	0	0	36.25	0	0	0	5.72	0	124.02	0	36.25	0	0	0	0	0	0	0	0	19.08	0	0	0	0	0	0	0	0	0
SM-GE65L_S162_E1-50	28	HIP	335	335_CA1-ve	33	CA1-ProS	1	Glutamatergic	479833	0	0	0	0	120.88	0	0	0	2.08	0	0	20.84	62.52	62.52	29.18	0	0	8.34	0	72.94	22.92	16.67	0	0	0	0	0	0	0	0	8.34	0	0	0	0	0	0	0	0	0
SM-GE65L_S176_E1-50	28	HIP	339	339_CA1	33	CA1-ProS	1	Glutamatergic	683174	0	0	0	0	80.51	0	196.14	0	17.57	0	0	0	0	21.96	29.28	0	0	0	0	0	0	11.71	0	0	0	0	0	0	0	23.42	0	0	0	0	38.06	0	0	0	0	0
SM-GE65L_S177_E1-50	28	HIP	340	340_CA1	33	CA1-ProS	1	Glutamatergic	523168	0	19.11	0	0	110.86	0	93.66	0	0	0	9.56	0	0	0	0	0	0	34.41	1.91	17.2	15.29	43.96	0	0	0	0	0	0	0	0	0	0	0	0	0	0	0	17.2	0	0
SM-GE65L_S185_E1-50	28	HIP	336	336_CA1-ve	33	CA1-ProS	1	Glutamatergic	517134	0	0	0	0	23.2	0	0	0	27.07	0	0	0	0	19.34	104.42	0	0	38.67	69.61	15.47	30.94	0	0	0	0	0	0	0	0	0	11.6	0	1.93	0	7.73	0	0	0	0	0
SM-GE65L_S187_E1-50	28	HIP	336	336_CA1-ve	33	CA1-ProS	1	Glutamatergic	469630	0	0	0	0	21.29	0	0	0	10.65	0	8.52	0	0	0	0	0	0	36.2	0	61.75	44.72	4.26	0	19.16	0	0	0	0	0	0	17.03	0	0	0	12.78	0	0	0	0	0
SM-GE65L_S190_E1-50	28	HIP	336	336_CA1-ve	33	CA1-ProS	1	Glutamatergic	537637	0	0	5.58	7.44	26.04	0	1.86	0	1.86	0	0	0	0	0	24.18	7.44	0	27.9	18.6	52.08	33.48	13.02	0	9.3	0	0	0	5.58	0	53.94	0	0	0	0	0	0	0	0	0	0
SM-GE65L_S220_E1-50	28	HIP	348	348_CA1-do	33	CA1-ProS	1	Glutamatergic	656406	0	0	0	0	60.94	0	0	0	3.05	0	0	0	0	0	0	0	0	0	0	0	45.7	0	0	0	0	0	0	0	0	0	0	0	0	0	0	0	0	0	0	0
SM-GE65L_S224_E1-50	28	HIP	347	347_CA1-do	33	CA1-ProS	1	Glutamatergic	625799	0	0	0	0	3.2	0	0	0	0	0	3.2	0	0	0	0	0	0	0	0	0	41.55	51.13	0	0	0	3.2	0	0	0	0	0	0	0	0	30.36	0	0	0	0	0
SM-GE65L_S226_E1-50	28	HIP	338	338_CA1	33	CA1-ProS	1	Glutamatergic	653873	0	0	0	0	15.29	0	29.06	0	1.53	0	0	0	0	18.35	0	26	0	50.47	26	108.58	26	114.7	0	79.53	0	0	0	0	0	0	0	0	0	0	24.47	0	0	0	0	0
SM-GE65L_S227_E1-50	28	HIP	337	337_CA1	33	CA1-ProS	1	Glutamatergic	615004	0	0	0	0	0	0	17.89	16.26	0	0	0	0	0	0	0	0	0	27.64	0	0	0	0	0	0	0	0	0	0	0	0	0	0	0	71.54	0	0	0	55.28	0	0
SM-GE65L_S228_E1-50	28	HIP	337	337_CA1	33	CA1-ProS	1	Glutamatergic	573845	0	0	0	0	0	0	0	0	0	0	0	0	0	0	1.74	0	0	0	0	8.71	19.17	0	0	55.76	0	3.49	0	0	0	0	0	0	0	0	1.74	0	0	0	0	0
SM-GE65L_S230_E1-50	28	HIP	337	337_CA1	33	CA1-ProS	1	Glutamatergic	670677	0	0	0	0	56.66	0	56.66	0	2.98	0	0	0	0	0	0	0	0	0	0	0	0	0	0	0	0	0	0	0	0	0	0	0	0	0	0	0	0	62.62	0	0
SM-GE65L_S231_E1-50	28	HIP	337	337_CA1	33	CA1-ProS	1	Glutamatergic	498676	0	66.18	0	0	0	0	0	0	0	0	0	0	0	0	0	0	0	0	0	172.46	62.16	0	0	166.44	0	0	0	0	0	0	0	0	0	0	0	0	0	10.03	0	0
SM-GE65L_S232_E1-50	28	HIP	337	337_CA1	33	CA1-ProS	1	Glutamatergic	576194	0	0	0	0	50.33	0	17.36	0	3.47	0	0	0	0	0	0	0	0	52.07	0	0	0	52.07	0	0	0	0	0	0	0	0	20.83	0	0	0	0	0	0	1.74	0	0
SM-GE65L_S236_E1-50	28	HIP	337	337_CA1	33	CA1-ProS	1	Glutamatergic	634624	0	0	0	0	70.91	0	66.18	0	15.76	0	0	0	0	1.58	0	0	0	0	0	0	14.18	14.18	0	15.76	0	0	0	0	0	0	0	0	0	0	14.18	0	0	42.54	0	0
SM-GE65L_S240_E1-50	28	HIP	337	337_CA1	33	CA1-ProS	1	Glutamatergic	643126	0	0	0	0	0	0	0	0	0	0	0	0	0	0	0	0	0	15.55	0	51.31	54.42	23.32	0	43.54	0	0	0	0	0	52.87	0	0	0	0	0	0	0	0	0	0
SM-GE65L_S244_E1-50	28	HIP	340	340_CA1	33	CA1-ProS	1	Glutamatergic	671403	0	0	0	0	22.34	0	71.49	0	1.49	0	0	0	0	44.68	0	0	0	10.43	29.79	59.58	38.72	28.3	0	41.7	0	1.49	0	0	0	0	0	0	0	0	0	0	0	0	0	0
SM-GE65L_S246_E1-50	28	HIP	337	337_CA1	33	CA1-ProS	1	Glutamatergic	653065	0	0	0	0	0	0	0	0	0	0	0	0	0	0	0	0	0	0	0	38.28	52.06	36.75	6.12	19.91	0	0	0	0	0	0	30.62	0	0	0	21.44	0	0	0	0	0
SM-GE65L_S264_E1-50	28	HIP	348	348_CA1-do	33	CA1-ProS	1	Glutamatergic	672133	0	0	0	0	23.8	0	62.49	0	1.49	0	0	0	0	0	0	34.22	0	14.88	0	8.93	23.8	0	0	0	0	0	0	0	0	0	0	0	0	0	25.29	0	0	0	0	0
SM-GE65L_S274_E1-50	28	HIP	335	335_CA1-ve	33	CA1-ProS	1	Glutamatergic	586486	0	0	0	0	15.35	0	0	27.28	0	0	0	0	228.48	49.45	0	0	0	0	0	0	0	0	0	0	0	0	0	0	0	0	0	0	0	0	0	0	0	0	81.84	0
SM-GE65L_S321_E1-50	28	HIP	340	340_CA1	33	CA1-ProS	1	Glutamatergic	632265	0	0	0	28.47	140.76	0	47.45	30.05	0	0	0	0	0	12.65	0	0	0	0	39.54	0	28.47	12.65	0	23.72	0	0	0	0	0	0	0	0	0	0	0	0	0	0	0	0
SM-GE65L_S324_E1-50	28	HIP	337	337_CA1	33	CA1-ProS	1	Glutamatergic	670325	0	0	0	0	0	0	71.61	37.3	2.98	0	0	0	0	28.34	0	0	0	19.39	0	0	14.92	0	0	0	0	0	0	0	0	0	31.33	0	0	0	0	0	0	0	0	0
SM-GE65L_S328_E1-50	28	HIP	336	336_CA1-ve	33	CA1-ProS	1	Glutamatergic	575393	0	0	0	13.9	0	0	52.14	0	45.19	0	0	6.95	0	0	55.61	34.76	1.74	0	0	57.35	10.43	22.59	0	0	0	0	0	0	0	20.86	0	0	0	0	0	0	0	0	0	0
SM-GE65L_S330_E1-50	28	HIP	346	346_CA1-do	33	CA1-ProS	1	Glutamatergic	648737	0	0	0	0	40.08	0	10.79	0	0	0	0	0	0	0	0	0	0	0	0	47.79	23.12	16.96	0	46.24	0	0	0	0	0	0	0	0	0	0	0	0	0	1.54	0	0
SM-GE65L_S339_E1-50	28	HIP	335	335_CA1-ve	33	CA1-ProS	1	Glutamatergic	705033	0	0	7.09	0	453.88	0	0	0	0	0	0	0	34.04	144.67	0	0	0	0	0	0	0	0	0	0	0	43.97	0	0	0	0	31.2	0	0	0	0	0	0	0	0	0
SM-GE65L_S341_E1-50	28	HIP	348	348_CA1-do	33	CA1-ProS	1	Glutamatergic	585323	0	0	0	0	76.88	0	0	0	0	0	0	0	0	0	0	117.88	0	52.96	0	0	0	3.42	0	0	0	0	0	0	0	0	10.25	0	15.38	0	0	0	0	0	0	0
SM-GE65L_S358_E1-50	28	HIP	340	340_CA1	33	CA1-ProS	1	Glutamatergic	682714	0	0	0	0	0	0	0	0	80.56	0	0	0	0	17.58	23.44	0	0	0	52.73	114.25	20.51	45.41	0	0	0	0	0	0	0	0	19.04	0	0	0	4.39	0	0	0	0	0
SM-GE65L_S360_E1-50	28	HIP	339	339_CA1	33	CA1-ProS	1	Glutamatergic	638741	0	0	0	0	167.52	0	0	0	59.49	0	0	0	0	0	62.62	0	0	0	0	0	48.53	21.92	0	6.26	0	0	0	0	0	0	31.31	0	23.48	0	0	0	0	0	0	0
SM-GE65L_S367_E1-50	28	HIP	338	338_CA1	33	CA1-ProS	1	Glutamatergic	631947	0	0	0	0	14.24	0	39.56	6.33	25.32	0	0	0	0	0	0	0	0	0	0	0	0	3.16	0	7.91	11.08	0	0	0	0	0	0	0	0	0	41.14	0	0	0	0	0
SM-GE65L_S369_E1-50	28	HIP	340	340_CA1	33	CA1-ProS	1	Glutamatergic	681274	0	0	0	0	179.08	0	33.76	0	10.27	0	0	0	0	1.47	0	0	0	39.63	5.87	0	0	67.52	0	0	0	0	0	0	0	0	7.34	0	0	0	0	0	0	0	0	0
SM-GE65L_S379_E1-50	28	HIP	344	344_CA1	33	CA1-ProS	1	Glutamatergic	637454	0	0	0	108.24	0	0	62.75	40.79	1.57	0	0	54.91	0	0	0	0	0	0	0	0	42.36	0	0	0	0	0	0	0	0	0	32.94	0	0	0	0	0	0	0	119.22	0
SM-GE65L_S382_E1-50	28	HIP	340	340_CA1	33	CA1-ProS	1	Glutamatergic	633120	0	1.58	0	0	96.35	0	0	0	1.58	0	0	0	0	4.74	0	0	0	33.17	22.11	47.38	26.85	23.69	0	52.12	0	0	0	0	0	99.51	0	0	11.06	0	37.91	0	0	0	0	0
SM-GE65M_S043_E1-50	28	HIP	339	339_CA1	33	CA1-ProS	1	Glutamatergic	543434	0	0	0	0	150.89	0	77.29	0	16.56	0	0	0	0	36.8	0	0	0	55.2	75.45	0	0	34.96	0	0	0	0	0	0	0	0	0	0	36.8	0	0	0	0	0	23.92	0
SM-GE65M_S048_E1-50	28	HIP	337	337_CA1	33	CA1-ProS	1	Glutamatergic	611714	0	0	0	0	0	0	0	0	3.27	0	0	0	0	0	0	0	0	0	0	0	63.76	65.39	0	248.48	0	0	0	0	0	0	0	0	0	0	0	0	0	0	0	0
SM-GE65M_S063_E1-50	28	HIP	340	340_CA1	33	CA1-ProS	1	Glutamatergic	641798	0	0	0	0	0	0	31.16	0	7.79	0	0	0	0	0	0	0	0	0	6.23	35.84	0	1.56	0	107.51	0	24.93	0	0	0	0	0	0	0	0	0	0	0	0	0	0
SM-GE65M_S104_E1-50	28	HIP	348	348_CA1-do	33	CA1-ProS	1	Glutamatergic	543025	0	16.57	0	0	0	0	11.05	0	90.24	0	0	66.3	0	0	0	38.67	0	93.92	0	0	0	92.08	0	0	0	0	0	0	0	0	0	0	0	0	1.84	0	0	0	0	0
SM-GE65M_S121_E1-50	28	HIP	348	348_CA1-do	33	CA1-ProS	1	Glutamatergic	535893	0	0	0	0	104.5	0	24.26	0	0	0	0	13.06	0	0	0	31.72	0	0	0	0	29.86	0	0	5.6	0	0	0	0	0	0	0	0	0	0	0	0	0	0	0	0
SM-GE65M_S153_E1-50	28	HIP	339	339_CA1	33	CA1-ProS	1	Glutamatergic	517816	0	0	0	0	9.66	0	0	0	0	0	0	0	0	0	5.79	0	0	0	0	0	0	96.56	0	0	0	0	0	0	0	0	0	0	0	0	0	0	0	0	0	0
SM-GE65M_S155_E1-50	28	HIP	339	339_CA1	33	CA1-ProS	1	Glutamatergic	521708	0	0	0	0	0	0	93.92	0	139.93	0	0	0	0	0	88.17	0	0	0	0	0	0	36.42	0	0	0	0	0	0	0	0	0	0	0	0	0	0	0	0	0	0
SM-GE65M_S166_E1-50	28	HIP	346	346_CA1-do	33	CA1-ProS	1	Glutamatergic	545511	0	0	0	0	174.15	0	0	0	1.83	0	0	0	0	0	0	0	0	36.66	0	12.83	69.66	3.67	0	0	33	1.83	0	0	0	0	14.67	0	0	0	0	0	0	0	0	0
SM-GE65M_S183_E1-50	28	HIP	347	347_CA1-do	33	CA1-ProS	1	Glutamatergic	530943	0	0	0	0	41.44	0	1.88	0	3.77	0	5.65	0	0	0	0	33.9	0	0	0	0	47.09	0	0	0	0	0	0	0	0	0	16.95	0	0	0	0	0	0	0	0	0
SM-GE65M_S207_E1-50	28	HIP	348	348_CA1-do	33	CA1-ProS	1	Glutamatergic	929722	0	0	0	0	0	0	10.76	0	2.15	0	0	0	0	0	0	0	0	65.61	0	0	3.23	20.44	0	49.48	0	0	0	0	0	0	30.12	0	0	0	0	0	0	0	0	0
SM-GE65M_S213_E1-50	28	HIP	341	341_CA1	33	CA1-ProS	1	Glutamatergic	491281	0	0	0	0	201.51	0	54.96	0	20.35	0	0	0	0	36.64	0	42.75	0	46.82	14.25	2.04	52.92	4.07	0	89.56	0	0	0	0	0	0	4.07	0	0	0	0	0	0	0	0	0
SM-GE65M_S226_E1-50	28	HIP	342	342_CA1	33	CA1-ProS	1	Glutamatergic	1222040	0	0	0	0	23.73	12.27	47.46	0	7.36	0	0	0	0	18	0	39.28	0	19.64	0	32.73	42.55	31.91	0	0	0	0	0	0	0	0	30.28	0	0	0	0	0	0	0	30.28	0
SM-GE65M_S315_E1-50	28	HIP	348	348_CA1-do	33	CA1-ProS	1	Glutamatergic	623830	0	0	0	0	17.63	0	22.44	0	0	0	0	0	0	0	0	234.04	0	0	0	0	0	19.24	0	68.93	0	0	0	0	0	0	0	0	0	0	0	0	0	0	0	0
SM-GE65M_S325_E1-50	28	HIP	347	347_CA1-do	33	CA1-ProS	1	Glutamatergic	643985	0	0	0	0	0	0	145.97	0	1.55	0	0	0	0	0	0	369.57	0	0	0	10.87	3.11	119.57	0	0	0	0	0	0	0	0	21.74	0	0	0	0	0	0	0	0	0
SM-GE65M_S329_E1-50	28	HIP	341	341_CA1	33	CA1-ProS	1	Glutamatergic	594359	0	0	0	0	206.95	0	60.57	0	0	0	0	0	0	16.82	0	0	0	0	0	84.12	45.43	0	0	0	0	0	0	0	0	0	16.82	0	23.55	0	0	0	0	0	0	0
SM-GE65M_S335_E1-50	28	HIP	348	348_CA1-do	33	CA1-ProS	1	Glutamatergic	733659	0	0	0	0	54.52	0	0	0	1.36	0	0	0	0	0	0	0	0	0	2.73	0	0	156.75	0	0	0	0	0	0	0	0	1.36	0	0	0	0	0	0	0	0	0
SM-GE65M_S337_E1-50	28	HIP	344	344_CA1	33	CA1-ProS	1	Glutamatergic	638757	0	0	0	81.41	12.52	0	0	0	1.57	0	1.57	0	0	1.57	0	0	0	0	10.96	0	93.93	0	0	26.61	0	0	0	0	0	0	0	0	3.13	0	0	0	0	0	0	0
SM-GE65M_S342_E1-50	28	HIP	338	338_CA1	33	CA1-ProS	1	Glutamatergic	678515	0	0	0	0	19.16	0	0	0	1.47	0	32.42	0	0	10.32	0	0	0	47.16	0	76.64	0	0	0	120.85	0	0	0	0	0	0	38.32	0	0	0	0	0	0	0	0	0
SM-GE65M_S348_E1-50	28	HIP	347	347_CA1-do	33	CA1-ProS	1	Glutamatergic	563141	0	0	0	0	0	0	0	0	0	0	0	0	0	0	0	0	0	14.21	0	0	7.1	0	0	0	0	0	0	0	0	0	0	0	0	0	0	0	0	0	0	0
SM-GE65M_S351_E1-50	28	HIP	346	346_CA1-do	33	CA1-ProS	1	Glutamatergic	609062	0	0	0	0	82.09	0	0	0	0	0	0	0	0	0	0	0	0	0	0	0	0	1.64	0	0	0	0	0	0	0	0	8.21	0	0	0	0	0	0	0	0	0
SM-GE65M_S359_E1-50	28	HIP	347	347_CA1-do	33	CA1-ProS	1	Glutamatergic	669030	0	0	0	0	0	0	0	0	4.48	0	0	0	0	0	0	0	0	0	0	0	2.99	0	0	0	1.49	1.49	0	0	0	0	2.99	0	0	0	0	0	0	0	0	0
SM-GE65M_S365_E1-50	28	HIP	346	346_CA1-do	33	CA1-ProS	1	Glutamatergic	617562	0	0	0	0	0	0	30.77	0	1.62	0	0	0	0	0	0	0	0	1.62	0	0	64.77	24.29	0	64.77	0	0	0	0	0	0	0	0	0	0	0	0	0	0	0	0
SM-GE65M_S374_E1-50	28	HIP	346	346_CA1-do	33	CA1-ProS	1	Glutamatergic	795984	0	0	0	0	0	0	28.9	0	0	0	0	0	0	0	0	0	0	0	0	6.28	31.41	2.51	0	50.25	0	0	0	0	0	0	0	0	0	0	0	0	0	0	0	0
SM-GE65M_S382_E1-50	28	HIP	347	347_CA1-do	33	CA1-ProS	1	Glutamatergic	605893	0	0	0	31.36	0	0	51.16	0	1.65	0	0	0	0	0	0	70.97	0	0	41.26	0	0	0	0	0	0	1.65	0	0	0	0	0	0	0	0	0	0	0	0	0	0
SM-GE65N_S001_E1-50	28	HIP	347	347_CA1-do	33	CA1-ProS	1	Glutamatergic	636910	0	0	0	0	0	0	0	0	3.14	0	0	0	0	0	0	29.83	0	0	0	135.03	75.36	6.28	0	0	0	0	0	0	0	0	0	0	0	6.28	0	0	0	0	0	0
SM-GE65N_S034_E1-50	28	HIP	340	340_CA1	33	CA1-ProS	1	Glutamatergic	700348	0	0	0	47.12	39.98	0	31.41	0	1.43	0	0	8.57	0	0	0	14.28	0	4.28	0	62.83	0	47.12	0	0	0	0	0	0	0	0	2.86	0	0	0	0	0	0	0	0	0
SM-GE65N_S040_E1-50	28	HIP	337	337_CA1	33	CA1-ProS	1	Glutamatergic	632613	0	0	0	0	0	0	0	0	7.9	0	0	0	0	0	0	0	0	0	0	0	0	20.55	0	224.47	0	1.58	0	0	0	0	17.39	0	0	0	0	0	0	1.58	0	0
SM-GE65N_S059_E1-50	28	HIP	338	338_CA1	33	CA1-ProS	1	Glutamatergic	682137	0	0	0	0	0	0	0	70.37	2.93	0	0	0	0	0	0	0	0	146.6	0	142.2	0	10.26	0	0	0	0	0	0	0	0	0	0	0	0	0	0	0	0	0	0
SM-GE65N_S060_E1-50	28	HIP	338	338_CA1	33	CA1-ProS	1	Glutamatergic	620024	0	0	0	0	0	0	125.8	19.35	3.23	0	0	0	0	0	0	0	0	30.64	0	125.8	19.35	45.16	0	1.61	0	0	0	0	0	0	0	0	0	0	0	0	0	0	48.39	0
SM-GE65N_S075_E1-50	28	HIP	339	339_CA1	33	CA1-ProS	1	Glutamatergic	691023	0	0	0	0	0	0	0	0	1.45	0	0	0	0	18.81	2.89	0	0	0	0	0	147.61	23.15	0	30.39	0	0	0	0	0	0	0	0	37.63	0	0	0	0	0	0	0
SM-GE65N_S076_E1-50	28	HIP	348	348_CA1-do	33	CA1-ProS	1	Glutamatergic	665123	0	0	0	0	45.1	0	1.5	43.6	1.5	0	0	0	0	58.64	0	0	0	22.55	0	4.51	0	0	0	269.12	0	1.5	0	0	0	0	0	0	0	0	0	0	0	0	0	0
SM-GE65N_S083_E1-50	28	HIP	338	338_CA1	33	CA1-ProS	1	Glutamatergic	619021	0	0	0	0	1.62	0	72.7	11.31	1.62	0	0	0	1.62	32.31	1.62	0	0	0	0	48.46	6.46	48.46	0	0	0	0	0	0	0	0	0	0	0	0	0	0	0	0	0	0
SM-GE65N_S087_E1-50	28	HIP	336	336_CA1-ve	33	CA1-ProS	1	Glutamatergic	651682	0	0	0	4.6	12.28	0	6.14	0	0	0	0	16.88	0	0	219.43	0	0	0	0	1.53	0	0	0	0	0	0	0	0	0	0	21.48	0	0	0	39.9	0	0	0	0	0
SM-GE65N_S104_E1-50	28	HIP	348	348_CA1-do	33	CA1-ProS	1	Glutamatergic	701127	0	0	0	0	55.62	0	0	0	54.2	0	0	0	0	0	0	31.38	0	37.08	0	0	44.21	7.13	0	0	0	0	0	0	0	0	0	0	0	0	2.85	0	0	0	0	0
SM-GE65N_S109_E1-50	28	HIP	338	338_CA1	33	CA1-ProS	1	Glutamatergic	656227	0	0	0	0	21.33	0	18.29	0	1.52	0	0	0	0	12.19	0	45.72	0	41.14	25.91	0	108.19	19.81	0	77.72	0	0	0	0	0	0	0	0	0	0	0	0	0	0	0	0
SM-GE65N_S110_E1-50	28	HIP	338	338_CA1	33	CA1-ProS	1	Glutamatergic	649607	0	0	0	0	75.43	0	27.71	0	67.73	0	20.01	0	0	0	0	63.12	0	55.42	0	0	38.48	81.59	0	0	0	3.08	0	0	0	0	0	0	27.71	0	0	0	0	0	0	0
SM-GE65N_S122_E1-50	28	HIP	339	339_CA1	33	CA1-ProS	1	Glutamatergic	629355	0	0	0	0	73.09	0	57.2	0	34.96	0	0	0	0	14.3	88.98	71.5	0	9.53	0	0	0	0	0	58.79	0	57.2	0	0	0	0	0	0	0	0	34.96	0	0	0	0	0
SM-GE65N_S124_E1-50	28	HIP	339	339_CA1	33	CA1-ProS	1	Glutamatergic	656119	0	0	0	0	53.34	0	9.14	0	60.96	0	0	0	1.52	0	6.1	71.63	0	0	99.07	0	0	36.58	0	0	0	0	0	0	0	0	0	0	0	0	0	0	0	0	0	0
SM-GE65N_S126_E1-50	28	HIP	339	339_CA1	33	CA1-ProS	1	Glutamatergic	547768	0	0	0	0	0	0	69.37	0	83.98	0	0	0	0	0	60.24	0	0	0	0	31.04	0	41.99	0	0	0	0	0	0	0	0	0	0	0	0	14.6	0	0	0	0	0
SM-GE65N_S129_E1-50	28	HIP	339	339_CA1	33	CA1-ProS	1	Glutamatergic	593544	0	0	0	0	0	0	0	0	1.68	0	0	0	0	0	0	0	0	0	0	0	0	30.33	0	1.68	0	0	0	0	0	0	0	0	0	0	0	0	0	0	0	0
SM-GE65N_S130_E1-50	28	HIP	339	339_CA1	33	CA1-ProS	1	Glutamatergic	581073	0	0	0	0	0	0	117.02	0	5.16	0	0	0	0	0	0	0	0	0	0	0	111.86	0	0	0	0	0	0	0	0	0	0	0	0	0	0	0	0	0	0	0
SM-GE65N_S131_E1-50	28	HIP	339	339_CA1	33	CA1-ProS	1	Glutamatergic	577541	0	0	0	0	0	0	157.56	0	1.73	0	0	0	0	0	0	0	0	109.08	0	0	0	15.58	0	81.38	0	0	0	0	0	0	88.31	0	15.58	0	0	0	0	0	0	0
SM-GE65N_S133_E1-50	28	HIP	340	340_CA1	33	CA1-ProS	1	Glutamatergic	641590	0	0	1.56	0	127.81	0	4.68	0	0	0	0	0	0	0	0	0	0	0	3.12	0	56.11	0	0	0	0	0	0	0	0	0	20.26	0	0	0	0	0	0	0	0	0
SM-GE65N_S136_E1-50	28	HIP	337	337_CA1	33	CA1-ProS	1	Glutamatergic	594276	0	0	0	0	0	0	0	0	1.68	0	112.74	26.92	0	0	0	21.88	0	11.78	0	48.8	52.16	35.34	0	126.2	0	0	0	0	0	0	0	0	0	0	0	0	0	0	0	0
SM-GE65N_S137_E1-50	28	HIP	339	339_CA1	33	CA1-ProS	1	Glutamatergic	590566	0	0	0	0	0	0	8.47	0	5.08	0	0	0	0	0	0	45.72	0	0	0	0	0	28.79	0	6.77	0	0	0	0	0	0	0	0	25.4	0	0	0	0	0	0	0
SM-GE65N_S143_E1-50	28	HIP	339	339_CA1	33	CA1-ProS	1	Glutamatergic	650734	0	0	0	0	0	0	0	58.4	1.54	0	0	0	0	3.07	0	24.59	0	44.57	0	75.3	0	36.88	0	0	0	1.54	0	0	0	0	0	0	0	0	24.59	0	0	0	0	0
SM-GE65N_S151_E1-50	28	HIP	348	348_CA1-do	33	CA1-ProS	1	Glutamatergic	694755	0	0	0	0	46.06	0	24.47	0	2.88	0	0	0	0	0	0	139.62	0	74.85	0	0	10.08	66.21	0	21.59	0	0	0	0	0	0	0	0	0	0	0	0	0	0	0	0
SM-GE65N_S153_E1-50	28	HIP	348	348_CA1-do	33	CA1-ProS	1	Glutamatergic	638402	0	0	0	0	264.72	0	0	0	3.13	0	0	0	0	0	0	31.33	0	0	0	14.1	0	17.23	0	200.5	4.7	0	0	0	0	0	0	0	0	0	0	0	0	0	0	0
SM-GE65N_S160_E1-50	28	HIP	347	347_CA1-do	33	CA1-ProS	1	Glutamatergic	510266	0	0	0	0	0	0	0	0	0	0	7.84	0	0	0	0	0	0	39.2	47.03	11.76	101.91	29.4	0	0	0	0	0	0	0	0	0	0	0	41.16	0	0	0	0	0	0
SM-GE65N_S195_E1-50	28	HIP	348	348_CA1-do	33	CA1-ProS	1	Glutamatergic	388672	0	0	0	0	46.31	0	0	0	2.57	0	0	0	0	0	0	61.75	0	0	0	100.34	0	33.45	0	0	0	0	0	0	0	0	18.01	0	0	0	25.73	0	0	0	0	0
SM-GE65N_S196_E1-50	28	HIP	344	344_CA1	33	CA1-ProS	1	Glutamatergic	402144	0	0	0	0	0	0	67.14	12.43	0	0	0	243.69	0	116.87	0	0	0	67.14	0	0	176.55	0	0	263.59	0	0	0	0	0	0	0	0	0	0	0	0	0	0	0	0
SM-GE65N_S197_E1-50	28	HIP	344	344_CA1	33	CA1-ProS	1	Glutamatergic	389542	0	0	0	0	0	0	48.78	0	0	0	0	107.82	0	48.78	225.91	0	0	0	0	23.1	53.91	20.54	0	0	0	0	0	0	0	0	0	0	0	0	0	0	0	0	0	0
SM-GE65N_S200_E1-50	28	HIP	337	337_CA1	33	CA1-ProS	1	Glutamatergic	432472	0	0	0	0	173.42	0	2.31	13.87	0	0	0	0	0	0	37	57.81	0	0	48.56	64.74	25.44	48.56	0	4.62	0	0	0	0	0	0	0	0	0	0	0	0	0	0	0	0
SM-GE65N_S207_E1-50	28	HIP	339	339_CA1	33	CA1-ProS	1	Glutamatergic	411332	0	0	0	0	0	0	7.29	0	0	0	0	0	0	0	51.05	0	0	0	0	0	0	12.16	0	0	0	0	0	0	0	0	0	0	0	0	0	0	0	0	0	0
SM-GE65N_S209_E1-50	28	HIP	342	342_CA1	33	CA1-ProS	1	Glutamatergic	483733	0	0	0	0	0	0	51.68	0	22.74	0	0	0	0	2.07	0	0	0	0	0	0	22.74	39.28	0	0	0	0	0	0	0	0	20.67	0	10.34	0	26.87	0	0	0	0	0
SM-GE65N_S211_E1-50	28	HIP	348	348_CA1-do	33	CA1-ProS	1	Glutamatergic	487585	0	0	0	0	198.94	0	38.97	0	32.81	0	0	32.81	0	0	0	92.29	0	43.07	0	0	90.24	41.02	0	67.68	0	0	0	0	0	0	0	0	8.2	0	0	0	0	0	26.66	0
SM-GE65N_S212_E1-50	28	HIP	340	340_CA1	33	CA1-ProS	1	Glutamatergic	414077	0	0	0	0	123.17	0	33.81	0	2.42	0	0	0	0	48.3	0	2.42	0	72.45	0	72.45	70.04	24.15	0	0	0	0	0	0	0	2.42	4.83	0	0	0	0	0	0	0	0	0
SM-GE65N_S254_E1-50	28	HIP	346	346_CA1-do	33	CA1-ProS	1	Glutamatergic	424670	0	0	0	0	63.58	0	7.06	23.55	11.77	0	0	0	0	0	0	84.77	0	0	0	32.97	61.22	0	0	0	0	0	0	0	0	0	0	0	0	0	0	0	0	0	0	0
SM-GE65N_S255_E1-50	28	HIP	348	348_CA1-do	33	CA1-ProS	1	Glutamatergic	507910	0	0	0	0	98.44	0	19.69	0	0	0	0	0	0	0	0	17.72	0	33.47	0	41.35	27.56	74.82	0	0	0	0	0	0	0	0	0	0	0	0	0	0	0	0	0	0
SM-GE65N_S299_E1-50	28	HIP	344	344_CA1	33	CA1-ProS	1	Glutamatergic	548728	0	0	0	0	0	0	220.51	21.87	0	0	0	0	0	0	0	0	0	9.11	0	0	0	47.38	0	7.29	0	0	0	0	0	0	0	0	0	0	0	0	0	0	0	0
SM-GE65N_S313_E1-50	28	HIP	337	337_CA1	33	CA1-ProS	1	Glutamatergic	485346	0	22.66	0	0	0	0	32.97	0	35.03	0	2.06	0	0	0	0	0	0	0	0	0	39.15	22.66	0	22.66	0	2.06	0	0	0	0	0	0	0	0	8.24	0	0	0	0	0
SM-GE65N_S323_E1-50	28	HIP	337	337_CA1	33	CA1-ProS	1	Glutamatergic	494981	0	0	0	0	0	0	0	0	44.45	0	0	0	0	0	0	0	0	16.16	0	141.42	121.22	30.3	0	395.97	0	0	0	0	0	0	20.2	0	0	0	0	0	0	0	0	0
SM-GE65N_S336_E1-50	28	HIP	346	346_CA1-do	33	CA1-ProS	1	Glutamatergic	549474	0	0	0	18.2	105.56	0	0	25.48	0	0	0	0	0	0	0	0	0	1.82	0	41.86	111.02	20.02	0	16.38	0	0	0	0	0	0	12.74	0	0	0	18.2	0	0	0	0	0
SM-GE65P_S002_E1-50	28	HIP	10	10_Lamp5	3	Lamp5	2	GABAergic	296861	0	0	64	0	0	0	0	0	0	0	0	0	0	70.74	0	0	0	0	6.74	0	87.58	0	0	0	0	0	0	0	0	0	0	0	0	0	0	3.37	0	0	0	0
SM-GE65P_S003_E1-50	28	HIP	8	8_Lamp5 Lhx6	3	Lamp5	2	GABAergic	262130	0	0	267.04	118.26	0	301.38	0	354.79	0	0	0	0	0	0	0	38.15	0	0	3.81	0	0	0	0	0	0	0	0	0	0	0	0	0	0	0	0	0	0	0	0	0
SM-GE65P_S004_E1-50	28	HIP	54	54_Vip HPF	5	Vip	2	GABAergic	292158	0	893.35	51.34	0	0	0	0	143.76	78.72	342.28	0	0	0	0	0	0	23.96	10.27	0	30.81	41.07	0	0	0	0	0	0	0	0	0	0	0	0	0	0	0	0	0	0	0
SM-GE65P_S006_E1-50	28	HIP	39	39_Sncg	4	Sncg	2	GABAergic	276931	0	0	0	0	144.44	0	36.11	28.89	39.72	187.77	0	0	3.61	0	0	0	36.11	0	0	72.22	10.83	0	0	0	39.72	0	0	0	0	0	0	0	0	0	0	0	0	0	0	0
SM-GE65P_S007_E1-50	28	HIP	7	7_Lamp5 Lhx6	3	Lamp5	2	GABAergic	303544	0	0	62.59	533.7	0	0	0	42.83	62.59	0	0	0	0	0	0	0	0	0	0	0	0	0	0	0	0	62.59	0	0	0	0	0	0	0	0	0	0	0	0	0	0
SM-GE65P_S008_E1-50	28	HIP	8	8_Lamp5 Lhx6	3	Lamp5	2	GABAergic	278025	0	0	64.74	255.37	0	0	0	0	0	0	0	0	0	0	0	0	0	0	82.73	50.36	0	0	0	0	0	0	0	14.39	0	0	0	0	0	0	0	0	0	0	0	0
SM-GE65P_S010_E1-50	28	HIP	51	51_Vip	5	Vip	2	GABAergic	294644	0	71.27	23.76	0	217.21	200.24	105.21	0	10.18	37.33	0	0	0	0	0	0	0	13.58	0	0	0	0	0	0	0	0	0	0	0	0	0	0	0	0	0	0	0	0	0	0
SM-GE65P_S011_E1-50	28	HIP	12	12_Lamp5	3	Lamp5	2	GABAergic	295999	0	0	202.7	0	0	0	0	57.43	0	0	0	0	0	33.78	0	0	0	0	0	0	50.68	0	0	0	0	0	0	0	0	0	0	0	0	0	0	0	0	0	0	0
SM-GE65P_S012_E1-50	28	HIP	8	8_Lamp5 Lhx6	3	Lamp5	2	GABAergic	282175	0	0	120.49	347.3	198.46	0	0	85.05	0	0	0	0	0	0	0	0	0	0	0	120.49	0	0	0	0	0	0	0	0	0	0	0	0	0	0	0	0	0	0	0	0
SM-GE65P_S013_E1-50	28	HIP	122	122_Pvalb Vipr2	8	Pvalb	2	GABAergic	332350	0	0	96.28	0	0	192.57	0	117.35	36.11	0	0	361.07	0	0	0	0	0	0	30.09	0	0	24.07	33.1	0	0	0	0	0	0	0	0	60.18	0	0	0	36.11	0	0	0	0
SM-GE65P_S014_E1-50	28	HIP	29	29_Ntng1 HPF	4	Sncg	2	GABAergic	305164	0	0	36.05	0	0	0	216.28	0	78.65	167.12	0	26.22	3.28	0	0	0	0	26.22	0	0	0	0	0	0	0	0	0	0	0	0	0	0	0	0	0	0	0	0	0	0
SM-GE65P_S025_E1-50	28	HIP	49	49_Vip	5	Vip	2	GABAergic	334987	0	200.01	71.64	0	17.91	0	0	104.48	0	226.87	0	0	0	0	0	0	23.88	164.19	0	0	68.66	0	0	0	0	0	0	0	0	0	0	0	0	0	0	0	0	0	0	0
SM-GE65P_S026_E1-50	28	HIP	12	12_Lamp5	3	Lamp5	2	GABAergic	332667	0	0	150.3	0	0	0	60.12	21.04	102.2	0	0	0	54.11	0	0	0	0	0	0	0	30.06	0	0	0	0	0	0	0	0	0	0	0	0	0	0	0	0	0	0	0
SM-GE65P_S027_E1-50	28	HIP	8	8_Lamp5 Lhx6	3	Lamp5	2	GABAergic	315536	0	0	310.58	161.63	0	25.35	0	500.74	95.08	0	0	0	0	0	0	0	0	0	0	0	38.03	0	0	0	0	0	0	0	0	0	0	0	0	0	0	0	0	0	0	0
SM-GE65P_S028_E1-50	28	HIP	51	51_Vip	5	Vip	2	GABAergic	311579	0	250.34	234.29	0	956.42	0	41.72	73.82	163.68	0	0	0	0	0	0	0	0	0	0	0	112.33	0	0	0	0	0	0	0	0	0	0	0	0	0	0	0	0	0	0	0
SM-GE65P_S029_E1-50	28	HIP	7	7_Lamp5 Lhx6	3	Lamp5	2	GABAergic	350042	0	0	362.81	79.99	0	0	0	377.1	0	0	0	0	0	0	0	0	0	0	65.71	0	0	0	74.28	0	0	0	0	0	0	0	0	0	0	0	0	0	0	0	0	0
SM-GE65P_S030_E1-50	28	HIP	8	8_Lamp5 Lhx6	3	Lamp5	2	GABAergic	339472	0	0	129.61	132.56	141.4	0	0	103.1	23.57	0	0	0	0	67.75	0	0	55.97	0	0	14.73	0	0	0	0	0	0	0	0	0	0	0	0	0	0	0	0	0	0	0	0
SM-GE65P_S031_E1-50	28	HIP	7	7_Lamp5 Lhx6	3	Lamp5	2	GABAergic	304160	0	0	279.46	433.98	0	0	0	0	138.09	0	0	0	0	0	0	0	0	0	0	0	0	0	0	0	0	0	0	3.29	0	0	0	0	0	0	0	0	0	0	0	0
SM-GE65P_S033_E1-50	28	HIP	56	56_Vip HPF	5	Vip	2	GABAergic	323361	0	185.55	0	0	0	0	290.7	77.31	3.09	0	0	0	0	0	0	0	0	108.24	0	0	68.04	12.37	0	0	111.33	0	0	0	0	0	0	0	0	0	0	0	64.94	0	0	0
SM-GE65P_S034_E1-50	28	HIP	26	26_Ntng1 HPF	4	Sncg	2	GABAergic	326555	0	0	39.81	0	0	0	0	0	18.37	0	0	0	0	0	0	0	3.06	0	0	0	0	0	122.49	0	0	0	0	0	0	36.75	0	0	0	0	0	6.12	0	0	0	0
SM-GE65P_S035_E1-50	28	HIP	103	103_Sst HPF	7	Sst	2	GABAergic	294256	0	0	465.58	0	0	237.89	0	0	105.35	105.35	0	0	0	0	0	0	30.59	0	0	33.98	0	3.4	50.98	0	0	0	0	0	0	0	0	0	0	0	0	0	0	0	40.78	0
SM-GE65P_S036_E1-50	28	HIP	7	7_Lamp5 Lhx6	3	Lamp5	2	GABAergic	247472	0	0	92.94	250.53	0	0	0	242.45	0	0	0	0	0	0	0	0	0	0	20.2	0	44.45	0	0	0	0	0	0	0	0	0	0	0	0	0	0	0	0	0	0	0
SM-GE65P_S037_E1-50	28	HIP	29	29_Ntng1 HPF	4	Sncg	2	GABAergic	512068	0	0	371.04	0	0	0	72.26	0	68.35	95.69	0	15.62	0	0	0	0	177.71	0	0	41.01	25.39	0	0	0	0	0	0	0	0	0	0	0	0	0	0	0	0	0	0	0
SM-GE65P_S038_E1-50	28	HIP	7	7_Lamp5 Lhx6	3	Lamp5	2	GABAergic	330807	0	0	30.23	184.4	0	0	0	0	0	0	0	0	0	0	0	0	0	0	0	0	0	0	0	0	0	0	24.18	0	0	0	0	0	0	0	0	0	0	0	0	0
SM-GE65P_S039_E1-50	28	HIP	29	29_Ntng1 HPF	4	Sncg	2	GABAergic	350668	0	0	25.67	0	0	0	159.7	108.36	37.07	128.33	0	179.66	0	22.81	0	0	188.21	0	0	125.47	0	0	0	0	0	2.85	0	0	39.92	0	0	0	0	0	0	0	0	0	0	0
SM-GE65P_S040_E1-50	28	HIP	26	26_Ntng1 HPF	4	Sncg	2	GABAergic	307776	0	0	347.66	0	0	0	0	0	22.74	51.99	0	0	0	0	0	0	3.25	0	0	61.73	0	0	0	0	0	0	0	16.25	0	0	0	0	0	0	0	0	0	0	0	0
SM-GE65P_S043_E1-50	28	HIP	9	9_Lamp5 Lhx6	3	Lamp5	2	GABAergic	260627	0	0	257.07	0	0	241.72	0	395.2	7.67	0	0	0	0	0	0	0	0	0	95.92	0	0	0	0	0	0	0	0	0	0	0	0	0	0	0	0	0	0	0	0	0
SM-GE65P_S044_E1-50	28	HIP	7	7_Lamp5 Lhx6	3	Lamp5	2	GABAergic	391955	0	0	206.66	43.37	0	0	0	140.32	5.1	0	0	0	0	0	0	0	0	0	0	0	0	0	0	0	0	81.64	0	0	0	0	0	0	0	0	0	0	0	0	0	0
SM-GE65P_S045_E1-50	28	HIP	29	29_Ntng1 HPF	4	Sncg	2	GABAergic	348163	0	0	129.25	0	0	0	63.19	0	57.44	8.62	94.78	51.7	0	0	0	0	17.23	45.96	0	0	0	0	0	0	0	0	0	17.23	0	0	0	0	0	0	0	0	0	0	17.23	0
SM-GE65P_S046_E1-50	28	HIP	8	8_Lamp5 Lhx6	3	Lamp5	2	GABAergic	368317	0	0	323.09	0	0	200.91	0	385.54	0	0	0	0	0	0	0	0	0	122.18	0	111.32	0	0	0	0	0	0	0	0	0	0	0	0	0	0	0	0	0	0	0	0
SM-GE65P_S047_E1-50	28	HIP	56	56_Vip HPF	5	Vip	2	GABAergic	374434	0	0	0	0	0	0	8.01	0	0	101.49	0	0	0	0	0	40.06	0	90.8	0	104.16	0	0	0	0	0	0	0	0	0	0	0	0	0	0	0	0	0	0	0	0
SM-GE65P_S048_E1-50	28	HIP	6	6_Lamp5 Lhx6	3	Lamp5	2	GABAergic	337019	0	0	142.43	459.91	0	0	0	20.77	100.88	0	0	0	0	0	0	0	0	0	0	0	32.64	0	0	0	0	0	0	0	0	0	0	0	0	0	0	0	0	0	0	0
SM-GE65P_S049_E1-50	28	HIP	102	102_Sst HPF	7	Sst	2	GABAergic	296530	0	246.18	47.21	57.33	212.46	0	0	0	0	0	0	0	0	0	0	0	37.1	0	6.74	40.47	0	0	0	53.96	0	0	0	0	70.82	67.45	0	0	6.74	0	0	0	0	0	0	26.98
SM-GE65P_S050_E1-50	28	HIP	10	10_Lamp5	3	Lamp5	2	GABAergic	296225	0	0	30.38	0	0	0	0	67.52	162.04	0	0	87.77	0	0	0	0	0	0	27.01	40.51	0	0	0	0	0	0	0	0	0	0	0	0	0	0	0	0	0	0	0	0
SM-GE65P_S051_E1-50	28	HIP	12	12_Lamp5	3	Lamp5	2	GABAergic	472272	0	0	343.02	0	0	0	0	0	0	0	0	0	0	0	0	0	0	0	0	0	69.87	0	0	0	0	0	0	0	0	0	0	0	0	0	0	0	0	0	0	0
SM-GE65P_S052_E1-50	28	HIP	7	7_Lamp5 Lhx6	3	Lamp5	2	GABAergic	376354	0	0	273.68	321.51	0	0	0	313.53	15.94	0	0	0	0	0	0	0	0	0	0	0	0	0	0	0	0	0	0	0	0	0	0	0	0	0	0	0	0	0	0	0
SM-GE65P_S053_E1-50	28	HIP	5	5_Lamp5 Lhx6	3	Lamp5	2	GABAergic	299912	0	0	106.7	0	0	0	0	176.72	0	0	0	16.67	0	0	0	0	0	0	0	0	0	0	0	0	0	0	0	0	0	0	0	0	0	0	0	0	0	0	0	0
SM-GE65P_S054_E1-50	28	HIP	56	56_Vip HPF	5	Vip	2	GABAergic	337871	0	0	0	0	0	0	168.7	41.44	38.48	0	0	0	0	0	0	0	0	0	0	103.59	14.8	20.72	0	103.59	0	0	0	0	0	0	0	0	0	0	0	0	0	0	0	0
SM-GE65P_S057_E1-50	28	HIP	11	11_Lamp5	3	Lamp5	2	GABAergic	320611	0	0	81.1	0	0	0	0	56.14	0	0	0	49.9	0	0	0	0	0	0	0	0	34.31	0	0	0	0	0	0	0	0	0	0	0	0	0	0	0	0	0	0	0
SM-GE65P_S059_E1-50	28	HIP	60	60_Vip Igfbp6	5	Vip	2	GABAergic	293215	0	0	0	0	0	0	167.11	0	126.19	0	0	109.13	0	0	0	44.34	0	153.47	0	92.08	0	0	0	0	0	0	0	0	0	0	0	0	0	0	0	0	0	0	0	0
SM-GE65P_S060_E1-50	28	HIP	26	26_Ntng1 HPF	4	Sncg	2	GABAergic	312676	0	0	35.18	0	0	0	28.78	0	6.4	0	0	12.79	0	0	0	0	70.36	102.34	0	0	0	0	0	0	15.99	0	0	6.4	0	0	0	0	0	0	0	0	0	0	0	0
SM-GE65P_S061_E1-50	28	HIP	26	26_Ntng1 HPF	4	Sncg	2	GABAergic	320609	0	0	59.26	0	0	0	24.95	0	0	0	0	34.31	0	0	3.12	0	6.24	9.36	0	34.31	0	0	62.38	0	6.24	0	0	0	0	40.55	0	0	0	0	0	0	0	0	0	0
SM-GE65P_S062_E1-50	28	HIP	7	7_Lamp5 Lhx6	3	Lamp5	2	GABAergic	293287	0	0	153.43	467.12	0	0	0	0	6.82	0	0	0	0	0	0	0	0	0	0	0	0	0	0	0	0	0	0	0	0	0	0	0	0	0	0	0	0	0	0	0
SM-GE65P_S064_E1-50	28	HIP	54	54_Vip HPF	5	Vip	2	GABAergic	380636	0	0	10.51	0	0	0	57.8	278.48	39.41	97.21	0	0	0	0	0	0	0	81.44	0	0	0	0	0	0	0	0	0	13.14	0	0	0	0	0	0	0	0	0	0	0	0
SM-GE65P_S065_E1-50	28	HIP	56	56_Vip HPF	5	Vip	2	GABAergic	315378	0	0	0	0	0	0	3.17	155.37	98.29	69.76	0	0	0	0	0	0	0	0	0	0	0	0	0	0	0	0	0	60.25	0	0	0	0	0	0	0	0	0	0	0	0
SM-GE65P_S067_E1-50	28	HIP	51	51_Vip	5	Vip	2	GABAergic	312366	0	0	204.89	0	938	0	80.03	0	3.2	38.42	0	0	0	0	0	0	0	44.82	0	0	0	0	0	0	0	0	0	0	0	0	0	0	0	0	0	0	0	0	0	0
SM-GE65P_S068_E1-50	28	HIP	7	7_Lamp5 Lhx6	3	Lamp5	2	GABAergic	299742	0	0	40.03	457.06	0	0	0	0	3.34	0	0	0	0	0	0	0	0	0	0	6.67	0	0	0	0	0	0	0	3.34	0	0	0	0	0	0	0	0	0	0	0	0
SM-GE65P_S069_E1-50	28	HIP	11	11_Lamp5	3	Lamp5	2	GABAergic	301982	0	0	96.03	0	0	0	43.05	29.8	0	0	168.88	0	0	0	0	0	0	0	0	33.11	0	0	0	0	0	0	0	0	0	0	0	0	6.62	0	0	0	0	0	0	0
SM-GE65P_S070_E1-50	28	HIP	54	54_Vip HPF	5	Vip	2	GABAergic	276993	0	740.09	79.42	0	7.22	0	111.92	75.81	198.56	72.2	0	32.49	0	3.61	0	0	10.83	86.64	0	0	0	0	0	0	0	0	0	0	0	0	0	0	0	0	18.05	0	0	0	0	0
SM-GE65P_S071_E1-50	28	HIP	29	29_Ntng1 HPF	4	Sncg	2	GABAergic	329309	0	0	57.7	0	0	0	30.37	0	75.92	94.14	3.04	36.44	0	21.26	0	0	0	0	0	39.48	0	0	0	12.15	0	0	0	0	0	0	0	0	0	0	0	0	0	0	3.04	0
SM-GE65P_S072_E1-50	28	HIP	104	104_Sst HPF	7	Sst	2	GABAergic	321509	0	0	62.21	0	0	0	0	0	0	0	0	0	0	27.99	0	0	105.75	0	0	0	0	0	0	0	0	0	0	0	59.1	0	0	0	18.66	0	0	0	0	0	0	0
SM-GE65P_S073_E1-50	28	HIP	26	26_Ntng1 HPF	4	Sncg	2	GABAergic	278002	0	0	28.78	0	0	0	0	0	3.6	0	0	0	0	0	0	0	0	25.18	0	3.6	0	0	0	0	0	17.99	0	0	0	0	0	0	0	0	0	25.18	0	0	68.34	0
SM-GE65P_S074_E1-50	28	HIP	7	7_Lamp5 Lhx6	3	Lamp5	2	GABAergic	300535	0	0	43.26	778.61	0	0	0	156.39	9.98	0	0	0	0	0	0	0	0	0	56.57	29.95	9.98	0	0	0	0	0	0	49.91	0	0	0	0	0	0	0	0	0	0	0	0
SM-GE65P_S075_E1-50	28	HIP	7	7_Lamp5 Lhx6	3	Lamp5	2	GABAergic	321801	0	0	0	332.5	0	52.83	0	105.66	9.32	0	0	0	0	0	0	0	0	0	0	0	0	0	0	0	0	0	0	0	0	0	0	0	0	0	0	3.11	0	0	0	0
SM-GE65P_S078_E1-50	28	HIP	56	56_Vip HPF	5	Vip	2	GABAergic	299597	0	0	23.36	0	0	0	230.31	0	60.08	0	0	0	0	0	0	120.16	0	0	0	0	0	0	0	0	20.03	0	0	0	0	0	0	0	0	0	0	0	0	0	0	0
SM-GE65P_S079_E1-50	28	HIP	60	60_Vip Igfbp6	5	Vip	2	GABAergic	309649	0	0	167.93	0	0	0	342.32	0	77.51	0	0	0	0	0	0	32.29	67.82	109.8	0	19.38	0	12.92	0	0	45.21	0	0	0	0	0	0	0	0	0	0	0	0	0	0	32.29
SM-GE65P_S080_E1-50	28	HIP	61	61_Vip Igfbp6	5	Vip	2	GABAergic	372410	0	0	0	0	0	0	179.91	0	214.82	123.52	222.87	0	0	37.59	0	110.09	0	0	0	118.15	0	0	0	0	0	0	0	0	0	0	0	0	0	0	48.33	0	0	0	0	0
SM-GE65P_S081_E1-50	28	HIP	26	26_Ntng1 HPF	4	Sncg	2	GABAergic	318606	0	0	50.22	0	0	0	21.97	0	47.08	0	0	0	0	0	0	0	6.28	12.55	0	37.66	0	0	18.83	0	28.25	0	0	0	0	0	0	0	0	0	0	0	0	0	0	0
SM-GE65P_S083_E1-50	28	HIP	29	29_Ntng1 HPF	4	Sncg	2	GABAergic	338481	0	0	29.54	0	0	0	127.04	67.95	56.13	76.81	398.84	0	0	0	0	0	8.86	2.95	0	0	0	0	0	0	59.09	0	0	0	0	0	0	0	0	0	0	0	0	0	0	0
SM-GE65P_S085_E1-50	28	HIP	6	6_Lamp5 Lhx6	3	Lamp5	2	GABAergic	289817	0	0	138.02	134.57	0	0	0	62.11	69.01	0	0	0	0	0	0	0	0	0	0	0	0	0	86.26	0	0	65.56	0	0	0	0	0	0	0	0	0	0	0	0	0	0
SM-GE65P_S087_E1-50	28	HIP	56	56_Vip HPF	5	Vip	2	GABAergic	336208	0	0	92.2	0	0	0	169.54	74.36	95.18	11.9	243.9	0	0	11.9	0	0	0	0	0	5.95	17.85	0	0	0	0	0	0	47.59	0	0	0	0	0	0	0	0	0	0	0	0
SM-GE65P_S088_E1-50	28	HIP	7	7_Lamp5 Lhx6	3	Lamp5	2	GABAergic	170595	0	0	23.45	433.78	0	0	0	123.1	29.31	0	0	0	0	0	0	0	0	0	0	29.31	0	0	0	0	0	70.34	0	0	0	0	0	0	0	0	0	0	0	0	0	0
SM-GE65P_S089_E1-50	28	HIP	34	34_Sncg	4	Sncg	2	GABAergic	285656	0	0	245.05	0	0	0	87.52	0	59.51	0	0	24.5	0	0	0	0	7	28.01	0	10.5	0	0	0	0	0	0	0	0	0	0	0	0	0	0	0	0	0	0	0	0
SM-GE65P_S090_E1-50	28	HIP	51	51_Vip	5	Vip	2	GABAergic	305510	0	448.43	173.48	0	101.47	0	55.64	13.09	0	58.92	0	0	0	0	0	0	0	98.2	0	0	0	0	0	0	0	0	0	9.82	0	0	0	0	0	0	0	0	0	0	0	0
SM-GE65P_S091_E1-50	28	HIP	56	56_Vip HPF	5	Vip	2	GABAergic	298705	0	0	6.7	0	0	0	90.39	63.61	117.17	50.22	0	0	0	56.91	0	0	0	77	6.7	0	0	0	0	0	0	0	0	0	0	0	0	0	0	0	0	0	0	0	0	77
SM-GE65P_S093_E1-50	28	HIP	34	34_Sncg	4	Sncg	2	GABAergic	287252	0	414.27	38.29	0	0	0	0	0	6.96	174.06	0	0	0	0	0	80.07	31.33	0	0	0	0	0	0	0	0	76.59	52.22	0	0	0	0	0	0	0	0	0	0	0	0	0
SM-GE65P_S094_E1-50	28	HIP	6	6_Lamp5 Lhx6	3	Lamp5	2	GABAergic	331684	0	0	33.16	18.09	0	0	0	99.49	15.07	0	0	0	0	0	0	0	0	0	0	0	0	0	132.66	0	0	3.01	0	0	0	0	0	0	0	0	0	0	0	0	0	0
SM-GE65P_S096_E1-50	28	HIP	59	59_Vip Igfbp6	5	Vip	2	GABAergic	267524	0	0	56.07	0	0	0	11.21	0	231.75	0	0	0	0	37.38	0	56.07	0	37.38	0	0	22.43	82.24	0	0	0	0	0	0	0	0	0	0	0	0	0	0	0	0	0	0
SM-GE65P_S097_E1-50	28	HIP	26	26_Ntng1 HPF	4	Sncg	2	GABAergic	777204	0	0	279.21	0	0	0	48.89	0	2.57	0	0	38.6	0	0	0	0	16.73	57.9	0	68.19	0	0	0	0	0	0	0	2.57	0	1.29	0	0	5.15	0	0	0	0	0	41.17	0
SM-GE65P_S098_E1-50	28	HIP	7	7_Lamp5 Lhx6	3	Lamp5	2	GABAergic	748167	0	0	342.17	220.54	0	0	0	53.46	16.04	0	0	0	0	0	0	0	0	0	0	0	0	0	0	0	0	98.91	17.38	0	0	0	0	0	0	0	0	0	0	0	0	0
SM-GE65P_S099_E1-50	28	HIP	7	7_Lamp5 Lhx6	3	Lamp5	2	GABAergic	758023	0	0	96.3	320.57	0	0	0	201.84	0	0	0	0	0	0	0	0	0	0	0	0	0	0	0	0	0	0	0	0	0	0	0	0	0	0	0	0	0	0	0	0
SM-GE65P_S100_E1-50	28	HIP	29	29_Ntng1 HPF	4	Sncg	2	GABAergic	705495	0	0	2.83	0	0	0	48.19	0	21.26	0	0	0	0	0	0	0	65.2	0	0	0	0	0	0	0	0	0	0	0	0	0	0	0	0	0	0	0	0	0	144.58	0
SM-GE65P_S101_E1-50	28	HIP	29	29_Ntng1 HPF	4	Sncg	2	GABAergic	772964	0	0	0	0	0	0	41.4	0	134.55	130.67	0	86.68	0	15.52	0	0	45.28	15.52	0	2.59	0	0	0	0	0	1.29	0	0	0	0	0	0	0	0	0	1.29	0	0	0	0
SM-GE65P_S104_E1-50	28	HIP	5	5_Lamp5 Lhx6	3	Lamp5	2	GABAergic	786281	0	0	216.21	0	0	0	0	0	0	0	0	57.23	0	0	0	0	0	0	0	0	0	0	460.4	0	0	0	0	0	0	0	0	0	0	0	0	0	0	0	0	0
SM-GE65P_S105_E1-50	28	HIP	5	5_Lamp5 Lhx6	3	Lamp5	2	GABAergic	806198	0	0	114.12	33.49	0	0	9.92	32.25	0	0	0	0	0	0	0	0	0	0	63.26	0	0	0	0	0	0	42.17	4.96	0	0	0	0	0	0	0	0	0	0	0	0	0
SM-GE65P_S106_E1-50	28	HIP	7	7_Lamp5 Lhx6	3	Lamp5	2	GABAergic	840122	0	0	113.08	338.05	0	0	0	0	53.56	0	0	0	1.19	0	0	0	0	0	0	0	0	0	0	0	0	16.66	0	0	0	0	0	0	0	0	0	0	0	0	0	0
SM-GE65P_S107_E1-50	28	HIP	29	29_Ntng1 HPF	4	Sncg	2	GABAergic	722842	0	0	89.92	0	0	0	45.65	0	88.54	35.97	0	0	0	74.71	0	0	49.8	0	0	0	0	0	0	0	0	0	0	56.72	168.78	0	0	0	0	0	0	0	0	0	0	0
SM-GE65P_S108_E1-50	28	HIP	12	12_Lamp5	3	Lamp5	2	GABAergic	789362	0	1.27	0	0	0	0	0	78.54	124.15	0	0	92.48	0	0	0	0	0	0	0	0	0	0	0	0	0	0	0	0	0	0	0	0	0	0	0	0	0	0	0	0
SM-GE65P_S109_E1-50	28	HIP	11	11_Lamp5	3	Lamp5	2	GABAergic	768545	0	50.75	242.02	206.88	0	0	0	426.78	0	0	0	188.67	0	0	0	0	0	0	0	29.93	2.6	0	0	0	0	1.3	0	0	0	0	0	0	0	0	0	0	0	0	0	0
SM-GE65P_S110_E1-50	28	HIP	8	8_Lamp5 Lhx6	3	Lamp5	2	GABAergic	863375	0	0	150.57	162.15	0	23.16	0	56.75	30.11	0	0	0	0	0	0	1.16	0	0	1.16	0	0	0	0	0	0	71.81	0	0	0	0	0	0	0	0	0	0	0	0	0	0
SM-GE65P_S111_E1-50	28	HIP	102	102_Sst HPF	7	Sst	2	GABAergic	870854	0	0	314.63	0	0	0	9.19	0	0	65.45	0	0	0	0	0	0	142.39	94.16	0	152.72	0	0	0	0	0	0	0	0	0	20.67	0	0	0	0	0	1.15	0	0	0	0
SM-GE65P_S112_E1-50	28	HIP	5	5_Lamp5 Lhx6	3	Lamp5	2	GABAergic	886815	0	0	84.57	125.17	0	0	13.53	18.04	135.32	0	0	0	0	0	0	0	0	0	0	64.27	0	0	0	0	0	67.66	0	0	0	0	0	0	0	0	0	0	0	0	0	0
SM-GE65P_S113_E1-50	28	HIP	29	29_Ntng1 HPF	4	Sncg	2	GABAergic	833634	0	0	3.6	14.39	0	0	61.18	0	103.16	0	0	123.56	0	38.39	0	0	12	34.79	0	0	0	0	0	0	0	0	0	0	59.98	0	0	0	0	0	0	0	0	0	33.59	0
SM-GE65P_S115_E1-50	28	HIP	51	51_Vip	5	Vip	2	GABAergic	860990	0	97.56	0	0	304.3	0	32.52	0	399.54	270.62	0	0	0	9.29	0	0	96.4	0	0	0	1.16	0	0	0	37.17	0	0	0	0	0	0	0	0	0	0	0	0	0	0	0
SM-GE65P_S116_E1-50	28	HIP	103	103_Sst HPF	7	Sst	2	GABAergic	778070	0	0	222.35	0	0	0	0	0	3.86	0	0	0	0	0	0	0	39.84	0	1.29	0	0	0	0	0	0	0	0	0	0	0	0	0	0	0	0	0	0	0	0	0
SM-GE65P_S117_E1-50	28	HIP	7	7_Lamp5 Lhx6	3	Lamp5	2	GABAergic	845136	0	0	444.9	91.11	0	0	0	0	27.21	0	0	49.7	0	0	0	0	0	0	29.58	40.23	0	0	0	0	0	150.27	0	27.21	0	0	0	0	0	0	0	0	0	0	0	0
SM-GE65P_S118_E1-50	28	HIP	5	5_Lamp5 Lhx6	3	Lamp5	2	GABAergic	830231	0	0	262.58	0	0	0	0	267.4	48.18	0	0	0	0	31.32	0	0	0	0	0	137.31	0	0	172.24	0	0	0	0	0	0	0	0	0	0	0	0	0	2.41	0	0	0
SM-GE65P_S119_E1-50	28	HIP	102	102_Sst HPF	7	Sst	2	GABAergic	852190	0	50.46	267.55	0	0	0	0	0	126.73	0	0	0	0	0	0	0	110.3	0	0	203.01	0	0	0	0	0	0	0	0	0	15.25	0	0	0	0	0	15.25	0	0	0	0
SM-GE65P_S120_E1-50	28	HIP	9	9_Lamp5 Lhx6	3	Lamp5	2	GABAergic	880879	0	0	32.92	0	0	15.89	0	0	6.81	0	0	0	0	0	0	0	0	0	26.11	0	69.25	0	0	0	0	0	0	0	0	0	0	0	0	0	0	0	0	0	0	0
SM-GE65P_S129_E1-50	28	HIP	7	7_Lamp5 Lhx6	3	Lamp5	2	GABAergic	790274	0	2.53	94.9	898.42	0	0	1.27	98.7	49.35	0	0	0	0	0	1.27	0	0	0	0	2.53	0	0	0	0	0	27.84	0	0	0	0	0	0	0	0	1.27	0	0	0	0	0
SM-GE65P_S132_E1-50	28	HIP	51	51_Vip	5	Vip	2	GABAergic	816280	0	0	219.29	0	895.53	0	79.63	85.75	0	0	0	0	0	0	0	0	0	0	0	0	0	0	0	0	0	0	0	0	0	0	0	0	0	0	0	0	0	0	0	0
SM-GE65P_S133_E1-50	28	HIP	55	55_Vip HPF	5	Vip	2	GABAergic	812211	0	685.78	0	1.23	0	0	0	0	0	192.07	64.02	64.02	0	0	0	32.01	60.33	8.62	0	0	38.17	0	0	0	0	299.18	77.57	0	0	0	0	0	0	0	0	0	0	0	0	0
SM-GE65P_S134_E1-50	28	HIP	8	8_Lamp5 Lhx6	3	Lamp5	2	GABAergic	864180	0	0	388.81	340.21	0	312.43	0	41.66	2.31	0	0	0	0	0	0	0	0	0	16.2	0	0	0	0	0	0	0	38.19	0	0	0	0	0	0	0	0	0	0	0	0	0
SM-GE65P_S135_E1-50	28	HIP	49	49_Vip	5	Vip	2	GABAergic	695582	0	0	0	0	0	0	24.44	0	172.52	208.46	0	0	0	0	0	0	0	0	0	0	0	0	1.44	0	0	0	0	0	0	0	0	0	0	0	0	0	142.33	0	0	0
SM-GE65P_S136_E1-50	28	HIP	78	78_Sst HPF	7	Sst	2	GABAergic	854820	0	0	0	49.13	0	0	0	131.02	166.12	0	0	0	0	0	0	0	0	0	0	0	0	0	0	0	0	0	0	0	0	0	0	0	0	0	0	0	0	0	0	0
SM-GE65P_S138_E1-50	28	HIP	7	7_Lamp5 Lhx6	3	Lamp5	2	GABAergic	870220	0	0	59.76	258.56	0	0	0	136.75	73.54	0	0	0	1.15	0	0	0	0	0	0	0	57.46	0	0	0	0	0	0	0	0	0	0	0	0	0	0	0	0	0	0	0
SM-GE65P_S139_E1-50	28	HIP	5	5_Lamp5 Lhx6	3	Lamp5	2	GABAergic	946511	0	12.68	144.74	0	0	50.71	33.81	20.07	101.43	0	0	0	0	0	0	14.79	0	57.05	0	0	0	0	21.13	0	0	11.62	0	0	0	0	0	0	0	0	0	0	0	0	0	0
SM-GE65P_S141_E1-50	28	HIP	8	8_Lamp5 Lhx6	3	Lamp5	2	GABAergic	813820	0	78.64	275.25	0	0	70.04	0	58.98	43.01	0	95.84	0	0	0	0	0	24.58	0	28.26	0	0	0	0	0	0	0	0	0	0	0	0	0	0	0	0	0	0	0	0	0
SM-GE65P_S142_E1-50	28	HIP	50	50_Vip	5	Vip	2	GABAergic	896707	0	155.01	97.02	0	0	0	59.11	0	94.79	279.91	0	0	0	0	0	0	0	0	0	0	0	0	0	0	0	0	0	0	0	0	0	0	0	0	0	0	0	0	0	0
SM-GE65P_S143_E1-50	28	HIP	7	7_Lamp5 Lhx6	3	Lamp5	2	GABAergic	912270	0	0	207.18	544.79	0	0	0	0	0	0	0	0	0	0	0	0	0	0	0	0	0	0	0	0	0	0	0	0	0	0	0	0	0	0	0	0	0	0	0	0
SM-GE65P_S144_E1-50	28	HIP	49	49_Vip	5	Vip	2	GABAergic	924005	0	64.93	126.62	0	0	0	162.34	14.07	1.08	66.02	0	0	0	0	1.08	0	0	67.1	0	0	50.87	0	0	0	99.57	0	0	0	0	0	0	0	0	0	0	0	0	0	0	0
SM-GE65P_S147_E1-50	28	HIP	6	6_Lamp5 Lhx6	3	Lamp5	2	GABAergic	924739	0	0	136.25	233.58	0	16.22	0	86.51	63.8	0	0	0	0	0	0	0	0	0	0	44.34	23.79	0	0	0	0	9.73	0	0	0	0	0	0	0	0	0	0	0	0	0	0
SM-GE65P_S148_E1-50	28	HIP	56	56_Vip HPF	5	Vip	2	GABAergic	700132	0	0	12.85	0	0	0	389.93	0	122.83	0	0	78.56	0	21.42	0	0	48.56	0	0	0	0	0	0	0	51.42	0	0	114.26	0	0	0	0	0	0	62.85	0	92.84	0	0	0
SM-GE65P_S149_E1-50	28	HIP	30	30_Ntng1 HPF	4	Sncg	2	GABAergic	780969	0	0	449.44	0	0	0	1.28	0	48.66	0	1.28	28.17	0	2.56	0	25.61	30.73	0	0	1.28	12.8	17.93	0	0	0	0	0	0	0	0	0	0	0	0	0	0	0	0	0	0
SM-GE65P_S150_E1-50	28	HIP	39	39_Sncg	4	Sncg	2	GABAergic	879875	0	0	23.87	1.14	0	0	18.18	0	51.14	0	0	42.05	0	0	0	0	0	0	0	56.83	26.14	0	1.14	0	0	1.14	0	0	0	0	0	0	0	0	0	0	0	0	0	6.82
SM-GE65P_S151_E1-50	28	HIP	55	55_Vip HPF	5	Vip	2	GABAergic	832328	0	150.18	120.14	0	348.42	0	33.64	0	36.04	189.83	0	0	0	0	0	0	84.1	97.32	0	0	0	0	0	0	0	55.27	4.81	0	0	0	0	0	0	0	0	0	0	0	0	0
SM-GE65P_S152_E1-50	28	HIP	51	51_Vip	5	Vip	2	GABAergic	939883	0	691.58	146.83	0	76.61	0	0	0	0	294.72	0	0	0	0	1.06	0	0	0	0	0	0	0	0	0	0	0	0	144.7	0	0	0	0	0	0	0	0	0	0	0	0
SM-GE65P_S153_E1-50	28	HIP	51	51_Vip	5	Vip	2	GABAergic	904173	0	848.29	236.68	0	409.21	0	91.8	4.42	0	199.08	0	42.03	0	0	0	0	44.24	60.83	0	0	35.39	0	0	0	0	1.11	0	23.23	0	0	0	0	0	0	0	0	0	0	0	0
SM-GE65P_S154_E1-50	28	HIP	7	7_Lamp5 Lhx6	3	Lamp5	2	GABAergic	798796	0	0	28.79	351.78	0	0	0	194.04	40.06	0	0	0	0	0	1.25	0	0	0	0	70.11	0	0	0	0	0	1.25	0	0	0	0	0	0	0	0	0	0	0	0	0	0
SM-GE65P_S155_E1-50	28	HIP	12	12_Lamp5	3	Lamp5	2	GABAergic	834816	0	0	0	0	0	0	0	165.31	214.42	0	0	234.78	0	4.79	0	0	8.39	0	0	0	0	0	0	0	0	0	0	0	0	0	0	0	10.78	0	0	0	0	0	0	0
SM-GE65P_S156_E1-50	28	HIP	5	5_Lamp5 Lhx6	3	Lamp5	2	GABAergic	770796	0	0	268.55	281.53	0	0	0	391.8	0	0	0	20.76	0	0	0	0	0	0	133.63	0	0	0	166.06	0	0	0	0	0	0	0	0	0	0	0	0	0	0	0	0	0
SM-GE65P_S157_E1-50	28	HIP	102	102_Sst HPF	7	Sst	2	GABAergic	777836	0	743.09	109.28	110.56	15.43	0	0	0	70.71	0	0	0	0	0	0	0	0	0	0	64.28	0	0	0	0	0	1.29	0	0	0	0	0	0	0	0	0	7.71	0	0	0	0
SM-GE65P_S158_E1-50	28	HIP	12	12_Lamp5	3	Lamp5	2	GABAergic	889391	0	0	97.82	336.19	0	0	0	32.61	26.98	0	0	0	102.32	8.99	0	40.48	0	0	0	10.12	110.19	0	0	0	0	1.12	0	0	0	0	0	0	0	0	0	0	0	0	0	0
SM-GE65P_S159_E1-50	28	HIP	7	7_Lamp5 Lhx6	3	Lamp5	2	GABAergic	808352	0	0	226.39	162.06	0	0	0	96.49	16.08	0	0	0	1.24	0	0	0	0	0	0	21.03	0	0	0	0	0	0	0	8.66	0	0	0	0	0	0	0	0	0	0	0	0
SM-GE65P_S160_E1-50	28	HIP	102	102_Sst HPF	7	Sst	2	GABAergic	865002	0	0	41.62	315.61	0	0	0	0	38.15	0	0	0	0	24.28	0	0	43.93	0	0	19.65	0	0	0	0	0	0	0	0	0	0	0	0	0	0	0	0	0	0	0	0
SM-GE65P_S161_E1-50	28	HIP	29	29_Ntng1 HPF	4	Sncg	2	GABAergic	868088	0	0	71.42	0	0	0	0	0	108.28	0	0	17.28	0	1.15	0	0	104.83	0	0	0	0	0	0	0	0	0	0	0	0	0	0	0	0	0	0	0	0	0	58.75	0
SM-GE65P_S162_E1-50	28	HIP	8	8_Lamp5 Lhx6	3	Lamp5	2	GABAergic	946079	0	0	194.49	0	0	0	0	391.09	41.22	0	0	0	0	0	0	0	0	0	46.51	0	112.04	0	88.79	0	0	0	0	0	0	0	0	0	0	0	0	0	0	0	0	0
SM-GE65P_S163_E1-50	28	HIP	5	5_Lamp5 Lhx6	3	Lamp5	2	GABAergic	891207	0	0	246.86	0	0	0	0	225.54	0	0	0	0	0	0	0	0	0	0	0	0	0	0	0	0	0	77.42	0	0	0	0	0	0	0	0	0	0	0	0	0	0
SM-GE65P_S164_E1-50	28	HIP	104	104_Sst HPF	7	Sst	2	GABAergic	947440	0	0	5.28	0	410.58	0	0	0	29.55	0	0	0	0	59.11	0	0	173.1	0	0	45.39	0	0	0	2.11	0	0	0	27.44	244.87	0	0	0	0	0	0	0	0	0	0	0
SM-GE65P_S166_E1-50	28	HIP	104	104_Sst HPF	7	Sst	2	GABAergic	862992	0	0	166.86	93.86	351.1	0	0	0	18.54	0	0	0	0	103.13	0	0	0	0	45.19	0	0	0	0	107.76	0	0	0	0	0	0	0	0	0	0	0	0	0	0	0	0
SM-GE65P_S167_E1-50	28	HIP	8	8_Lamp5 Lhx6	3	Lamp5	2	GABAergic	894751	0	0	35.76	198.94	283.88	0	0	0	13.41	0	0	0	1.12	0	0	0	0	0	0	15.65	0	0	0	0	0	0	0	32.41	0	0	0	0	0	0	0	0	0	0	0	0
SM-GE65P_S168_E1-50	28	HIP	34	34_Sncg	4	Sncg	2	GABAergic	996664	0	0	25.08	0	0	0	99.33	0	78.26	0	0	85.28	0	26.09	0	0	0	88.29	0	76.25	54.18	0	0	0	0	0	0	33.11	0	0	0	0	0	0	0	0	0	0	0	0
SM-GE65P_S169_E1-50	28	HIP	8	8_Lamp5 Lhx6	3	Lamp5	2	GABAergic	906368	0	0	538.41	0	0	63.99	0	1.1	1.1	0	0	0	0	0	0	0	0	0	8.83	0	0	0	132.4	0	0	1.1	0	0	0	0	0	0	0	0	0	0	0	0	0	0
SM-GE65P_S171_E1-50	28	HIP	7	7_Lamp5 Lhx6	3	Lamp5	2	GABAergic	955431	0	0	143.39	304.57	0	0	0	83.73	0	0	0	0	0	0	0	0	0	0	0	49.19	0	0	0	0	0	23.03	0	0	0	0	0	0	0	0	0	0	0	0	0	0
SM-GE65P_S172_E1-50	28	HIP	34	34_Sncg	4	Sncg	2	GABAergic	1042753	0	0	103.57	0	0	0	112.2	0	7.67	0	0	54.66	0	0	0	0	0	75.76	0	86.31	62.33	0	28.77	0	17.26	0	0	0	0	23.97	0	0	0	0	0	0	0	0	0	0
SM-GE65P_S173_E1-50	28	HIP	59	59_Vip Igfbp6	5	Vip	2	GABAergic	778664	0	0	0	0	237.59	0	0	0	115.58	0	0	0	0	7.71	0	0	0	107.88	0	0	0	37.24	0	0	0	0	0	0	0	0	0	0	10.27	0	0	0	0	0	0	0
SM-GE65P_S174_E1-50	28	HIP	8	8_Lamp5 Lhx6	3	Lamp5	2	GABAergic	997937	0	0	62.13	288.6	0	0	0	136.28	115.24	0	0	45.09	0	0	0	0	0	0	3.01	23.05	0	0	0	0	0	0	0	40.08	0	0	0	0	0	0	0	0	0	0	0	0
SM-GE65P_S175_E1-50	28	HIP	39	39_Sncg	4	Sncg	2	GABAergic	994490	0	0	0	0	256.41	0	2.01	0	1.01	73.4	0	0	0	0	0	0	7.04	69.38	0	105.58	0	47.26	0	45.25	0	0	0	0	0	0	0	0	0	0	0	0	0	0	0	0
SM-GE65P_S176_E1-50	28	HIP	49	49_Vip	5	Vip	2	GABAergic	969386	0	53.64	115.54	0	0	0	153.71	0	41.26	16.51	0	0	0	0	0	66.02	0	0	0	0	84.59	27.85	0	0	0	0	0	22.69	0	0	0	0	0	0	0	0	0	0	0	0
SM-GE65P_S177_E1-50	28	HIP	56	56_Vip HPF	5	Vip	2	GABAergic	824827	0	0	1.21	0	0	0	293.39	0	60.62	0	0	35.16	0	32.73	0	0	0	66.68	0	78.8	0	0	0	0	0	0	0	55.77	0	0	0	0	0	0	0	0	0	0	0	0
SM-GE65P_S178_E1-50	28	HIP	8	8_Lamp5 Lhx6	3	Lamp5	2	GABAergic	960097	0	0	187.48	271.85	1.04	159.36	0	276.01	2.08	0	0	0	0	0	0	0	0	0	157.28	0	1.04	0	0	0	0	0	0	0	0	0	0	0	0	0	0	0	0	0	0	0
SM-GE65P_S179_E1-50	28	HIP	51	51_Vip	5	Vip	2	GABAergic	812015	0	0	66.5	0	692.11	0	195.81	56.65	0	115.76	0	0	0	0	0	0	0	0	0	0	0	0	0	0	0	0	0	0	0	0	0	0	0	0	0	0	0	0	0	0
SM-GE65P_S180_E1-50	28	HIP	9	9_Lamp5 Lhx6	3	Lamp5	2	GABAergic	821325	0	0	180.2	1.22	0	176.54	0	36.53	26.79	0	0	0	0	0	0	0	0	0	38.96	0	68.18	0	0	0	0	0	0	0	0	0	0	0	0	0	0	0	0	0	0	0
SM-GE65P_S182_E1-50	28	HIP	7	7_Lamp5 Lhx6	3	Lamp5	2	GABAergic	985631	0	0	35.51	476.85	0	186.68	0	0	1.01	0	0	0	0	0	0	104.5	0	0	0	0	0	0	0	0	0	0	0	0	0	0	0	0	0	0	0	0	0	0	0	0
SM-GE65P_S183_E1-50	28	HIP	102	102_Sst HPF	7	Sst	2	GABAergic	796054	0	91.7	75.37	298.97	0	0	0	0	37.69	0	0	0	0	12.56	0	0	0	0	0	0	0	0	0	0	0	0	0	0	0	0	0	0	0	0	0	0	0	0	0	0
SM-GE65P_S184_E1-50	28	HIP	5	5_Lamp5 Lhx6	3	Lamp5	2	GABAergic	877639	0	0	175.47	56.97	0	0	19.37	161.8	0	0	0	0	0	0	0	26.21	0	0	0	0	0	0	0	0	0	51.27	0	0	0	0	0	0	0	0	0	0	0	0	0	0
SM-GE65P_S185_E1-50	28	HIP	9	9_Lamp5 Lhx6	3	Lamp5	2	GABAergic	889807	0	1.12	188.8	0	0	337.15	0	0	20.23	0	0	0	0	0	0	0	0	0	101.15	0	0	0	0	0	0	0	0	0	0	0	0	0	0	0	0	0	0	0	0	0
SM-GE65P_S186_E1-50	28	HIP	5	5_Lamp5 Lhx6	3	Lamp5	2	GABAergic	343904	0	0	162.84	145.39	0	37.8	14.54	113.4	0	0	0	0	0	0	0	0	0	0	0	2.91	0	0	252.98	0	0	11.63	0	0	0	0	0	0	0	0	0	0	0	0	0	0
SM-GE65P_S187_E1-50	28	HIP	8	8_Lamp5 Lhx6	3	Lamp5	2	GABAergic	630007	0	0	334.92	149.2	0	109.52	0	182.54	39.68	0	0	0	0	0	0	0	0	0	49.21	122.22	26.98	0	61.9	0	0	4.76	0	26.98	0	0	0	0	0	0	0	0	0	0	0	0
SM-GE65P_S188_E1-50	28	HIP	56	56_Vip HPF	5	Vip	2	GABAergic	886449	0	0	0	0	0	0	523.44	0	0	0	0	0	0	0	0	0	0	0	0	0	91.38	0	0	0	0	0	0	187.26	0	0	0	0	0	0	0	0	0	0	0	0
SM-GE65P_S189_E1-50	28	HIP	7	7_Lamp5 Lhx6	3	Lamp5	2	GABAergic	889642	0	0	25.85	470.98	0	0	0	0	12.36	0	0	0	0	0	0	0	0	0	3.37	0	0	0	0	0	0	82.06	0	0	0	0	0	0	0	0	0	0	0	0	0	0
SM-GE65P_S190_E1-50	28	HIP	7	7_Lamp5 Lhx6	3	Lamp5	2	GABAergic	909861	0	0	79.13	259.38	0	0	0	35.17	31.87	0	0	0	0	0	0	0	0	0	0	25.28	0	0	0	0	0	0	0	0	0	0	0	0	0	0	0	0	0	0	0	0
SM-GE65P_S191_E1-50	28	HIP	8	8_Lamp5 Lhx6	3	Lamp5	2	GABAergic	957088	0	0	119.11	0	0	0	0	153.59	122.25	0	0	0	0	8.36	0	0	0	0	0	0	0	0	0	0	0	0	0	0	0	0	0	0	0	0	0	0	0	0	0	0
SM-GE65P_S193_E1-50	28	HIP	7	7_Lamp5 Lhx6	3	Lamp5	2	GABAergic	738532	0	0	51.45	635.04	0	25.73	0	239.66	0	0	0	0	0	0	0	0	1.35	0	0	40.62	74.47	0	0	0	0	0	0	0	0	0	0	0	0	0	0	0	0	0	0	0
SM-GE65P_S194_E1-50	28	HIP	8	8_Lamp5 Lhx6	3	Lamp5	2	GABAergic	770360	0	0	228.46	0	0	229.76	0	407.6	183.03	0	0	0	0	0	0	0	1.3	0	0	0	0	0	0	0	0	0	0	0	0	0	0	0	0	0	0	0	0	0	0	0
SM-GE65P_S195_E1-50	28	HIP	61	61_Vip Igfbp6	5	Vip	2	GABAergic	749843	0	0	0	0	0	0	158.7	0	0	124.03	0	0	0	0	0	0	0	0	0	0	0	22.67	0	0	0	1.33	0	0	0	0	0	0	0	0	0	0	69.35	0	0	0
SM-GE65P_S196_E1-50	28	HIP	8	8_Lamp5 Lhx6	3	Lamp5	2	GABAergic	759023	0	0	229.24	76.41	130.43	160.73	0	578.38	69.83	0	0	0	0	0	0	0	0	0	0	19.76	0	0	0	0	0	0	0	0	0	0	0	0	0	0	0	0	0	22.4	0	0
SM-GE65P_S198_E1-50	28	HIP	7	7_Lamp5 Lhx6	3	Lamp5	2	GABAergic	836199	0	0	391.06	89.69	0	63.38	0	190.15	1.2	0	0	0	0	0	1.2	0	0	0	0	50.23	0	0	0	0	0	0	0	0	0	0	0	0	0	0	0	0	0	0	0	0
SM-GE65P_S199_E1-50	28	HIP	5	5_Lamp5 Lhx6	3	Lamp5	2	GABAergic	836525	0	0	34.67	0	0	0	0	129.11	0	0	0	0	0	0	0	0	0	10.76	0	78.9	34.67	38.25	0	0	0	136.28	0	0	0	0	0	78.9	0	0	0	0	0	0	0	0
SM-GE65P_S200_E1-50	28	HIP	54	54_Vip HPF	5	Vip	2	GABAergic	765033	0	807.81	70.59	0	0	0	142.48	94.11	0	104.57	0	0	0	0	0	0	176.46	87.58	0	185.61	0	78.43	0	0	0	0	0	0	0	0	0	0	0	0	65.36	0	0	0	0	0
SM-GE65P_S201_E1-50	28	HIP	51	51_Vip	5	Vip	2	GABAergic	724577	0	338.13	5.52	0	389.19	0	0	23.46	0	70.39	0	0	0	0	0	0	56.58	209.78	0	0	0	95.23	0	0	1.38	0	0	0	0	0	0	0	0	0	0	0	88.33	0	0	0
SM-GE65P_S202_E1-50	28	HIP	56	56_Vip HPF	5	Vip	2	GABAergic	801970	0	0	0	0	0	0	340.41	0	17.46	58.61	0	0	0	86.04	0	0	0	105.99	0	0	0	0	0	0	101	0	0	34.91	0	0	0	0	0	0	0	0	44.89	0	0	0
SM-GE65P_S203_E1-50	28	HIP	56	56_Vip HPF	5	Vip	2	GABAergic	834863	0	0	0	0	0	0	17.97	0	213.21	124.57	0	0	0	0	0	0	67.08	0	1.2	0	0	0	0	0	1.2	0	0	0	0	0	0	0	0	0	0	0	0	0	0	0
SM-GE65P_S204_E1-50	28	HIP	39	39_Sncg	4	Sncg	2	GABAergic	783960	0	0	0	0	408.18	0	135.21	49.75	35.72	22.96	104.6	0	0	0	0	2.55	0	0	0	0	0	14.03	0	0	0	1.28	0	0	0	0	0	0	0	0	0	0	0	0	0	0
SM-GE65P_S207_E1-50	28	HIP	8	8_Lamp5 Lhx6	3	Lamp5	2	GABAergic	809501	0	0	116.12	0	0	1020.38	0	0	0	0	0	0	1.24	0	0	0	19.77	0	118.59	49.41	0	0	42	0	0	0	0	0	0	0	0	0	0	0	0	0	0	0	0	0
SM-GE65P_S208_E1-50	28	HIP	104	104_Sst HPF	7	Sst	2	GABAergic	819909	0	219.54	54.88	0	113.43	24.39	0	0	0	0	0	0	0	58.54	0	0	0	0	56.1	29.27	0	0	0	0	0	0	0	0	0	0	0	0	0	0	0	0	0	0	0	0
SM-GE65P_S209_E1-50	28	HIP	59	59_Vip Igfbp6	5	Vip	2	GABAergic	787866	0	0	123.12	0	0	0	46.96	0	194.2	0	0	140.89	0	5.08	0	357.93	0	242.43	0	0	0	120.58	0	0	0	0	194.2	0	0	0	0	0	0	0	29.19	0	0	0	0	0
SM-GE65P_S211_E1-50	28	HIP	12	12_Lamp5	3	Lamp5	2	GABAergic	801331	0	0	154.74	219.63	0	0	34.94	0	0	0	0	37.44	0	0	0	0	11.23	0	0	0	0	0	0	0	0	0	0	0	0	0	0	0	0	0	0	0	0	0	0	0
SM-GE65P_S212_E1-50	28	HIP	103	103_Sst HPF	7	Sst	2	GABAergic	789391	0	27.87	264.76	107.68	0	88.68	0	0	130.48	0	0	0	0	0	0	0	26.6	0	0	0	0	0	0	0	0	0	1.27	0	0	0	0	0	0	0	0	20.27	0	0	0	0
SM-GE65P_S214_E1-50	28	HIP	103	103_Sst HPF	7	Sst	2	GABAergic	842021	0	96.2	273.15	0	0	62.94	0	0	193.58	0	0	0	0	0	0	0	0	0	0	0	0	0	0	0	0	0	0	0	0	0	0	0	0	0	0	0	0	0	51.07	0
SM-GE65P_S215_E1-50	28	HIP	8	8_Lamp5 Lhx6	3	Lamp5	2	GABAergic	875788	0	0	126.74	272.9	0	116.47	0	200.96	9.13	0	6.85	0	0	0	0	0	0	0	0	0	0	0	0	0	0	0	0	0	0	0	0	0	0	12.56	0	0	0	0	0	0
SM-GE65P_S216_E1-50	28	HIP	33	33_Sncg	4	Sncg	2	GABAergic	834251	0	0	0	0	0	0	0	0	121.07	0	0	153.43	0	0	0	0	4.79	29.97	0	0	0	0	0	0	0	0	0	0	0	0	0	0	0	0	0	0	0	0	0	0
SM-GE65P_S217_E1-50	28	HIP	12	12_Lamp5	3	Lamp5	2	GABAergic	743952	0	0	173.4	178.77	0	0	0	0	0	0	0	0	0	21.51	0	0	0	0	0	6.72	0	0	0	0	0	0	0	13.44	0	0	0	0	0	0	21.51	0	0	0	0	0
SM-GE65P_S218_E1-50	28	HIP	56	56_Vip HPF	5	Vip	2	GABAergic	795964	0	179.66	0	0	0	0	0	0	0	299.01	0	0	0	0	0	0	0	0	0	0	0	0	0	0	0	0	0	0	0	0	0	0	0	0	0	0	0	0	0	0
SM-GE65P_S219_E1-50	28	HIP	37	37_Sncg	4	Sncg	2	GABAergic	785912	0	0	0	0	464.43	0	0	0	139.96	0	556.04	0	0	0	0	0	0	111.97	0	0	0	0	0	0	0	0	0	0	0	0	0	0	0	0	0	0	0	0	0	0
SM-GE65P_S220_E1-50	28	HIP	6	6_Lamp5 Lhx6	3	Lamp5	2	GABAergic	808432	0	0	3.71	0	0	0	4.95	149.67	22.27	1.24	0	0	0	0	0	0	0	0	0	0	0	0	0	0	0	44.53	0	0	0	0	0	0	0	0	0	0	0	0	0	0
SM-GE65P_S222_E1-50	28	HIP	55	55_Vip HPF	5	Vip	2	GABAergic	778447	0	385.38	69.37	0	303.17	0	169.57	12.85	51.38	235.08	0	0	0	28.26	0	26.98	92.49	141.31	0	57.81	0	0	0	0	0	0	0	65.52	0	0	0	0	0	0	0	0	0	0	0	0
SM-GE65P_S223_E1-50	28	HIP	50	50_Vip	5	Vip	2	GABAergic	828926	0	463.25	74.8	0	0	0	0	0	42.22	0	0	0	1.21	0	1.21	0	0	0	0	0	0	0	0	0	0	0	0	0	0	0	0	0	0	0	0	0	0	0	0	0
SM-GE65P_S224_E1-50	28	HIP	56	56_Vip HPF	5	Vip	2	GABAergic	801468	0	0	63.63	0	0	0	237.06	0	36.18	169.69	0	92.33	0	66.13	0	47.41	88.59	99.82	0	0	0	6.24	0	0	0	0	0	0	0	0	0	0	0	0	0	0	153.47	0	0	0
SM-GE65P_S233_E1-50	28	HIP	33	33_Sncg	4	Sncg	2	GABAergic	775127	0	0	144.49	0	0	0	161.26	0	54.18	0	0	45.15	0	0	0	10.32	36.12	58.06	0	0	14.19	0	0	0	0	0	0	0	0	0	0	0	0	0	0	0	0	0	0	0
SM-GE65P_S234_E1-50	28	HIP	6	6_Lamp5 Lhx6	3	Lamp5	2	GABAergic	825654	0	0	84.78	19.38	0	0	0	117.48	55.71	0	0	14.53	0	0	0	0	0	0	0	0	0	0	0	0	0	7.27	0	0	0	0	0	0	0	0	0	0	0	0	0	0
SM-GE65P_S235_E1-50	28	HIP	78	78_Sst HPF	7	Sst	2	GABAergic	787958	0	0	72.34	0	0	0	31.73	0	95.18	10.15	0	8.88	0	22.84	0	0	27.92	16.5	0	20.31	0	0	0	0	0	0	0	3.81	0	0	0	0	0	0	0	17.77	0	0	0	0
SM-GE65P_S237_E1-50	28	HIP	11	11_Lamp5	3	Lamp5	2	GABAergic	795382	0	0	133.27	0	0	0	0	0	1.26	0	0	51.55	0	0	0	0	0	0	114.41	5.03	0	0	0	0	0	0	0	0	0	0	0	0	0	0	0	0	0	0	0	0
SM-GE65P_S239_E1-50	28	HIP	7	7_Lamp5 Lhx6	3	Lamp5	2	GABAergic	811539	0	0	104.74	549.57	0	0	0	108.44	33.27	0	0	0	0	0	0	0	0	0	0	0	0	0	0	0	0	13.55	0	51.75	0	0	0	0	0	0	0	0	0	0	0	0
SM-GE65P_S240_E1-50	28	HIP	7	7_Lamp5 Lhx6	3	Lamp5	2	GABAergic	764690	0	0	176.54	962.48	0	0	0	0	1.31	0	0	0	0	0	0	39.23	0	0	0	0	0	0	0	0	0	24.85	0	0	0	0	0	0	0	0	0	0	0	0	0	0
SM-GE65P_S242_E1-50	28	HIP	104	104_Sst HPF	7	Sst	2	GABAergic	791766	0	13.89	25.26	0	70.73	0	0	0	87.15	0	0	0	0	40.42	0	15.16	154.09	0	0	16.42	0	0	0	0	0	0	0	8.84	0	0	0	0	15.16	0	0	0	0	0	229.87	0
SM-GE65P_S243_E1-50	28	HIP	6	6_Lamp5 Lhx6	3	Lamp5	2	GABAergic	878969	0	0	110.36	0	0	0	0	176.34	0	0	0	0	0	0	0	0	0	0	0	0	0	0	0	0	0	62.57	0	0	0	0	0	0	0	0	0	0	0	0	0	0
SM-GE65P_S244_E1-50	28	HIP	51	51_Vip	5	Vip	2	GABAergic	786566	0	0	10.17	0	64.84	0	1.27	0	0	0	0	0	0	0	0	0	0	119.51	0	0	0	0	0	0	0	0	0	0	0	0	0	0	0	0	0	0	0	0	0	0
SM-GE65P_S246_E1-50	28	HIP	61	61_Vip Igfbp6	5	Vip	2	GABAergic	779325	0	0	51.33	0	0	1.28	318.22	0	51.33	115.48	0	0	0	139.86	0	0	25.66	155.26	0	35.93	0	0	0	0	0	0	0	33.36	0	0	0	0	0	0	0	0	0	0	0	0
SM-GE65P_S247_E1-50	28	HIP	6	6_Lamp5 Lhx6	3	Lamp5	2	GABAergic	867123	0	0	56.51	389.79	0	0	0	23.06	19.61	0	0	0	0	0	0	0	0	0	0	0	0	0	0	0	0	0	0	0	0	0	0	0	0	0	0	0	0	0	0	0
SM-GE65P_S248_E1-50	28	HIP	26	26_Ntng1 HPF	4	Sncg	2	GABAergic	815801	0	0	140.97	0	0	0	0	0	18.39	0	0	0	0	0	0	0	0	0	0	60.06	0	13.48	0	0	44.13	0	0	0	0	0	0	0	0	0	0	12.26	0	0	60.06	0
SM-GE65P_S249_E1-50	28	HIP	7	7_Lamp5 Lhx6	3	Lamp5	2	GABAergic	928212	0	101.27	105.58	568.84	0	0	0	0	38.78	0	0	0	0	0	0	0	0	0	0	0	20.47	0	0	0	0	53.87	0	0	0	0	0	0	0	0	0	0	0	0	0	0
SM-GE65P_S250_E1-50	28	HIP	54	54_Vip HPF	5	Vip	2	GABAergic	842523	0	56.97	47.48	2.37	0	0	0	16.62	20.18	21.36	402.36	0	0	0	0	45.1	0	127	0	0	0	0	0	0	0	0	0	0	0	0	0	0	0	0	0	0	0	0	0	0
SM-GE65P_S251_E1-50	28	HIP	56	56_Vip HPF	5	Vip	2	GABAergic	839714	0	0	11.91	0	32.15	0	40.49	0	70.26	47.64	0	48.83	0	0	0	0	0	13.1	0	0	0	0	0	0	0	0	0	0	0	0	0	0	0	0	0	0	0	0	0	97.65
SM-GE65P_S254_E1-50	28	HIP	6	6_Lamp5 Lhx6	3	Lamp5	2	GABAergic	865277	0	0	213.8	590.56	0	0	0	316.66	109.79	0	0	0	0	0	0	0	0	36.98	0	177.98	16.18	0	0	0	0	88.99	0	0	0	0	0	0	0	0	0	0	0	0	0	0
SM-GE65P_S255_E1-50	28	HIP	34	34_Sncg	4	Sncg	2	GABAergic	786362	0	0	10.17	0	0	0	72.49	0	34.34	0	0	44.51	0	0	0	0	34.34	75.03	0	47.05	34.34	0	0	0	0	0	0	0	0	73.76	0	0	5.09	0	0	0	0	0	0	0
SM-GE65P_S256_E1-50	28	HIP	60	60_Vip Igfbp6	5	Vip	2	GABAergic	841829	0	0	0	0	121.16	0	235.2	0	165.12	96.22	0	0	1.19	22.57	0	0	0	79.59	0	87.9	0	0	0	0	0	0	0	1.19	0	0	0	0	0	0	0	0	0	0	0	0
SM-GE65P_S257_E1-50	28	HIP	55	55_Vip HPF	5	Vip	2	GABAergic	876549	0	808.85	139.18	0	0	0	55.9	49.06	46.77	99.25	66.17	0	0	0	0	0	19.39	17.11	0	0	0	34.23	0	0	0	1.14	4.56	0	0	0	0	0	0	0	0	0	0	0	0	0
SM-GE65P_S258_E1-50	28	HIP	55	55_Vip HPF	5	Vip	2	GABAergic	847232	0	554.75	367.08	0	15.34	0	40.13	72	27.15	292.72	136.92	0	0	0	0	0	0	90.88	0	0	0	36.59	0	0	0	0	0	0	0	0	0	0	0	0	0	0	0	0	0	0
SM-GE65P_S259_E1-50	28	HIP	49	49_Vip	5	Vip	2	GABAergic	872677	0	0	3.44	0	0	0	150.11	20.63	0	457.21	0	0	0	0	0	0	0	0	0	0	0	0	0	0	0	0	0	0	0	0	0	0	0	0	0	0	0	0	0	0
SM-GE65P_S260_E1-50	28	HIP	6	6_Lamp5 Lhx6	3	Lamp5	2	GABAergic	814126	0	0	74.93	631.35	0	0	0	267.77	78.61	0	0	0	0	0	0	0	0	17.2	0	34.39	47.9	0	20.88	0	0	90.9	0	0	0	0	0	0	0	0	0	0	0	0	0	0
SM-GE65P_S262_E1-50	28	HIP	7	7_Lamp5 Lhx6	3	Lamp5	2	GABAergic	860625	0	0	237.04	361.37	0	0	0	0	32.53	0	0	0	0	0	0	0	0	0	0	0	47.64	0	0	0	0	0	0	0	0	0	0	0	0	0	0	0	0	0	0	0
SM-GE65P_S263_E1-50	28	HIP	56	56_Vip HPF	5	Vip	2	GABAergic	908984	0	0	149.62	0	0	0	62.71	1.1	66.01	36.3	0	0	0	0	0	28.6	0	24.2	0	53.91	47.31	5.5	0	0	0	0	1.1	0	0	0	0	0	0	0	0	0	0	0	0	26.4
SM-GE65P_S264_E1-50	28	HIP	6	6_Lamp5 Lhx6	3	Lamp5	2	GABAergic	879109	0	0	121.71	425.43	0	0	32.99	51.19	43.23	0	0	0	0	2.28	0	0	0	0	0	27.3	0	10.24	0	0	0	1.14	0	0	0	0	0	0	0	0	0	0	0	0	0	0
SM-GE65P_S265_E1-50	28	HIP	7	7_Lamp5 Lhx6	3	Lamp5	2	GABAergic	855137	0	0	38.59	575.35	1.17	0	0	43.27	0	0	0	0	0	0	0	0	0	0	0	0	0	0	0	0	0	0	0	0	0	0	0	0	0	0	0	0	0	0	0	0
SM-GE65P_S266_E1-50	28	HIP	29	29_Ntng1 HPF	4	Sncg	2	GABAergic	815234	0	0	46.61	0	0	0	116.53	0	31.89	0	0	36.8	1.23	0	0	0	9.81	53.97	0	62.56	1.23	38.03	0	0	0	0	9.81	6.13	0	0	0	0	3.68	0	0	0	0	0	0	44.16
SM-GE65P_S268_E1-50	28	HIP	54	54_Vip HPF	5	Vip	2	GABAergic	843685	0	0	17.78	0	0	0	0	123.27	18.96	117.34	56.89	0	0	0	0	27.26	0	0	0	58.08	28.45	45.04	0	0	0	0	0	0	0	0	0	0	0	0	0	0	0	0	0	0
SM-GE65P_S270_E1-50	28	HIP	39	39_Sncg	4	Sncg	2	GABAergic	846223	0	0	23.63	0	0	0	30.72	0	63.81	0	0	37.82	0	0	0	9.45	76.81	33.09	0	49.63	49.63	23.63	0	0	0	0	0	0	0	0	0	0	0	0	0	1.18	0	0	0	15.36
SM-GE65P_S273_E1-50	28	HIP	61	61_Vip Igfbp6	5	Vip	2	GABAergic	821154	0	0	0	0	0	0	345.85	0	186.32	0	0	121.78	0	17.05	0	0	0	40.19	0	15.83	12.18	0	0	0	0	0	0	6.09	0	0	0	0	0	0	0	0	46.28	0	0	75.5
SM-GE65P_S274_E1-50	28	HIP	54	54_Vip HPF	5	Vip	2	GABAergic	921499	0	427.56	54.26	0	212.7	0	1.09	34.73	139.99	90.07	0	0	0	0	0	47.75	92.24	129.14	0	0	70.54	0	0	0	6.51	0	49.92	0	0	0	0	0	0	0	0	0	0	0	0	0
SM-GE65P_S275_E1-50	28	HIP	7	7_Lamp5 Lhx6	3	Lamp5	2	GABAergic	869043	0	0	385.48	300.33	0	0	0	0	0	0	0	0	0	0	0	0	0	0	0	0	78.25	0	0	0	0	0	0	0	0	0	0	0	0	0	0	0	0	0	0	0
SM-GE65P_S276_E1-50	28	HIP	50	50_Vip	5	Vip	2	GABAergic	878826	0	125.17	0	0	0	0	242.37	0	76.24	0	0	0	0	0	0	0	0	126.3	0	0	0	0	0	0	0	0	0	0	0	0	0	0	0	0	0	0	0	0	0	0
SM-GE65P_S277_E1-50	28	HIP	54	54_Vip HPF	5	Vip	2	GABAergic	829199	0	0	3.62	0	0	0	30.15	0	172.46	0	123.01	0	0	0	0	0	0	62.71	0	0	0	0	0	0	0	0	0	0	0	0	0	0	0	0	0	0	0	0	0	0
SM-GE65P_S279_E1-50	28	HIP	6	6_Lamp5 Lhx6	3	Lamp5	2	GABAergic	869701	0	5.75	179.37	473.73	0	0	0	4.6	128.78	0	0	0	0	0	0	42.54	10.35	1.15	0	0	0	3.45	0	0	0	10.35	0	0	0	0	0	0	0	0	0	0	0	0	0	0
SM-GE65P_S280_E1-50	28	HIP	6	6_Lamp5 Lhx6	3	Lamp5	2	GABAergic	823707	0	0	165.11	312	0	0	0	26.71	43.7	0	0	0	0	0	0	27.92	0	0	0	7.28	0	0	0	0	0	1.21	0	0	0	0	0	0	0	0	0	0	0	0	0	0
SM-GE65P_S281_E1-50	28	HIP	54	54_Vip HPF	5	Vip	2	GABAergic	851384	0	323	106.88	0	0	0	1.17	68.12	58.73	182.06	213.77	0	0	0	0	0	0	109.23	0	0	0	57.55	0	0	0	0	46.98	0	0	0	0	0	0	0	70.47	0	0	0	0	0
SM-GE65P_S282_E1-50	28	HIP	7	7_Lamp5 Lhx6	3	Lamp5	2	GABAergic	820376	0	0	90.2	1349.38	0	0	0	141.4	0	0	0	0	0	0	0	0	0	0	0	1.22	0	0	0	0	0	0	0	0	0	0	0	0	0	0	0	0	0	0	0	0
SM-GE65P_S283_E1-50	28	HIP	103	103_Sst HPF	7	Sst	2	GABAergic	741132	0	0	68.81	0	0	0	0	0	39.13	0	0	0	0	0	0	0	1.35	0	0	2.7	0	0	0	0	0	0	0	0	0	0	0	0	0	0	0	1.35	0	0	0	0
SM-GE65P_S284_E1-50	28	HIP	7	7_Lamp5 Lhx6	3	Lamp5	2	GABAergic	759424	0	1.32	35.55	950.72	0	0	0	30.29	59.26	0	0	0	0	0	0	0	31.6	0	0	0	44.77	0	0	0	0	0	0	0	0	0	0	0	0	0	0	0	0	0	0	0
SM-GE65P_S285_E1-50	28	HIP	11	11_Lamp5	3	Lamp5	2	GABAergic	820117	0	0	0	0	0	0	0	0	3.66	0	78.04	0	0	0	0	0	0	0	7.32	0	0	0	0	0	0	0	0	0	0	0	0	0	0	0	0	0	0	0	0	0
SM-GE65P_S286_E1-50	28	HIP	34	34_Sncg	4	Sncg	2	GABAergic	820325	0	140.19	20.72	0	2.44	0	141.41	0	34.13	0	0	0	0	0	0	0	126.78	76.8	0	74.36	0	0	0	0	0	0	0	0	0	0	0	0	0	0	0	0	0	0	0	0
SM-GE65P_S289_E1-50	28	HIP	51	51_Vip	5	Vip	2	GABAergic	415579	0	0	0	0	286.35	0	228.6	28.88	2.41	226.19	0	0	0	0	0	0	0	0	0	0	0	0	0	0	12.03	0	0	0	0	0	0	0	0	0	0	0	0	0	0	0
SM-GE65P_S290_E1-50	28	HIP	7	7_Lamp5 Lhx6	3	Lamp5	2	GABAergic	433446	0	0	48.45	293	0	0	0	0	117.66	0	0	0	0	0	0	0	0	0	0	4.61	34.61	0	0	0	0	0	0	0	0	0	0	0	0	0	0	0	0	0	0	0
SM-GE65P_S291_E1-50	28	HIP	29	29_Ntng1 HPF	4	Sncg	2	GABAergic	424990	0	0	7.06	0	0	0	87.06	42.35	7.06	35.29	0	16.47	0	0	0	0	49.41	7.06	0	0	21.18	2.35	0	0	0	0	0	0	0	0	0	0	0	0	2.35	0	0	0	16.47	0
SM-GE65P_S292_E1-50	28	HIP	104	104_Sst HPF	7	Sst	2	GABAergic	403427	0	0	17.35	0	161.12	0	0	0	7.44	0	0	0	0	32.22	0	14.87	0	0	161.12	66.93	0	0	0	39.66	0	0	0	0	0	0	0	0	0	0	0	22.31	0	0	0	0
SM-GE65P_S293_E1-50	28	HIP	12	12_Lamp5	3	Lamp5	2	GABAergic	343335	0	0	90.29	78.64	0	0	0	55.34	49.51	0	0	0	0	0	0	0	0	0	0	0	29.13	20.39	0	0	0	0	0	0	0	0	0	0	0	0	5.83	0	0	0	0	0
SM-GE65P_S294_E1-50	28	HIP	103	103_Sst HPF	7	Sst	2	GABAergic	406207	0	0	231.41	194.48	2.46	0	0	0	51.7	105.86	0	0	0	7.39	0	0	78.78	0	14.77	0	0	0	0	0	0	0	0	0	0	0	0	0	0	0	0	0	0	0	17.23	0
SM-GE65P_S295_E1-50	28	HIP	12	12_Lamp5	3	Lamp5	2	GABAergic	323013	0	0	275.53	0	0	0	0	0	43.34	0	0	151.7	0	0	86.68	0	0	0	0	0	0	0	0	123.83	0	0	0	0	0	0	0	0	0	0	0	0	0	0	0	0
SM-GE65P_S296_E1-50	28	HIP	8	8_Lamp5 Lhx6	3	Lamp5	2	GABAergic	362325	0	41.4	113.16	960.46	0	85.56	0	0	77.28	0	0	0	0	0	0	0	0	0	151.8	30.36	0	0	0	52.44	0	0	0	0	0	0	0	0	0	0	0	0	0	0	0	0
SM-GE65P_S297_E1-50	28	HIP	56	56_Vip HPF	5	Vip	2	GABAergic	419037	0	0	0	0	0	0	33.41	0	76.37	2.39	0	0	0	0	0	0	0	0	0	93.07	119.32	0	112.16	0	0	0	0	28.64	0	0	0	0	0	0	0	0	157.5	0	0	0
SM-GE65P_S299_E1-50	28	HIP	39	39_Sncg	4	Sncg	2	GABAergic	354089	0	0	0	0	302.18	0	79.08	0	16.94	0	0	0	0	28.24	0	0	0	0	0	0	28.24	0	0	0	0	0	0	0	50.83	0	0	0	0	0	0	0	0	0	0	0
SM-GE65P_S300_E1-50	28	HIP	8	8_Lamp5 Lhx6	3	Lamp5	2	GABAergic	379926	0	0	118.44	63.17	0	529.05	0	126.34	23.69	0	0	0	0	0	0	0	0	0	0	0	0	0	0	0	0	0	0	0	0	0	0	0	0	0	0	0	0	0	0	0
SM-GE65P_S301_E1-50	28	HIP	12	12_Lamp5	3	Lamp5	2	GABAergic	442864	0	0	444.83	88.06	0	0	0	47.42	0	0	0	0	0	0	0	0	0	0	0	0	160.32	65.48	0	0	0	0	0	0	0	0	0	0	0	0	0	0	0	0	0	0
SM-GE65P_S303_E1-50	28	HIP	49	49_Vip	5	Vip	2	GABAergic	391601	0	0	0	0	0	0	160.88	0	2.55	127.68	0	0	0	0	0	0	0	0	0	0	0	91.93	0	0	0	0	0	0	0	0	0	0	0	0	0	0	0	0	0	0
SM-GE65P_S304_E1-50	28	HIP	5	5_Lamp5 Lhx6	3	Lamp5	2	GABAergic	381363	0	0	52.44	0	0	28.84	0	427.41	18.36	0	0	0	0	0	0	0	0	0	0	141.6	0	0	249.11	0	0	0	0	0	0	0	0	0	0	0	0	0	0	0	0	0
SM-GE65P_S305_E1-50	28	HIP	7	7_Lamp5 Lhx6	3	Lamp5	2	GABAergic	418442	0	0	124.27	0	0	0	0	59.75	11.95	0	0	40.63	0	0	0	0	0	0	0	11.95	0	0	0	0	0	2.39	0	0	0	0	0	0	0	0	0	0	0	0	0	0
SM-GE65P_S306_E1-50	28	HIP	7	7_Lamp5 Lhx6	3	Lamp5	2	GABAergic	463471	0	0	56.1	375.43	0	0	0	315.01	21.58	0	0	47.47	0	0	0	0	0	0	0	51.78	41	0	0	0	0	0	0	0	0	0	0	0	0	0	0	0	0	0	0	0
SM-GE65P_S307_E1-50	28	HIP	29	29_Ntng1 HPF	4	Sncg	2	GABAergic	378537	0	0	5.28	0	0	0	2.64	0	60.76	0	0	113.6	0	0	0	0	100.39	29.06	0	0	2.64	0	0	0	0	0	0	26.42	0	0	0	0	0	0	0	0	0	0	5.28	0
SM-GE65P_S309_E1-50	28	HIP	26	26_Ntng1 HPF	4	Sncg	2	GABAergic	389963	0	0	518	0	0	0	0	0	0	0	0	0	0	30.77	0	0	0	0	0	35.9	0	0	0	0	0	0	0	0	0	0	0	0	0	0	0	2.56	0	0	28.21	0
SM-GE65P_S310_E1-50	28	HIP	51	51_Vip	5	Vip	2	GABAergic	357935	0	296.14	11.18	0	111.75	0	11.18	0	0	81.02	0	0	0	0	0	0	0	234.68	0	0	0	0	0	0	0	0	0	72.64	0	0	0	0	0	0	0	0	0	0	0	0
SM-GE65P_S311_E1-50	28	HIP	12	12_Lamp5	3	Lamp5	2	GABAergic	379142	0	0	42.2	0	0	0	0	197.82	2.64	0	0	31.65	0	0	0	0	0	0	0	0	0	0	0	0	0	0	0	0	0	0	0	0	0	0	0	0	0	0	0	0
SM-GE65P_S312_E1-50	28	HIP	12	12_Lamp5	3	Lamp5	2	GABAergic	451347	0	0	106.35	0	0	0	0	48.74	8.86	0	0	0	0	6.65	0	0	0	0	0	88.62	0	2.22	0	0	0	0	0	33.23	0	0	0	0	0	0	70.9	0	0	0	0	0
SM-GE65P_S315_E1-50	28	HIP	7	7_Lamp5 Lhx6	3	Lamp5	2	GABAergic	406795	0	0	68.83	580.14	0	0	0	9.83	83.58	0	0	0	0	0	0	0	0	0	0	108.16	0	0	0	0	0	0	0	0	0	0	0	0	0	0	0	0	0	0	0	0
SM-GE65P_S318_E1-50	28	HIP	51	51_Vip	5	Vip	2	GABAergic	324324	0	733.83	228.17	0	259	0	30.83	0	0	58.58	0	0	0	0	0	0	107.92	92.5	0	0	0	0	0	0	0	0	144.92	0	0	0	0	0	0	0	0	0	0	0	0	0
SM-GE65P_S319_E1-50	28	HIP	55	55_Vip HPF	5	Vip	2	GABAergic	394929	0	1045.76	407.67	0	0	0	0	212.7	0	162.05	144.33	0	0	0	0	0	22.79	65.83	0	12.66	0	0	0	0	0	0	86.09	0	0	0	0	0	0	0	0	0	0	0	0	81.03
SM-GE65P_S320_E1-50	28	HIP	6	6_Lamp5 Lhx6	3	Lamp5	2	GABAergic	417076	0	2.4	141.46	232.57	0	0	0	52.75	28.77	0	19.18	0	0	0	0	0	0	0	0	0	0	0	0	0	0	11.99	0	0	0	0	0	0	0	0	0	0	0	0	0	0
SM-GE65P_S323_E1-50	28	HIP	59	59_Vip Igfbp6	5	Vip	2	GABAergic	356620	0	0	0	0	179.46	0	109.36	0	42.06	8.41	0	0	0	215.92	0	61.69	0	123.38	0	173.85	0	33.65	0	0	0	2.8	0	56.08	0	0	0	0	0	0	0	0	0	0	0	0
SM-GE65P_S324_E1-50	28	HIP	34	34_Sncg	4	Sncg	2	GABAergic	434974	0	0	147.14	0	0	0	124.15	0	41.38	0	0	2.3	0	0	0	0	0	52.88	0	11.49	0	0	0	0	45.98	0	0	0	0	0	0	0	0	0	0	0	0	0	0	0
SM-GE65P_S325_E1-50	28	HIP	56	56_Vip HPF	5	Vip	2	GABAergic	411854	0	0	216.1	0	0	0	0	0	0	60.7	0	0	0	19.42	0	0	33.99	174.82	0	121.4	0	0	0	0	0	0	0	21.85	0	0	0	0	0	0	0	0	0	0	0	36.42
SM-GE65P_S326_E1-50	28	HIP	29	29_Ntng1 HPF	4	Sncg	2	GABAergic	455498	0	0	100.99	0	0	0	26.34	0	114.16	0	30.74	13.17	0	0	0	0	87.82	37.32	0	0	0	19.76	0	0	0	0	0	0	0	0	0	0	0	0	0	0	0	0	19.76	0
SM-GE65P_S327_E1-50	28	HIP	54	54_Vip HPF	5	Vip	2	GABAergic	413738	0	236.86	0	0	0	0	36.25	258.62	149.85	94.26	210.28	0	0	0	0	0	0	111.18	0	0	0	0	0	0	0	0	0	72.51	0	0	0	0	0	0	0	0	0	0	0	0
SM-GE65P_S328_E1-50	28	HIP	55	55_Vip HPF	5	Vip	2	GABAergic	342502	0	0	8.76	0	102.19	0	0	0	32.12	224.82	143.06	0	0	0	0	201.46	0	0	0	29.2	0	0	0	0	0	0	166.42	0	0	0	0	0	0	0	0	0	0	0	0	0
SM-GE65P_S337_E1-50	28	HIP	26	26_Ntng1 HPF	4	Sncg	2	GABAergic	470005	0	0	591.48	0	0	0	0	0	6.38	0	0	0	0	0	0	0	0	0	0	44.68	0	0	0	0	0	0	0	0	0	0	0	0	0	0	0	21.28	0	0	0	0
SM-GE65P_S338_E1-50	28	HIP	7	7_Lamp5 Lhx6	3	Lamp5	2	GABAergic	403443	0	0	128.89	203.25	0	0	0	260.26	0	0	0	0	0	0	0	0	0	0	0	128.89	0	0	0	0	0	0	0	0	0	0	0	0	0	0	0	2.48	0	0	0	0
SM-GE65P_S339_E1-50	28	HIP	54	54_Vip HPF	5	Vip	2	GABAergic	419666	0	1086.58	202.54	0	0	0	0	57.19	14.3	59.57	307.39	0	0	0	0	0	0	0	0	147.74	0	26.21	0	0	0	0	11.91	0	0	0	0	0	0	0	0	0	0	0	0	0
SM-GE65P_S340_E1-50	28	HIP	54	54_Vip HPF	5	Vip	2	GABAergic	191044	0	0	272.19	0	0	0	36.64	539.14	36.64	350.7	0	0	0	0	0	0	0	0	0	0	0	0	0	0	0	0	0	0	0	0	0	0	0	0	0	0	0	0	0	0
SM-GE65P_S341_E1-50	28	HIP	5	5_Lamp5 Lhx6	3	Lamp5	2	GABAergic	397367	0	0	213.91	20.13	0	5.03	105.7	0	67.95	0	85.56	0	0	0	0	0	0	70.46	25.17	0	0	0	135.89	0	0	70.46	0	0	0	0	0	0	0	0	0	0	0	0	0	0
SM-GE65P_S342_E1-50	28	HIP	6	6_Lamp5 Lhx6	3	Lamp5	2	GABAergic	485211	0	0	127.78	177.24	0	0	12.37	96.87	0	0	32.98	0	0	0	0	32.98	0	0	0	14.43	0	0	0	0	0	0	0	0	0	0	0	0	0	0	0	0	0	0	0	0
SM-GE65P_S345_E1-50	28	HIP	102	102_Sst HPF	7	Sst	2	GABAergic	439298	0	0	116.09	91.05	0	0	0	0	68.29	0	0	0	0	0	0	0	0	0	66.01	0	0	0	0	0	0	0	0	0	0	34.15	0	0	0	0	0	0	0	0	0	0
SM-GE65P_S346_E1-50	28	HIP	7	7_Lamp5 Lhx6	3	Lamp5	2	GABAergic	397940	0	0	110.57	821.73	0	0	0	110.57	0	0	0	0	0	0	0	0	0	0	0	0	0	0	0	0	0	0	0	0	0	0	0	0	0	0	0	0	0	0	0	0
SM-GE65P_S347_E1-50	28	HIP	5	5_Lamp5 Lhx6	3	Lamp5	2	GABAergic	347868	0	0	103.49	57.49	0	0	0	687.04	34.5	0	0	0	0	0	0	0	0	0	0	0	0	0	0	0	0	100.61	0	0	0	0	0	0	0	0	0	0	0	0	0	0
SM-GE65P_S348_E1-50	28	HIP	9	9_Lamp5 Lhx6	3	Lamp5	2	GABAergic	418857	0	0	26.26	0	0	307.98	0	222.03	35.81	0	0	0	0	0	0	0	0	0	66.85	0	0	0	0	0	0	0	0	0	0	0	0	0	0	0	0	0	0	0	0	0
SM-GE65P_S349_E1-50	28	HIP	29	29_Ntng1 HPF	4	Sncg	2	GABAergic	319612	0	128.28	65.7	0	0	0	93.86	90.74	18.77	81.35	0	18.77	0	46.93	0	0	125.15	0	0	93.86	31.29	0	0	0	28.16	128.28	0	0	0	0	0	0	0	0	0	0	0	0	0	0
SM-GE65P_S350_E1-50	28	HIP	5	5_Lamp5 Lhx6	3	Lamp5	2	GABAergic	418942	0	0	260.18	0	0	0	0	83.54	0	0	0	0	0	0	0	0	21.48	16.71	81.16	0	0	0	0	0	0	26.26	0	0	0	0	0	0	0	0	0	0	0	0	0	0
SM-GE65P_S352_E1-50	28	HIP	26	26_Ntng1 HPF	4	Sncg	2	GABAergic	315395	0	0	34.88	0	0	0	164.87	0	158.53	0	0	0	0	0	0	0	0	0	0	0	0	0	171.21	0	0	0	0	0	0	0	0	0	0	0	0	0	0	0	0	0
SM-GE65P_S353_E1-50	28	HIP	34	34_Sncg	4	Sncg	2	GABAergic	353308	0	0	0	0	0	0	118.88	0	45.29	0	0	42.46	0	0	0	0	59.44	25.47	0	16.98	28.3	0	0	0	0	0	0	8.49	0	0	0	0	0	0	0	0	0	0	0	0
SM-GE65P_S354_E1-50	28	HIP	102	102_Sst HPF	7	Sst	2	GABAergic	301499	0	0	182.42	0	0	0	0	0	76.29	9.95	0	0	0	0	0	0	66.34	0	0	49.75	0	0	0	0	0	0	0	0	0	0	0	0	0	0	0	0	0	0	0	0
SM-GE65P_S355_E1-50	28	HIP	11	11_Lamp5	3	Lamp5	2	GABAergic	380109	0	39.46	0	0	0	0	0	0	7.89	0	52.62	0	0	0	0	0	0	0	0	205.2	0	0	110.49	0	0	0	0	0	0	0	0	0	0	0	0	0	0	0	0	0
SM-GE65P_S356_E1-50	28	HIP	29	29_Ntng1 HPF	4	Sncg	2	GABAergic	388320	0	0	0	0	0	0	18.03	0	90.13	36.05	30.9	0	0	0	0	0	95.28	2.58	0	56.65	18.03	20.6	0	36.05	0	0	0	0	0	0	0	0	0	0	0	0	0	0	0	0
SM-GE65P_S357_E1-50	28	HIP	5	5_Lamp5 Lhx6	3	Lamp5	2	GABAergic	268887	0	0	171.08	0	0	0	0	174.79	230.58	0	0	0	0	0	0	0	0	0	14.88	0	0	0	0	0	0	0	0	0	0	0	0	0	0	0	0	0	0	0	0	0
SM-GE65P_S358_E1-50	28	HIP	6	6_Lamp5 Lhx6	3	Lamp5	2	GABAergic	378630	0	0	118.85	306.37	0	0	0	79.23	66.03	0	0	0	2.64	2.64	0	0	0	0	0	26.41	0	13.21	0	0	0	100.36	0	0	0	0	0	0	0	0	0	0	0	0	0	0
SM-GE65P_S359_E1-50	28	HIP	7	7_Lamp5 Lhx6	3	Lamp5	2	GABAergic	325490	0	0	301.08	150.54	0	0	0	61.45	6.14	0	0	0	0	0	0	0	0	0	0	0	0	0	0	0	0	0	0	0	0	0	0	0	0	0	0	0	0	0	0	0
SM-GE65P_S360_E1-50	28	HIP	102	102_Sst HPF	7	Sst	2	GABAergic	364255	0	208.65	285.51	0	0	211.39	0	0	115.3	0	0	0	0	0	0	0	19.22	0	19.22	5.49	0	0	0	0	0	0	0	21.96	0	0	24.71	0	0	0	0	0	0	0	0	0
SM-GE65P_S362_E1-50	28	HIP	55	55_Vip HPF	5	Vip	2	GABAergic	402055	0	358.16	24.87	29.85	52.23	0	0	0	19.9	74.62	77.1	0	0	0	0	42.28	0	12.44	0	94.51	0	0	0	0	0	0	87.05	0	0	0	0	0	0	0	0	0	0	0	0	0
SM-GE65P_S363_E1-50	28	HIP	78	78_Sst HPF	7	Sst	2	GABAergic	455166	0	0	21.97	0	0	0	0	0	70.3	0	0	0	0	2.2	0	0	4.39	0	0	15.38	0	0	0	0	0	0	0	0	0	0	0	0	0	0	0	0	0	0	0	0
SM-GE65P_S364_E1-50	28	HIP	26	26_Ntng1 HPF	4	Sncg	2	GABAergic	477957	0	0	192.49	0	0	0	54.4	0	100.43	0	0	0	0	0	0	0	25.11	62.77	0	0	0	0	0	0	25.11	2.09	0	0	0	56.49	0	0	0	0	0	2.09	0	0	0	0
SM-GE65P_S365_E1-50	28	HIP	78	78_Sst HPF	7	Sst	2	GABAergic	472099	0	0	48.72	0	0	6.35	0	0	103.79	8.47	0	0	0	48.72	0	0	21.18	23.3	0	63.55	0	0	0	0	0	0	0	0	0	0	0	0	0	0	0	0	0	12.71	0	0
SM-GE65P_S366_E1-50	28	HIP	61	61_Vip Igfbp6	5	Vip	2	GABAergic	432348	0	87.89	0	0	0	0	141.09	0	41.63	0	603.68	122.59	0	16.19	0	67.08	0	0	53.2	37.01	0	0	0	0	0	2.31	0	0	0	0	0	0	0	0	0	0	0	0	0	0
SM-GE65P_S368_E1-50	28	HIP	51	51_Vip	5	Vip	2	GABAergic	393325	0	116.95	152.55	0	851.71	0	10.17	0	0	282.21	0	0	0	0	0	0	0	162.72	0	0	0	0	0	0	0	2.54	0	86.44	0	0	0	0	0	0	0	0	0	0	0	0
SM-GE65P_S370_E1-50	28	HIP	33	33_Sncg	4	Sncg	2	GABAergic	400314	0	0	0	0	0	0	44.96	0	74.94	0	0	62.45	0	0	0	0	0	97.42	0	0	24.98	0	0	0	0	0	0	0	0	0	0	0	0	0	0	0	0	0	32.47	0
SM-GE65P_S372_E1-50	28	HIP	6	6_Lamp5 Lhx6	3	Lamp5	2	GABAergic	236697	0	16.9	84.5	612.6	0	0	0	0	88.72	0	0	0	0	0	0	0	0	0	0	50.7	0	0	0	0	0	105.62	0	0	0	0	0	0	0	0	0	0	0	0	0	0
SM-GE65P_S373_E1-50	28	HIP	122	122_Pvalb Vipr2	8	Pvalb	2	GABAergic	515271	0	0	359.03	29.11	0	0	0	0	83.45	0	0	44.64	0	0	0	0	0	0	0	0	0	29.11	0	0	0	1.94	0	0	0	0	0	21.35	0	0	0	64.04	0	0	0	0
SM-GE65P_S374_E1-50	28	HIP	103	103_Sst HPF	7	Sst	2	GABAergic	482211	0	0	62.21	136.87	0	0	0	0	26.96	55.99	0	0	0	0	0	0	76.73	0	37.33	91.25	0	0	0	0	0	14.52	0	0	0	0	0	0	0	0	0	0	0	0	0	0
SM-GE65P_S376_E1-50	28	HIP	49	49_Vip	5	Vip	2	GABAergic	353569	0	0	0	0	0	0	31.11	0	0	0	0	0	0	0	0	0	0	0	0	0	0	0	0	0	0	0	0	0	0	0	0	0	0	0	0	0	0	0	0	0
SM-GE65P_S377_E1-50	28	HIP	7	7_Lamp5 Lhx6	3	Lamp5	2	GABAergic	410421	0	0	109.64	709.03	0	0	0	63.35	34.11	0	0	0	0	0	0	0	0	0	0	2.44	19.49	0	0	0	0	31.67	0	0	0	0	0	0	0	0	0	0	0	0	0	0
SM-GE65P_S378_E1-50	28	HIP	7	7_Lamp5 Lhx6	3	Lamp5	2	GABAergic	433404	0	0	85.37	323.02	0	0	0	0	62.3	0	0	0	0	0	0	0	0	0	0	140.75	0	0	0	0	0	18.46	0	0	0	0	0	0	0	0	0	0	0	0	0	0
SM-GE65P_S379_E1-50	28	HIP	30	30_Ntng1 HPF	4	Sncg	2	GABAergic	450099	0	28.88	462.12	0	0	0	0	0	20	4.44	0	26.66	0	0	0	0	26.66	17.77	0	4.44	0	0	0	0	0	0	0	0	0	15.55	0	0	0	0	0	0	0	0	0	0
SM-GE65P_S380_E1-50	28	HIP	55	55_Vip HPF	5	Vip	2	GABAergic	506343	0	521.39	21.72	0	0	0	0	104.67	53.32	84.92	0	0	0	0	0	0	0	0	0	0	0	0	0	0	0	0	0	0	0	0	0	0	0	0	0	0	0	0	0	0
SM-GE65P_S381_E1-50	28	HIP	103	103_Sst HPF	7	Sst	2	GABAergic	420180	0	128.52	133.28	245.13	0	178.49	0	0	88.06	71.4	0	0	0	0	0	0	7.14	0	0	0	0	0	0	0	0	0	0	0	0	0	0	0	0	0	0	4.76	0	0	0	0
SM-GE65P_S382_E1-50	28	HIP	7	7_Lamp5 Lhx6	3	Lamp5	2	GABAergic	497257	0	0	24.13	520.86	0	0	0	22.12	20.11	0	0	0	0	0	0	0	0	0	0	0	0	0	0	0	0	0	0	0	0	0	0	0	0	0	0	0	0	0	0	0
SM-GE65P_S384_E1-50	28	HIP	51	51_Vip	5	Vip	2	GABAergic	379007	0	0	0	0	39.58	0	0	121.37	0	0	0	0	0	0	2.64	0	0	0	0	0	0	0	0	0	0	0	0	0	0	0	0	0	0	0	0	0	0	0	0	0
SM-GE65S_S009_E1-50	28	HIP	8	8_Lamp5 Lhx6	3	Lamp5	2	GABAergic	645845	0	0	65.03	396.38	0	0	0	524.89	89.8	0	0	0	0	0	0	0	0	0	0	0	0	0	0	0	0	0	0	0	0	0	0	0	0	0	0	0	0	0	0	0
SM-GE65S_S010_E1-50	28	HIP	78	78_Sst HPF	7	Sst	2	GABAergic	677829	0	0	264.08	0	0	0	0	0	35.41	0	0	0	0	28.03	0	0	33.93	0	0	56.06	0	0	0	0	0	0	0	4.43	0	44.26	0	0	0	0	0	0	0	0	0	0
SM-GE65S_S011_E1-50	28	HIP	50	50_Vip	5	Vip	2	GABAergic	697281	0	450.32	203.65	0	0	0	249.54	0	140.55	12.91	0	0	0	0	1.43	0	0	355.67	0	0	0	0	0	0	0	0	0	70.27	0	0	0	0	0	0	0	0	0	0	0	0
SM-GE65S_S012_E1-50	28	HIP	11	11_Lamp5	3	Lamp5	2	GABAergic	676549	0	0	63.56	0	0	0	0	0	0	0	289.71	0	0	0	0	0	0	0	0	96.08	0	0	0	0	0	0	0	0	0	0	0	0	0	0	0	0	0	0	0	0
SM-GE65S_S013_E1-50	28	HIP	61	61_Vip Igfbp6	5	Vip	2	GABAergic	648880	0	0	0	0	0	0	0	0	50.86	0	0	35.45	0	23.12	0	12.33	0	0	0	0	0	36.99	0	1.54	1.54	0	0	0	0	0	23.12	0	0	0	0	0	0	0	0	0
SM-GE65S_S014_E1-50	28	HIP	34	34_Sncg	4	Sncg	2	GABAergic	730178	0	0	19.17	0	0	0	161.6	0	12.33	0	0	67.11	1.37	0	0	0	6.85	2.74	0	0	0	0	0	0	0	0	0	10.96	0	0	0	0	0	0	0	0	0	0	0	76.69
SM-GE65S_S016_E1-50	28	HIP	54	54_Vip HPF	5	Vip	2	GABAergic	715766	0	437.29	0	48.9	0	0	178.83	0	9.78	36.32	0	0	0	0	0	0	44.71	0	0	2.79	62.87	0	0	0	0	13.97	0	0	0	0	0	0	0	0	0	0	0	0	0	0
SM-GE65S_S017_E1-50	28	HIP	8	8_Lamp5 Lhx6	3	Lamp5	2	GABAergic	451817	0	0	119.52	101.81	0	327.57	0	258.95	203.62	0	0	44.27	0	0	0	0	0	0	6.64	0	28.77	0	0	0	0	0	0	0	0	0	0	0	0	0	0	0	0	0	0	0
SM-GE65S_S018_E1-50	28	HIP	8	8_Lamp5 Lhx6	3	Lamp5	2	GABAergic	684491	0	1.46	61.36	49.67	27.76	0	0	0	83.27	0	0	0	0	24.84	0	0	0	0	55.52	105.19	0	0	0	68.66	0	0	0	0	0	0	0	0	24.84	0	0	0	0	0	0	0
SM-GE65S_S019_E1-50	28	HIP	7	7_Lamp5 Lhx6	3	Lamp5	2	GABAergic	664974	0	0	120.31	565.44	0	0	0	0	0	0	0	0	0	0	0	0	0	0	15.04	93.24	115.79	0	0	0	0	1.5	0	0	0	0	0	0	0	0	0	0	0	0	0	0
SM-GE65S_S020_E1-50	28	HIP	9	9_Lamp5 Lhx6	3	Lamp5	2	GABAergic	652811	0	0	33.7	0	0	278.79	0	127.14	0	0	0	0	0	0	0	0	0	0	1.53	0	0	0	0	0	0	0	0	0	0	0	0	0	0	0	0	0	0	1.53	0	0
SM-GE65S_S021_E1-50	28	HIP	5	5_Lamp5 Lhx6	3	Lamp5	2	GABAergic	729545	0	0	165.86	4.11	0	0	0	20.56	38.38	0	0	0	0	0	0	0	0	0	0	0	0	0	0	0	0	156.26	0	0	0	0	0	0	0	0	0	0	0	0	0	0
SM-GE65S_S022_E1-50	28	HIP	49	49_Vip	5	Vip	2	GABAergic	803601	0	441.76	39.82	9.96	0	0	0	3.73	114.48	0	0	0	0	0	0	82.13	0	0	0	0	0	0	0	0	0	0	0	0	0	0	0	0	0	0	0	0	0	0	0	0
SM-GE65S_S024_E1-50	28	HIP	8	8_Lamp5 Lhx6	3	Lamp5	2	GABAergic	672250	0	1.49	87.76	101.15	0	46.11	0	196.36	4.46	0	0	0	0	0	0	0	0	0	28.26	0	0	0	0	0	0	0	0	0	0	0	0	0	0	0	0	0	0	0	0	0
SM-GE65S_S025_E1-50	28	HIP	8	8_Lamp5 Lhx6	3	Lamp5	2	GABAergic	739602	0	0	93.29	74.36	0	205.52	0	325.85	16.22	0	0	0	0	0	0	0	0	0	106.81	0	0	0	0	0	0	0	0	0	0	0	0	0	43.27	0	0	0	0	0	0	0
SM-GE65S_S026_E1-50	28	HIP	7	7_Lamp5 Lhx6	3	Lamp5	2	GABAergic	708233	0	0	79.07	598.67	0	0	0	45.18	0	0	0	0	0	0	0	0	0	0	0	0	0	0	0	0	0	0	0	0	0	0	0	0	0	0	0	0	0	0	0	0
SM-GE65S_S028_E1-50	28	HIP	26	26_Ntng1 HPF	4	Sncg	2	GABAergic	701554	0	684.2	285.08	27.08	0	0	0	0	9.98	64.14	0	0	0	0	0	0	57.02	0	51.31	55.59	0	0	0	0	0	0	0	2.85	0	0	0	0	0	0	0	15.68	0	0	0	0
SM-GE65S_S029_E1-50	28	HIP	6	6_Lamp5 Lhx6	3	Lamp5	2	GABAergic	666080	0	0	55.55	61.55	0	0	0	181.66	27.02	0	0	0	0	0	0	0	0	0	0	63.06	0	0	0	0	0	24.02	0	0	0	0	0	0	0	0	0	0	0	0	0	0
SM-GE65S_S030_E1-50	28	HIP	26	26_Ntng1 HPF	4	Sncg	2	GABAergic	757321	0	0	236.36	0	0	0	0	0	77.91	0	0	47.54	0	0	0	1.32	36.97	0	0	30.37	0	0	0	0	0	0	0	21.13	0	0	0	0	0	0	0	2.64	0	6.6	0	0
SM-GE65S_S031_E1-50	28	HIP	51	51_Vip	5	Vip	2	GABAergic	731209	0	486.86	42.4	0	1260.93	166.85	292.67	0	15.04	205.14	0	0	0	0	0	0	114.88	2.74	0	0	0	0	0	0	31.45	0	0	0	0	0	0	0	0	0	0	0	0	0	0	0
SM-GE65S_S032_E1-50	28	HIP	8	8_Lamp5 Lhx6	3	Lamp5	2	GABAergic	722432	0	0	56.75	800.08	0	197.94	0	134.27	30.45	0	1.38	0	0	0	0	0	0	0	0	107.97	0	0	0	0	0	1.38	0	0	0	0	0	0	0	0	0	0	0	0	0	0
SM-GE65S_S033_E1-50	28	HIP	49	49_Vip	5	Vip	2	GABAergic	654844	0	0	0	0	0	0	1.53	157.29	0	435.22	0	0	0	0	0	0	0	94.68	0	0	0	0	0	0	0	0	0	0	0	0	0	0	0	0	61.08	0	0	0	0	0
SM-GE65S_S035_E1-50	28	HIP	103	103_Sst HPF	7	Sst	2	GABAergic	669584	0	718.36	23.9	37.34	0	0	0	0	13.44	0	0	0	34.35	0	0	0	16.43	0	0	150.84	0	0	0	0	0	0	0	13.44	0	55.26	0	0	0	0	0	1.49	0	0	0	0
SM-GE65S_S036_E1-50	28	HIP	51	51_Vip	5	Vip	2	GABAergic	756915	0	33.03	165.14	14.53	1133.55	0	87.2	0	68.7	210.06	0	25.1	0	0	0	0	0	0	0	70.02	0	0	0	0	0	0	0	0	0	0	0	80.59	0	0	0	0	0	0	0	0
SM-GE65S_S037_E1-50	28	HIP	6	6_Lamp5 Lhx6	3	Lamp5	2	GABAergic	695634	0	0	7.19	287.51	0	0	0	258.76	87.69	0	1.44	0	0	0	0	0	0	0	0	46	0	12.94	0	0	0	138	0	0	0	0	0	0	0	0	0	1.44	0	0	0	0
SM-GE65S_S039_E1-50	28	HIP	39	39_Sncg	4	Sncg	2	GABAergic	653479	0	0	0	0	0	0	102.53	0	1.53	0	0	0	0	0	0	0	0	70.39	0	50.5	33.67	0	0	0	0	0	0	0	0	0	0	0	0	0	0	0	0	0	30.61	0
SM-GE65S_S040_E1-50	28	HIP	56	56_Vip HPF	5	Vip	2	GABAergic	697583	0	0	54.47	0	0	0	230.8	0	187.79	0	0	0	0	70.24	1.43	0	0	80.28	0	111.81	0	0	0	0	213.59	0	0	0	0	0	0	0	0	0	0	0	41.57	0	0	0
SM-GE65S_S041_E1-50	28	HIP	5	5_Lamp5 Lhx6	3	Lamp5	2	GABAergic	699979	0	0	368.58	0	0	0	0	85.72	0	0	0	0	0	0	0	0	0	0	0	0	0	0	0	0	0	2.86	0	0	0	0	0	0	0	0	0	0	0	0	0	0
SM-GE65S_S043_E1-50	28	HIP	11	11_Lamp5	3	Lamp5	2	GABAergic	719349	0	0	0	0	0	0	19.46	83.41	0	0	0	0	1.39	0	0	0	0	0	0	19.46	0	0	0	0	0	0	0	0	0	0	0	0	0	0	0	0	0	0	0	0
SM-GE65S_S044_E1-50	28	HIP	78	78_Sst HPF	7	Sst	2	GABAergic	721645	0	0	0	20.79	0	0	0	2.77	170.44	41.57	0	0	0	0	0	0	33.26	0	0	0	0	0	0	0	0	0	0	0	0	9.7	0	0	0	0	0	0	0	0	0	0
SM-GE65S_S045_E1-50	28	HIP	59	59_Vip Igfbp6	5	Vip	2	GABAergic	655445	0	0	0	123.58	0	0	0	0	259.37	0	0	0	0	167.82	0	192.24	0	120.53	0	0	0	0	0	0	0	0	1.53	38.14	0	0	0	0	0	0	0	0	0	0	0	0
SM-GE65S_S046_E1-50	28	HIP	51	51_Vip	5	Vip	2	GABAergic	705566	0	674.64	0	0	525.82	0	70.87	0	194.17	133.23	0	0	0	0	0	192.75	42.52	0	0	126.14	0	0	0	0	0	0	86.46	0	0	0	0	0	0	0	0	0	0	0	0	0
SM-GE65S_S047_E1-50	28	HIP	51	51_Vip	5	Vip	2	GABAergic	848836	0	565.48	181.42	0	0	0	0	0	0	520.71	0	0	0	0	0	44.77	23.56	0	0	0	0	0	0	0	0	1.18	131.95	0	0	0	0	0	0	0	0	0	0	0	0	0
SM-GE65S_S049_E1-50	28	HIP	7	7_Lamp5 Lhx6	3	Lamp5	2	GABAergic	779455	0	0	39.77	840.33	0	0	0	0	37.21	0	0	0	0	0	0	0	0	0	0	48.75	0	0	0	0	0	0	0	0	0	0	0	0	0	0	0	0	0	0	0	0
SM-GE65S_S051_E1-50	28	HIP	12	12_Lamp5	3	Lamp5	2	GABAergic	724045	0	0	98.06	165.74	0	0	5.52	60.77	35.91	0	0	0	314.9	0	0	0	0	0	0	165.74	0	0	0	0	0	0	0	0	0	0	0	0	0	0	0	0	0	0	0	0
SM-GE65S_S053_E1-50	28	HIP	12	12_Lamp5	3	Lamp5	2	GABAergic	802256	0	0	214.4	54.85	0	0	0	0	14.96	0	0	27.42	204.42	0	0	0	0	0	11.22	0	77.28	0	0	0	0	0	0	0	0	0	0	0	0	0	0	0	0	0	0	0
SM-GE65S_S055_E1-50	28	HIP	59	59_Vip Igfbp6	5	Vip	2	GABAergic	751786	0	0	0	0	631.83	0	152.97	0	47.89	0	0	255.39	0	0	0	1.33	0	0	0	0	0	0	0	0	0	0	0	0	0	0	0	0	0	0	0	0	160.95	0	0	0
SM-GE65S_S056_E1-50	28	HIP	55	55_Vip HPF	5	Vip	2	GABAergic	727540	0	380.74	23.37	0	0	0	0	0	54.98	105.84	0	98.96	0	0	0	0	64.6	0	0	0	0	0	0	0	0	39.86	0	0	0	0	0	0	0	0	0	0	0	0	0	0
SM-GE65S_S057_E1-50	28	HIP	104	104_Sst HPF	7	Sst	2	GABAergic	681229	0	205.51	0	0	270.1	60.19	0	0	137.99	0	0	0	0	82.2	0	0	0	0	0	117.43	0	0	0	179.09	0	0	0	0	0	0	0	0	0	0	38.17	0	0	0	0	0
SM-GE65S_S059_E1-50	28	HIP	34	34_Sncg	4	Sncg	2	GABAergic	762169	0	0	112.84	0	41.99	0	148.26	0	22.3	31.49	0	65.6	0	0	0	0	2.62	76.1	0	0	0	0	0	0	0	0	0	40.67	0	0	0	0	0	0	0	0	0	0	0	0
SM-GE65S_S060_E1-50	28	HIP	103	103_Sst HPF	7	Sst	2	GABAergic	653973	0	0	207.96	0	0	0	0	0	64.22	0	0	0	0	19.88	0	0	19.88	0	0	21.41	0	0	0	0	0	0	0	6.12	0	0	0	0	0	0	0	29.05	0	1.53	15.29	0
SM-GE65S_S061_E1-50	28	HIP	51	51_Vip	5	Vip	2	GABAergic	711439	0	50.6	0	0	357.02	0	157.43	0	198.19	0	0	0	15.46	5.62	0	33.73	0	0	0	0	0	61.85	0	0	5.62	0	0	71.69	0	0	0	0	0	0	0	0	0	0	0	0
SM-GE65S_S062_E1-50	28	HIP	5	5_Lamp5 Lhx6	3	Lamp5	2	GABAergic	704734	0	0	154.67	0	0	0	0	112.1	107.84	0	0	0	0	0	0	0	0	0	0	0	0	0	0	0	0	1.42	0	0	0	0	0	0	0	0	0	0	0	0	0	0
SM-GE65S_S063_E1-50	28	HIP	7	7_Lamp5 Lhx6	3	Lamp5	2	GABAergic	748905	0	0	376.55	252.37	0	0	0	150.89	0	0	0	0	0	0	0	0	0	0	0	14.69	0	0	0	0	0	0	0	0	0	0	0	0	0	0	0	0	0	0	0	0
SM-GE65S_S064_E1-50	28	HIP	56	56_Vip HPF	5	Vip	2	GABAergic	679976	0	0	0	0	0	0	516.19	155.89	267.66	0	0	0	0	0	0	0	0	0	0	0	0	0	0	0	0	1.47	0	0	0	0	0	0	0	0	0	0	0	0	0	0
SM-GE65S_S065_E1-50	28	HIP	6	6_Lamp5 Lhx6	3	Lamp5	2	GABAergic	741279	0	0	24.28	0	0	0	0	129.51	32.38	0	0	0	0	0	0	0	0	0	0	18.89	8.09	0	0	0	0	0	0	0	0	0	0	0	0	0	0	0	0	0	0	0
SM-GE65S_S066_E1-50	28	HIP	104	104_Sst HPF	7	Sst	2	GABAergic	711192	0	68.9	56.24	0	440.11	0	0	0	0	0	0	0	0	216.54	0	0	0	0	0	70.3	0	0	0	248.88	0	0	0	7.03	0	0	0	0	0	0	0	0	0	0	0	0
SM-GE65S_S067_E1-50	28	HIP	56	56_Vip HPF	5	Vip	2	GABAergic	736553	0	0	0	0	0	0	362.5	0	5.43	219.94	0	0	0	0	0	0	0	0	0	0	0	42.09	0	0	0	0	0	0	0	0	0	0	0	0	0	0	0	0	0	0
SM-GE65S_S068_E1-50	28	HIP	12	12_Lamp5	3	Lamp5	2	GABAergic	736804	0	0	73.29	162.87	0	0	0	74.65	6.79	0	0	0	1.36	0	0	0	0	0	0	0	0	0	0	0	0	0	0	0	0	0	0	0	0	0	0	0	0	0	0	0
SM-GE65S_S070_E1-50	28	HIP	8	8_Lamp5 Lhx6	3	Lamp5	2	GABAergic	639580	0	0	0	90.68	0	1.56	0	569.12	0	0	0	7.82	0	0	0	0	0	0	117.26	0	0	0	0	0	0	0	0	0	0	0	0	0	0	0	0	0	0	0	0	0
SM-GE65S_S071_E1-50	28	HIP	29	29_Ntng1 HPF	4	Sncg	2	GABAergic	727681	0	0	127.8	0	1.37	0	0	0	45.35	0	0	48.1	0	12.37	0	0	142.92	0	0	0	60.47	0	0	0	0	0	0	0	0	0	0	0	0	0	0	0	0	0	0	0
SM-GE65S_S072_E1-50	28	HIP	7	7_Lamp5 Lhx6	3	Lamp5	2	GABAergic	694208	0	0	8.64	226.16	4.32	0	0	8.64	4.32	0	0	0	0	0	0	1.44	0	0	0	133.97	0	0	0	0	0	0	0	0	0	0	0	0	0	0	0	0	0	0	0	0
SM-GE65S_S073_E1-50	28	HIP	8	8_Lamp5 Lhx6	3	Lamp5	2	GABAergic	771607	0	0	186.62	63.5	0	82.94	0	146.45	47.95	0	0	49.25	0	0	0	0	0	0	71.28	79.06	0	0	0	0	0	55.73	0	0	0	0	0	0	0	0	0	0	0	0	0	0
SM-GE65S_S074_E1-50	28	HIP	103	103_Sst HPF	7	Sst	2	GABAergic	706001	0	549.57	0	158.64	0	0	0	0	43.91	0	0	0	0	0	0	0	150.14	0	0	0	0	0	0	0	0	0	0	0	0	0	0	0	0	0	0	59.49	0	0	0	0
SM-GE65S_S075_E1-50	28	HIP	26	26_Ntng1 HPF	4	Sncg	2	GABAergic	683281	0	0	46.83	0	0	0	0	0	33.66	0	0	0	0	0	0	0	16.1	0	0	0	0	0	0	0	0	0	0	0	0	42.44	0	0	0	0	0	0	0	0	0	0
SM-GE65S_S076_E1-50	28	HIP	37	37_Sncg	4	Sncg	2	GABAergic	794014	0	0	0	0	476.06	0	166.24	0	21.41	0	170.02	0	181.36	50.38	0	0	0	80.6	0	0	1.26	0	0	0	0	0	0	0	0	0	0	0	0	0	0	0	0	0	0	0
SM-GE65S_S077_E1-50	28	HIP	7	7_Lamp5 Lhx6	3	Lamp5	2	GABAergic	685574	0	0	27.71	312.15	0	0	0	157.53	0	0	0	0	0	0	0	0	0	0	0	150.24	30.63	0	0	0	0	0	0	0	0	0	1.46	0	0	0	0	0	0	0	0	0
SM-GE65S_S078_E1-50	28	HIP	34	34_Sncg	4	Sncg	2	GABAergic	761565	0	0	95.86	0	0	0	161.51	0	2.63	0	0	123.43	0	0	0	9.19	7.88	94.54	0	61.72	34.14	0	0	0	0	0	0	0	0	21.01	0	0	0	0	0	0	0	0	0	0
SM-GE65S_S079_E1-50	28	HIP	56	56_Vip HPF	5	Vip	2	GABAergic	694743	0	0	20.15	0	92.12	0	59.01	0	277.8	218.79	0	0	0	0	0	0	0	0	0	0	0	95	0	33.11	0	0	0	41.74	0	0	0	0	0	0	0	0	0	0	0	80.61
SM-GE65S_S081_E1-50	28	HIP	5	5_Lamp5 Lhx6	3	Lamp5	2	GABAergic	761875	0	0	200.82	0	0	0	0	76.13	0	0	0	0	0	0	0	0	0	5.25	0	0	0	0	0	0	0	0	0	0	0	0	0	0	0	0	0	0	0	0	0	0
SM-GE65S_S082_E1-50	28	HIP	102	102_Sst HPF	7	Sst	2	GABAergic	656746	0	298.44	144.65	0	4.57	0	0	0	0	0	0	0	0	41.11	0	0	106.59	0	0	83.75	0	0	0	0	0	0	0	24.36	16.75	10.66	0	0	0	0	0	0	0	0	0	0
SM-GE65S_S083_E1-50	28	HIP	26	26_Ntng1 HPF	4	Sncg	2	GABAergic	733317	0	0	92.73	0	0	0	69.55	0	21.82	0	0	64.09	0	0	0	0	0	69.55	0	4.09	30	0	0	0	0	0	0	0	0	0	0	0	0	0	0	0	0	0	0	0
SM-GE65S_S084_E1-50	28	HIP	8	8_Lamp5 Lhx6	3	Lamp5	2	GABAergic	650281	0	0	158.39	0	0	0	0	150.7	9.23	0	0	0	0	0	0	0	0	0	15.38	0	121.49	0	0	0	0	0	0	0	0	0	0	0	0	0	0	0	0	0	0	0
SM-GE65S_S086_E1-50	28	HIP	122	122_Pvalb Vipr2	8	Pvalb	2	GABAergic	706380	0	0	215.18	11.33	0	193.95	0	0	67.95	0	0	0	0	0	0	0	0	0	0	53.8	0	0	0	0	0	0	0	19.82	0	0	0	29.73	0	0	0	29.73	0	0	0	0
SM-GE65S_S087_E1-50	28	HIP	8	8_Lamp5 Lhx6	3	Lamp5	2	GABAergic	705237	0	0	0	116.27	0	201.35	0	0	110.6	0	0	0	0	0	0	0	0	0	0	4.25	0	0	0	0	0	0	0	0	0	0	0	0	0	0	0	0	0	0	0	0
SM-GE65S_S088_E1-50	28	HIP	7	7_Lamp5 Lhx6	3	Lamp5	2	GABAergic	671521	0	0	22.34	635.87	0	0	0	25.32	41.7	0	0	0	0	0	0	0	0	0	0	0	0	0	0	0	0	7.45	0	0	0	0	0	0	0	0	0	0	0	0	0	0
SM-GE65S_S090_E1-50	28	HIP	102	102_Sst HPF	7	Sst	2	GABAergic	710901	0	0	29.54	0	16.88	323.53	0	0	8.44	0	0	0	33.76	0	0	0	0	0	0	133.63	0	0	0	47.83	0	0	0	0	0	37.98	0	0	0	7.03	0	9.85	0	0	0	0
SM-GE65S_S091_E1-50	28	HIP	5	5_Lamp5 Lhx6	3	Lamp5	2	GABAergic	751537	0	0	195.6	1.33	0	75.84	10.64	119.75	31.93	0	0	35.93	0	0	0	0	0	50.56	83.83	0	66.53	0	0	0	0	101.13	0	0	0	0	0	0	0	0	0	0	0	0	0	0
SM-GE65S_S092_E1-50	28	HIP	7	7_Lamp5 Lhx6	3	Lamp5	2	GABAergic	806162	0	0	106.68	0	55.82	0	0	145.13	0	0	0	86.83	0	0	0	0	0	0	37.21	9.92	59.54	0	0	0	0	181.11	0	0	0	0	0	0	0	0	0	0	0	0	0	0
SM-GE65S_S093_E1-50	28	HIP	102	102_Sst HPF	7	Sst	2	GABAergic	635010	0	22.05	280.31	0	0	0	0	0	0	12.6	0	0	0	0	0	0	55.12	0	0	0	0	0	0	61.42	0	0	0	0	0	0	0	0	0	0	0	0	0	0	0	0
SM-GE65S_S095_E1-50	28	HIP	7	7_Lamp5 Lhx6	3	Lamp5	2	GABAergic	712985	0	0	0	554.01	0	0	0	0	67.32	0	0	0	0	0	0	0	0	0	0	4.21	54.7	0	0	0	0	1.4	0	0	0	0	0	0	0	0	0	0	0	0	0	0
SM-GE65S_S096_E1-50	28	HIP	5	5_Lamp5 Lhx6	3	Lamp5	2	GABAergic	766818	0	0	225.61	87.37	0	0	0	0	1.3	0	0	0	0	0	0	0	0	0	0	0	0	0	0	0	0	0	0	0	0	0	0	0	0	0	0	0	0	0	0	0
SM-GE65S_S097_E1-50	28	HIP	55	55_Vip HPF	5	Vip	2	GABAergic	568128	0	489.33	45.76	0	283.39	0	209.46	42.24	0	272.83	0	5.28	0	0	1.76	35.2	68.65	58.09	0	0	47.52	0	0	0	0	327.39	0	14.08	0	0	0	0	0	0	0	0	0	0	0	0
SM-GE65S_S098_E1-50	28	HIP	26	26_Ntng1 HPF	4	Sncg	2	GABAergic	563407	0	0	271.56	0	0	0	0	186.37	117.14	0	0	0	0	0	0	0	149.09	0	0	111.82	3.55	0	152.64	0	0	0	0	0	0	0	0	0	0	0	0	0	0	0	0	0
SM-GE65S_S099_E1-50	28	HIP	102	102_Sst HPF	7	Sst	2	GABAergic	566503	0	344.22	233.01	123.57	0	109.44	86.5	0	81.2	95.32	0	0	0	0	0	0	31.77	10.59	0	3.53	0	0	0	0	0	0	0	0	0	0	0	0	0	0	0	3.53	0	0	0	0
SM-GE65S_S100_E1-50	28	HIP	5	5_Lamp5 Lhx6	3	Lamp5	2	GABAergic	536446	0	0	292.67	22.37	0	0	54.06	11.18	3.73	0	0	0	0	0	0	0	0	57.79	0	0	0	0	0	0	0	0	0	0	0	0	0	0	0	0	0	0	0	0	0	0
SM-GE65S_S101_E1-50	28	HIP	5	5_Lamp5 Lhx6	3	Lamp5	2	GABAergic	427750	0	0	168.32	0	0	0	0	11.69	4.68	0	0	112.22	0	16.36	0	0	0	0	0	0	0	0	0	0	0	240.79	0	0	0	0	0	0	0	0	0	0	0	0	0	0
SM-GE65S_S102_E1-50	28	HIP	5	5_Lamp5 Lhx6	3	Lamp5	2	GABAergic	576463	0	0	228.98	0	0	93.67	0	395.52	0	0	0	0	0	0	0	0	0	0	62.45	0	0	0	100.61	0	0	0	0	0	0	0	0	0	0	0	0	0	0	0	0	0
SM-GE65S_S103_E1-50	28	HIP	102	102_Sst HPF	7	Sst	2	GABAergic	501946	0	432.32	737.13	0	0	77.7	0	43.83	39.84	0	0	0	0	0	0	0	25.9	0	0	7.97	0	0	0	0	0	0	0	0	0	0	0	0	0	0	0	1.99	0	0	0	0
SM-GE65S_S104_E1-50	28	HIP	12	12_Lamp5	3	Lamp5	2	GABAergic	591432	0	1.69	164.01	292.51	0	0	0	0	10.14	0	0	0	3.38	0	0	0	0	0	0	89.61	52.42	0	0	0	0	0	0	18.6	0	0	0	0	0	0	0	0	0	0	0	0
SM-GE65S_S113_E1-50	28	HIP	8	8_Lamp5 Lhx6	3	Lamp5	2	GABAergic	554004	0	0	229.24	294.22	0	176.89	0	167.87	0	0	0	0	0	0	0	0	63.18	0	0	0	1.81	0	0	0	0	0	0	0	0	0	0	0	0	0	0	0	0	0	0	0
SM-GE65S_S114_E1-50	28	HIP	29	29_Ntng1 HPF	4	Sncg	2	GABAergic	597003	0	0	0	0	0	0	175.88	5.03	26.8	0	77.05	40.2	0	0	1.68	0	130.65	68.68	0	60.3	0	55.28	0	0	0	0	0	0	0	0	0	0	0	0	0	0	0	0	5.03	0
SM-GE65S_S115_E1-50	28	HIP	29	29_Ntng1 HPF	4	Sncg	2	GABAergic	552892	0	0	21.7	0	0	0	65.11	0	88.62	0	0	3.62	1.81	0	0	0	137.46	0	0	0	16.28	0	0	0	0	0	0	0	0	0	0	0	0	0	0	0	0	0	0	0
SM-GE65S_S116_E1-50	28	HIP	7	7_Lamp5 Lhx6	3	Lamp5	2	GABAergic	565269	0	0	113.22	537.8	0	0	0	70.76	12.38	0	0	0	0	0	0	0	0	0	0	84.92	0	0	0	0	0	1.77	3.54	0	0	0	0	0	0	0	0	0	0	0	0	0
SM-GE65S_S117_E1-50	28	HIP	56	56_Vip HPF	5	Vip	2	GABAergic	543198	0	0	0	0	0	0	66.27	0	0	103.09	0	0	0	38.66	0	0	147.28	0	0	0	0	0	0	0	0	0	0	0	189.62	0	0	0	0	0	0	0	0	0	0	0
SM-GE65S_S119_E1-50	28	HIP	102	102_Sst HPF	7	Sst	2	GABAergic	611131	0	37.64	127.63	0	86.72	0	0	0	13.09	39.27	0	0	0	4.91	0	0	44.18	0	45.82	29.45	0	0	0	19.64	0	0	0	0	0	55.63	0	0	0	0	0	0	0	0	0	0
SM-GE65S_S122_E1-50	28	HIP	5	5_Lamp5 Lhx6	3	Lamp5	2	GABAergic	596821	0	0	191.01	202.74	0	0	16.76	162.53	165.88	0	0	0	0	0	0	0	0	0	0	0	0	0	123.99	0	0	41.89	0	0	0	0	0	0	0	0	0	0	0	0	0	0
SM-GE65S_S123_E1-50	28	HIP	56	56_Vip HPF	5	Vip	2	GABAergic	546306	0	0	0	0	0	0	272.74	0	38.44	0	0	0	0	0	0	157.42	0	0	0	0	0	0	0	0	0	0	0	67.73	0	0	0	0	0	0	0	0	86.03	0	0	0
SM-GE65S_S124_E1-50	28	HIP	37	37_Sncg	4	Sncg	2	GABAergic	610756	0	0	40.93	0	553.41	0	199.75	21.29	54.03	0	0	0	0	0	0	0	0	13.1	0	0	122.8	0	0	0	0	0	0	0	0	0	0	0	0	0	0	0	0	0	0	0
SM-GE65S_S125_E1-50	28	HIP	8	8_Lamp5 Lhx6	3	Lamp5	2	GABAergic	548100	0	0	578.36	0	0	21.89	0	98.52	229.89	0	0	0	0	0	0	107.64	0	0	5.47	0	0	0	0	0	0	0	0	0	0	0	0	0	0	0	0	0	0	0	0	0
SM-GE65S_S128_E1-50	28	HIP	103	103_Sst HPF	7	Sst	2	GABAergic	616504	0	775.34	238.44	0	0	6.49	14.6	0	66.5	43.8	0	0	0	0	0	0	55.15	58.39	0	74.61	0	0	0	0	0	69.75	0	0	0	66.5	0	0	0	0	0	79.48	0	0	0	12.98
SM-GE65S_S130_E1-50	28	HIP	55	55_Vip HPF	5	Vip	2	GABAergic	468986	0	1162.08	321.97	0	0	0	6.4	0	181.24	113.01	0	68.23	0	0	0	0	85.29	119.41	0	0	12.79	19.19	0	0	0	0	74.63	0	0	0	0	0	0	0	0	0	0	0	0	0
SM-GE65S_S132_E1-50	28	HIP	6	6_Lamp5 Lhx6	3	Lamp5	2	GABAergic	579343	0	0	163.98	62.14	0	0	0	46.6	55.23	0	0	0	0	0	1.73	0	0	0	0	27.62	8.63	0	0	0	0	32.8	0	0	0	0	0	0	0	0	0	0	0	0	0	0
SM-GE65S_S133_E1-50	28	HIP	33	33_Sncg	4	Sncg	2	GABAergic	557649	0	0	8.97	30.49	0	0	147.05	0	109.39	0	0	17.93	0	0	0	0	0	21.52	0	0	0	0	0	0	0	1.79	0	0	0	0	0	0	0	0	0	0	0	0	0	0
SM-GE65S_S134_E1-50	28	HIP	6	6_Lamp5 Lhx6	3	Lamp5	2	GABAergic	602864	0	0	255.45	371.56	0	0	0	107.82	36.49	0	0	0	0	3.32	0	8.29	0	0	0	1.66	8.29	0	0	0	0	0	0	0	0	0	0	0	0	0	0	0	0	0	0	0
SM-GE65S_S135_E1-50	28	HIP	51	51_Vip	5	Vip	2	GABAergic	619819	0	890.58	95.19	0	411.41	0	0	22.59	59.69	279.11	0	0	0	0	0	0	41.95	79.06	0	0	0	0	0	0	0	0	8.07	0	0	0	0	0	0	0	0	0	0	0	0	0
SM-GE65S_S136_E1-50	28	HIP	11	11_Lamp5	3	Lamp5	2	GABAergic	608460	0	149.56	72.31	0	0	0	351.71	0	80.53	0	216.94	0	100.25	14.79	1.64	32.87	0	115.04	26.3	3.29	23.01	0	0	0	0	0	0	0	0	0	0	0	0	0	0	0	0	0	0	0
SM-GE65S_S138_E1-50	28	HIP	51	51_Vip	5	Vip	2	GABAergic	588316	0	836.29	88.39	0	0	0	246.47	438.54	11.9	139.38	0	0	0	0	1.7	0	0	0	0	0	0	0	0	0	0	0	0	0	0	0	0	0	0	0	0	0	0	0	0	0
SM-GE65S_S139_E1-50	28	HIP	56	56_Vip HPF	5	Vip	2	GABAergic	149885	0	0	0	0	0	0	113.42	133.44	100.08	113.42	0	0	0	166.79	0	0	0	126.76	0	0	0	0	0	0	0	0	0	0	0	0	0	0	0	0	0	0	0	0	0	0
SM-GE65S_S140_E1-50	28	HIP	51	51_Vip	5	Vip	2	GABAergic	628823	0	1261.09	186.06	0	170.16	0	0	25.44	257.62	483.44	0	7.95	0	0	0	39.76	95.42	103.37	0	0	14.31	0	0	0	0	3.18	55.66	30.22	0	0	0	0	0	0	0	0	0	0	0	0
SM-GE65S_S144_E1-50	28	HIP	60	60_Vip Igfbp6	5	Vip	2	GABAergic	572721	0	0	0	0	0	0	12.22	0	47.14	139.68	0	96.03	0	31.43	0	0	0	90.79	0	59.37	0	0	0	0	0	0	0	10.48	0	0	0	0	0	0	0	0	24.44	0	0	0
SM-GE65S_S145_E1-50	28	HIP	103	103_Sst HPF	7	Sst	2	GABAergic	662064	0	0	391.2	232.61	0	0	0	0	28.7	0	0	0	1.51	3.02	0	0	87.6	0	113.28	0	0	0	0	0	0	0	0	18.13	0	0	0	0	0	0	0	0	0	0	0	0
SM-GE65S_S146_E1-50	28	HIP	51	51_Vip	5	Vip	2	GABAergic	589046	0	368.39	117.14	0	894.67	0	315.76	0	0	0	0	0	0	0	0	0	52.63	50.93	0	0	0	0	0	0	108.65	0	0	0	0	0	0	0	0	0	0	0	0	0	0	0
SM-GE65S_S147_E1-50	28	HIP	9	9_Lamp5 Lhx6	3	Lamp5	2	GABAergic	623514	0	0	271.04	0	0	17.64	0	166.8	0	0	0	0	0	0	0	0	0	0	4.81	0	0	0	0	0	0	1.6	0	0	0	0	0	0	0	0	0	0	0	0	0	0
SM-GE65S_S148_E1-50	28	HIP	78	78_Sst HPF	7	Sst	2	GABAergic	573325	0	0	170.93	0	0	0	0	0	22.67	29.65	0	0	0	43.61	0	0	34.88	0	0	34.88	0	13.95	0	0	0	0	0	0	0	0	0	0	0	0	0	0	0	0	0	0
SM-GE65S_S149_E1-50	28	HIP	56	56_Vip HPF	5	Vip	2	GABAergic	569551	0	0	0	0	0	0	119.39	0	201.91	28.09	0	0	0	12.29	0	0	49.16	100.08	0	43.89	64.96	0	0	0	0	0	0	0	0	0	0	0	0	0	0	0	0	0	0	0
SM-GE65S_S150_E1-50	28	HIP	8	8_Lamp5 Lhx6	3	Lamp5	2	GABAergic	591356	0	0	224.91	798.17	0	74.41	0	405.85	49.04	0	1.69	0	0	0	0	0	0	0	0	0	3.38	0	0	0	0	1.69	0	0	0	0	0	0	0	0	0	1.69	0	0	0	0
SM-GE65S_S151_E1-50	28	HIP	55	55_Vip HPF	5	Vip	2	GABAergic	722828	0	794.1	231.04	0	0	0	96.84	71.94	96.84	0	22.14	0	0	12.45	0	0	243.49	143.88	0	132.81	0	0	0	0	0	11.07	0	62.26	0	0	0	0	0	0	0	0	0	0	0	0
SM-GE65S_S152_E1-50	28	HIP	8	8_Lamp5 Lhx6	3	Lamp5	2	GABAergic	671989	0	0	434.53	160.72	0	0	0	19.35	62.5	0	0	0	0	0	0	0	0	0	0	111.61	0	0	0	0	0	0	0	0	0	0	0	0	0	0	0	0	0	0	0	0
SM-GE65S_S153_E1-50	28	HIP	103	103_Sst HPF	7	Sst	2	GABAergic	635615	0	405.91	0	201.38	0	9.44	12.59	0	73.94	34.61	0	0	0	0	0	0	223.41	44.05	0	0	0	0	0	0	0	0	0	0	0	0	0	0	0	0	0	0	0	0	0	0
SM-GE65S_S155_E1-50	28	HIP	78	78_Sst HPF	7	Sst	2	GABAergic	553554	0	0	252.91	0	0	92.13	0	0	41.55	0	0	0	0	32.52	0	0	97.55	0	0	0	37.94	0	56	32.52	0	0	0	19.87	0	25.29	0	0	0	0	0	3.61	0	0	0	0
SM-GE65S_S156_E1-50	28	HIP	7	7_Lamp5 Lhx6	3	Lamp5	2	GABAergic	591249	0	0	252.01	312.9	0	0	0	312.9	37.21	0	0	0	0	16.91	0	0	0	0	0	0	18.6	0	0	0	0	0	0	0	0	0	0	0	0	0	0	0	0	0	0	0
SM-GE65S_S158_E1-50	28	HIP	50	50_Vip	5	Vip	2	GABAergic	621317	0	816.01	259.13	0	337.99	0	233.38	0	70.82	38.63	0	0	0	0	0	0	35.41	43.46	0	0	0	0	0	0	0	0	3.22	0	0	0	0	0	0	0	0	0	0	0	0	0
SM-GE65S_S159_E1-50	28	HIP	29	29_Ntng1 HPF	4	Sncg	2	GABAergic	684461	0	0	0	0	0	0	0	1.46	24.84	4.38	0	0	0	0	0	0	267.36	70.13	0	55.52	0	21.92	0	37.99	0	0	0	0	0	0	0	0	0	0	0	0	0	0	0	0
SM-GE65S_S160_E1-50	28	HIP	7	7_Lamp5 Lhx6	3	Lamp5	2	GABAergic	463913	0	0	286.69	711.34	0	12.93	0	254.36	109.93	0	0	0	0	0	0	0	0	0	0	0	0	0	0	0	0	0	0	0	0	0	0	0	0	0	0	0	0	0	0	0
SM-GE65S_S162_E1-50	28	HIP	39	39_Sncg	4	Sncg	2	GABAergic	524174	0	0	0	0	219.39	0	393	0	26.71	0	0	0	0	0	0	0	0	0	0	112.56	22.89	13.35	0	0	0	0	0	0	0	0	0	0	0	0	0	0	0	0	0	26.71
SM-GE65S_S163_E1-50	28	HIP	5	5_Lamp5 Lhx6	3	Lamp5	2	GABAergic	597448	0	0	487.07	70.3	0	0	103.77	224.29	0	0	0	0	0	0	0	0	0	85.36	0	0	0	0	0	0	0	56.91	0	0	0	0	0	0	0	0	0	0	0	0	0	0
SM-GE65S_S165_E1-50	28	HIP	102	102_Sst HPF	7	Sst	2	GABAergic	446839	0	0	96.23	501.3	47	208.13	0	0	24.62	0	8.95	0	0	6.71	0	0	33.57	0	0	0	0	0	0	0	0	0	0	0	0	0	0	0	0	0	0	0	0	0	0	0
SM-GE65S_S166_E1-50	28	HIP	104	104_Sst HPF	7	Sst	2	GABAergic	578907	0	0	46.64	0	141.65	89.82	0	0	36.28	0	0	0	0	0	0	0	202.11	0	0	58.73	0	0	0	53.55	0	1.73	0	0	0	0	0	0	0	3.45	0	0	0	0	29.37	0
SM-GE65S_S167_E1-50	28	HIP	9	9_Lamp5 Lhx6	3	Lamp5	2	GABAergic	605430	0	0	257.67	16.52	0	516.99	0	0	84.24	0	0	0	0	0	0	0	0	0	204.81	0	0	0	0	218.03	0	0	0	0	0	0	0	0	0	0	0	0	0	0	0	0
SM-GE65S_S168_E1-50	28	HIP	26	26_Ntng1 HPF	4	Sncg	2	GABAergic	659879	0	0	380.37	0	0	0	0	0	4.55	0	0	0	0	0	1.52	0	0	0	0	0	0	0	10.61	0	0	0	0	0	0	0	0	0	0	0	0	25.76	0	0	0	0
SM-GE65S_S171_E1-50	28	HIP	34	34_Sncg	4	Sncg	2	GABAergic	613656	0	280.29	84.74	0	105.92	0	4.89	0	146.66	109.18	57.04	17.93	0	0	0	22.81	35.85	187.4	0	0	0	0	0	0	0	17.93	0	13.04	0	0	0	0	0	0	0	0	0	0	0	0
SM-GE65S_S173_E1-50	28	HIP	11	11_Lamp5	3	Lamp5	2	GABAergic	623089	0	8.02	0	43.33	0	0	3.21	0	46.54	0	16.05	49.75	0	0	0	0	0	9.63	0	0	0	0	0	0	0	0	0	22.47	0	0	0	0	0	0	0	0	0	0	0	0
SM-GE65S_S175_E1-50	28	HIP	7	7_Lamp5 Lhx6	3	Lamp5	2	GABAergic	695319	0	0	47.46	230.11	0	0	0	155.32	14.38	0	0	0	0	0	0	0	0	0	0	0	0	0	0	0	0	112.18	0	0	0	0	0	0	0	0	0	0	0	0	0	0
SM-GE65S_S176_E1-50	28	HIP	11	11_Lamp5	3	Lamp5	2	GABAergic	647164	0	270.41	0	0	0	0	0	0	1.55	0	84.99	4.64	0	0	0	27.81	0	49.45	0	0	29.36	0	0	0	0	0	0	0	0	0	0	0	0	0	0	0	0	0	0	0
SM-GE65S_S177_E1-50	28	HIP	5	5_Lamp5 Lhx6	3	Lamp5	2	GABAergic	642055	0	171.32	60.74	0	0	0	42.05	96.56	96.56	0	0	0	0	0	0	0	12.46	68.53	37.38	0	0	0	0	0	1.56	98.12	0	0	0	0	0	0	0	0	0	0	0	0	0	0
SM-GE65S_S178_E1-50	28	HIP	7	7_Lamp5 Lhx6	3	Lamp5	2	GABAergic	628190	0	0	55.72	722.71	0	0	0	106.66	0	0	0	0	0	0	0	0	0	0	0	84.37	0	0	0	0	0	0	0	3.18	0	0	0	0	0	0	0	0	0	0	0	0
SM-GE65S_S179_E1-50	28	HIP	26	26_Ntng1 HPF	4	Sncg	2	GABAergic	592322	0	0	45.58	0	0	0	37.14	0	119.87	0	0	5.06	0	0	0	0	0	0	0	20.26	8.44	0	5.06	0	0	0	0	0	0	5.06	0	0	0	0	0	1.69	0	0	0	0
SM-GE65S_S180_E1-50	28	HIP	5	5_Lamp5 Lhx6	3	Lamp5	2	GABAergic	251135	0	0	107.51	0	0	0	0	59.73	119.46	0	0	0	0	0	0	0	0	35.84	0	0	0	0	0	0	0	0	0	0	0	0	0	0	0	0	0	0	0	0	0	0
SM-GE65S_S181_E1-50	28	HIP	7	7_Lamp5 Lhx6	3	Lamp5	2	GABAergic	592034	0	0	86.14	628.34	0	0	0	0	38.85	0	0	0	0	0	0	0	0	0	0	10.13	18.58	0	0	0	0	1.69	0	0	0	0	0	0	0	0	0	0	0	0	0	0
SM-GE65S_S182_E1-50	28	HIP	7	7_Lamp5 Lhx6	3	Lamp5	2	GABAergic	575104	0	0	140.84	890.27	0	0	0	0	5.22	0	0	0	0	0	0	0	0	0	0	0	0	0	6.96	0	0	0	0	0	0	0	0	0	0	0	0	0	0	0	0	0
SM-GE65S_S183_E1-50	28	HIP	7	7_Lamp5 Lhx6	3	Lamp5	2	GABAergic	563836	0	0	0	358.26	0	0	0	78.04	3.55	0	0	0	0	0	0	0	0	0	0	0	0	0	0	0	0	0	0	0	0	0	0	0	0	0	0	0	0	0	0	0
SM-GE65S_S184_E1-50	28	HIP	7	7_Lamp5 Lhx6	3	Lamp5	2	GABAergic	589763	0	59.35	127.17	707.06	0	0	0	0	13.56	0	0	0	0	0	0	0	0	0	0	115.3	0	0	0	0	0	0	0	0	0	0	0	0	0	0	0	0	0	0	0	0
SM-GE65S_S185_E1-50	28	HIP	7	7_Lamp5 Lhx6	3	Lamp5	2	GABAergic	623569	0	0	12.83	997.48	0	0	0	206.87	46.51	0	0	0	0	0	0	0	0	0	0	9.62	33.68	0	0	0	0	1.6	0	0	0	0	0	0	0	0	0	0	0	0	0	0
SM-GE65S_S186_E1-50	28	HIP	7	7_Lamp5 Lhx6	3	Lamp5	2	GABAergic	607092	0	0	23.06	429.92	0	0	0	0	107.07	0	0	0	0	0	0	0	0	0	0	0	41.18	0	0	0	0	0	0	0	0	0	0	0	0	0	0	0	0	0	0	0
SM-GE65S_S187_E1-50	28	HIP	49	49_Vip	5	Vip	2	GABAergic	536463	0	0	0	0	0	0	95.07	0	0	184.54	0	0	0	0	0	0	0	0	0	0	134.21	0	0	0	0	0	0	0	0	0	0	29.82	0	0	0	0	0	0	0	0
SM-GE65S_S188_E1-50	28	HIP	7	7_Lamp5 Lhx6	3	Lamp5	2	GABAergic	551549	0	0	81.59	518.54	0	54.39	0	168.62	0	0	0	0	0	0	0	0	0	0	0	0	14.5	0	0	0	0	0	0	0	0	0	0	0	0	0	0	0	0	0	0	0
SM-GE65S_S189_E1-50	28	HIP	7	7_Lamp5 Lhx6	3	Lamp5	2	GABAergic	523459	0	0	343.87	806.18	0	0	0	43.94	0	0	0	0	0	0	0	0	0	0	0	85.97	0	0	0	0	0	47.76	0	0	0	0	0	0	0	0	0	0	0	0	0	0
SM-GE65S_S190_E1-50	28	HIP	49	49_Vip	5	Vip	2	GABAergic	640256	0	0	0	14.06	0	0	223.35	0	437.33	168.68	0	0	0	0	0	9.37	0	56.23	0	35.92	0	51.54	0	0	0	0	0	4.69	0	0	0	0	0	0	0	0	0	0	0	0
SM-GE65S_S191_E1-50	28	HIP	61	61_Vip Igfbp6	5	Vip	2	GABAergic	599234	0	0	0	0	0	0	120.15	0	53.4	0	195.25	0	0	91.78	0	143.52	0	108.47	0	51.73	0	0	0	0	0	0	0	0	0	0	0	0	0	0	115.15	0	81.77	0	0	0
SM-GE65S_S192_E1-50	28	HIP	7	7_Lamp5 Lhx6	3	Lamp5	2	GABAergic	625243	0	0	28.79	558.18	0	0	0	39.98	30.39	0	0	0	0	0	0	0	0	0	0	0	44.78	0	0	0	0	0	0	0	0	0	0	0	0	0	0	0	0	0	0	0
SM-GE65S_S195_E1-50	28	HIP	12	12_Lamp5	3	Lamp5	2	GABAergic	454333	0	0	123.26	2.2	0	0	0	0	140.87	0	0	30.81	0	17.61	0	0	0	0	0	41.82	41.82	0	0	0	0	2.2	0	0	0	0	0	0	0	0	13.21	0	0	0	0	0
SM-GE65S_S196_E1-50	28	HIP	7	7_Lamp5 Lhx6	3	Lamp5	2	GABAergic	484695	0	0	35.07	18.57	0	66.02	0	18.57	68.08	0	0	18.57	0	0	0	0	0	47.45	30.95	14.44	0	0	0	0	0	0	0	12.38	0	0	0	0	0	0	0	18.57	0	0	0	0
SM-GE65S_S197_E1-50	28	HIP	5	5_Lamp5 Lhx6	3	Lamp5	2	GABAergic	469785	0	0	159.65	55.34	0	0	17.03	572.6	38.32	0	0	12.77	0	6.39	0	0	0	0	10.64	10.64	57.47	0	0	0	0	17.03	0	0	0	0	0	0	0	0	0	0	0	0	0	0
SM-GE65S_S198_E1-50	28	HIP	10	10_Lamp5	3	Lamp5	2	GABAergic	503375	0	0	91.38	0	0	0	0	127.14	115.22	0	0	1.99	0	45.69	0	1.99	0	3.97	0	208.59	19.87	0	0	0	0	0	0	1.99	0	0	0	0	3.97	0	0	0	0	0	0	0
SM-GE65S_S203_E1-50	28	HIP	9	9_Lamp5 Lhx6	3	Lamp5	2	GABAergic	529362	0	0	75.56	0	0	234.24	0	375.92	9.45	0	0	0	0	0	0	0	0	0	34	47.23	0	0	0	13.22	0	0	0	0	0	0	0	0	0	0	0	0	0	0	0	0
SM-GE65S_S204_E1-50	28	HIP	7	7_Lamp5 Lhx6	3	Lamp5	2	GABAergic	480651	0	0	195.57	85.3	0	0	0	22.89	0	0	0	2.08	0	0	0	0	0	0	0	0	6.24	0	0	0	0	0	0	0	0	0	0	0	0	0	0	0	0	0	0	0
SM-GE65S_S206_E1-50	28	HIP	8	8_Lamp5 Lhx6	3	Lamp5	2	GABAergic	489508	0	0	375.89	0	0	275.79	0	0	4.09	0	0	0	0	0	0	0	0	0	77.63	40.86	0	0	0	0	0	0	0	0	0	0	0	0	0	0	0	0	0	0	0	0
SM-GE65S_S207_E1-50	28	HIP	102	102_Sst HPF	7	Sst	2	GABAergic	509658	0	0	510.15	0	0	25.51	0	0	78.48	0	0	0	0	0	0	0	27.47	0	0	0	0	0	0	0	0	0	0	0	0	49.05	0	0	0	0	0	0	0	0	0	0
SM-GE65S_S217_E1-50	28	HIP	29	29_Ntng1 HPF	4	Sncg	2	GABAergic	456310	0	0	81.09	0	0	0	135.87	0	471.17	65.74	59.17	135.87	0	52.6	0	0	83.28	78.89	0	50.4	0	0	0	0	0	0	0	0	0	0	0	0	0	0	0	0	0	0	2.19	0
SM-GE65S_S219_E1-50	28	HIP	102	102_Sst HPF	7	Sst	2	GABAergic	476721	0	0	44.05	0	0	0	2.1	18.88	71.32	39.86	0	0	0	0	0	0	144.74	0	0	54.54	0	0	0	0	0	6.29	0	8.39	0	165.72	0	0	0	0	0	50.34	0	12.59	0	0
SM-GE65S_S220_E1-50	28	HIP	59	59_Vip Igfbp6	5	Vip	2	GABAergic	498056	0	0	38.15	0	158.62	0	88.34	0	200.78	128.5	0	48.19	0	182.71	0	60.23	0	82.32	0	102.4	0	8.03	0	0	0	0	66.26	68.27	0	0	0	0	0	0	92.36	0	0	0	0	0
SM-GE65S_S221_E1-50	28	HIP	5	5_Lamp5 Lhx6	3	Lamp5	2	GABAergic	525461	0	0	447.23	95.15	0	144.63	20.93	182.7	51.38	0	0	0	0	0	0	0	0	0	19.03	49.48	0	0	57.09	0	0	13.32	0	0	0	0	0	0	0	0	0	0	0	0	0	0
SM-GE65S_S222_E1-50	28	HIP	11	11_Lamp5	3	Lamp5	2	GABAergic	517166	0	0	106.35	21.27	0	0	0	59.94	170.16	0	0	17.4	0	102.48	0	0	0	0	0	0	0	0	0	0	0	0	0	0	0	0	0	0	21.27	0	0	0	0	0	0	0
SM-GE65S_S225_E1-50	28	HIP	39	39_Sncg	4	Sncg	2	GABAergic	525773	0	0	3.8	0	13.31	0	79.88	24.73	140.75	0	19.02	47.55	0	0	0	0	55.16	7.61	0	17.12	47.55	5.71	0	0	0	0	0	0	0	0	0	0	0	0	0	0	0	0	57.06	0
SM-GE65S_S227_E1-50	28	HIP	7	7_Lamp5 Lhx6	3	Lamp5	2	GABAergic	551527	0	39.89	161.37	204.89	0	0	0	0	97.91	1.81	0	0	0	0	0	0	0	0	0	0	36.26	0	0	0	0	10.88	0	0	0	0	0	0	0	0	0	0	0	0	0	0
SM-GE65S_S228_E1-50	28	HIP	39	39_Sncg	4	Sncg	2	GABAergic	458236	0	0	0	0	0	0	61.1	0	109.11	0	0	30.55	0	13.09	0	0	78.56	15.28	0	19.64	39.28	15.28	0	0	8.73	0	0	0	0	0	0	0	0	0	0	0	0	0	15.28	32.73
SM-GE65S_S229_E1-50	28	HIP	6	6_Lamp5 Lhx6	3	Lamp5	2	GABAergic	497893	0	0	180.76	28.12	0	0	46.19	214.91	140.59	0	2.01	0	0	4.02	0	0	0	0	0	60.25	0	0	0	0	0	146.62	0	0	0	0	0	0	0	0	0	0	0	0	0	0
SM-GE65S_S230_E1-50	28	HIP	6	6_Lamp5 Lhx6	3	Lamp5	2	GABAergic	505620	0	0	112.73	90.98	0	0	0	114.71	100.87	0	0	0	0	0	0	0	0	0	0	27.69	0	5.93	0	0	0	43.51	0	0	0	0	0	0	0	5.93	0	0	0	0	0	0
SM-GE65S_S232_E1-50	28	HIP	5	5_Lamp5 Lhx6	3	Lamp5	2	GABAergic	475805	0	460.27	222.78	0	0	149.22	113.49	16.81	149.22	0	42.03	16.81	0	0	0	0	0	21.02	0	0	0	0	2.1	0	0	42.03	0	0	0	0	0	0	0	0	0	0	0	0	0	0
SM-GE65S_S234_E1-50	28	HIP	7	7_Lamp5 Lhx6	3	Lamp5	2	GABAergic	565674	0	0	0	77.78	0	0	0	0	54.8	0	0	0	0	0	0	0	0	0	0	14.14	0	0	0	0	0	0	0	0	0	0	0	0	0	0	0	30.05	0	0	0	0
SM-GE65S_S235_E1-50	28	HIP	7	7_Lamp5 Lhx6	3	Lamp5	2	GABAergic	431232	0	0	71.89	155.37	0	0	0	204.07	11.59	0	0	0	0	0	0	0	0	0	0	0	0	0	0	0	0	0	0	6.96	0	0	0	2.32	0	0	0	0	0	0	0	0
SM-GE65S_S239_E1-50	28	HIP	6	6_Lamp5 Lhx6	3	Lamp5	2	GABAergic	611786	0	0	58.84	17.98	0	0	0	0	166.72	0	0	0	0	0	0	9.81	0	0	0	40.86	0	0	0	0	0	22.88	0	0	0	0	0	0	0	0	0	0	0	0	0	0
SM-GE65S_S240_E1-50	28	HIP	49	49_Vip	5	Vip	2	GABAergic	313259	0	0	175.57	0	0	0	67.04	0	201.11	3.19	0	0	0	0	0	0	51.08	0	0	0	38.31	0	0	0	0	0	0	0	0	0	0	0	0	0	0	0	63.84	0	0	0
SM-GE65S_S241_E1-50	28	HIP	7	7_Lamp5 Lhx6	3	Lamp5	2	GABAergic	465300	0	0	217.06	53.73	0	0	0	408.34	120.35	0	0	0	0	0	0	34.39	0	0	107.46	15.04	0	0	0	0	0	49.43	0	0	0	0	0	0	0	0	0	0	0	0	0	0
SM-GE65S_S242_E1-50	28	HIP	26	26_Ntng1 HPF	4	Sncg	2	GABAergic	447745	0	4.47	355.11	0	0	0	0	0	44.67	0	0	0	0	122.84	0	0	0	0	0	6.7	46.9	2.23	0	0	0	0	2.23	2.23	0	0	0	0	0	0	0	42.43	0	0	0	0
SM-GE65S_S243_E1-50	28	HIP	49	49_Vip	5	Vip	2	GABAergic	543578	0	0	0	0	86.46	0	27.59	42.31	42.31	309.06	0	0	0	0	0	36.79	0	128.78	0	0	44.15	0	0	0	0	0	0	0	0	0	0	0	0	0	134.3	0	77.27	0	0	0
SM-GE65S_S244_E1-50	28	HIP	7	7_Lamp5 Lhx6	3	Lamp5	2	GABAergic	569362	0	0	500.56	135.24	0	43.91	0	173.88	49.18	0	0	0	0	0	0	0	0	0	1.76	36.88	0	0	0	0	0	337.22	0	0	0	0	0	0	0	0	0	0	0	0	0	0
SM-GE65S_S248_E1-50	28	HIP	12	12_Lamp5	3	Lamp5	2	GABAergic	350955	0	0	116.82	45.59	0	0	0	307.73	56.99	0	0	0	0	8.55	0	0	0	0	0	0	82.63	0	0	0	0	2.85	0	5.7	0	0	0	0	0	0	0	0	0	0	0	0
SM-GE65S_S249_E1-50	28	HIP	104	104_Sst HPF	7	Sst	2	GABAergic	536787	0	0	268.26	169.53	68.93	0	0	7.45	95.01	83.83	0	1.86	0	9.31	0	0	1.86	0	210.51	0	0	0	0	0	0	0	0	0	0	0	0	0	0	0	0	20.49	0	0	0	0
SM-GE65S_S250_E1-50	28	HIP	26	26_Ntng1 HPF	4	Sncg	2	GABAergic	525199	0	0	150.42	0	0	0	51.41	0	97.11	0	0	34.27	0	0	0	0	38.08	5.71	0	15.23	0	1.9	9.52	0	0	0	0	0	0	0	0	0	22.85	0	0	30.46	0	0	0	0
SM-GE65S_S253_E1-50	28	HIP	5	5_Lamp5 Lhx6	3	Lamp5	2	GABAergic	517823	0	0	195.05	17.38	0	0	36.69	411.34	65.66	0	0	0	0	0	0	32.83	0	40.55	5.79	38.62	11.59	0	71.45	0	0	139.04	0	0	0	0	0	0	0	5.79	0	0	0	0	0	0
SM-GE65S_S254_E1-50	28	HIP	37	37_Sncg	4	Sncg	2	GABAergic	500783	0	0	0	0	405.37	0	137.78	39.94	147.77	0	33.95	0	35.94	0	0	0	99.84	35.94	0	0	0	0	0	0	0	0	0	0	0	0	0	0	0	0	0	0	0	0	0	0
SM-GE65S_S255_E1-50	28	HIP	78	78_Sst HPF	7	Sst	2	GABAergic	559031	0	0	166.36	0	0	16.1	0	33.99	84.07	0	0	0	0	41.14	0	0	78.71	42.93	0	39.35	21.47	0	0	0	0	0	0	5.37	0	0	0	0	0	0	0	16.1	0	0	0	0
SM-GE65S_S256_E1-50	28	HIP	7	7_Lamp5 Lhx6	3	Lamp5	2	GABAergic	408778	0	0	107.64	36.69	0	0	0	119.87	114.98	0	0	0	0	0	0	0	0	0	0	0	14.68	0	0	0	0	39.14	0	0	0	0	0	0	0	0	0	0	0	0	0	0
SM-GE65S_S259_E1-50	28	HIP	12	12_Lamp5	3	Lamp5	2	GABAergic	536824	0	0	83.83	80.1	0	0	0	102.45	63.34	0	0	288.74	0	27.94	11.18	0	0	0	0	0	0	0	0	0	0	0	0	0	0	0	0	0	0	0	0	0	0	0	0	0
SM-GE65S_S260_E1-50	28	HIP	122	122_Pvalb Vipr2	8	Pvalb	2	GABAergic	470053	0	0	151.05	0	0	410.59	0	385.06	176.58	0	0	0	0	0	0	0	0	0	148.92	10.64	0	0	0	0	0	0	0	0	0	0	0	0	0	0	0	0	0	0	0	0
SM-GE65S_S261_E1-50	28	HIP	7	7_Lamp5 Lhx6	3	Lamp5	2	GABAergic	470904	0	0	186.87	87.07	10.62	0	0	407.73	104.06	0	0	0	0	0	0	0	0	0	0	0	0	0	0	0	0	12.74	0	0	0	0	0	0	0	0	0	0	0	0	0	0
SM-GE65S_S263_E1-50	28	HIP	7	7_Lamp5 Lhx6	3	Lamp5	2	GABAergic	460745	0	0	97.67	130.22	0	58.6	0	434.08	175.8	0	0	0	0	0	0	0	0	0	0	54.26	19.53	0	0	0	0	0	0	0	0	0	0	0	0	0	0	0	0	0	0	0
SM-GE65S_S266_E1-50	28	HIP	7	7_Lamp5 Lhx6	3	Lamp5	2	GABAergic	494198	0	0	210.44	259.01	0	0	0	0	60.7	0	0	0	0	0	0	0	0	6.07	0	2.02	46.54	0	0	0	0	2.02	0	0	0	0	0	0	0	0	0	0	0	0	0	0
SM-GE65S_S267_E1-50	28	HIP	26	26_Ntng1 HPF	4	Sncg	2	GABAergic	556535	0	1.8	82.65	0	0	0	0	0	163.51	0	0	0	0	0	0	0	0	0	0	37.73	10.78	0	0	0	39.53	1.8	0	0	0	0	0	0	0	0	0	26.95	0	0	41.33	0
SM-GE65S_S268_E1-50	28	HIP	6	6_Lamp5 Lhx6	3	Lamp5	2	GABAergic	565746	0	0	229.79	65.4	0	0	0	33.58	54.79	0	0	0	0	0	0	0	0	0	0	3.54	17.68	0	0	0	0	91.91	0	0	0	0	0	0	0	0	0	1.77	0	0	0	0
SM-GE65S_S270_E1-50	28	HIP	5	5_Lamp5 Lhx6	3	Lamp5	2	GABAergic	537076	0	0	204.81	0	0	0	27.93	1.86	87.51	0	22.34	0	0	0	0	7.45	0	24.21	0	0	0	0	0	0	0	154.54	0	0	0	0	0	0	0	0	0	0	0	0	0	0
SM-GE65S_S271_E1-50	28	HIP	7	7_Lamp5 Lhx6	3	Lamp5	2	GABAergic	540886	0	0	85.05	262.53	0	0	0	0	70.26	0	0	0	0	0	0	0	0	0	0	0	22.19	0	0	0	0	0	0	0	0	0	0	0	0	0	0	0	0	0	0	0
SM-GE65S_S272_E1-50	28	HIP	7	7_Lamp5 Lhx6	3	Lamp5	2	GABAergic	385981	0	0	101.04	728.02	0	0	0	0	54.41	0	0	0	0	0	0	0	0	0	0	10.36	44.04	0	0	0	0	38.86	0	0	0	0	0	0	0	0	0	0	0	0	0	0
SM-GE65S_S274_E1-50	28	HIP	11	11_Lamp5	3	Lamp5	2	GABAergic	521355	0	9.59	44.12	26.85	0	0	23.02	19.18	176.46	0	0	76.72	1.92	0	1.92	0	0	3.84	40.28	38.36	61.38	0	0	0	7.67	0	0	0	0	0	0	0	59.46	0	0	0	0	0	0	0
SM-GE65S_S276_E1-50	28	HIP	6	6_Lamp5 Lhx6	3	Lamp5	2	GABAergic	489841	0	0	87.78	0	0	0	0	24.5	177.61	0	36.75	0	0	0	0	0	2.04	22.46	0	0	0	0	0	0	0	61.24	0	0	0	0	0	0	0	0	0	0	0	0	0	0
SM-GE65S_S278_E1-50	28	HIP	122	122_Pvalb Vipr2	8	Pvalb	2	GABAergic	515608	0	0	374.32	0	0	128	0	5.82	75.64	0	0	0	0	0	0	11.64	0	0	3.88	34.91	0	1.94	0	0	0	0	3.88	0	0	0	0	67.88	0	0	0	13.58	0	0	0	0
SM-GE65S_S279_E1-50	28	HIP	103	103_Sst HPF	7	Sst	2	GABAergic	532493	0	77	56.34	37.56	0	142.72	0	0	112.68	58.22	30.05	0	0	9.39	0	9.39	95.78	0	9.39	35.68	0	0	0	0	0	1.88	16.9	16.9	0	1.88	0	0	0	0	0	0	0	0	1.88	0
SM-GE65S_S280_E1-50	28	HIP	7	7_Lamp5 Lhx6	3	Lamp5	2	GABAergic	246530	0	0	52.73	275.83	0	0	0	60.84	64.9	0	0	0	0	0	0	0	0	0	0	4.06	0	0	0	0	0	32.45	0	0	0	0	0	0	0	0	0	0	0	0	0	0
SM-GE65S_S281_E1-50	28	HIP	7	7_Lamp5 Lhx6	3	Lamp5	2	GABAergic	509019	0	0	17.68	241.64	0	0	0	3.93	37.33	0	0	0	0	0	0	0	0	0	0	41.26	25.54	0	0	0	0	0	0	0	0	0	0	0	0	0	0	0	0	0	0	0
SM-GE65S_S282_E1-50	28	HIP	11	11_Lamp5	3	Lamp5	2	GABAergic	540315	0	0	22.21	40.72	0	0	18.51	0	235.05	0	201.73	18.51	0	7.4	0	5.55	0	0	22.21	29.61	1.85	0	0	0	0	0	0	0	0	0	0	0	0	0	0	0	0	0	0	0
SM-GE65S_S283_E1-50	28	HIP	8	8_Lamp5 Lhx6	3	Lamp5	2	GABAergic	511674	0	0	166.12	130.94	0	179.8	0	0	39.09	0	0	0	0	0	0	0	0	0	0	44.95	0	0	0	0	0	0	0	0	0	0	0	0	0	0	0	0	0	0	0	0
SM-GE65S_S284_E1-50	28	HIP	56	56_Vip HPF	5	Vip	2	GABAergic	520009	0	0	0	0	0	0	38.46	0	113.46	38.46	0	94.23	0	0	0	5.77	3.85	75	0	69.23	0	15.38	0	0	1.92	0	0	78.84	0	0	0	0	0	0	0	0	13.46	0	0	46.15
SM-GE65S_S288_E1-50	28	HIP	7	7_Lamp5 Lhx6	3	Lamp5	2	GABAergic	174245	0	0	137.74	395.99	0	11.48	0	40.17	200.87	0	0	0	0	0	0	0	0	0	0	68.87	40.17	0	0	0	0	0	0	0	0	0	0	0	0	0	0	0	0	0	0	0
SM-GE65S_S289_E1-50	28	HIP	5	5_Lamp5 Lhx6	3	Lamp5	2	GABAergic	357861	0	0	489.02	0	0	0	0	2.79	8.38	0	0	0	0	0	0	0	0	0	0	0	0	0	318.56	0	0	0	0	0	0	92.21	0	0	0	0	0	0	0	0	0	0
SM-GE65S_S290_E1-50	28	HIP	29	29_Ntng1 HPF	4	Sncg	2	GABAergic	365335	0	0	82.12	0	0	0	27.37	0	27.37	79.38	0	0	0	0	0	71.17	0	60.22	0	0	0	0	0	0	0	0	0	0	0	0	0	0	0	0	0	0	0	0	0	0
SM-GE65S_S291_E1-50	28	HIP	29	29_Ntng1 HPF	4	Sncg	2	GABAergic	382425	0	0	883.83	0	0	0	0	0	0	0	0	0	0	0	0	0	13.07	0	0	0	0	0	0	0	0	0	0	0	70.6	0	0	0	0	0	0	0	0	0	0	0
SM-GE65S_S292_E1-50	28	HIP	55	55_Vip HPF	5	Vip	2	GABAergic	390164	0	451.09	2.56	0	0	0	5.13	0	89.71	338.32	74.33	0	0	69.2	0	0	207.61	0	0	0	0	12.82	0	0	0	51.26	0	30.76	0	0	0	10.25	0	0	0	0	0	0	0	0
SM-GE65S_S293_E1-50	28	HIP	55	55_Vip HPF	5	Vip	2	GABAergic	352349	0	437.07	0	0	0	0	127.71	0	65.28	153.26	53.92	0	0	0	0	0	0	79.47	0	0	2.84	0	0	0	0	22.7	0	0	0	0	0	22.7	0	0	0	2.84	0	0	0	0
SM-GE65S_S295_E1-50	28	HIP	8	8_Lamp5 Lhx6	3	Lamp5	2	GABAergic	363821	0	0	346.32	241.88	0	19.24	0	90.7	0	0	0	0	0	0	0	0	107.2	0	35.73	0	0	0	0	0	0	0	0	0	0	0	0	0	0	0	0	0	0	0	0	0
SM-GE65S_S296_E1-50	28	HIP	6	6_Lamp5 Lhx6	3	Lamp5	2	GABAergic	395981	0	0	128.79	106.07	0	0	0	73.24	0	0	0	5.05	0	0	0	0	0	0	0	0	0	0	0	0	0	7.58	0	0	0	0	0	0	0	0	0	0	0	0	0	0
SM-GE65S_S297_E1-50	28	HIP	7	7_Lamp5 Lhx6	3	Lamp5	2	GABAergic	404240	0	0	304.27	188.01	0	0	0	150.9	0	0	0	0	0	0	0	0	0	0	126.16	0	0	0	0	0	0	0	0	0	0	0	0	0	0	0	0	2.47	0	0	0	0
SM-GE65S_S298_E1-50	28	HIP	7	7_Lamp5 Lhx6	3	Lamp5	2	GABAergic	400519	0	54.93	551.78	0	0	0	0	7.49	7.49	0	0	0	0	0	0	0	9.99	0	0	24.97	49.94	0	0	0	0	122.34	0	0	0	0	0	2.5	0	0	0	0	0	0	0	0
SM-GE65S_S299_E1-50	28	HIP	5	5_Lamp5 Lhx6	3	Lamp5	2	GABAergic	411060	0	0	274.9	0	0	0	0	77.85	0	0	0	0	0	0	0	36.49	51.09	0	0	9.73	0	0	85.15	0	0	55.95	0	0	0	19.46	0	0	0	0	0	0	0	0	0	0
SM-GE65S_S300_E1-50	28	HIP	9	9_Lamp5 Lhx6	3	Lamp5	2	GABAergic	366041	0	0	103.81	0	0	13.66	0	136.6	103.81	0	0	0	0	0	0	0	0	84.69	0	60.1	0	0	0	0	0	0	0	0	0	0	0	0	0	0	0	0	0	0	0	0
SM-GE65S_S301_E1-50	28	HIP	5	5_Lamp5 Lhx6	3	Lamp5	2	GABAergic	375752	0	0	146.37	130.41	0	0	0	298.07	167.66	0	0	0	0	0	0	0	0	0	0	0	0	0	103.79	0	0	34.6	0	0	0	0	0	0	0	0	0	0	0	0	0	0
SM-GE65S_S302_E1-50	28	HIP	7	7_Lamp5 Lhx6	3	Lamp5	2	GABAergic	394358	0	2.54	357.54	357.54	0	0	0	0	2.54	0	0	0	0	7.61	0	38.04	0	0	58.32	58.32	0	0	0	0	0	63.39	0	0	0	0	0	0	0	0	0	0	0	0	0	0
SM-GE65S_S303_E1-50	28	HIP	60	60_Vip Igfbp6	5	Vip	2	GABAergic	397210	0	0	193.85	0	0	0	360.01	0	0	0	0	0	0	231.62	2.52	221.55	0	0	0	0	0	0	0	0	0	0	0	0	0	0	0	0	0	0	0	0	0	0	0	0
SM-GE65S_S304_E1-50	28	HIP	5	5_Lamp5 Lhx6	3	Lamp5	2	GABAergic	378123	0	0	132.23	0	0	0	0	47.6	145.46	0	0	0	0	0	0	0	0	0	0	0	0	0	0	0	0	304.13	0	0	0	0	0	0	0	0	0	0	0	0	0	0
SM-GE65S_S306_E1-50	28	HIP	5	5_Lamp5 Lhx6	3	Lamp5	2	GABAergic	408858	0	0	291.05	0	139.41	75.82	0	313.07	26.9	0	0	0	0	0	0	0	0	0	0	0	0	0	0	0	0	0	0	0	0	0	0	0	0	0	0	0	0	0	0	0
SM-GE65S_S307_E1-50	28	HIP	8	8_Lamp5 Lhx6	3	Lamp5	2	GABAergic	382781	0	0	185.48	553.84	0	0	0	128.01	0	0	2.61	0	0	0	0	0	0	49.64	117.56	0	0	0	0	0	0	0	0	0	0	0	0	0	0	0	0	0	0	0	0	0
SM-GE65S_S309_E1-50	28	HIP	39	39_Sncg	4	Sncg	2	GABAergic	410628	0	0	0	0	0	0	46.27	34.09	2.44	0	0	14.61	0	0	0	0	92.54	7.31	0	43.84	31.66	4.87	0	0	0	0	0	0	0	0	0	0	0	0	0	0	0	0	4.87	0
SM-GE65S_S310_E1-50	28	HIP	5	5_Lamp5 Lhx6	3	Lamp5	2	GABAergic	409231	0	0	161.28	0	0	39.1	0	117.29	9.77	0	0	24.44	0	0	0	0	0	0	0	0	21.99	0	134.4	0	2.44	0	0	0	0	0	0	0	0	0	0	0	0	0	0	0
SM-GE65S_S311_E1-50	28	HIP	7	7_Lamp5 Lhx6	3	Lamp5	2	GABAergic	407017	0	0	162.16	373.45	0	147.41	0	299.74	4.91	0	0	0	0	0	0	0	0	0	0	0	19.66	0	0	0	0	9.83	0	0	0	0	0	0	0	0	0	0	0	0	0	0
SM-GE65S_S312_E1-50	28	HIP	103	103_Sst HPF	7	Sst	2	GABAergic	391671	0	76.59	329.36	0	0	135.32	0	0	145.53	102.13	0	0	0	0	0	0	74.04	0	0	0	20.43	0	0	0	0	0	0	15.32	0	0	0	0	0	0	0	30.64	0	0	0	0
SM-GE65S_S321_E1-50	28	HIP	51	51_Vip	5	Vip	2	GABAergic	374438	0	0	0	0	526.12	0	189.62	0	264.4	154.9	0	0	0	0	0	0	0	227.01	0	0	0	0	0	0	0	0	0	0	0	0	0	0	0	0	0	0	0	0	0	0
SM-GE65S_S322_E1-50	28	HIP	56	56_Vip HPF	5	Vip	2	GABAergic	397553	0	0	77.98	0	0	0	25.15	0	90.55	0	0	47.79	0	0	0	20.12	0	0	0	0	0	0	0	0	0	0	0	0	0	0	0	0	0	0	0	0	0	0	0	0
SM-GE65S_S325_E1-50	28	HIP	34	34_Sncg	4	Sncg	2	GABAergic	401734	0	0	0	0	0	0	57.25	0	37.34	0	0	37.34	0	0	0	22.4	0	32.36	0	62.23	19.91	0	0	0	0	0	0	2.49	0	0	0	0	0	0	0	0	0	0	0	37.34
SM-GE65S_S327_E1-50	28	HIP	103	103_Sst HPF	7	Sst	2	GABAergic	393779	0	45.71	228.55	81.26	0	187.92	0	0	0	0	0	0	0	27.93	0	0	0	0	0	0	0	0	0	0	0	0	165.07	0	0	0	0	0	0	0	0	0	0	0	0	0
SM-GE65S_S328_E1-50	28	HIP	33	33_Sncg	4	Sncg	2	GABAergic	362363	0	0	44.15	0	0	0	220.77	0	11.04	0	0	55.19	0	0	2.76	0	2.76	35.88	0	0	0	0	5.52	0	0	0	0	0	0	0	0	0	0	0	0	0	0	0	0	0
SM-GE65S_S329_E1-50	28	HIP	59	59_Vip Igfbp6	5	Vip	2	GABAergic	392475	0	0	0	0	863.75	56.05	512.13	0	0	0	0	0	0	84.08	0	0	0	66.25	0	0	0	0	0	0	0	0	10.19	0	0	0	0	0	0	0	0	0	0	0	0	0
SM-GE65S_S332_E1-50	28	HIP	33	33_Sncg	4	Sncg	2	GABAergic	400163	0	0	107.46	0	0	0	2.5	0	54.98	0	0	149.94	0	0	0	0	139.94	62.47	0	67.47	0	0	0	0	0	0	0	0	0	0	0	0	0	0	0	0	0	0	62.47	0
SM-GE65S_S333_E1-50	28	HIP	8	8_Lamp5 Lhx6	3	Lamp5	2	GABAergic	422457	0	364.53	279.32	33.14	0	378.74	16.57	0	28.41	0	94.68	0	0	0	0	0	0	0	0	0	0	0	0	0	0	0	0	0	0	0	0	0	0	0	0	0	0	0	0	0
SM-GE65S_S334_E1-50	28	HIP	5	5_Lamp5 Lhx6	3	Lamp5	2	GABAergic	405887	0	34.49	170	0	0	0	34.49	105.94	46.81	0	0	0	0	0	0	0	0	73.91	0	0	49.27	0	73.91	0	0	0	0	0	0	0	0	0	0	0	0	0	0	0	0	0
SM-GE65S_S336_E1-50	28	HIP	37	37_Sncg	4	Sncg	2	GABAergic	461374	0	0	0	0	255.76	0	56.35	39.01	121.38	0	13	0	0	0	0	17.34	45.52	8.67	0	36.85	6.5	0	0	0	0	0	0	0	0	0	0	0	0	0	0	0	0	0	0	0
SM-GE65S_S337_E1-50	28	HIP	29	29_Ntng1 HPF	4	Sncg	2	GABAergic	432517	0	0	27.74	0	0	0	64.74	0	30.06	0	0	62.43	0	0	0	6.94	143.35	30.06	0	25.43	27.74	0	0	0	0	0	0	0	0	0	0	0	0	0	0	0	0	0	41.62	0
SM-GE65S_S338_E1-50	28	HIP	8	8_Lamp5 Lhx6	3	Lamp5	2	GABAergic	391296	0	0	368.01	69	0	66.45	0	155.89	17.89	0	79.22	0	0	0	0	0	0	0	89.45	0	0	0	0	0	0	97.11	0	0	0	0	0	2.56	0	15.33	0	0	0	0	0	0
SM-GE65S_S340_E1-50	28	HIP	12	12_Lamp5	3	Lamp5	2	GABAergic	431343	0	0	259.65	0	0	0	76.51	204.01	0	0	0	20.87	0	0	0	0	0	0	0	11.59	57.96	0	0	0	4.64	0	0	0	0	0	0	0	0	0	0	0	0	0	0	0
SM-GE65S_S341_E1-50	28	HIP	7	7_Lamp5 Lhx6	3	Lamp5	2	GABAergic	426938	0	0	201.43	271.7	0	0	0	152.25	35.13	0	0	0	0	0	0	0	0	0	0	0	0	0	0	0	0	0	0	0	0	0	0	0	0	0	0	0	0	0	0	0
SM-GE65S_S342_E1-50	28	HIP	78	78_Sst HPF	7	Sst	2	GABAergic	444473	0	0	233.98	0	0	0	0	0	166.49	58.5	0	0	0	56.25	0	0	69.75	0	0	0	38.25	0	0	0	0	0	0	2.25	0	0	0	0	0	0	0	0	0	18	0	0
SM-GE65S_S343_E1-50	28	HIP	103	103_Sst HPF	7	Sst	2	GABAergic	402079	0	0	0	0	0	0	0	0	114.41	0	0	0	0	27.36	0	0	9.95	0	0	57.2	44.77	0	0	0	0	2.49	0	44.77	0	0	0	0	0	0	0	0	0	0	0	0
SM-GE65S_S344_E1-50	28	HIP	104	104_Sst HPF	7	Sst	2	GABAergic	388843	0	0	56.58	0	133.73	0	0	0	74.58	0	0	0	0	64.29	0	0	177.45	0	0	82.3	0	0	0	92.58	0	0	0	0	10.29	0	0	0	15.43	0	18	0	0	0	33.43	0
SM-GE65S_S345_E1-50	28	HIP	78	78_Sst HPF	7	Sst	2	GABAergic	357061	0	0	165.24	0	0	0	0	0	64.41	0	0	0	0	16.8	0	0	56.01	0	0	44.81	0	0	53.21	0	0	0	0	0	0	0	0	0	0	0	0	0	0	14	0	0
SM-GE65S_S346_E1-50	28	HIP	56	56_Vip HPF	5	Vip	2	GABAergic	353553	0	0	0	0	0	0	16.97	0	0	59.4	0	0	0	31.11	0	0	0	104.65	0	0	0	0	0	0	42.43	0	0	48.08	0	0	0	0	0	0	0	0	0	0	0	0
SM-GE65S_S350_E1-50	28	HIP	8	8_Lamp5 Lhx6	3	Lamp5	2	GABAergic	384733	0	0	431.47	2.6	0	335.3	0	0	0	0	0	0	0	0	0	0	0	0	31.19	0	0	0	0	0	0	2.6	0	0	0	0	0	0	0	0	0	0	0	0	0	0
SM-GE65S_S352_E1-50	28	HIP	29	29_Ntng1 HPF	4	Sncg	2	GABAergic	358851	0	0	0	0	66.88	0	345.55	0	75.24	0	0	0	0	0	0	0	27.87	91.96	0	41.8	22.29	0	0	41.8	0	0	0	0	0	0	5.57	0	8.36	0	0	0	0	0	0	27.87
SM-GE65S_S353_E1-50	28	HIP	34	34_Sncg	4	Sncg	2	GABAergic	405158	0	0	86.39	0	0	0	254.22	0	37.02	0	0	39.49	0	0	0	0	4.94	44.43	0	0	76.51	0	0	0	27.15	2.47	0	0	0	0	0	0	0	0	0	0	0	0	0	0
SM-GE65S_S354_E1-50	28	HIP	54	54_Vip HPF	5	Vip	2	GABAergic	466989	0	728.07	0	0	0	128.48	143.47	220.56	141.33	128.48	0	0	0	6.42	0	74.95	173.45	0	0	0	0	0	0	0	0	0	0	0	0	0	0	0	0	0	0	0	0	0	0	0
SM-GE65S_S355_E1-50	28	HIP	60	60_Vip Igfbp6	5	Vip	2	GABAergic	425936	0	0	0	0	4.7	0	223.04	0	119.74	0	0	143.21	0	4.7	0	46.96	0	277.04	0	0	0	9.39	0	0	0	0	0	0	0	0	0	0	0	0	37.56	0	0	0	0	0
SM-GE65S_S356_E1-50	28	HIP	12	12_Lamp5	3	Lamp5	2	GABAergic	382422	0	0	0	31.38	0	0	0	26.15	2.61	0	0	0	0	7.84	0	0	0	0	0	52.3	78.45	0	0	0	54.91	0	0	0	0	0	0	0	0	0	0	0	0	0	0	0
SM-GE65S_S357_E1-50	28	HIP	7	7_Lamp5 Lhx6	3	Lamp5	2	GABAergic	427064	0	0	222.45	0	0	0	0	0	86.64	0	0	84.3	0	0	0	0	0	0	0	119.42	0	37.47	0	0	0	0	0	0	0	0	0	0	0	0	0	0	0	0	0	0
SM-GE65S_S358_E1-50	28	HIP	10	10_Lamp5	3	Lamp5	2	GABAergic	406951	0	0	135.15	76.18	0	0	0	292.42	0	0	0	0	0	0	0	0	0	0	0	0	0	0	0	0	0	0	0	0	0	0	0	0	0	0	0	0	0	0	0	0
SM-GE65S_S361_E1-50	28	HIP	103	103_Sst HPF	7	Sst	2	GABAergic	416100	0	694.54	64.89	290.8	0	81.71	0	0	69.69	62.48	2.4	0	0	0	0	0	132.18	0	0	48.07	0	0	0	0	0	0	9.61	0	0	0	0	0	0	0	0	2.4	0	0	0	0
SM-GE65S_S362_E1-50	28	HIP	7	7_Lamp5 Lhx6	3	Lamp5	2	GABAergic	427664	0	2.34	77.16	806.71	0	0	0	0	21.04	0	0	0	0	0	0	0	0	0	0	0	0	0	0	0	0	7.01	0	0	0	0	0	0	0	0	0	0	0	0	0	0
SM-GE65S_S363_E1-50	28	HIP	39	39_Sncg	4	Sncg	2	GABAergic	405529	0	0	98.64	0	362.49	0	0	0	59.18	22.19	0	0	0	0	0	0	0	0	0	0	0	0	0	0	0	0	0	0	0	0	0	0	0	0	0	0	0	0	0	0
SM-GE65S_S364_E1-50	28	HIP	7	7_Lamp5 Lhx6	3	Lamp5	2	GABAergic	421988	0	0	123.23	642.2	0	0	0	0	92.42	0	0	0	0	0	0	0	0	0	0	0	0	0	0	0	0	0	0	0	0	0	0	0	0	0	0	0	0	0	0	0
SM-GE65S_S365_E1-50	28	HIP	7	7_Lamp5 Lhx6	3	Lamp5	2	GABAergic	416475	0	0	256.92	585.87	0	115.25	0	9.6	31.21	0	0	0	0	0	0	0	0	0	0	4.8	0	0	0	0	0	69.63	0	0	0	0	0	0	0	0	0	0	0	0	0	0
SM-GE65S_S366_E1-50	28	HIP	8	8_Lamp5 Lhx6	3	Lamp5	2	GABAergic	432711	0	0	233.41	115.55	0	138.66	0	0	0	0	0	0	0	0	0	0	0	0	36.98	0	0	0	0	0	0	0	0	0	0	0	0	0	0	0	0	0	0	0	0	0
SM-GE65S_S367_E1-50	28	HIP	34	34_Sncg	4	Sncg	2	GABAergic	411526	0	0	19.44	0	0	0	145.8	0	46.17	0	0	0	0	0	0	14.58	0	2.43	0	26.73	12.15	0	0	0	0	0	0	4.86	0	0	0	0	0	0	0	0	0	0	0	0
SM-GE65S_S368_E1-50	28	HIP	8	8_Lamp5 Lhx6	3	Lamp5	2	GABAergic	459532	0	0	198.03	326.42	0	69.64	0	174.09	50.05	0	0	0	0	0	0	0	19.59	0	0	0	23.94	0	0	0	0	0	0	0	0	0	0	0	0	0	0	0	0	0	0	0
SM-GE65S_S369_E1-50	28	HIP	8	8_Lamp5 Lhx6	3	Lamp5	2	GABAergic	420378	0	0	237.88	0	0	192.68	0	0	7.14	0	0	0	0	0	0	0	0	0	0	7.14	0	0	0	0	0	0	0	0	0	0	0	0	0	0	0	0	0	0	0	0
SM-GE65S_S370_E1-50	28	HIP	11	11_Lamp5	3	Lamp5	2	GABAergic	432769	0	27.73	2.31	62.39	0	0	170.99	25.42	39.28	0	13.86	16.17	0	2.31	0	0	0	0	0	0	0	11.55	0	0	0	0	0	0	0	0	0	0	0	0	0	0	0	0	0	0
SM-GE65S_S373_E1-50	28	HIP	56	56_Vip HPF	5	Vip	2	GABAergic	418029	0	0	43.06	0	0	0	45.45	0	31.1	0	50.24	55.02	0	0	0	0	0	105.26	0	78.94	0	0	0	64.59	0	0	0	0	0	0	0	0	0	0	0	0	0	0	0	0
SM-GE65S_S374_E1-50	28	HIP	8	8_Lamp5 Lhx6	3	Lamp5	2	GABAergic	475691	0	0	96.7	708.44	0	0	0	0	18.92	0	0	0	0	0	0	0	0	0	0	0	0	0	0	0	0	0	0	0	0	0	0	0	0	0	0	0	0	0	0	0
SM-GE65S_S375_E1-50	28	HIP	60	60_Vip Igfbp6	5	Vip	2	GABAergic	403093	0	0	0	0	0	0	0	0	453.99	143.89	0	0	0	37.21	0	89.31	0	22.33	0	0	0	0	0	0	0	2.48	0	0	0	0	0	0	0	0	2.48	0	0	0	0	0
SM-GE65S_S376_E1-50	28	HIP	6	6_Lamp5 Lhx6	3	Lamp5	2	GABAergic	411204	0	0	89.98	308.85	0	0	0	89.98	0	0	0	0	0	0	0	0	0	0	0	43.77	0	0	0	0	0	0	0	0	0	0	0	0	0	0	0	0	0	0	0	0
SM-GE65S_S379_E1-50	28	HIP	34	34_Sncg	4	Sncg	2	GABAergic	397783	0	0	55.31	0	0	0	284.07	0	67.88	0	0	57.82	0	0	0	55.31	7.54	143.29	0	40.22	72.9	0	0	0	0	0	0	0	0	0	0	0	0	0	0	0	0	0	0	0
SM-GE65S_S380_E1-50	28	HIP	12	12_Lamp5	3	Lamp5	2	GABAergic	405389	0	0	78.94	0	0	0	0	0	91.27	0	0	0	0	0	0	0	0	0	0	71.54	0	0	0	0	0	0	0	0	0	0	0	0	17.27	0	0	0	0	0	0	0
SM-GE65S_S381_E1-50	28	HIP	51	51_Vip	5	Vip	2	GABAergic	442685	0	0	40.66	0	36.14	0	173.94	106.17	20.33	103.91	0	0	0	0	0	0	0	153.61	0	0	0	0	0	0	0	0	0	0	0	0	0	0	0	0	0	0	0	0	0	0
SM-GE65S_S382_E1-50	28	HIP	34	34_Sncg	4	Sncg	2	GABAergic	441573	0	0	70.2	0	0	0	147.2	0	38.5	0	0	63.41	0	0	0	0	0	58.88	0	18.12	22.65	0	0	0	0	0	0	0	0	9.06	0	0	0	0	0	0	0	0	0	0
SM-GE65S_S383_E1-50	28	HIP	5	5_Lamp5 Lhx6	3	Lamp5	2	GABAergic	447336	0	0	100.6	4.47	0	0	0	178.84	42.47	0	0	0	0	0	0	0	2.24	64.83	0	0	0	0	0	0	0	62.59	0	0	0	0	0	0	0	0	0	0	0	0	0	0
SM-GE65S_S384_E1-50	28	HIP	6	6_Lamp5 Lhx6	3	Lamp5	2	GABAergic	469076	0	10.66	57.56	108.72	0	0	0	51.16	61.82	0	0	0	0	0	0	0	0	0	0	0	0	0	0	0	0	55.43	0	0	0	0	0	0	0	0	0	0	0	0	0	0
SM-GE8ZQ_S001_E1-50	28	HIP	29	29_Ntng1 HPF	4	Sncg	2	GABAergic	571161	0	355.42	173.33	66.53	0	0	0	42.02	355.42	57.78	0	0	0	0	0	0	288.89	89.29	0	136.56	0	0	0	0	0	92.79	0	0	0	0	73.53	0	0	0	0	0	0	0	0	0
SM-GE8ZQ_S002_E1-50	28	HIP	39	39_Sncg	4	Sncg	2	GABAergic	643276	0	12.44	29.54	0	0	0	94.83	79.28	189.65	0	0	158.56	0	0	0	7.77	301.58	0	0	82.39	85.5	12.44	0	0	0	0	0	6.22	0	0	0	0	0	0	0	0	0	0	0	0
SM-GE8ZQ_S003_E1-50	28	HIP	8	8_Lamp5 Lhx6	3	Lamp5	2	GABAergic	553273	0	0	46.99	220.51	0	81.33	0	0	0	0	0	0	0	0	0	0	10.84	0	186.16	3.61	0	0	0	21.69	0	0	0	0	0	0	0	0	0	0	0	0	0	0	0	0
SM-GE8ZQ_S004_E1-50	28	HIP	103	103_Sst HPF	7	Sst	2	GABAergic	573443	0	0	301.69	160.43	0	0	0	0	0	109.86	0	0	0	0	0	0	50.57	0	52.32	0	0	0	0	0	0	0	0	0	0	0	0	0	0	0	0	0	0	0	0	0
SM-GE8ZQ_S005_E1-50	28	HIP	9	9_Lamp5 Lhx6	3	Lamp5	2	GABAergic	549680	0	0	147.36	0	0	873.24	0	165.55	0	0	0	0	0	0	0	0	0	0	69.13	0	0	0	0	0	0	0	0	0	0	0	0	0	0	0	0	0	0	0	0	0
SM-GE8ZQ_S006_E1-50	28	HIP	8	8_Lamp5 Lhx6	3	Lamp5	2	GABAergic	542684	0	0	257.98	0	0	0	0	11.06	105.03	0	0	0	0	0	0	0	0	0	0	0	29.48	0	95.82	0	0	0	0	0	0	0	0	0	0	0	0	0	0	0	0	0
SM-GE8ZQ_S007_E1-50	28	HIP	7	7_Lamp5 Lhx6	3	Lamp5	2	GABAergic	570862	0	0	134.88	325.82	0	0	0	479.98	3.5	0	0	0	0	0	0	0	0	0	0	24.52	0	0	0	0	0	0	0	0	0	0	0	0	0	0	0	0	0	0	0	0
SM-GE8ZQ_S008_E1-50	28	HIP	56	56_Vip HPF	5	Vip	2	GABAergic	585018	0	153.84	0	0	0	0	152.13	150.42	1.71	0	0	0	0	0	0	29.06	0	0	0	10.26	0	0	0	0	0	0	0	64.96	0	0	0	0	0	0	1.71	0	0	0	0	0
SM-GE8ZQ_S017_E1-50	28	HIP	8	8_Lamp5 Lhx6	3	Lamp5	2	GABAergic	584856	0	0	483.88	66.68	0	174.4	0	225.7	35.91	0	0	0	0	0	0	44.46	0	0	0	0	0	0	0	0	0	1.71	0	0	0	0	0	0	0	0	0	0	0	0	0	0
SM-GE8ZQ_S018_E1-50	28	HIP	12	12_Lamp5	3	Lamp5	2	GABAergic	604907	0	0	89.27	243.01	0	0	0	87.62	31.41	0	0	0	190.11	0	0	0	0	0	0	0	13.23	0	0	0	0	0	0	0	0	0	0	0	0	0	0	0	0	0	0	0
SM-GE8ZQ_S019_E1-50	28	HIP	102	102_Sst HPF	7	Sst	2	GABAergic	620101	0	12.9	269.31	0	0	0	0	0	30.64	45.15	0	0	0	0	0	0	172.55	11.29	0	1.61	0	0	0	0	0	0	0	0	0	46.77	0	0	0	0	0	0	0	0	0	0
SM-GE8ZQ_S020_E1-50	28	HIP	49	49_Vip	5	Vip	2	GABAergic	645442	0	704.94	3.1	0	0	0	215.36	0	0	0	0	0	0	0	0	0	0	0	0	343.95	0	0	0	0	0	0	0	65.07	0	0	0	0	0	0	0	0	0	0	0	0
SM-GE8ZQ_S021_E1-50	28	HIP	55	55_Vip HPF	5	Vip	2	GABAergic	659770	0	181.88	495.63	0	0	0	0	0	74.27	59.11	0	0	0	0	0	40.92	51.53	39.41	0	110.64	0	0	0	0	0	147.02	0	84.88	0	0	0	0	0	0	0	0	0	0	0	0
SM-GE8ZQ_S022_E1-50	28	HIP	56	56_Vip HPF	5	Vip	2	GABAergic	674986	0	0	1.48	0	0	0	151.11	0	312.6	0	0	0	0	71.11	0	0	0	477.05	0	183.71	0	0	0	0	0	0	0	0	0	0	0	0	0	0	0	0	0	0	0	0
SM-GE8ZQ_S023_E1-50	28	HIP	103	103_Sst HPF	7	Sst	2	GABAergic	667797	0	783.17	116.8	0	0	35.94	0	0	94.34	0	0	0	0	0	0	0	46.42	0	0	139.26	0	0	0	0	0	0	0	19.47	0	0	0	0	0	0	0	0	0	0	0	0
SM-GE8ZQ_S025_E1-50	28	HIP	102	102_Sst HPF	7	Sst	2	GABAergic	590844	0	343.58	99.86	23.69	0	55.85	0	0	20.31	0	0	0	0	0	0	0	5.08	0	0	11.85	0	0	0	0	0	0	0	0	0	0	0	0	0	0	0	11.85	0	0	0	0
SM-GE8ZQ_S026_E1-50	28	HIP	7	7_Lamp5 Lhx6	3	Lamp5	2	GABAergic	582841	0	0	265.94	324.27	0	0	0	0	0	0	0	0	0	0	0	0	0	0	0	0	0	0	0	0	0	0	0	0	0	0	0	0	0	0	0	0	0	0	0	0
SM-GE8ZQ_S027_E1-50	28	HIP	29	29_Ntng1 HPF	4	Sncg	2	GABAergic	567192	0	142.81	24.68	0	0	0	35.26	0	114.6	45.84	0	0	0	0	0	0	114.6	109.31	0	0	0	0	0	0	0	0	0	17.63	0	0	0	0	0	0	0	0	0	0	0	0
SM-GE8ZQ_S029_E1-50	28	HIP	7	7_Lamp5 Lhx6	3	Lamp5	2	GABAergic	657012	0	0	176.56	767.11	0	0	0	70.01	3.04	0	0	0	0	0	0	0	0	0	31.96	0	44.14	0	0	0	0	70.01	0	0	0	0	0	0	0	0	0	0	0	0	0	0
SM-GE8ZQ_S030_E1-50	28	HIP	7	7_Lamp5 Lhx6	3	Lamp5	2	GABAergic	648271	0	7.71	158.88	120.32	0	0	0	0	24.68	0	0	0	0	0	0	0	0	0	0	15.43	53.99	0	1.54	0	0	1.54	0	0	0	0	0	0	0	0	0	0	0	0	0	0
SM-GE8ZQ_S032_E1-50	28	HIP	5	5_Lamp5 Lhx6	3	Lamp5	2	GABAergic	604701	0	0	196.79	21.5	0	112.45	0	236.48	0	0	0	0	0	0	0	0	0	0	0	0	0	0	0	0	14.88	0	0	0	0	0	0	0	0	0	0	0	0	0	0	0
SM-GE8ZQ_S036_E1-50	28	HIP	33	33_Sncg	4	Sncg	2	GABAergic	677656	0	0	0	0	0	0	84.11	0	87.06	0	0	265.62	0	0	0	0	42.79	113.63	0	20.66	26.56	0	0	0	0	0	0	0	0	0	0	0	0	0	0	0	0	0	0	0
SM-GE8ZQ_S037_E1-50	28	HIP	49	49_Vip	5	Vip	2	GABAergic	556806	0	71.84	21.55	1.8	0	0	188.58	192.17	161.64	156.25	0	0	0	0	0	0	0	0	0	0	62.86	25.14	0	0	0	0	0	0	0	0	0	0	0	0	0	1.8	0	0	0	0
SM-GE8ZQ_S038_E1-50	28	HIP	9	9_Lamp5 Lhx6	3	Lamp5	2	GABAergic	592702	0	1.69	143.41	0	0	325.63	0	202.46	67.49	0	0	0	0	0	0	0	40.49	0	138.35	42.18	0	0	0	0	0	0	0	0	0	0	0	0	0	0	0	0	0	0	0	0
SM-GE8ZQ_S039_E1-50	28	HIP	7	7_Lamp5 Lhx6	3	Lamp5	2	GABAergic	646317	0	0	143.89	151.63	0	0	0	270.76	71.17	0	0	0	0	0	0	0	0	0	0	6.19	0	0	0	0	0	0	0	0	0	0	0	0	0	0	0	0	0	0	0	0
SM-GE8ZQ_S040_E1-50	28	HIP	34	34_Sncg	4	Sncg	2	GABAergic	597949	0	61.88	26.76	0	0	0	250.86	0	46.83	20.07	0	26.76	0	0	0	0	38.46	127.1	0	5.02	33.45	0	0	0	0	0	0	0	0	0	0	0	0	0	0	0	0	0	0	0
SM-GE8ZQ_S041_E1-50	28	HIP	104	104_Sst HPF	7	Sst	2	GABAergic	583401	0	0	30.85	0	150.84	0	0	0	5.14	0	0	0	0	15.43	0	0	167.98	0	0	34.28	0	0	0	0	0	0	0	0	0	0	0	0	22.28	0	0	0	0	0	0	0
SM-GE8ZQ_S043_E1-50	28	HIP	7	7_Lamp5 Lhx6	3	Lamp5	2	GABAergic	644809	0	0	153.53	60.48	0	0	0	83.75	77.54	0	0	0	0	0	0	0	0	29.47	20.16	0	57.38	0	0	0	0	0	0	0	0	0	0	0	0	0	0	0	0	0	0	0
SM-GE8ZQ_S044_E1-50	28	HIP	104	104_Sst HPF	7	Sst	2	GABAergic	581193	0	0	0	0	330.35	0	0	0	48.18	0	0	0	0	166.9	0	0	139.37	0	0	165.18	0	0	0	68.82	0	0	0	22.37	0	0	0	0	0	29.25	0	0	0	0	0	0
SM-GE8ZQ_S045_E1-50	28	HIP	78	78_Sst HPF	7	Sst	2	GABAergic	631388	0	0	329.43	0	0	0	0	0	71.27	85.53	0	0	0	4.75	0	0	39.6	0	0	36.43	0	0	77.61	0	0	0	0	9.5	0	0	0	0	0	0	0	0	0	0	0	0
SM-GE8ZQ_S046_E1-50	28	HIP	122	122_Pvalb Vipr2	8	Pvalb	2	GABAergic	625015	0	0	419.19	0	0	0	0	0	46.4	0	0	62.4	0	0	1.6	0	0	0	0	0	0	0	0	0	0	0	0	0	0	0	0	0	0	0	0	0	0	0	0	0
SM-GE8ZQ_S047_E1-50	28	HIP	10	10_Lamp5	3	Lamp5	2	GABAergic	707869	0	0	127.14	0	0	0	0	86.17	35.32	0	0	76.29	0	39.56	0	0	0	0	0	0	0	0	0	0	0	0	0	0	0	0	0	0	0	0	0	0	0	0	0	0
SM-GE8ZQ_S048_E1-50	28	HIP	7	7_Lamp5 Lhx6	3	Lamp5	2	GABAergic	633784	0	7.89	211.43	320.3	0	0	0	362.9	0	0	0	0	0	0	0	0	0	0	4.73	0	91.51	0	0	0	0	0	0	0	0	0	0	0	0	0	0	0	0	0	0	0
SM-GE8ZQ_S049_E1-50	28	HIP	10	10_Lamp5	3	Lamp5	2	GABAergic	624986	0	0	49.6	195.2	0	0	0	0	0	0	0	65.6	0	0	0	0	0	0	0	6.4	0	0	112	0	0	0	0	0	0	0	0	0	0	0	0	0	0	0	0	0
SM-GE8ZQ_S050_E1-50	28	HIP	8	8_Lamp5 Lhx6	3	Lamp5	2	GABAergic	612488	0	0	292.25	55.51	0	146.94	0	8.16	0	0	0	0	0	0	0	0	0	0	80	58.78	0	0	0	0	0	0	0	0	0	0	0	0	0	0	0	0	0	0	0	0
SM-GE8ZQ_S051_E1-50	28	HIP	122	122_Pvalb Vipr2	8	Pvalb	2	GABAergic	573671	0	0	40.09	0	0	73.21	0	71.47	57.52	48.81	0	76.7	0	0	0	0	0	0	64.5	0	0	0	0	0	0	10.46	0	0	0	0	0	71.47	0	0	0	13.95	0	0	0	0
SM-GE8ZQ_S052_E1-50	28	HIP	103	103_Sst HPF	7	Sst	2	GABAergic	628943	0	0	310.04	0	0	0	0	0	34.98	0	0	0	0	0	0	0	0	0	0	0	0	0	0	0	0	1.59	0	0	0	3.18	0	0	0	0	0	0	0	0	0	0
SM-GE8ZQ_S053_E1-50	28	HIP	7	7_Lamp5 Lhx6	3	Lamp5	2	GABAergic	621796	0	0	419.75	122.23	0	0	0	122.23	183.34	0	0	0	0	0	0	0	0	0	141.53	3.22	70.76	0	0	0	0	0	0	0	0	0	0	0	0	0	0	0	0	0	0	0
SM-GE8ZQ_S057_E1-50	28	HIP	29	29_Ntng1 HPF	4	Sncg	2	GABAergic	601791	0	0	119.64	0	0	0	46.53	0	91.39	0	0	136.26	0	0	0	0	76.44	0	0	111.33	0	0	0	0	0	0	0	54.84	0	0	0	0	0	0	0	0	0	0	0	0
SM-GE8ZQ_S059_E1-50	28	HIP	37	37_Sncg	4	Sncg	2	GABAergic	632530	0	0	237.14	0	3.16	0	39.52	0	189.71	0	0	71.14	71.14	0	0	0	0	0	0	0	0	0	0	0	0	0	0	0	0	0	0	0	0	0	0	0	0	0	0	0
SM-GE8ZQ_S060_E1-50	28	HIP	7	7_Lamp5 Lhx6	3	Lamp5	2	GABAergic	605738	0	0	120.51	320.27	0	0	0	420.97	277.35	0	0	0	0	0	0	0	0	0	0	0	100.7	0	0	0	0	0	0	0	0	0	0	0	0	0	0	0	0	0	0	0
SM-GE8ZQ_S061_E1-50	28	HIP	54	54_Vip HPF	5	Vip	2	GABAergic	574134	0	419.76	0	0	0	0	3.48	0	0	6.97	0	0	0	0	0	0	81.86	0	0	0	94.05	0	0	0	0	0	0	0	0	0	0	0	0	0	0	0	0	0	0	0
SM-GE8ZQ_S063_E1-50	28	HIP	12	12_Lamp5	3	Lamp5	2	GABAergic	612694	0	0	0	479.85	0	0	0	71.81	0	0	0	0	138.73	0	0	0	0	52.23	4.9	1.63	0	0	0	0	0	0	0	0	0	0	0	0	0	0	0	0	0	0	0	0
SM-GE8ZQ_S064_E1-50	28	HIP	12	12_Lamp5	3	Lamp5	2	GABAergic	608729	0	0	182.35	0	0	0	0	65.71	136.35	0	0	62.43	0	4.93	0	0	0	0	0	0	0	0	0	0	0	0	0	0	0	0	0	0	0	0	0	0	0	0	0	0
SM-GE8ZQ_S065_E1-50	28	HIP	8	8_Lamp5 Lhx6	3	Lamp5	2	GABAergic	592067	0	0	150.32	297.26	0	0	0	204.37	15.2	0	0	0	0	0	0	0	0	0	25.33	0	0	0	0	0	0	0	0	0	0	0	0	0	0	0	0	0	0	0	0	0
SM-GE8ZQ_S066_E1-50	28	HIP	51	51_Vip	5	Vip	2	GABAergic	498266	0	989.43	174.61	0	447.55	0	0	12.04	0	50.17	0	0	0	0	0	94.33	192.67	220.77	0	0	152.53	0	0	0	0	0	0	8.03	0	0	0	0	0	0	0	0	0	0	0	0
SM-GE8ZQ_S067_E1-50	28	HIP	49	49_Vip	5	Vip	2	GABAergic	545663	0	0	0	0	0	0	0	11	258.4	139.28	0	0	0	0	0	0	0	0	0	0	0	0	0	0	0	1.83	0	0	0	0	0	0	0	0	0	0	0	0	0	0
SM-GE8ZQ_S071_E1-50	28	HIP	7	7_Lamp5 Lhx6	3	Lamp5	2	GABAergic	586339	0	0	218.3	457.07	0	0	0	8.53	0	0	0	0	1.71	0	0	0	0	0	0	28.99	0	0	0	0	0	0	0	0	0	0	0	0	0	0	0	0	0	0	0	0
SM-GE8ZQ_S072_E1-50	28	HIP	7	7_Lamp5 Lhx6	3	Lamp5	2	GABAergic	669327	0	0	103.09	71.71	0	0	0	268.93	35.86	0	0	0	0	0	0	28.39	0	0	0	1.49	0	0	0	0	0	29.88	0	0	0	0	0	0	0	0	0	0	0	0	0	0
SM-GE8ZQ_S073_E1-50	28	HIP	7	7_Lamp5 Lhx6	3	Lamp5	2	GABAergic	632195	0	36.38	136.03	205.63	0	0	0	202.47	107.56	0	0	0	0	0	0	0	0	0	0	0	0	0	0	0	0	0	0	0	0	0	0	0	0	0	0	0	0	0	0	0
SM-GE8ZQ_S075_E1-50	28	HIP	78	78_Sst HPF	7	Sst	2	GABAergic	656969	0	0	283.12	0	0	63.93	0	0	0	0	0	0	0	9.13	0	0	0	0	0	0	0	0	51.75	0	0	0	0	0	0	0	0	0	0	0	0	0	0	0	0	0
SM-GE8ZQ_S076_E1-50	28	HIP	50	50_Vip	5	Vip	2	GABAergic	629120	0	454.6	63.58	0	1.59	0	127.16	0	33.38	211.41	0	0	0	0	0	0	50.86	0	0	0	0	0	0	0	0	0	0	0	0	0	0	0	0	0	0	0	0	0	0	0
SM-GE8ZQ_S077_E1-50	28	HIP	8	8_Lamp5 Lhx6	3	Lamp5	2	GABAergic	601955	0	0	73.1	126.26	0	0	0	284.07	0	0	0	56.48	0	0	0	0	0	0	0	0	0	0	0	0	0	4.98	0	0	0	0	0	0	0	0	0	0	0	0	0	0
SM-GE8ZQ_S078_E1-50	28	HIP	51	51_Vip	5	Vip	2	GABAergic	567848	0	172.58	170.82	0	163.78	0	234.22	0	260.63	0	0	0	0	0	0	0	61.64	154.97	0	116.23	0	0	0	0	0	0	0	0	0	0	0	0	0	0	0	0	0	0	0	0
SM-GE8ZQ_S079_E1-50	28	HIP	51	51_Vip	5	Vip	2	GABAergic	596696	0	439.08	0	0	1313.9	1.68	0	0	58.66	0	0	0	0	0	0	15.08	145.8	0	0	0	70.39	83.79	0	0	95.53	0	0	0	0	0	0	0	0	0	0	0	0	0	0	0
SM-GE8ZQ_S080_E1-50	28	HIP	61	61_Vip Igfbp6	5	Vip	2	GABAergic	710742	0	0	0	0	0	0	568.42	0	16.88	83.01	0	109.74	0	0	0	0	0	74.57	0	0	0	54.87	0	0	0	2.81	0	0	0	0	0	0	0	0	0	0	0	0	0	0
SM-GE8ZQ_S081_E1-50	28	HIP	33	33_Sncg	4	Sncg	2	GABAergic	618156	0	0	182.8	0	0	0	100.3	0	71.18	0	0	63.09	0	0	0	0	38.83	90.59	0	0	6.47	0	0	0	0	1.62	0	0	0	0	0	0	0	0	0	0	0	0	0	0
SM-GE8ZQ_S082_E1-50	28	HIP	51	51_Vip	5	Vip	2	GABAergic	613743	0	120.57	58.66	0	656.63	0	270.47	0	47.25	66.8	0	0	0	0	0	0	22.81	83.1	0	0	0	0	0	0	0	0	0	0	0	0	0	0	0	0	0	0	0	0	0	0
SM-GE8ZQ_S083_E1-50	28	HIP	7	7_Lamp5 Lhx6	3	Lamp5	2	GABAergic	631779	0	0	82.31	430.53	0	0	0	94.97	14.25	0	0	0	1.58	7.91	0	0	0	0	33.24	0	0	0	0	3.17	0	0	0	0	0	0	0	0	0	0	0	0	0	0	0	0
SM-GE8ZQ_S084_E1-50	28	HIP	5	5_Lamp5 Lhx6	3	Lamp5	2	GABAergic	686534	0	0	135.46	84.48	0	176.25	0	106.33	46.61	0	0	0	0	0	0	0	0	0	0	109.24	0	0	244.71	0	0	36.41	0	0	0	0	0	0	0	0	1.46	0	0	0	0	0
SM-GE8ZQ_S085_E1-50	28	HIP	8	8_Lamp5 Lhx6	3	Lamp5	2	GABAergic	617643	0	0	189.43	0	0	370.76	0	0	11.33	0	0	1.62	0	0	0	0	0	0	105.24	0	0	0	186.19	0	0	0	0	0	0	0	0	0	0	0	0	0	0	0	0	0
SM-GE8ZQ_S086_E1-50	28	HIP	51	51_Vip	5	Vip	2	GABAergic	607640	0	686.26	151.41	0	108.62	0	0	69.12	8.23	128.37	0	0	0	0	0	0	111.91	29.62	0	0	0	0	0	0	0	0	0	0	0	0	0	0	0	0	52.66	0	0	0	0	0
SM-GE8ZQ_S087_E1-50	28	HIP	104	104_Sst HPF	7	Sst	2	GABAergic	694965	0	0	10.07	0	1225.96	0	0	0	31.66	0	0	0	1.44	89.21	0	0	174.11	0	82.02	135.26	21.58	0	0	57.56	0	0	0	27.34	0	0	0	0	11.51	0	0	0	0	0	0	0
SM-GE8ZQ_S088_E1-50	28	HIP	7	7_Lamp5 Lhx6	3	Lamp5	2	GABAergic	619664	0	0	16.14	166.22	0	0	0	0	1.61	0	0	0	0	0	0	0	0	0	0	0	0	0	0	0	0	80.69	9.68	0	0	0	0	0	0	0	0	0	0	0	0	0
SM-GE8ZQ_S090_E1-50	28	HIP	102	102_Sst HPF	7	Sst	2	GABAergic	667356	0	91.41	97.4	0	0	0	0	0	10.49	7.49	0	0	0	0	0	13.49	37.46	0	0	0	0	0	0	61.44	0	0	0	0	0	95.9	0	0	0	0	0	0	0	0	0	0
SM-GE8ZQ_S091_E1-50	28	HIP	29	29_Ntng1 HPF	4	Sncg	2	GABAergic	615135	0	0	112.17	0	0	0	104.04	0	102.42	0	0	84.53	0	0	0	0	128.43	0	0	1.63	0	0	0	0	0	0	0	4.88	0	0	0	0	0	0	0	0	0	0	58.52	0
SM-GE8ZQ_S092_E1-50	28	HIP	11	11_Lamp5	3	Lamp5	2	GABAergic	617573	0	0	136.02	0	0	0	0	42.1	16.19	0	0	89.06	0	0	0	0	0	0	0	0	12.95	0	0	0	0	0	0	0	0	0	0	0	0	0	0	0	0	0	0	0
SM-GE8ZQ_S093_E1-50	28	HIP	56	56_Vip HPF	5	Vip	2	GABAergic	611983	0	0	39.22	0	0	1.63	24.51	4.9	42.48	233.67	0	57.19	0	0	0	0	4.9	68.63	0	13.07	0	19.61	0	0	104.58	0	0	0	0	0	0	0	0	0	0	0	0	0	0	0
SM-GE8ZQ_S094_E1-50	28	HIP	29	29_Ntng1 HPF	4	Sncg	2	GABAergic	684426	0	0	0	14.61	0	0	96.43	0	106.66	70.13	0	74.51	0	29.22	0	0	18.99	14.61	0	0	0	0	0	0	0	0	56.98	0	0	0	0	0	0	0	0	0	0	0	0	0
SM-GE8ZQ_S096_E1-50	28	HIP	37	37_Sncg	4	Sncg	2	GABAergic	631146	0	0	0	0	567.22	0	98.23	0	88.73	0	0	38.03	31.69	0	0	33.27	0	0	0	0	0	0	0	0	0	0	0	0	0	0	0	0	0	0	0	0	0	0	0	0
SM-GE8ZQ_S097_E1-50	28	HIP	56	56_Vip HPF	5	Vip	2	GABAergic	591767	0	0	147.02	0	0	0	184.19	72.66	27.04	258.55	3.38	0	0	0	0	0	0	0	0	0	0	0	0	0	0	0	38.87	0	0	0	0	0	0	0	0	0	0	0	0	0
SM-GE8ZQ_S098_E1-50	28	HIP	104	104_Sst HPF	7	Sst	2	GABAergic	585247	0	0	87.14	0	157.2	0	0	0	1.71	0	0	0	0	47.84	0	0	5.13	0	0	1.71	0	0	0	0	0	0	0	0	0	0	0	0	0	0	0	0	0	0	117.9	0
SM-GE8ZQ_S099_E1-50	28	HIP	54	54_Vip HPF	5	Vip	2	GABAergic	539309	0	64.9	0	0	0	0	77.88	68.61	22.25	64.9	159.46	0	0	0	0	0	0	0	0	0	0	0	0	0	0	0	0	0	0	0	0	0	0	0	0	0	0	0	0	0
SM-GE8ZQ_S100_E1-50	28	HIP	54	54_Vip HPF	5	Vip	2	GABAergic	591139	0	38.91	84.58	0	0	0	0	206.38	49.06	194.54	0	0	0	0	0	0	0	84.58	0	0	0	0	0	0	0	0	52.44	11.84	0	0	0	0	0	0	0	0	0	0	0	0
SM-GE8ZQ_S101_E1-50	28	HIP	59	59_Vip Igfbp6	5	Vip	2	GABAergic	561261	0	0	0	0	89.09	0	0	0	71.27	0	0	0	0	276.16	0	144.32	0	0	0	94.43	0	0	0	0	0	0	64.14	81.96	0	0	0	0	0	0	288.64	0	0	0	0	0
SM-GE8ZQ_S102_E1-50	28	HIP	5	5_Lamp5 Lhx6	3	Lamp5	2	GABAergic	589068	0	0	193.53	0	0	0	73	62.81	47.53	0	15.28	0	0	0	0	18.67	0	0	0	0	28.86	0	0	0	0	61.11	0	0	0	0	0	0	0	0	0	0	0	0	0	0
SM-GE8ZQ_S103_E1-50	28	HIP	56	56_Vip HPF	5	Vip	2	GABAergic	630780	0	0	206.09	0	0	0	65	0	49.15	61.83	0	0	0	15.85	0	26.95	6.34	14.27	1.59	26.95	0	0	0	0	0	0	0	93.53	0	0	0	0	0	0	0	0	0	0	0	0
SM-GE8ZQ_S104_E1-50	28	HIP	39	39_Sncg	4	Sncg	2	GABAergic	610905	0	0	245.54	0	116.22	0	166.97	0	47.47	1.64	8.18	0	0	8.18	0	0	21.28	32.74	0	0	0	14.73	0	0	0	1.64	0	0	0	0	0	0	0	0	0	0	0	0	0	0
SM-GE8ZQ_S105_E1-50	28	HIP	7	7_Lamp5 Lhx6	3	Lamp5	2	GABAergic	581834	0	0	30.94	474.36	0	0	0	91.09	32.66	0	0	0	0	0	0	0	0	0	0	0	0	0	0	0	0	20.62	0	0	0	0	0	0	0	0	0	0	0	0	0	0
SM-GE8ZQ_S106_E1-50	28	HIP	104	104_Sst HPF	7	Sst	2	GABAergic	579503	0	60.4	0	0	0	0	0	0	8.63	0	0	0	1.73	37.96	0	0	191.54	0	0	60.4	0	0	0	0	0	0	0	0	0	0	0	0	0	0	0	0	0	0	44.87	0
SM-GE8ZQ_S108_E1-50	28	HIP	5	5_Lamp5 Lhx6	3	Lamp5	2	GABAergic	585579	0	23.91	92.22	0	0	22.2	10.25	0	39.28	0	22.2	0	0	0	0	0	0	0	0	1.71	0	0	0	0	0	0	5.12	0	0	0	0	0	0	0	0	0	0	0	0	0
SM-GE8ZQ_S109_E1-50	28	HIP	59	59_Vip Igfbp6	5	Vip	2	GABAergic	590378	0	0	0	0	0	0	142.28	0	50.81	0	0	0	0	13.55	0	0	0	79.61	0	0	0	0	0	0	0	0	103.32	81.3	0	0	0	0	0	0	0	0	0	0	0	0
SM-GE8ZQ_S111_E1-50	28	HIP	5	5_Lamp5 Lhx6	3	Lamp5	2	GABAergic	668976	0	260.1	152.47	0	0	0	0	115.1	23.92	0	5.98	0	0	0	0	19.43	0	29.9	0	0	0	0	0	0	0	0	0	0	0	0	0	0	0	0	0	0	0	0	0	0
SM-GE8ZQ_S112_E1-50	28	HIP	34	34_Sncg	4	Sncg	2	GABAergic	592378	0	259.97	82.72	0	0	0	102.97	10.13	1.69	124.92	0	48.96	0	0	0	0	62.46	143.49	0	0	0	0	0	0	0	1.69	60.77	0	0	0	0	0	0	0	0	0	0	0	0	0
SM-GE8ZQ_S122_E1-50	28	HIP	29	29_Ntng1 HPF	4	Sncg	2	GABAergic	612160	0	35.94	60.44	0	0	0	142.12	0	130.68	14.7	4.9	138.85	0	0	0	0	71.88	0	0	0	0	22.87	0	0	0	1.63	4.9	0	0	0	0	0	0	0	0	0	0	0	0	0
SM-GE8ZQ_S123_E1-50	28	HIP	56	56_Vip HPF	5	Vip	2	GABAergic	634104	0	0	48.89	0	0	0	208.17	0	29.96	0	0	134.05	0	15.77	0	0	25.23	137.2	0	14.19	50.46	0	0	0	0	0	0	20.5	0	0	0	0	0	0	0	0	0	0	0	45.73
SM-GE8ZQ_S124_E1-50	28	HIP	5	5_Lamp5 Lhx6	3	Lamp5	2	GABAergic	598256	0	185.54	225.66	0	0	0	58.5	31.76	0	0	5.01	0	0	0	0	0	0	0	0	0	0	0	0	0	0	28.42	0	0	0	0	0	0	0	0	0	0	0	0	0	0
SM-GE8ZQ_S125_E1-50	28	HIP	7	7_Lamp5 Lhx6	3	Lamp5	2	GABAergic	606118	0	0	59.39	488.35	0	0	0	0	6.6	0	0	0	0	0	0	0	0	0	0	84.14	14.85	0	0	0	0	0	0	0	0	0	0	0	0	0	0	0	0	0	0	0
SM-GE8ZQ_S126_E1-50	28	HIP	5	5_Lamp5 Lhx6	3	Lamp5	2	GABAergic	628374	0	0	50.93	0	0	0	93.89	54.11	79.57	0	49.33	0	0	0	0	0	0	0	0	0	0	0	0	0	0	35.01	0	0	0	0	0	0	0	0	0	0	0	0	0	0
SM-GE8ZQ_S128_E1-50	28	HIP	7	7_Lamp5 Lhx6	3	Lamp5	2	GABAergic	536695	0	0	68.94	396.87	0	0	0	0	1.86	0	0	0	0	0	0	0	0	0	0	13.04	0	0	0	0	0	212.41	0	0	0	0	0	0	0	0	0	0	0	0	0	0
SM-GE8ZQ_S129_E1-50	28	HIP	8	8_Lamp5 Lhx6	3	Lamp5	2	GABAergic	576819	0	0	78.01	0	65.88	0	0	175.1	15.6	0	0	0	0	0	0	0	0	0	98.82	0	0	0	0	0	0	0	0	0	0	0	0	0	0	0	0	0	0	0	0	0
SM-GE8ZQ_S130_E1-50	28	HIP	102	102_Sst HPF	7	Sst	2	GABAergic	695363	0	103.54	392.6	0	63.28	0	0	0	27.32	60.4	0	0	0	0	0	0	175.45	0	0	0	0	0	0	0	0	0	0	0	0	0	0	0	0	0	0	0	0	0	0	0
SM-GE8ZQ_S131_E1-50	28	HIP	26	26_Ntng1 HPF	4	Sncg	2	GABAergic	637394	0	0	47.07	0	0	0	39.22	0	25.1	0	0	0	0	0	0	0	0	0	0	181.99	3.14	0	100.41	0	0	0	0	0	0	0	0	0	0	0	0	0	0	0	0	0
SM-GE8ZQ_S132_E1-50	28	HIP	30	30_Ntng1 HPF	4	Sncg	2	GABAergic	685114	0	0	561.95	0	0	0	0	0	105.09	0	0	113.85	0	0	0	0	65.68	89.04	0	0	0	0	0	0	0	0	0	0	0	0	0	0	30.65	0	0	0	0	0	0	0
SM-GE8ZQ_S133_E1-50	28	HIP	26	26_Ntng1 HPF	4	Sncg	2	GABAergic	621778	0	36.99	268.58	0	0	0	0	0	90.06	0	0	0	1.61	0	0	1.61	12.87	0	0	9.65	0	0	61.12	0	36.99	0	0	0	0	0	0	0	0	0	0	8.04	0	0	0	0
SM-GE8ZQ_S134_E1-50	28	HIP	29	29_Ntng1 HPF	4	Sncg	2	GABAergic	642650	0	336.11	326.77	0	0	0	66.91	46.68	32.68	40.46	29.57	82.47	0	0	0	0	163.39	0	0	60.69	18.67	26.45	0	0	0	0	70.02	0	0	0	0	0	0	0	0	0	0	0	43.57	0
SM-GE8ZQ_S135_E1-50	28	HIP	10	10_Lamp5	3	Lamp5	2	GABAergic	696063	0	0	71.83	0	0	0	0	126.43	0	0	0	8.62	0	31.61	0	25.86	0	0	0	0	0	0	0	0	0	0	0	0	0	0	0	0	0	0	0	0	0	0	0	0
SM-GE8ZQ_S136_E1-50	28	HIP	34	34_Sncg	4	Sncg	2	GABAergic	625055	0	0	68.79	1.6	0	0	243.18	0	0	0	0	49.6	0	0	0	16	0	38.4	0	16	51.2	0	0	0	0	0	0	0	0	1.6	0	0	17.6	0	0	0	0	0	0	0
SM-GE8ZQ_S138_E1-50	28	HIP	7	7_Lamp5 Lhx6	3	Lamp5	2	GABAergic	609457	0	0	55.79	103.37	0	32.82	0	34.46	0	0	0	0	0	0	1.64	0	0	0	67.27	0	0	0	0	0	0	0	0	0	0	0	0	0	0	0	0	0	0	0	0	0
SM-GE8ZQ_S140_E1-50	28	HIP	9	9_Lamp5 Lhx6	3	Lamp5	2	GABAergic	601618	0	0	129.65	0	0	94.74	0	23.27	157.91	0	0	0	0	0	0	0	0	0	0	0	0	0	0	0	0	0	0	3.32	0	0	0	0	0	0	0	0	0	0	0	0
SM-GE8ZQ_S141_E1-50	28	HIP	8	8_Lamp5 Lhx6	3	Lamp5	2	GABAergic	638255	0	0	313.35	0	0	3.13	0	424.6	188.01	0	0	0	0	0	0	0	0	0	100.27	0	0	0	0	0	0	0	0	0	0	0	0	0	0	0	0	0	0	0	0	0
SM-GE8ZQ_S143_E1-50	28	HIP	56	56_Vip HPF	5	Vip	2	GABAergic	687643	0	0	14.54	0	0	0	130.88	104.71	111.98	1.45	0	0	0	4.36	0	0	0	264.67	0	0	0	0	0	0	280.67	0	0	5.82	0	0	0	0	0	0	0	0	0	0	0	0
SM-GE8ZQ_S144_E1-50	28	HIP	102	102_Sst HPF	7	Sst	2	GABAergic	605131	0	52.88	350.34	44.62	39.66	0	31.4	0	0	0	0	0	0	24.79	0	0	84.28	0	0	0	0	0	6.61	0	0	0	0	0	0	90.89	0	0	0	0	0	0	0	0	0	0
SM-GE8ZQ_S145_E1-50	28	HIP	51	51_Vip	5	Vip	2	GABAergic	604229	0	1193.26	110.89	0	157.23	0	34.76	26.48	112.54	48	0	0	0	0	0	0	178.74	130.75	0	0	1.66	0	0	0	0	0	0	13.24	0	0	0	0	0	0	0	0	0	0	0	0
SM-GE8ZQ_S146_E1-50	28	HIP	102	102_Sst HPF	7	Sst	2	GABAergic	557708	0	0	527.16	0	0	105.79	0	0	23.31	0	0	0	0	0	0	0	0	0	0	104	0	0	0	0	0	0	0	0	0	0	0	0	0	0	0	14.34	0	0	0	0
SM-GE8ZQ_S147_E1-50	28	HIP	102	102_Sst HPF	7	Sst	2	GABAergic	630970	0	60.22	496.06	0	0	49.13	0	0	15.85	0	0	0	0	0	0	0	49.13	0	99.85	52.3	0	0	206.03	0	0	0	0	0	0	45.96	0	0	0	0	0	0	0	0	0	0
SM-GE8ZQ_S148_E1-50	28	HIP	5	5_Lamp5 Lhx6	3	Lamp5	2	GABAergic	600521	0	0	201.49	0	0	0	0	9.99	3.33	0	0	0	0	44.96	0	0	0	176.51	0	0	0	0	0	0	0	0	0	0	0	124.89	0	0	0	0	0	0	0	0	0	0
SM-GE8ZQ_S149_E1-50	28	HIP	102	102_Sst HPF	7	Sst	2	GABAergic	680670	0	0	111.65	0	0	5.88	0	0	63.17	5.88	0	0	0	0	1.47	0	121.94	0	0	196.86	60.23	0	0	54.36	0	0	0	0	0	49.95	0	0	0	0	0	0	0	0	0	0
SM-GE8ZQ_S151_E1-50	28	HIP	30	30_Ntng1 HPF	4	Sncg	2	GABAergic	643940	0	77.65	833.93	0	0	0	0	41.93	13.98	0	0	41.93	0	0	0	0	102.49	0	0	0	0	0	0	0	0	0	0	0	0	0	0	0	0	0	0	0	0	0	0	0
SM-GE8ZQ_S152_E1-50	28	HIP	56	56_Vip HPF	5	Vip	2	GABAergic	607699	0	0	102.02	0	0	0	78.99	1.65	72.4	105.32	1.65	0	0	31.27	0	32.91	0	294.55	52.66	64.18	46.08	0	0	0	60.89	0	0	23.04	0	0	0	0	0	0	0	0	0	0	0	0
SM-GE8ZQ_S153_E1-50	28	HIP	10	10_Lamp5	3	Lamp5	2	GABAergic	668756	0	0	179.44	97.2	0	0	0	124.11	0	0	0	382.8	0	0	0	0	0	0	0	0	0	0	0	0	0	0	0	0	0	0	0	0	0	0	0	0	0	0	0	0
SM-GE8ZQ_S154_E1-50	28	HIP	5	5_Lamp5 Lhx6	3	Lamp5	2	GABAergic	573194	0	0	202.37	0	0	0	0	27.91	90.72	0	0	0	0	3.49	0	0	0	0	129.1	0	0	0	228.54	0	0	0	0	0	0	0	0	0	0	0	0	0	0	0	0	0
SM-GE8ZQ_S155_E1-50	28	HIP	8	8_Lamp5 Lhx6	3	Lamp5	2	GABAergic	639507	0	0	369.03	140.73	0	0	0	0	7.82	0	1.56	0	0	0	0	0	0	0	150.12	0	0	0	0	0	0	0	0	0	0	0	0	0	0	0	0	0	0	0	0	0
SM-GE8ZQ_S156_E1-50	28	HIP	10	10_Lamp5	3	Lamp5	2	GABAergic	633751	0	0	50.49	77.32	0	0	0	0	93.1	0	0	0	0	0	0	0	0	0	0	165.68	0	0	0	0	0	0	0	0	0	0	0	0	71.01	0	0	0	0	0	0	0
SM-GE8ZQ_S157_E1-50	28	HIP	7	7_Lamp5 Lhx6	3	Lamp5	2	GABAergic	690429	0	0	34.76	140.49	0	0	0	89.8	92.7	0	0	0	0	0	0	0	2.9	0	1.45	8.69	39.11	0	0	0	0	14.48	0	0	0	0	0	0	0	0	0	0	0	0	0	0
SM-GE8ZQ_S158_E1-50	28	HIP	5	5_Lamp5 Lhx6	3	Lamp5	2	GABAergic	710658	0	0	253.29	49.25	0	130.86	0	130.86	0	0	0	39.4	0	0	1.41	0	0	0	0	0	0	0	306.76	0	0	0	0	0	0	0	0	0	0	0	0	0	0	0	0	0
SM-GE8ZQ_S159_E1-50	28	HIP	8	8_Lamp5 Lhx6	3	Lamp5	2	GABAergic	650444	0	0	95.32	0	247.52	190.64	0	116.84	72.26	0	0	0	0	130.68	0	0	0	0	76.87	158.35	0	0	0	0	0	0	0	0	0	84.56	0	0	0	0	0	0	0	0	0	0
SM-GE8ZQ_S160_E1-50	28	HIP	56	56_Vip HPF	5	Vip	2	GABAergic	639606	0	0	48.47	0	0	0	45.34	17.2	134.46	0	0	0	0	0	0	0	0	79.74	0	0	0	0	0	0	0	1.56	0	0	0	0	0	0	0	0	0	0	0	0	0	0
SM-GE8ZQ_S162_E1-50	28	HIP	103	103_Sst HPF	7	Sst	2	GABAergic	659714	0	1136.86	10.61	22.74	0	30.32	0	0	40.93	163.71	0	12.13	0	0	0	0	144	0	0	40.93	0	0	0	0	0	9.09	0	0	0	28.8	0	0	0	0	0	7.58	0	0	89.43	0
SM-GE8ZQ_S163_E1-50	28	HIP	30	30_Ntng1 HPF	4	Sncg	2	GABAergic	687606	0	49.45	427.57	0	0	0	0	0	81.44	0	0	0	0	0	0	0	14.54	0	0	0	0	0	0	0	0	0	1.45	16	0	0	0	0	0	0	0	0	0	0	0	0
SM-GE8ZQ_S164_E1-50	28	HIP	7	7_Lamp5 Lhx6	3	Lamp5	2	GABAergic	662373	0	0	30.19	167.58	0	0	0	0	28.68	0	0	0	0	0	0	0	0	0	0	22.65	0	0	0	0	0	0	0	0	0	0	0	0	0	0	0	0	0	0	0	0
SM-GE8ZQ_S166_E1-50	28	HIP	11	11_Lamp5	3	Lamp5	2	GABAergic	681772	0	0	32.27	0	0	0	0	107.07	111.47	0	86.54	132.01	0	0	0	0	0	0	0	0	17.6	0	1.47	0	0	0	0	0	0	0	0	0	0	0	0	0	0	0	0	0
SM-GE8ZQ_S167_E1-50	28	HIP	7	7_Lamp5 Lhx6	3	Lamp5	2	GABAergic	665558	0	40.57	102.17	240.4	0	0	0	0	9.01	0	0	0	0	0	0	0	12.02	0	0	85.64	0	0	0	0	0	0	0	0	0	0	0	0	0	0	0	0	0	0	0	0
SM-GE8ZQ_S168_E1-50	28	HIP	103	103_Sst HPF	7	Sst	2	GABAergic	630631	0	115.76	63.43	0	0	68.19	0	0	0	0	0	0	0	0	0	0	53.91	0	0	0	0	0	0	0	0	1.59	0	0	0	71.36	0	0	0	0	0	12.69	0	0	58.67	0
SM-GE8ZQ_S169_E1-50	28	HIP	37	37_Sncg	4	Sncg	2	GABAergic	647256	0	0	0	0	327.54	0	109.69	9.27	165.31	0	290.46	0	0	0	0	0	0	30.9	0	0	0	12.36	0	0	0	1.54	0	0	0	0	0	0	0	0	0	0	0	0	0	0
SM-GE8ZQ_S170_E1-50	28	HIP	7	7_Lamp5 Lhx6	3	Lamp5	2	GABAergic	684195	0	0	206.08	49.69	0	0	0	0	14.62	0	0	0	1.46	0	0	0	0	0	0	0	43.85	0	0	0	0	0	0	0	0	0	0	0	0	0	0	0	0	0	0	0
SM-GE8ZQ_S171_E1-50	28	HIP	33	33_Sncg	4	Sncg	2	GABAergic	658078	0	0	3.04	0	0	0	89.66	0	80.54	0	0	69.9	1.52	0	0	0	16.72	66.86	0	0	0	0	0	0	0	1.52	0	0	0	0	0	0	0	0	0	0	0	0	0	0
SM-GE8ZQ_S172_E1-50	28	HIP	29	29_Ntng1 HPF	4	Sncg	2	GABAergic	661448	0	0	0	0	0	0	42.33	0	33.26	0	40.82	0	0	0	0	0	0	3.02	0	0	40.82	0	0	0	0	0	0	0	0	0	0	0	6.05	0	0	0	0	0	63.5	0
SM-GE8ZQ_S173_E1-50	28	HIP	11	11_Lamp5	3	Lamp5	2	GABAergic	613296	0	8.15	26.09	0	0	0	0	0	55.44	0	190.77	24.46	0	0	0	0	0	0	0	0	0	0	0	0	0	0	0	0	0	0	0	0	0	0	0	0	0	0	0	0
SM-GE8ZQ_S175_E1-50	28	HIP	12	12_Lamp5	3	Lamp5	2	GABAergic	641287	0	0	4.68	7.8	0	0	0	45.22	1.56	0	0	0	0	1.56	0	0	0	62.37	0	0	43.66	0	0	0	0	0	0	0	0	0	0	0	0	0	0	0	0	0	0	0
SM-GE8ZQ_S177_E1-50	28	HIP	39	39_Sncg	4	Sncg	2	GABAergic	677248	0	0	0	0	107.79	0	135.84	0	56.11	0	0	0	0	1.48	0	0	0	33.96	0	0	14.77	0	0	0	0	0	0	0	0	0	0	0	0	0	0	0	0	0	8.86	25.1
SM-GE8ZQ_S178_E1-50	28	HIP	7	7_Lamp5 Lhx6	3	Lamp5	2	GABAergic	652407	0	0	96.57	214.59	0	0	0	0	0	0	0	0	0	0	0	0	0	0	154.81	91.97	0	0	0	0	0	0	0	0	0	0	0	0	0	0	0	0	0	0	0	0
SM-GE8ZQ_S180_E1-50	28	HIP	11	11_Lamp5	3	Lamp5	2	GABAergic	660852	0	0	3.03	0	0	0	0	59.01	1.51	0	0	134.67	1.51	12.11	0	0	0	0	0	0	0	0	0	0	0	0	0	0	0	0	0	0	0	0	0	0	0	0	0	0
SM-GE8ZQ_S182_E1-50	28	HIP	34	34_Sncg	4	Sncg	2	GABAergic	621902	0	294.26	38.59	0	0	0	104.52	1.61	77.18	0	0	0	0	0	0	12.86	41.81	118.99	0	0	0	0	0	1.61	0	19.3	0	0	0	0	0	0	0	0	6.43	0	0	0	0	0
SM-GE8ZQ_S183_E1-50	28	HIP	8	8_Lamp5 Lhx6	3	Lamp5	2	GABAergic	574167	0	0	125.4	698.4	1.74	137.59	0	0	92.31	0	0	0	0	0	0	0	0	0	0	0	0	0	0	0	0	17.42	0	0	0	0	0	3.48	0	0	0	0	0	0	0	0
SM-GE8ZQ_S184_E1-50	28	HIP	7	7_Lamp5 Lhx6	3	Lamp5	2	GABAergic	629690	0	0	74.64	171.51	0	0	1.59	0	0	0	0	0	0	0	0	0	25.41	0	0	0	0	0	0	0	0	34.94	0	0	0	0	0	0	0	0	0	0	0	0	0	0
SM-GE8ZQ_S185_E1-50	28	HIP	5	5_Lamp5 Lhx6	3	Lamp5	2	GABAergic	663920	0	0	269.61	0	0	0	18.07	0	195.81	0	0	0	0	0	0	0	0	0	0	0	0	0	0	0	0	37.66	0	0	0	0	0	0	0	0	0	0	0	0	0	0
SM-GE8ZQ_S186_E1-50	28	HIP	7	7_Lamp5 Lhx6	3	Lamp5	2	GABAergic	665941	0	0	0	135.15	0	0	0	189.21	24.03	0	0	0	0	0	0	0	0	0	0	0	0	0	0	0	0	0	0	0	0	0	0	0	0	0	0	0	0	0	0	0
SM-GE8ZQ_S187_E1-50	28	HIP	60	60_Vip Igfbp6	5	Vip	2	GABAergic	640574	0	0	0	0	0	12.49	135.82	0	98.35	42.15	0	131.13	0	15.61	0	0	0	71.81	0	0	0	0	0	0	0	0	0	0	0	0	0	0	0	0	0	0	0	0	0	0
SM-GE8ZQ_S188_E1-50	28	HIP	7	7_Lamp5 Lhx6	3	Lamp5	2	GABAergic	614416	0	0	89.52	550.12	0	0	0	0	123.69	0	0	0	0	6.51	0	0	0	0	0	0	0	0	0	0	0	0	0	0	0	0	0	0	0	0	0	0	0	0	0	0
SM-GE8ZQ_S189_E1-50	28	HIP	51	51_Vip	5	Vip	2	GABAergic	606488	0	0	117.07	39.57	377.58	0	0	0	0	0	0	0	0	0	0	0	0	0	0	0	0	0	0	0	0	0	0	0	0	0	0	0	0	0	0	0	0	0	0	0
SM-GE8ZQ_S190_E1-50	28	HIP	5	5_Lamp5 Lhx6	3	Lamp5	2	GABAergic	639292	0	0	123.57	0	0	0	59.44	68.83	32.85	0	26.59	0	0	0	0	0	0	0	0	0	0	0	176.76	0	0	0	0	0	0	0	0	0	0	0	0	0	0	0	0	0
SM-GE8ZQ_S191_E1-50	28	HIP	7	7_Lamp5 Lhx6	3	Lamp5	2	GABAergic	676071	0	0	44.37	90.23	0	0	0	0	25.15	0	0	0	0	0	0	0	0	0	0	0	0	0	0	0	0	0	0	0	0	0	0	0	0	0	0	0	0	0	0	0
SM-GE8ZQ_S192_E1-50	28	HIP	34	34_Sncg	4	Sncg	2	GABAergic	667619	0	0	100.36	0	0	0	64.41	0	3	0	0	0	0	0	0	0	22.47	67.4	0	59.91	0	0	113.84	0	0	1.5	0	0	0	0	0	0	0	0	0	0	0	0	0	0
SM-GE8ZQ_S194_E1-50	28	HIP	30	30_Ntng1 HPF	4	Sncg	2	GABAergic	486141	0	0	401.12	0	0	0	74.05	10.29	4.11	20.57	0	39.08	0	0	0	0	34.97	30.86	0	39.08	8.23	26.74	0	0	0	0	0	0	0	0	0	0	0	0	0	0	0	0	0	0
SM-GE8ZQ_S195_E1-50	28	HIP	78	78_Sst HPF	7	Sst	2	GABAergic	464253	0	0	6.46	0	0	4.31	0	0	66.77	17.23	0	0	0	0	0	0	15.08	0	0	40.93	0	0	0	0	0	2.15	0	0	0	0	0	0	0	0	0	0	0	0	0	0
SM-GE8ZQ_S196_E1-50	28	HIP	26	26_Ntng1 HPF	4	Sncg	2	GABAergic	456651	0	0	87.59	0	0	0	0	0	81.02	0	0	0	0	0	0	0	28.47	0	0	0	0	0	0	0	0	0	0	0	0	0	0	0	0	0	0	10.95	0	0	0	0
SM-GE8ZQ_S197_E1-50	28	HIP	5	5_Lamp5 Lhx6	3	Lamp5	2	GABAergic	404489	0	0	165.64	0	0	0	27.19	12.36	0	0	81.58	0	0	0	0	0	0	4.94	0	0	0	0	0	0	0	108.78	0	0	0	0	0	0	0	0	0	0	0	0	0	0
SM-GE8ZQ_S198_E1-50	28	HIP	122	122_Pvalb Vipr2	8	Pvalb	2	GABAergic	489438	0	0	306.47	0	0	243.14	0	2.04	32.69	0	0	0	0	0	2.04	0	0	0	0	12.26	0	0	22.47	0	0	0	0	0	0	0	0	22.47	0	0	0	28.6	0	0	0	0
SM-GE8ZQ_S199_E1-50	28	HIP	54	54_Vip HPF	5	Vip	2	GABAergic	439935	0	891.04	40.92	0	0	0	6.82	0	47.73	97.74	27.28	0	0	0	0	0	186.39	106.83	0	15.91	0	38.64	0	0	0	2.27	0	0	0	0	0	0	0	0	0	0	0	0	0	0
SM-GE8ZQ_S200_E1-50	28	HIP	50	50_Vip	5	Vip	2	GABAergic	445939	0	15.7	0	0	0	0	98.67	0	0	121.09	0	0	0	0	0	0	29.15	154.73	0	0	0	0	0	0	0	2.24	105.4	0	0	0	0	0	0	0	0	0	0	0	0	0
SM-GE8ZQ_S201_E1-50	28	HIP	56	56_Vip HPF	5	Vip	2	GABAergic	527167	0	0	0	0	0	0	26.56	265.57	53.11	98.64	81.57	51.22	0	0	0	0	0	47.42	0	0	0	30.35	0	0	0	0	0	0	0	0	0	0	0	0	0	0	0	0	0	0
SM-GE8ZQ_S202_E1-50	28	HIP	7	7_Lamp5 Lhx6	3	Lamp5	2	GABAergic	490802	0	0	213.94	1145.06	0	0	0	16.3	71.31	0	0	0	0	0	0	0	0	0	0	6.11	55.01	0	0	0	0	0	0	14.26	0	0	0	0	0	0	0	0	0	0	0	0
SM-GE8ZQ_S203_E1-50	28	HIP	26	26_Ntng1 HPF	4	Sncg	2	GABAergic	448811	0	0	200.53	0	0	0	11.14	0	15.6	0	0	0	0	0	0	0	17.82	8.91	0	24.51	51.25	0	26.74	0	0	0	0	0	0	0	0	0	0	0	0	24.51	0	0	0	0
SM-GE8ZQ_S205_E1-50	28	HIP	61	61_Vip Igfbp6	5	Vip	2	GABAergic	496394	0	0	0	0	0	0	423.05	0	114.83	0	0	0	0	155.12	0	0	0	0	0	10.07	0	0	0	0	48.35	0	0	64.46	0	0	0	2.01	0	0	0	0	0	0	0	0
SM-GE8ZQ_S206_E1-50	28	HIP	26	26_Ntng1 HPF	4	Sncg	2	GABAergic	503442	0	53.63	53.63	0	0	0	145	0	23.84	0	0	21.85	0	0	0	0	59.59	37.74	0	5.96	31.78	0	0	0	0	0	0	0	0	0	0	0	0	0	0	9.93	0	0	0	0
SM-GE8ZQ_S207_E1-50	28	HIP	104	104_Sst HPF	7	Sst	2	GABAergic	478909	0	0	18.79	0	0	0	0	0	54.29	0	0	0	0	116.93	0	0	0	0	0	35.5	0	0	0	0	0	0	0	25.06	0	0	0	0	0	0	0	0	0	0	0	0
SM-GE8ZQ_S208_E1-50	28	HIP	26	26_Ntng1 HPF	4	Sncg	2	GABAergic	518090	0	0	137.04	1.93	0	0	13.51	0	55.97	0	0	0	0	0	0	0	36.67	3.86	0	23.16	0	3.86	0	0	44.39	0	0	13.51	0	0	0	0	0	0	0	34.74	0	0	38.6	0
SM-GE8ZQ_S209_E1-50	28	HIP	56	56_Vip HPF	5	Vip	2	GABAergic	509461	0	0	47.11	0	0	0	257.13	111.88	62.81	0	39.26	0	0	0	0	0	0	0	0	0	88.33	0	170.77	0	13.74	1.96	0	0	0	0	0	0	0	0	0	0	0	0	0	0
SM-GE8ZQ_S210_E1-50	28	HIP	5	5_Lamp5 Lhx6	3	Lamp5	2	GABAergic	474678	0	35.81	120.08	0	0	23.17	0	130.61	52.67	174.86	269.66	0	0	0	0	0	0	0	0	0	0	0	0	0	0	0	0	0	0	0	0	0	0	0	0	35.81	0	0	0	0
SM-GE8ZQ_S212_E1-50	28	HIP	7	7_Lamp5 Lhx6	3	Lamp5	2	GABAergic	508171	0	0	212.53	665.13	0	0	0	76.75	29.52	0	0	0	0	0	0	0	0	0	0	45.26	0	0	0	0	0	29.52	0	0	0	0	0	0	0	0	0	0	0	0	0	0
SM-GE8ZQ_S213_E1-50	28	HIP	5	5_Lamp5 Lhx6	3	Lamp5	2	GABAergic	485165	0	0	111.3	0	0	0	55.65	0	117.49	0	8.24	0	0	0	0	0	0	43.28	0	0	24.73	0	0	0	0	0	0	0	0	0	0	0	0	0	0	0	0	0	0	0
SM-GE8ZQ_S215_E1-50	28	HIP	56	56_Vip HPF	5	Vip	2	GABAergic	460325	0	0	154.24	0	0	0	358.44	199.86	0	0	0	0	0	0	0	0	0	28.24	0	0	0	0	0	0	0	0	0	0	0	0	0	0	0	0	32.59	0	0	0	0	0
SM-GE8ZQ_S216_E1-50	28	HIP	7	7_Lamp5 Lhx6	3	Lamp5	2	GABAergic	513339	0	0	74.03	453.89	0	0	0	0	0	0	0	0	0	0	0	0	0	0	0	0	68.18	0	0	0	0	0	0	0	0	0	0	0	0	0	0	0	0	0	0	0
SM-GE8ZQ_S225_E1-50	28	HIP	6	6_Lamp5 Lhx6	3	Lamp5	2	GABAergic	526692	0	0	112.02	0	0	0	53.16	13.29	68.35	0	0	0	0	0	0	0	0	0	0	37.97	0	0	0	0	0	13.29	0	0	0	0	0	0	0	0	0	0	0	0	0	0
SM-GE8ZQ_S226_E1-50	28	HIP	51	51_Vip	5	Vip	2	GABAergic	416621	0	1593.77	216.02	0	165.62	0	103.21	0	48.01	187.22	0	62.41	0	0	0	0	45.6	103.21	0	0	7.2	0	0	0	0	0	0	0	0	0	0	0	0	0	0	0	0	0	0	0
SM-GE8ZQ_S227_E1-50	28	HIP	104	104_Sst HPF	7	Sst	2	GABAergic	439656	0	0	40.94	0	70.51	0	18.2	0	0	0	0	0	0	61.41	0	0	25.02	0	0	0	0	0	0	0	0	0	0	0	0	0	0	0	0	0	0	0	0	0	0	0
SM-GE8ZQ_S229_E1-50	28	HIP	7	7_Lamp5 Lhx6	3	Lamp5	2	GABAergic	467308	0	0	151.93	667.65	0	0	0	0	2.14	0	0	0	0	0	0	0	0	0	0	0	0	0	0	0	0	0	0	0	0	0	0	0	0	0	0	0	0	0	0	0
SM-GE8ZQ_S230_E1-50	28	HIP	54	54_Vip HPF	5	Vip	2	GABAergic	523903	0	78.26	104.98	0	0	0	0	3.82	108.8	0	0	0	0	0	0	104.98	57.26	15.27	0	0	30.54	0	0	0	0	0	0	0	0	0	0	0	0	0	0	0	0	0	0	0
SM-GE8ZQ_S231_E1-50	28	HIP	7	7_Lamp5 Lhx6	3	Lamp5	2	GABAergic	478194	0	0	0	303.22	0	0	0	0	83.65	0	0	0	0	0	0	0	0	0	0	0	0	0	0	0	0	0	0	0	0	0	0	0	0	0	0	0	0	0	0	0
SM-GE8ZQ_S232_E1-50	28	HIP	56	56_Vip HPF	5	Vip	2	GABAergic	518286	0	0	44.38	0	0	0	71.39	0	69.46	3.86	11.58	0	0	0	0	0	0	19.29	0	81.04	15.44	13.51	0	0	1.93	0	0	13.51	0	0	0	0	0	0	0	0	9.65	0	0	50.17
SM-GE8ZQ_S233_E1-50	28	HIP	7	7_Lamp5 Lhx6	3	Lamp5	2	GABAergic	390032	0	0	133.32	623.03	0	0	0	0	17.95	0	0	0	0	0	0	0	0	0	0	0	0	0	0	0	0	0	0	0	0	0	0	0	0	0	0	0	0	0	0	0
SM-GE8ZQ_S234_E1-50	28	HIP	29	29_Ntng1 HPF	4	Sncg	2	GABAergic	400300	0	0	457.16	0	0	284.79	0	0	194.85	0	0	0	2.5	0	0	0	37.47	0	0	0	42.47	0	0	0	0	0	0	0	0	0	0	0	0	0	0	44.97	0	0	0	0
SM-GE8ZQ_S235_E1-50	28	HIP	102	102_Sst HPF	7	Sst	2	GABAergic	173632	0	0	167.02	0	0	0	0	0	23.04	0	0	0	0	0	0	0	0	0	0	0	0	0	0	0	0	0	0	34.56	0	0	0	0	0	0	0	0	0	0	0	0
SM-GE8ZQ_S236_E1-50	28	HIP	104	104_Sst HPF	7	Sst	2	GABAergic	512771	0	0	198.92	0	89.71	0	0	0	113.11	25.35	0	0	0	35.1	0	0	35.1	0	191.12	1.95	0	0	0	0	0	0	0	0	0	0	0	0	0	0	0	0	0	0	0	0
SM-GE8ZQ_S237_E1-50	28	HIP	7	7_Lamp5 Lhx6	3	Lamp5	2	GABAergic	561005	0	0	39.22	240.64	0	0	0	0	0	0	0	0	0	0	103.39	0	0	0	0	60.61	0	0	0	0	0	0	0	0	0	0	0	0	0	0	0	0	0	0	0	0
SM-GE8ZQ_S238_E1-50	28	HIP	26	26_Ntng1 HPF	4	Sncg	2	GABAergic	491480	0	0	205.5	0	0	0	0	0	75.28	0	0	42.73	0	0	0	0	12.21	0	0	75.28	20.35	0	0	0	0	0	0	0	0	0	0	0	0	0	0	0	0	0	0	0
SM-GE8ZQ_S240_E1-50	28	HIP	29	29_Ntng1 HPF	4	Sncg	2	GABAergic	477608	0	144.47	0	0	0	0	0	0	2.09	23.03	0	0	0	0	0	0	163.31	322.44	0	77.47	0	0	0	0	41.88	0	0	0	0	0	0	0	0	0	0	0	0	0	0	0
SM-GE8ZQ_S241_E1-50	28	HIP	78	78_Sst HPF	7	Sst	2	GABAergic	514382	0	0	0	0	0	0	0	0	141.92	0	0	0	0	27.22	0	0	0	0	0	99.15	0	0	0	0	0	0	0	0	0	0	0	0	0	0	0	33.05	0	0	0	0
SM-GE8ZQ_S242_E1-50	28	HIP	104	104_Sst HPF	7	Sst	2	GABAergic	474003	0	0	25.32	0	151.9	0	0	0	99.16	0	0	0	0	0	0	0	109.7	0	0	69.62	0	0	0	73.84	0	0	0	0	0	0	0	0	0	0	0	0	0	0	80.17	0
SM-GE8ZQ_S243_E1-50	28	HIP	5	5_Lamp5 Lhx6	3	Lamp5	2	GABAergic	472914	0	0	230.49	128.99	0	80.35	0	137.45	2.11	0	2.11	0	0	0	2.11	59.21	0	61.32	27.49	4.23	0	0	145.9	0	0	0	0	0	0	4.23	0	0	0	0	0	0	0	0	0	0
SM-GE8ZQ_S245_E1-50	28	HIP	5	5_Lamp5 Lhx6	3	Lamp5	2	GABAergic	448056	0	0	167.39	69.19	0	0	0	136.14	22.32	0	0	0	0	0	0	0	0	0	0	0	0	0	0	0	0	0	0	0	0	0	0	0	0	0	0	0	0	0	0	0
SM-GE8ZQ_S246_E1-50	28	HIP	103	103_Sst HPF	7	Sst	2	GABAergic	489679	0	294.07	46.97	0	0	20.42	0	0	24.51	12.25	0	0	2.04	0	0	0	124.57	14.3	36.76	104.15	0	0	0	0	0	2.04	0	0	0	65.35	0	0	0	0	0	42.89	0	0	0	0
SM-GE8ZQ_S247_E1-50	28	HIP	5	5_Lamp5 Lhx6	3	Lamp5	2	GABAergic	468152	0	0	448.57	0	0	0	23.5	209.33	46.99	0	0	0	0	0	0	0	0	0	89.71	0	0	0	160.2	0	0	4.27	0	0	0	0	0	0	0	0	0	0	0	0	0	0
SM-GE8ZQ_S248_E1-50	28	HIP	102	102_Sst HPF	7	Sst	2	GABAergic	479825	0	0	6.25	0	6.25	314.7	0	0	62.52	0	0	0	0	0	0	0	0	0	0	75.03	0	0	0	179.23	0	0	0	0	0	141.72	0	0	0	0	0	0	0	0	0	0
SM-GE8ZQ_S249_E1-50	28	HIP	7	7_Lamp5 Lhx6	3	Lamp5	2	GABAergic	580858	0	0	263.4	0	0	0	0	0	215.2	0	0	0	0	0	0	0	0	0	0	118.79	0	0	0	0	0	1.72	0	0	0	0	0	0	0	0	0	0	0	0	0	0
SM-GE8ZQ_S250_E1-50	28	HIP	104	104_Sst HPF	7	Sst	2	GABAergic	537590	0	111.61	1.86	0	236.24	0	0	0	16.74	0	0	0	0	48.36	0	0	81.85	0	0	89.29	0	0	0	0	0	0	0	0	0	0	0	0	0	0	0	0	0	0	0	0
SM-GE8ZQ_S251_E1-50	28	HIP	8	8_Lamp5 Lhx6	3	Lamp5	2	GABAergic	527453	0	1.9	377.28	293.87	0	30.33	0	0	0	0	0	0	0	0	0	0	0	0	0	166.84	0	0	0	0	0	37.92	0	15.17	0	0	0	0	0	0	0	0	0	0	0	0
SM-GE8ZQ_S252_E1-50	28	HIP	122	122_Pvalb Vipr2	8	Pvalb	2	GABAergic	560445	0	0	160.59	0	0	0	0	0	217.68	0	0	92.78	0	0	0	0	0	0	0	0	0	0	0	0	0	0	0	0	0	0	0	19.63	0	0	0	32.12	0	0	0	0
SM-GE8ZQ_S253_E1-50	28	HIP	26	26_Ntng1 HPF	4	Sncg	2	GABAergic	375089	0	0	74.65	0	0	0	58.65	0	0	0	0	0	0	0	0	0	101.31	0	0	79.98	0	0	63.98	0	0	0	0	0	0	58.65	0	0	0	0	0	0	0	0	0	0
SM-GE8ZQ_S254_E1-50	28	HIP	104	104_Sst HPF	7	Sst	2	GABAergic	483768	0	0	93.02	0	12.4	0	0	0	12.4	0	0	0	0	49.61	0	0	0	4.13	0	35.14	0	0	0	0	0	0	0	2.07	105.42	0	0	0	0	0	0	0	0	0	0	0
SM-GE8ZQ_S255_E1-50	28	HIP	103	103_Sst HPF	7	Sst	2	GABAergic	501914	0	757.1	0	0	0	0	0	0	103.6	0	0	0	0	0	0	19.92	67.74	0	0	0	35.86	0	0	0	0	0	0	0	0	41.84	0	0	0	0	0	1.99	0	0	0	0
SM-GE8ZQ_S256_E1-50	28	HIP	102	102_Sst HPF	7	Sst	2	GABAergic	371108	0	86.23	142.82	37.72	0	0	0	0	48.5	43.11	0	0	0	0	0	0	0	0	29.64	53.89	0	0	0	32.34	0	0	0	0	0	0	0	0	0	0	0	0	0	0	0	0
SM-GE8ZQ_S257_E1-50	28	HIP	102	102_Sst HPF	7	Sst	2	GABAergic	472094	0	0	129.21	0	0	0	0	6.35	84.73	0	0	0	0	0	0	0	23.3	0	0	2.12	0	0	0	23.3	0	0	0	0	0	12.71	0	0	0	0	0	0	0	0	0	122.86
SM-GE8ZQ_S258_E1-50	28	HIP	7	7_Lamp5 Lhx6	3	Lamp5	2	GABAergic	455211	0	0	155.97	213.09	0	0	0	57.12	19.77	0	0	0	0	10.98	0	0	0	0	0	43.94	0	0	0	0	0	0	0	0	0	0	0	0	0	0	0	0	0	0	0	0
SM-GE8ZQ_S259_E1-50	28	HIP	5	5_Lamp5 Lhx6	3	Lamp5	2	GABAergic	463146	0	0	231.03	207.28	0	51.82	47.5	97.16	56.14	0	0	0	0	0	0	0	0	38.86	0	0	0	0	0	0	0	19.43	0	0	0	0	0	0	0	0	0	0	0	0	0	0
SM-GE8ZQ_S263_E1-50	28	HIP	51	51_Vip	5	Vip	2	GABAergic	468705	0	0	0	0	317.9	0	0	0	0	0	0	0	0	0	0	0	0	0	0	0	0	0	0	0	0	0	0	0	0	0	0	0	0	0	0	0	0	0	0	0
SM-GE8ZQ_S265_E1-50	28	HIP	7	7_Lamp5 Lhx6	3	Lamp5	2	GABAergic	553958	0	0	46.93	426.03	0	36.1	0	0	81.23	0	0	0	0	0	0	0	0	0	0	0	0	0	0	0	0	0	0	0	0	0	0	0	0	0	0	0	0	0	0	0
SM-GE8ZQ_S266_E1-50	28	HIP	59	59_Vip Igfbp6	5	Vip	2	GABAergic	427076	0	0	0	0	0	0	21.07	0	21.07	0	0	0	0	0	0	0	0	0	0	0	0	0	0	0	0	0	0	0	0	0	0	0	0	0	0	0	0	0	0	0
SM-GE8ZQ_S267_E1-50	28	HIP	30	30_Ntng1 HPF	4	Sncg	2	GABAergic	499416	0	0	404.47	0	0	0	52.06	0	104.12	0	0	76.09	0	0	0	0	64.07	0	0	8.01	28.03	0	0	0	0	0	0	0	0	0	0	0	12.01	0	0	0	0	0	0	82.1
SM-GE8ZQ_S269_E1-50	28	HIP	56	56_Vip HPF	5	Vip	2	GABAergic	456839	0	0	131.34	0	107.26	142.28	271.43	0	39.4	74.42	0	111.64	0	61.29	0	0	94.13	0	0	225.46	0	0	0	0	76.61	0	0	52.53	0	0	0	0	0	0	0	0	0	0	0	52.53
SM-GE8ZQ_S271_E1-50	28	HIP	7	7_Lamp5 Lhx6	3	Lamp5	2	GABAergic	473085	0	0	160.65	458.69	0	0	0	0	40.16	0	0	0	0	0	0	0	0	0	0	0	0	0	0	0	0	0	0	0	0	0	0	0	0	0	0	0	0	0	0	0
SM-GE8ZQ_S272_E1-50	28	HIP	11	11_Lamp5	3	Lamp5	2	GABAergic	490965	0	32.59	0	0	0	0	32.59	0	118.13	0	368.66	0	0	0	0	0	0	0	0	0	22.4	0	0	0	0	0	0	0	0	0	0	0	0	0	0	0	0	0	0	0
SM-GE8ZQ_S273_E1-50	28	HIP	59	59_Vip Igfbp6	5	Vip	2	GABAergic	487078	0	0	84.18	0	601.55	0	178.62	0	8.21	0	0	0	0	0	0	73.91	0	0	0	0	0	0	176.56	0	0	0	0	94.44	0	0	0	0	0	0	47.22	0	0	0	0	0
SM-GE8ZQ_S274_E1-50	28	HIP	54	54_Vip HPF	5	Vip	2	GABAergic	464571	0	0	55.97	0	0	0	99.02	8.61	161.44	144.22	17.22	0	0	0	0	0	0	0	0	0	49.51	23.68	0	0	0	0	0	0	0	0	0	0	0	0	2.15	0	0	0	0	0
SM-GE8ZQ_S275_E1-50	28	HIP	39	39_Sncg	4	Sncg	2	GABAergic	503255	0	0	13.91	0	39.74	0	162.94	0	39.74	0	0	0	0	3.97	0	15.9	23.84	0	0	0	49.68	0	0	0	0	0	0	0	0	0	0	0	0	0	0	0	0	0	0	0
SM-GE8ZQ_S277_E1-50	28	HIP	6	6_Lamp5 Lhx6	3	Lamp5	2	GABAergic	491292	0	0	116.02	388.77	0	0	0	0	22.39	0	0	0	0	0	0	0	0	0	0	164.87	42.74	0	0	0	0	140.45	0	0	0	0	0	0	0	0	0	0	0	0	0	0
SM-GE8ZQ_S279_E1-50	28	HIP	39	39_Sncg	4	Sncg	2	GABAergic	468891	0	0	40.52	0	68.25	0	51.18	0	29.86	0	0	0	0	4.27	0	0	8.53	0	0	44.79	0	17.06	0	0	0	0	0	0	0	0	0	0	0	0	0	0	0	0	0	0
SM-GE8ZQ_S281_E1-50	28	HIP	7	7_Lamp5 Lhx6	3	Lamp5	2	GABAergic	532616	0	0	137.06	689.05	0	0	0	0	0	0	0	0	0	0	0	0	0	0	0	153.96	0	0	0	0	0	0	0	0	0	0	0	0	0	0	0	0	0	0	0	0
SM-GE8ZQ_S282_E1-50	28	HIP	49	49_Vip	5	Vip	2	GABAergic	542154	0	0	0	0	0	0	66.4	0	95.91	385.5	0	0	0	0	0	0	0	0	0	0	0	40.58	0	0	0	0	0	0	0	0	0	0	0	0	0	0	47.96	0	0	0
SM-GE8ZQ_S283_E1-50	28	HIP	37	37_Sncg	4	Sncg	2	GABAergic	468084	0	0	47	0	232.86	0	27.77	0	81.18	23.5	459.32	0	0	0	0	0	4.27	32.05	0	0	0	0	0	0	0	0	0	0	0	0	0	0	0	0	0	0	0	0	0	0
SM-GE8ZQ_S284_E1-50	28	HIP	103	103_Sst HPF	7	Sst	2	GABAergic	500579	0	1088.74	25.97	65.92	0	181.79	0	0	31.96	65.92	13.98	0	0	0	0	0	63.93	21.97	0	29.97	0	0	0	0	0	0	21.97	7.99	0	0	0	0	0	0	0	5.99	0	0	2	0
SM-GE8ZQ_S287_E1-50	28	HIP	7	7_Lamp5 Lhx6	3	Lamp5	2	GABAergic	457844	0	0	122.31	318.89	0	0	0	122.31	133.23	0	0	0	0	0	0	0	0	0	0	0	0	0	0	0	0	0	0	0	0	0	0	0	0	0	0	0	0	0	0	0
SM-GE8ZQ_S288_E1-50	28	HIP	59	59_Vip Igfbp6	5	Vip	2	GABAergic	451149	0	0	0	0	0	0	0	0	48.76	55.41	0	339.13	0	53.2	0	44.33	0	0	0	0	0	0	0	0	0	0	0	37.68	0	0	0	0	0	0	0	0	77.58	0	0	0
SM-GE8ZQ_S291_E1-50	28	HIP	6	6_Lamp5 Lhx6	3	Lamp5	2	GABAergic	535673	0	0	35.47	29.87	0	0	84.01	190.41	18.67	0	0	0	0	0	0	0	0	0	0	56	0	0	0	0	0	0	0	0	0	0	0	0	0	0	0	0	0	0	0	0
SM-GE8ZQ_S292_E1-50	28	HIP	49	49_Vip	5	Vip	2	GABAergic	536570	0	0	0	0	0	0	108.09	0	0	225.51	0	0	0	0	0	0	0	195.69	0	0	0	175.19	0	0	0	0	0	0	0	0	0	0	0	0	0	0	0	0	0	0
SM-GE8ZQ_S293_E1-50	28	HIP	56	56_Vip HPF	5	Vip	2	GABAergic	539091	0	0	172.51	0	0	0	77.91	0	83.47	53.79	0	48.23	0	68.63	1.85	22.26	20.4	176.22	0	87.18	0	0	0	0	0	0	0	0	0	0	0	0	0	0	0	0	0	0	0	0
SM-GE8ZQ_S294_E1-50	28	HIP	11	11_Lamp5	3	Lamp5	2	GABAergic	535374	0	0	211.07	0	0	0	0	74.71	97.13	0	0	37.36	0	0	0	0	0	0	0	0	63.51	0	0	0	0	0	0	0	0	0	0	0	0	0	0	0	0	0	0	0
SM-GE8ZQ_S295_E1-50	28	HIP	29	29_Ntng1 HPF	4	Sncg	2	GABAergic	595800	0	0	36.93	0	0	0	30.21	3.36	36.93	0	35.25	40.28	0	0	0	0	0	38.6	0	8.39	0	0	0	0	0	0	0	0	0	0	0	0	0	0	0	0	0	0	20.14	0
SM-GE8ZQ_S296_E1-50	28	HIP	5	5_Lamp5 Lhx6	3	Lamp5	2	GABAergic	530121	0	0	164.11	177.32	0	26.41	7.55	5.66	84.89	0	0	0	0	0	0	0	0	39.61	0	0	0	0	69.8	0	0	173.55	0	0	0	0	0	0	0	0	0	0	0	0	0	0
SM-GE8ZQ_S297_E1-50	28	HIP	7	7_Lamp5 Lhx6	3	Lamp5	2	GABAergic	576747	0	0	188.99	1003.91	0	0	0	0	0	0	0	0	0	0	0	0	0	0	0	0	12.14	0	0	0	0	3.47	3.47	0	0	0	0	0	0	0	0	0	0	0	0	0
SM-GE8ZQ_S298_E1-50	28	HIP	5	5_Lamp5 Lhx6	3	Lamp5	2	GABAergic	572766	0	0	316.01	111.74	0	0	115.23	108.25	0	0	0	41.9	0	0	0	0	0	10.48	0	0	27.93	0	164.12	0	0	0	0	0	0	0	0	0	0	0	0	0	0	0	0	0
SM-GE8ZQ_S299_E1-50	28	HIP	49	49_Vip	5	Vip	2	GABAergic	509093	0	168.93	100.18	0	0	0	151.25	161.07	108.04	19.64	0	0	0	0	0	0	60.89	76.61	0	0	0	5.89	0	0	0	0	0	0	0	0	0	0	0	0	0	0	0	0	0	0
SM-GE8ZQ_S300_E1-50	28	HIP	5	5_Lamp5 Lhx6	3	Lamp5	2	GABAergic	500414	0	0	187.84	0	0	0	0	13.99	0	0	0	0	0	0	0	0	0	37.97	0	0	0	0	0	0	0	75.94	0	0	0	0	0	0	0	0	0	0	0	0	0	0
SM-GE8ZQ_S301_E1-50	28	HIP	122	122_Pvalb Vipr2	8	Pvalb	2	GABAergic	534641	0	0	561.12	0	0	67.33	0	0	16.83	0	0	0	0	0	0	0	0	0	0	0	0	0	0	0	0	0	0	5.61	0	0	0	5.61	0	0	0	0	0	0	0	0
SM-GE8ZQ_S304_E1-50	28	HIP	39	39_Sncg	4	Sncg	2	GABAergic	588657	0	0	1.7	0	61.16	0	91.73	0	39.07	0	159.69	20.39	0	0	0	0	0	10.19	0	0	20.39	0	0	0	0	0	0	0	0	0	0	0	0	0	0	0	0	0	0	0
SM-GE8ZQ_S305_E1-50	28	HIP	34	34_Sncg	4	Sncg	2	GABAergic	623368	0	0	144.38	0	0	0	25.67	9.63	78.61	0	0	33.69	0	0	0	0	19.25	43.31	0	22.46	8.02	0	24.06	0	0	0	0	0	0	0	0	0	0	0	0	0	0	0	0	0
SM-GE8ZQ_S306_E1-50	28	HIP	6	6_Lamp5 Lhx6	3	Lamp5	2	GABAergic	558231	0	0	189.89	111.07	0	0	0	37.62	28.66	0	0	0	0	0	0	0	0	0	0	0	42.99	0	0	0	0	0	0	0	0	0	0	0	0	0	0	0	0	0	0	0
SM-GE8ZQ_S307_E1-50	28	HIP	7	7_Lamp5 Lhx6	3	Lamp5	2	GABAergic	572238	0	0	0	276.11	0	0	0	110.09	0	0	0	0	0	0	0	0	0	0	0	0	52.43	0	0	0	0	0	0	0	0	0	0	0	0	0	0	0	0	0	0	0
SM-GE8ZQ_S308_E1-50	28	HIP	6	6_Lamp5 Lhx6	3	Lamp5	2	GABAergic	532480	0	0	221.6	238.51	0	0	0	167.14	0	0	0	0	0	0	0	0	0	31.93	0	0	0	0	0	0	0	1.88	0	1.88	0	0	0	0	0	0	0	0	0	0	0	0
SM-GE8ZQ_S309_E1-50	28	HIP	6	6_Lamp5 Lhx6	3	Lamp5	2	GABAergic	577756	0	0	147.12	455.21	0	0	0	102.12	90	0	0	0	0	0	0	0	0	0	0	0	25.96	0	0	0	0	62.31	0	20.77	0	0	0	0	0	0	0	0	0	0	0	0
SM-GE8ZQ_S310_E1-50	28	HIP	7	7_Lamp5 Lhx6	3	Lamp5	2	GABAergic	523559	0	0	185.27	571.09	0	0	0	213.92	0	0	0	0	0	9.55	0	0	0	0	0	0	0	0	0	0	0	3.82	0	0	0	0	0	0	0	0	0	0	0	0	0	0
SM-GE8ZQ_S315_E1-50	28	HIP	51	51_Vip	5	Vip	2	GABAergic	521197	0	212.97	130.47	0	236	0	34.54	0	0	107.44	0	99.77	0	0	0	0	0	120.88	0	0	94.01	0	0	0	0	0	0	0	0	0	0	0	0	0	0	0	0	0	0	0
SM-GE8ZQ_S318_E1-50	28	HIP	51	51_Vip	5	Vip	2	GABAergic	492136	0	0	0	0	747.76	0	0	0	0	30.48	0	0	0	0	0	0	0	245.87	0	0	0	0	0	0	0	0	0	0	0	0	0	0	0	0	0	0	6.1	0	0	0
SM-GE8ZQ_S319_E1-50	28	HIP	7	7_Lamp5 Lhx6	3	Lamp5	2	GABAergic	502736	0	0	33.81	652.43	0	0	0	9.95	57.68	0	0	0	0	0	0	0	0	0	0	31.83	0	0	0	0	0	0	0	0	0	0	0	0	0	0	0	0	0	0	0	0
SM-GE8ZQ_S329_E1-50	28	HIP	7	7_Lamp5 Lhx6	3	Lamp5	2	GABAergic	561110	0	0	128.32	1024.75	0	0	0	0	5.35	0	0	0	0	0	0	0	19.6	0	0	98.02	0	0	0	0	0	57.03	0	0	0	0	0	0	0	26.73	0	0	0	0	0	0
SM-GE8ZQ_S330_E1-50	28	HIP	7	7_Lamp5 Lhx6	3	Lamp5	2	GABAergic	532179	0	0	103.35	0	0	0	0	0	5.64	0	0	0	0	0	0	0	0	0	0	0	0	0	0	0	0	84.56	0	0	0	0	0	0	0	0	0	0	0	0	0	0
SM-GE8ZQ_S332_E1-50	28	HIP	6	6_Lamp5 Lhx6	3	Lamp5	2	GABAergic	574269	0	0	118.41	430.11	0	0	0	130.6	5.22	0	0	0	0	0	0	0	0	0	0	0	0	0	0	0	0	0	0	0	0	0	0	0	0	0	0	0	0	0	0	0
SM-GE8ZQ_S333_E1-50	28	HIP	5	5_Lamp5 Lhx6	3	Lamp5	2	GABAergic	514709	0	0	479.88	29.14	0	141.83	60.23	68	25.26	0	44.69	0	0	0	0	0	0	0	0	0	0	0	23.31	0	0	33.03	0	0	0	0	0	0	0	0	0	0	0	0	0	0
SM-GE8ZQ_S334_E1-50	28	HIP	8	8_Lamp5 Lhx6	3	Lamp5	2	GABAergic	515387	0	0	95.07	723.73	0	17.46	25.22	118.36	42.69	0	9.7	0	0	0	1.94	42.69	0	0	0	0	23.28	0	0	0	0	0	0	0	0	0	0	0	0	0	0	0	0	0	0	0
SM-GE8ZQ_S335_E1-50	28	HIP	5	5_Lamp5 Lhx6	3	Lamp5	2	GABAergic	527984	0	81.44	53.03	0	0	0	9.47	98.49	7.58	0	0	0	0	0	0	0	0	0	0	0	0	0	75.76	0	0	0	0	0	0	0	0	0	0	0	0	0	0	0	0	0
SM-GE8ZQ_S336_E1-50	28	HIP	12	12_Lamp5	3	Lamp5	2	GABAergic	597693	0	0	0	212.48	0	0	0	0	21.75	0	0	0	281.08	0	0	0	0	0	0	0	0	36.81	0	0	0	0	0	38.48	0	0	0	0	0	0	0	0	0	0	0	0
SM-GE8ZQ_S340_E1-50	28	HIP	6	6_Lamp5 Lhx6	3	Lamp5	2	GABAergic	560353	0	0	46.4	151.69	0	0	0	12.49	57.11	0	0	0	0	0	0	0	0	0	0	0	0	0	0	0	0	23.2	0	0	0	0	0	0	0	0	0	0	0	0	0	0
SM-GE8ZQ_S341_E1-50	28	HIP	6	6_Lamp5 Lhx6	3	Lamp5	2	GABAergic	478209	0	0	299.03	708.9	0	31.37	0	0	75.28	0	0	0	0	0	0	0	0	0	0	71.1	8.36	0	0	0	0	92.01	0	0	0	0	0	0	0	0	0	25.09	0	0	0	0
SM-GE8ZQ_S342_E1-50	28	HIP	103	103_Sst HPF	7	Sst	2	GABAergic	414552	0	480.04	82.02	0	0	108.55	0	0	12.06	0	0	0	0	96.49	0	0	0	0	0	110.96	0	0	0	0	0	0	0	0	0	0	0	0	0	0	0	0	0	0	0	0
SM-GE8ZQ_S343_E1-50	28	HIP	54	54_Vip HPF	5	Vip	2	GABAergic	474158	0	936.4	0	0	0	0	132.87	0	25.31	177.16	658.01	0	0	0	0	0	2.11	0	0	0	0	0	0	0	0	0	86.47	111.78	0	0	0	0	0	0	0	0	0	0	0	0
SM-GE8ZQ_S344_E1-50	28	HIP	49	49_Vip	5	Vip	2	GABAergic	517313	0	0	0	0	0	0	63.79	0	375.01	162.38	0	0	0	0	0	0	0	233.9	0	0	0	0	0	0	0	0	0	94.72	0	0	0	0	0	0	0	0	0	0	0	0
SM-GE8ZQ_S345_E1-50	28	HIP	8	8_Lamp5 Lhx6	3	Lamp5	2	GABAergic	549609	0	0	171.03	47.31	0	496.72	0	0	0	0	0	0	0	0	0	0	0	0	192.86	0	0	0	0	0	0	0	0	0	0	0	0	0	0	0	0	0	0	0	0	0
SM-GE8ZQ_S346_E1-50	28	HIP	51	51_Vip	5	Vip	2	GABAergic	538923	0	562.23	120.61	0	410.08	0	18.56	174.42	3.71	239.37	0	0	0	0	0	0	38.97	0	0	0	0	0	0	0	0	0	0	0	0	0	0	0	0	0	0	0	0	0	0	0
SM-GE8ZQ_S347_E1-50	28	HIP	56	56_Vip HPF	5	Vip	2	GABAergic	524557	0	127.73	78.16	0	0	0	507.09	0	95.32	5.72	0	0	0	0	0	0	0	0	0	0	0	0	0	0	108.66	0	0	0	0	0	0	0	0	0	0	0	0	0	0	0
SM-GE8ZQ_S348_E1-50	28	HIP	7	7_Lamp5 Lhx6	3	Lamp5	2	GABAergic	544751	0	0	183.57	0	0	0	0	323.08	7.34	0	0	0	0	0	0	82.61	0	0	0	0	40.39	0	0	0	0	60.58	0	0	0	0	0	0	0	0	0	0	0	0	0	0
SM-GE8ZQ_S349_E1-50	28	HIP	7	7_Lamp5 Lhx6	3	Lamp5	2	GABAergic	549602	0	0	283.84	225.62	0	0	0	551.31	87.34	0	0	0	0	0	0	0	0	0	5.46	0	40.03	0	0	0	0	52.77	0	0	0	0	0	0	0	0	0	0	0	0	0	0
SM-GE8ZQ_S350_E1-50	28	HIP	37	37_Sncg	4	Sncg	2	GABAergic	520269	0	0	103.79	0	42.29	0	80.73	0	73.04	19.22	157.61	0	0	0	0	0	80.73	61.51	0	0	0	13.45	0	0	0	0	0	28.83	0	0	1.92	0	0	0	0	0	0	0	0	0
SM-GE8ZQ_S351_E1-50	28	HIP	39	39_Sncg	4	Sncg	2	GABAergic	610980	0	0	0	0	139.12	0	202.95	0	78.56	116.21	0	0	0	0	0	0	122.75	27.82	0	50.74	0	0	0	0	0	0	0	0	0	0	0	0	0	0	0	0	0	0	0	31.1
SM-GE8ZQ_S353_E1-50	28	HIP	56	56_Vip HPF	5	Vip	2	GABAergic	548795	0	0	0	0	0	0	136.66	253.28	61.95	91.11	0	0	0	0	0	0	0	100.22	0	0	0	0	0	0	160.35	0	0	0	0	0	0	0	0	0	0	0	0	0	0	0
SM-GE8ZQ_S354_E1-50	28	HIP	8	8_Lamp5 Lhx6	3	Lamp5	2	GABAergic	594211	0	15.15	75.73	313.02	0	244.02	0	70.68	33.66	0	0	15.15	0	0	0	0	0	0	45.44	0	0	0	0	0	0	0	0	11.78	0	0	0	0	0	0	0	0	0	0	0	0
SM-GE8ZQ_S355_E1-50	28	HIP	29	29_Ntng1 HPF	4	Sncg	2	GABAergic	501379	0	205.43	15.96	0	0	0	207.43	33.91	33.91	247.32	0	39.89	0	0	0	0	121.66	0	0	3.99	0	15.96	0	0	77.79	0	0	0	0	0	0	0	0	0	0	0	0	0	0	0
SM-GE8ZQ_S357_E1-50	28	HIP	102	102_Sst HPF	7	Sst	2	GABAergic	527626	0	1942.66	248.28	53.07	0	37.91	0	0	24.64	18.95	0	0	0	0	0	0	0	0	49.28	54.96	0	0	0	28.43	0	0	0	0	0	0	0	0	0	0	0	0	0	0	0	0
SM-GE8ZQ_S358_E1-50	28	HIP	7	7_Lamp5 Lhx6	3	Lamp5	2	GABAergic	503805	0	0	103.21	198.49	0	166.73	0	45.65	11.91	0	0	0	0	0	1.98	0	0	7.94	0	51.61	51.61	0	0	0	0	0	0	9.92	0	0	0	0	0	0	0	0	0	0	0	0
SM-GE8ZQ_S361_E1-50	28	HIP	8	8_Lamp5 Lhx6	3	Lamp5	2	GABAergic	562088	0	0	133.43	183.25	0	181.47	0	227.72	37.36	0	0	0	0	0	0	0	0	0	78.28	0	0	0	0	0	0	0	0	0	0	0	0	0	0	0	0	0	0	0	0	0
SM-GE8ZQ_S362_E1-50	28	HIP	8	8_Lamp5 Lhx6	3	Lamp5	2	GABAergic	540615	0	0	131.33	438.39	0	12.95	0	51.79	27.75	0	0	0	0	0	0	0	0	0	0	64.74	0	0	0	0	0	0	0	0	0	0	0	0	0	0	0	0	0	0	0	0
SM-GE8ZQ_S363_E1-50	28	HIP	56	56_Vip HPF	5	Vip	2	GABAergic	553555	0	0	0	52.39	0	0	86.71	37.94	0	0	0	84.91	0	0	0	0	0	0	0	0	0	27.1	0	0	0	1.81	0	0	0	0	0	0	0	0	32.52	0	0	0	0	0
SM-GE8ZQ_S364_E1-50	28	HIP	5	5_Lamp5 Lhx6	3	Lamp5	2	GABAergic	533048	0	0	230.75	0	0	0	0	189.48	1.88	0	0	0	0	11.26	0	0	0	0	0	0	0	0	150.08	0	0	0	0	0	0	0	0	0	0	0	0	0	0	0	0	0
SM-GE8ZQ_S365_E1-50	28	HIP	56	56_Vip HPF	5	Vip	2	GABAergic	142718	0	0	0	0	0	0	112.11	70.07	21.02	147.14	0	0	0	63.06	0	70.07	0	63.06	0	119.12	63.06	63.06	0	0	119.12	0	0	21.02	0	0	0	0	0	0	0	0	0	0	0	0
SM-GE8ZQ_S366_E1-50	28	HIP	51	51_Vip	5	Vip	2	GABAergic	531563	0	186.24	92.18	0	743.09	0	71.49	0	0	84.66	0	0	0	0	0	0	73.37	0	0	90.3	35.74	0	0	0	0	0	0	0	0	0	0	0	0	0	0	0	0	0	0	0
SM-GE8ZQ_S367_E1-50	28	HIP	7	7_Lamp5 Lhx6	3	Lamp5	2	GABAergic	497202	0	0	60.34	305.71	0	12.07	0	229.28	46.26	0	0	0	0	0	0	0	6.03	0	0	0	0	0	0	0	0	0	0	0	0	0	0	0	0	0	0	0	0	0	0	0
SM-GE8ZQ_S369_E1-50	28	HIP	49	49_Vip	5	Vip	2	GABAergic	587842	0	1855.94	0	0	0	1.7	57.84	0	0	0	0	0	0	0	0	0	120.78	0	0	0	0	0	0	0	0	0	0	0	0	0	0	0	0	0	0	0	0	0	0	0
SM-GE8ZQ_S370_E1-50	28	HIP	12	12_Lamp5	3	Lamp5	2	GABAergic	558048	0	0	50.17	0	0	0	0	137.98	26.88	0	0	14.34	0	3.58	0	0	0	0	8.96	80.64	0	0	0	0	0	0	0	0	0	0	0	0	0	0	0	0	0	0	0	0
SM-GE8ZQ_S371_E1-50	28	HIP	12	12_Lamp5	3	Lamp5	2	GABAergic	588143	0	0	151.32	146.22	0	0	6.8	0	0	0	0	0	42.51	42.51	0	0	0	78.21	0	110.52	0	0	66.31	0	0	0	0	0	0	0	0	0	0	0	0	0	0	0	0	0
SM-GE8ZQ_S373_E1-50	28	HIP	7	7_Lamp5 Lhx6	3	Lamp5	2	GABAergic	472350	0	0	199	199	0	0	0	0	25.4	0	0	0	0	0	0	0	0	0	0	10.59	0	0	0	0	0	0	0	0	0	0	0	0	0	0	0	0	0	0	0	0
SM-GE8ZQ_S374_E1-50	28	HIP	8	8_Lamp5 Lhx6	3	Lamp5	2	GABAergic	518424	0	0	46.29	0	0	129.24	0	106.09	0	0	0	0	0	0	0	0	0	0	28.93	0	0	0	27	0	0	0	0	0	0	0	0	0	0	0	0	0	0	0	0	0
SM-GE8ZQ_S375_E1-50	28	HIP	78	78_Sst HPF	7	Sst	2	GABAergic	575627	0	0	0	0	0	83.39	39.96	29.53	104.23	69.49	0	0	0	19.11	0	0	43.43	41.69	0	31.27	31.27	0	0	0	0	0	0	0	0	0	0	0	0	0	0	41.69	0	0	0	0
SM-GE8ZQ_S377_E1-50	28	HIP	8	8_Lamp5 Lhx6	3	Lamp5	2	GABAergic	542056	0	0	64.57	407.71	0	0	0	121.76	7.38	0	0	0	0	0	0	0	0	0	0	57.19	31.36	0	0	0	0	3.69	0	0	0	0	0	0	0	0	0	0	0	0	0	0
SM-GE8ZQ_S378_E1-50	28	HIP	102	102_Sst HPF	7	Sst	2	GABAergic	594597	0	432.23	148	275.82	42.05	0	0	0	38.68	47.09	0	0	0	0	0	0	0	0	0	158.09	37	0	0	0	0	0	0	23.55	0	0	0	0	0	0	0	0	0	0	0	0
SM-GE8ZQ_S379_E1-50	28	HIP	55	55_Vip HPF	5	Vip	2	GABAergic	478641	0	495.15	60.59	0	192.21	0	8.36	0	183.85	50.14	0	0	0	52.23	0	0	71.03	0	0	0	0	0	0	0	0	4.18	0	35.52	0	0	0	0	0	0	0	0	0	0	0	0
SM-GE8ZQ_S380_E1-50	28	HIP	8	8_Lamp5 Lhx6	3	Lamp5	2	GABAergic	554144	0	0	194.9	0	138.95	0	0	438.51	45.11	0	0	0	0	0	0	16.24	0	0	0	0	0	0	50.53	0	0	160.61	0	0	0	0	0	0	0	0	0	0	0	0	0	0
SM-GE8ZQ_S381_E1-50	28	HIP	7	7_Lamp5 Lhx6	3	Lamp5	2	GABAergic	545681	0	0	47.65	582.76	0	0	0	208.91	0	0	0	0	0	0	0	0	0	0	0	0	43.98	0	0	0	0	0	0	0	0	0	0	0	0	0	0	0	0	0	0	0
SM-GE8ZQ_S383_E1-50	28	HIP	103	103_Sst HPF	7	Sst	2	GABAergic	532319	0	107.08	178.46	0	0	148.41	0	0	3.76	50.72	0	0	0	0	1.88	0	30.06	0	1.88	0	0	0	0	0	0	35.69	0	0	0	0	0	0	0	0	0	30.06	0	0	33.81	0
SM-GE8ZQ_S384_E1-50	28	HIP	103	103_Sst HPF	7	Sst	2	GABAergic	512912	0	3.9	356.79	0	0	0	0	91.63	38.99	0	0	0	0	1.95	0	0	154.02	0	0	0	0	0	0	0	0	0	0	0	0	0	0	0	0	0	0	0	0	0	0	0
SM-GE8ZR_S001_E1-50	28	HIP	6	6_Lamp5 Lhx6	3	Lamp5	2	GABAergic	582639	0	0	178.5	44.62	0	0	1.72	181.93	3.43	0	0	0	0	0	0	0	0	0	0	34.33	36.04	0	0	0	0	15.45	0	0	0	0	0	0	0	0	0	0	0	0	0	0
SM-GE8ZR_S002_E1-50	28	HIP	102	102_Sst HPF	7	Sst	2	GABAergic	605125	0	0	61.14	0	0	34.7	0	0	102.46	0	0	0	0	0	0	0	33.05	0	0	0	0	0	0	42.97	0	0	0	0	0	69.41	0	0	0	0	0	0	0	0	0	0
SM-GE8ZR_S004_E1-50	28	HIP	7	7_Lamp5 Lhx6	3	Lamp5	2	GABAergic	584186	0	0	203.7	600.84	0	0	0	0	0	0	1.71	0	0	0	0	0	0	0	116.4	99.28	0	0	0	0	0	44.51	0	39.37	0	0	0	0	0	0	0	0	0	0	0	0
SM-GE8ZR_S006_E1-50	28	HIP	37	37_Sncg	4	Sncg	2	GABAergic	574083	0	0	55.74	0	273.48	0	179.42	0	13.94	0	306.58	108	0	0	0	0	0	0	0	0	74.9	0	0	0	0	0	0	36.58	0	0	0	0	0	0	0	0	0	0	0	0
SM-GE8ZR_S007_E1-50	28	HIP	11	11_Lamp5	3	Lamp5	2	GABAergic	596937	0	0	0	0	0	0	78.74	0	0	0	194.33	55.28	0	0	0	0	0	3.35	0	0	0	0	80.41	0	0	0	0	1.68	0	0	0	0	0	0	0	0	0	0	0	0
SM-GE8ZR_S008_E1-50	28	HIP	7	7_Lamp5 Lhx6	3	Lamp5	2	GABAergic	625989	0	0	76.68	864.23	0	0	0	43.13	6.39	0	0	0	0	0	0	0	0	0	0	57.51	0	0	0	0	0	174.12	0	0	0	0	0	0	0	0	0	0	0	0	0	0
SM-GE8ZR_S009_E1-50	28	HIP	55	55_Vip HPF	5	Vip	2	GABAergic	625728	0	656.83	166.21	0	266.89	0	218.94	0	99.08	0	0	78.31	0	0	0	148.63	0	0	0	54.34	0	0	0	0	0	105.48	134.24	0	0	0	0	0	0	0	0	0	0	0	0	0
SM-GE8ZR_S010_E1-50	28	HIP	56	56_Vip HPF	5	Vip	2	GABAergic	637259	0	86.31	0	0	0	0	153.78	81.6	117.69	222.83	0	0	0	0	0	0	0	189.88	0	0	0	0	0	0	0	0	0	0	0	0	0	0	0	0	0	0	0	0	0	0
SM-GE8ZR_S012_E1-50	28	HIP	7	7_Lamp5 Lhx6	3	Lamp5	2	GABAergic	617358	0	0	35.64	299.66	0	0	0	16.2	0	0	0	0	0	0	0	0	0	0	0	0	0	0	0	0	0	0	0	0	0	0	0	0	0	0	0	0	0	0	0	0
SM-GE8ZR_S013_E1-50	28	HIP	103	103_Sst HPF	7	Sst	2	GABAergic	597773	0	55.2	450	0	0	249.26	0	0	51.86	95.35	0	0	0	0	0	0	3.35	0	8.36	15.06	0	0	0	0	0	0	0	10.04	0	0	0	0	0	0	0	25.09	0	0	36.8	0
SM-GE8ZR_S014_E1-50	28	HIP	11	11_Lamp5	3	Lamp5	2	GABAergic	637112	0	0	61.21	0	0	0	76.91	43.95	51.8	0	0	105.16	0	58.07	0	0	0	89.47	0	0	73.77	0	0	0	0	0	0	0	0	0	0	0	10.99	0	0	0	0	0	0	0
SM-GE8ZR_S018_E1-50	28	HIP	7	7_Lamp5 Lhx6	3	Lamp5	2	GABAergic	644941	0	0	207.77	624.86	0	0	0	227.93	110.09	0	0	0	0	0	0	0	0	0	0	0	41.86	0	0	0	0	62.02	0	0	0	0	0	0	0	0	0	0	0	0	0	0
SM-GE8ZR_S019_E1-50	28	HIP	59	59_Vip Igfbp6	5	Vip	2	GABAergic	661359	0	0	6.05	0	0	0	0	0	130.04	190.52	0	0	0	45.36	0	0	0	95.26	0	0	0	0	0	0	0	0	1.51	0	0	0	0	0	0	0	0	0	0	0	0	0
SM-GE8ZR_S020_E1-50	28	HIP	6	6_Lamp5 Lhx6	3	Lamp5	2	GABAergic	664289	0	0	255.91	111.4	0	0	0	126.45	55.7	0	0	0	0	0	1.51	0	0	0	0	58.71	0	0	0	0	0	7.53	0	0	0	0	0	0	0	0	0	0	0	0	0	0
SM-GE8ZR_S021_E1-50	28	HIP	7	7_Lamp5 Lhx6	3	Lamp5	2	GABAergic	597305	0	0	0	549.13	0	0	0	1.67	53.57	0	0	0	0	0	0	0	0	0	0	73.66	0	0	0	0	0	0	0	0	0	0	0	0	0	0	0	0	0	0	0	0
SM-GE8ZR_S022_E1-50	28	HIP	55	55_Vip HPF	5	Vip	2	GABAergic	668078	0	0	127.23	0	263.44	0	32.93	0	131.72	13.47	0	0	0	0	0	49.4	70.35	224.52	0	37.42	0	0	0	0	0	0	154.17	0	0	0	0	0	0	0	1.5	0	0	0	0	0
SM-GE8ZR_S025_E1-50	28	HIP	6	6_Lamp5 Lhx6	3	Lamp5	2	GABAergic	631224	0	19.01	53.86	546.56	0	0	0	161.59	55.45	0	0	0	0	0	0	0	0	0	0	74.46	1.58	0	0	0	0	0	0	0	0	0	0	0	0	0	0	0	0	0	0	0
SM-GE8ZR_S027_E1-50	28	HIP	7	7_Lamp5 Lhx6	3	Lamp5	2	GABAergic	635822	0	0	100.66	820.98	0	0	0	0	29.88	0	0	0	0	0	0	0	0	0	0	0	213.9	0	0	0	0	0	0	12.58	0	0	0	0	0	0	0	0	0	0	0	0
SM-GE8ZR_S029_E1-50	28	HIP	7	7_Lamp5 Lhx6	3	Lamp5	2	GABAergic	619090	0	0	0	731.72	0	0	0	0	22.61	0	0	0	0	0	0	0	0	0	0	109.84	0	0	0	0	0	0	0	0	0	0	0	0	0	0	0	0	0	0	0	0
SM-GE8ZR_S030_E1-50	28	HIP	7	7_Lamp5 Lhx6	3	Lamp5	2	GABAergic	673809	0	0	81.63	658.94	0	0	0	0	0	0	0	0	0	0	0	0	0	0	0	0	2.97	0	0	0	0	0	0	0	0	0	0	0	0	0	0	0	0	0	0	0
SM-GE8ZR_S032_E1-50	28	HIP	5	5_Lamp5 Lhx6	3	Lamp5	2	GABAergic	682214	0	0	108.47	23.45	0	0	23.45	82.09	64.5	0	0	0	0	0	0	0	4.4	0	0	13.19	11.73	0	0	0	0	43.97	0	0	0	0	0	0	0	0	0	1.47	0	0	0	0
SM-GE8ZR_S033_E1-50	28	HIP	7	7_Lamp5 Lhx6	3	Lamp5	2	GABAergic	607883	0	0	60.87	760.01	0	0	0	87.19	0	0	0	0	0	0	0	0	0	0	0	0	24.68	0	0	0	0	0	0	0	0	0	0	0	0	0	0	0	0	0	0	0
SM-GE8ZR_S034_E1-50	28	HIP	103	103_Sst HPF	7	Sst	2	GABAergic	584638	0	100.92	18.82	47.89	0	1.71	0	0	71.84	47.89	0	0	0	0	0	0	133.42	0	0	0	0	0	0	0	0	0	0	0	0	29.08	0	0	0	0	0	0	0	0	0	0
SM-GE8ZR_S035_E1-50	28	HIP	122	122_Pvalb Vipr2	8	Pvalb	2	GABAergic	671610	0	0	458.6	0	0	80.4	0	0	31.27	0	0	0	0	0	0	0	11.91	0	0	25.31	0	8.93	0	0	0	75.94	0	0	0	0	0	34.25	0	0	0	2.98	0	0	0	0
SM-GE8ZR_S036_E1-50	28	HIP	11	11_Lamp5	3	Lamp5	2	GABAergic	710318	0	0	2.82	0	0	0	0	49.27	53.5	0	199.91	70.39	0	5.63	1.41	0	0	0	0	0	0	0	0	0	0	0	0	0	0	0	0	0	0	0	0	0	0	0	0	0
SM-GE8ZR_S037_E1-50	28	HIP	7	7_Lamp5 Lhx6	3	Lamp5	2	GABAergic	634656	0	0	0	731.1	0	44.12	0	28.36	26.79	0	0	0	0	0	0	0	0	0	0	0	0	0	0	0	0	0	0	0	0	0	0	0	0	0	0	0	0	0	0	0
SM-GE8ZR_S038_E1-50	28	HIP	6	6_Lamp5 Lhx6	3	Lamp5	2	GABAergic	673327	0	0	169.31	57.92	0	0	0	151.49	71.29	0	57.92	0	0	0	1.49	17.82	0	4.46	0	0	0	0	0	0	0	40.1	0	0	0	0	0	0	0	0	0	0	0	0	0	0
SM-GE8ZR_S039_E1-50	28	HIP	6	6_Lamp5 Lhx6	3	Lamp5	2	GABAergic	660090	0	0	330.26	551.44	0	0	0	65.14	53.02	0	0	0	0	0	0	0	0	0	0	54.54	0	0	0	0	6.06	7.57	0	0	0	0	0	0	0	0	0	0	0	0	0	0
SM-GE8ZR_S040_E1-50	28	HIP	7	7_Lamp5 Lhx6	3	Lamp5	2	GABAergic	653676	0	0	263.13	1393.66	0	0	0	0	0	0	0	0	0	0	0	1.53	0	0	0	0	0	0	0	0	0	0	0	0	0	0	0	0	0	0	0	0	0	0	0	0
SM-GE8ZR_S050_E1-50	28	HIP	7	7_Lamp5 Lhx6	3	Lamp5	2	GABAergic	586596	0	0	134.68	173.88	0	0	0	51.14	0	0	0	0	0	0	0	0	0	0	0	0	0	0	0	0	0	0	0	0	0	0	0	0	0	0	0	0	0	0	0	0
SM-GE8ZR_S051_E1-50	28	HIP	34	34_Sncg	4	Sncg	2	GABAergic	672574	0	0	16.36	0	0	0	71.37	0	41.63	0	0	44.6	0	0	0	0	7.43	69.88	0	0	80.29	0	28.25	0	0	0	0	0	0	0	0	0	0	0	0	0	0	0	0	0
SM-GE8ZR_S052_E1-50	28	HIP	5	5_Lamp5 Lhx6	3	Lamp5	2	GABAergic	666022	0	94.59	247.74	0	0	34.53	0	49.55	93.09	0	112.61	0	0	0	0	0	0	6.01	0	0	0	0	0	0	0	0	0	0	0	0	0	0	0	0	0	0	0	0	0	0
SM-GE8ZR_S053_E1-50	28	HIP	7	7_Lamp5 Lhx6	3	Lamp5	2	GABAergic	643415	0	0	149.2	509.78	0	0	0	0	51.29	0	0	0	0	0	0	0	0	0	0	0	0	0	0	0	0	1.55	0	0	0	0	0	0	0	0	0	0	0	0	0	0
SM-GE8ZR_S055_E1-50	28	HIP	11	11_Lamp5	3	Lamp5	2	GABAergic	719769	0	25.01	79.19	68.08	0	0	116.7	0	116.7	0	354.28	0	152.83	0	0	0	0	70.86	5.56	108.37	0	0	0	0	0	0	0	0	0	0	0	0	0	0	0	0	0	0	0	0
SM-GE8ZR_S056_E1-50	28	HIP	56	56_Vip HPF	5	Vip	2	GABAergic	621822	0	0	14.47	0	0	0	358.62	183.33	189.76	484.06	0	0	0	0	0	0	0	164.03	0	0	0	73.98	0	0	119.01	0	0	0	0	0	0	0	0	0	0	0	0	0	0	0
SM-GE8ZR_S058_E1-50	28	HIP	12	12_Lamp5	3	Lamp5	2	GABAergic	595704	0	0	77.22	119.19	0	0	0	182.98	0	0	0	1.68	0	0	0	0	0	0	0	0	1.68	0	0	0	0	0	0	0	0	0	0	0	0	0	0	0	0	0	0	0
SM-GE8ZR_S061_E1-50	28	HIP	39	39_Sncg	4	Sncg	2	GABAergic	654470	0	0	0	0	356.01	0	87.09	47.37	3.06	0	0	0	0	0	0	0	0	0	0	0	55.01	44.31	0	0	0	0	0	0	0	0	0	0	0	0	0	0	0	0	0	0
SM-GE8ZR_S064_E1-50	28	HIP	51	51_Vip	5	Vip	2	GABAergic	632250	0	208.78	158.17	0	389.09	0	0	85.41	0	0	0	0	0	0	0	0	86.99	25.31	0	0	0	0	0	0	0	0	0	0	0	0	0	0	0	0	0	0	0	0	0	0
SM-GE8ZR_S065_E1-50	28	HIP	59	59_Vip Igfbp6	5	Vip	2	GABAergic	623385	0	0	0	0	0	0	96.25	0	0	0	0	49.73	0	121.92	0	158.81	0	125.12	0	110.69	0	12.83	0	0	0	0	0	0	0	0	0	0	0	0	0	0	0	0	0	0
SM-GE8ZR_S066_E1-50	28	HIP	8	8_Lamp5 Lhx6	3	Lamp5	2	GABAergic	668164	0	0	46.4	233.48	0	0	0	0	1.5	0	0	0	0	0	0	0	0	0	0	0	0	0	0	0	0	0	0	0	0	0	0	0	0	0	0	0	0	0	0	0
SM-GE8ZR_S067_E1-50	28	HIP	104	104_Sst HPF	7	Sst	2	GABAergic	685390	0	16.05	0	59.82	122.56	75.87	0	0	62.74	52.52	0	0	0	24.8	0	0	16.05	0	29.18	112.34	2.92	0	0	27.72	0	0	0	0	0	0	21.89	0	0	0	0	0	0	0	0	0
SM-GE8ZR_S069_E1-50	28	HIP	5	5_Lamp5 Lhx6	3	Lamp5	2	GABAergic	672758	0	0	47.57	156.07	0	59.46	0	386.47	68.38	0	0	0	0	0	0	0	0	56.48	0	0	78.78	0	0	0	0	112.97	0	43.11	0	0	0	0	0	0	0	0	0	0	0	0
SM-GE8ZR_S071_E1-50	28	HIP	104	104_Sst HPF	7	Sst	2	GABAergic	644346	0	0	121.05	0	96.22	15.52	0	0	52.77	68.29	0	0	0	7.76	0	0	0	0	57.42	13.97	0	0	0	0	0	0	0	38.8	0	0	0	0	0	0	0	0	0	0	0	0
SM-GE8ZR_S072_E1-50	28	HIP	56	56_Vip HPF	5	Vip	2	GABAergic	653801	0	0	0	0	0	0	241.66	0	87.18	0	0	70.36	0	0	0	56.59	0	166.72	0	0	0	0	0	62.71	0	0	0	44.36	0	0	0	0	0	0	0	0	0	0	0	0
SM-GE8ZR_S073_E1-50	28	HIP	12	12_Lamp5	3	Lamp5	2	GABAergic	622073	0	0	155.93	1.61	0	0	0	49.83	11.25	0	0	0	0	0	0	0	0	0	0	102.88	0	27.33	0	0	0	1.61	0	0	0	0	0	0	0	0	0	0	0	0	0	0
SM-GE8ZR_S074_E1-50	28	HIP	59	59_Vip Igfbp6	5	Vip	2	GABAergic	680427	0	0	0	0	110.22	0	214.57	0	67.6	0	0	0	0	276.3	1.47	0	1.47	180.77	0	0	0	0	0	0	0	1.47	0	54.38	0	0	0	0	0	0	0	0	0	0	0	0
SM-GE8ZR_S075_E1-50	28	HIP	7	7_Lamp5 Lhx6	3	Lamp5	2	GABAergic	658530	0	0	133.63	405.45	0	0	0	314.34	0	0	0	0	0	0	0	0	0	0	0	0	44.04	0	0	0	0	0	0	0	0	0	0	0	0	0	0	0	0	0	0	0
SM-GE8ZR_S076_E1-50	28	HIP	56	56_Vip HPF	5	Vip	2	GABAergic	690965	0	0	0	0	0	0	293.79	0	0	0	0	0	0	26.05	0	0	0	0	0	0	0	105.65	0	131.7	0	0	0	21.71	0	0	0	0	70.92	0	0	0	0	0	0	0
SM-GE8ZR_S078_E1-50	28	HIP	8	8_Lamp5 Lhx6	3	Lamp5	2	GABAergic	712044	0	0	157.29	35.11	0	198.02	0	394.64	0	0	0	0	0	0	0	0	0	0	25.28	0	0	0	0	0	0	1.4	0	0	0	0	0	0	0	0	0	0	0	0	0	0
SM-GE8ZR_S079_E1-50	28	HIP	104	104_Sst HPF	7	Sst	2	GABAergic	678222	0	0	29.49	16.22	125.33	0	0	0	13.27	53.08	0	0	0	0	0	0	122.38	0	79.62	35.39	0	0	0	0	0	0	0	48.66	0	0	0	0	0	0	0	0	0	0	0	0
SM-GE8ZR_S081_E1-50	28	HIP	51	51_Vip	5	Vip	2	GABAergic	632742	0	580.02	298.7	0	150.14	0	110.63	60.06	0	129.59	0	0	0	0	0	0	30.03	86.92	0	0	0	0	0	0	0	0	0	34.77	0	0	0	0	0	0	33.19	0	45.83	0	0	0
SM-GE8ZR_S082_E1-50	28	HIP	8	8_Lamp5 Lhx6	3	Lamp5	2	GABAergic	607879	0	0	47.71	0	0	356.98	0	0	3.29	0	0	0	0	0	0	0	9.87	0	310.92	0	6.58	0	0	0	0	1.65	0	3.29	0	0	0	0	0	0	0	0	0	0	9.87	0
SM-GE8ZR_S083_E1-50	28	HIP	122	122_Pvalb Vipr2	8	Pvalb	2	GABAergic	628833	0	1.59	136.76	0	0	313.28	0	0	93.82	0	0	0	0	0	0	0	0	0	63.61	0	0	0	329.18	0	0	0	0	57.25	0	0	0	0	0	0	0	0	0	0	0	0
SM-GE8ZR_S084_E1-50	28	HIP	9	9_Lamp5 Lhx6	3	Lamp5	2	GABAergic	608748	0	0	24.64	0	0	297.33	0	0	4.93	0	0	0	0	0	0	0	0	0	9.86	24.64	0	0	0	0	0	0	0	73.92	0	0	0	0	0	0	0	0	0	0	0	0
SM-GE8ZR_S085_E1-50	28	HIP	5	5_Lamp5 Lhx6	3	Lamp5	2	GABAergic	579567	0	0	289.87	243.29	0	0	119.05	405.48	0	0	0	0	0	0	0	0	84.55	1.73	0	0	0	0	0	0	0	8.63	0	0	0	0	0	0	0	0	0	0	0	0	0	0
SM-GE8ZR_S088_E1-50	28	HIP	8	8_Lamp5 Lhx6	3	Lamp5	2	GABAergic	672818	0	0	98.09	0	0	0	0	95.12	0	0	0	0	0	0	0	0	0	0	0	0	0	0	0	0	0	0	0	0	0	0	0	0	0	0	0	0	0	0	0	0
SM-GE8ZR_S089_E1-50	28	HIP	8	8_Lamp5 Lhx6	3	Lamp5	2	GABAergic	695673	0	0	270.24	0	0	17.25	35.94	0	83.37	0	0	0	0	0	0	0	1.44	0	81.94	1.44	0	0	0	0	0	0	0	0	0	0	0	0	0	0	0	0	0	0	0	0
SM-GE8ZR_S091_E1-50	28	HIP	8	8_Lamp5 Lhx6	3	Lamp5	2	GABAergic	617806	0	0	144.06	0	0	0	0	129.49	87.41	0	0	0	0	0	0	0	0	0	0	0	0	0	0	0	0	1.62	0	0	0	0	0	0	0	0	0	0	0	0	0	0
SM-GE8ZR_S092_E1-50	28	HIP	39	39_Sncg	4	Sncg	2	GABAergic	621133	0	0	27.37	0	28.98	0	130.41	0	56.35	28.98	0	0	85.33	0	0	0	83.72	17.71	0	3.22	51.52	0	0	0	78.89	1.61	0	0	0	0	0	0	30.59	0	0	0	0	0	0	40.25
SM-GE8ZR_S093_E1-50	28	HIP	12	12_Lamp5	3	Lamp5	2	GABAergic	677351	0	53.15	47.24	0	0	0	250.98	0	131.39	0	0	0	0	0	0	0	0	0	0	0	0	0	0	0	0	0	0	0	0	0	0	0	0	0	0	0	0	0	0	0
SM-GE8ZR_S094_E1-50	28	HIP	49	49_Vip	5	Vip	2	GABAergic	637289	0	0	98.86	0	0	0	318.54	0	1.57	0	0	0	0	0	0	0	0	0	0	0	0	0	0	0	0	0	0	134.95	0	0	0	0	0	0	0	0	0	0	0	0
SM-GE8ZR_S095_E1-50	28	HIP	34	34_Sncg	4	Sncg	2	GABAergic	723766	0	0	82.9	1.38	0	0	81.52	0	5.53	0	0	45.59	0	0	0	0	20.72	132.64	0	0	8.29	0	0	0	0	0	0	0	0	40.07	0	0	2.76	0	0	0	0	0	0	0
SM-GE8ZR_S096_E1-50	28	HIP	7	7_Lamp5 Lhx6	3	Lamp5	2	GABAergic	679432	0	0	200.17	434.19	0	0	0	0	0	0	0	0	0	0	0	0	0	0	0	5.89	0	0	0	0	0	60.34	0	0	0	0	0	0	0	0	0	0	0	0	0	0
SM-GE8ZR_S097_E1-50	28	HIP	11	11_Lamp5	3	Lamp5	2	GABAergic	600764	0	0	126.51	93.21	0	0	0	0	16.65	0	0	56.59	0	0	0	0	0	0	0	11.65	0	0	0	0	0	0	0	0	0	0	0	0	0	0	0	0	0	0	0	0
SM-GE8ZR_S098_E1-50	28	HIP	30	30_Ntng1 HPF	4	Sncg	2	GABAergic	594603	0	0	479.31	0	0	0	0	0	58.86	0	0	6.73	0	0	0	8.41	33.64	62.23	0	45.41	0	0	0	0	0	0	0	0	0	31.95	0	0	21.86	0	0	0	0	0	0	0
SM-GE8ZR_S099_E1-50	28	HIP	29	29_Ntng1 HPF	4	Sncg	2	GABAergic	577381	0	0	36.37	0	0	0	45.03	0	13.86	71.01	0	17.32	0	0	0	0	152.41	38.1	0	0	0	0	0	0	0	0	0	20.78	0	0	0	0	0	0	0	0	0	0	0	0
SM-GE8ZR_S100_E1-50	28	HIP	7	7_Lamp5 Lhx6	3	Lamp5	2	GABAergic	653016	0	0	206.73	39.82	0	0	0	0	47.47	0	0	0	0	0	0	0	0	0	0	0	0	0	0	0	0	50.53	0	0	0	0	0	0	0	0	0	0	0	0	0	0
SM-GE8ZR_S103_E1-50	28	HIP	7	7_Lamp5 Lhx6	3	Lamp5	2	GABAergic	665032	0	0	48.12	834.55	0	0	0	0	82.7	0	0	0	0	0	0	0	0	0	0	0	33.08	0	0	0	0	60.15	0	0	0	0	0	0	0	0	0	0	0	0	0	0
SM-GE8ZR_S104_E1-50	28	HIP	102	102_Sst HPF	7	Sst	2	GABAergic	619832	0	345.25	309.76	0	0	16.13	1.61	0	51.63	66.15	0	0	0	0	0	0	27.43	0	0	1.61	0	0	0	0	0	1.61	0	0	0	0	3.23	0	0	0	0	4.84	0	0	0	12.91
SM-GE8ZR_S106_E1-50	28	HIP	103	103_Sst HPF	7	Sst	2	GABAergic	623179	0	1365.58	33.7	176.51	0	78.63	0	0	77.02	44.93	0	0	0	0	0	0	32.09	0	0	11.23	0	0	0	0	0	0	0	0	0	28.88	0	0	0	0	0	0	0	0	11.23	0
SM-GE8ZR_S107_E1-50	28	HIP	7	7_Lamp5 Lhx6	3	Lamp5	2	GABAergic	609649	0	0	244.4	168.95	0	0	0	0	75.45	0	1.64	0	0	0	0	0	0	0	0	0	0	0	0	0	0	3.28	0	0	0	0	0	0	0	59.05	0	0	0	0	0	0
SM-GE8ZR_S108_E1-50	28	HIP	60	60_Vip Igfbp6	5	Vip	2	GABAergic	614737	0	0	0	0	0	0	187.07	0	40.67	0	201.71	0	0	43.92	0	112.24	0	27.65	0	0	0	0	0	0	0	0	0	0	0	0	0	0	0	0	0	0	0	0	0	0
SM-GE8ZR_S109_E1-50	28	HIP	51	51_Vip	5	Vip	2	GABAergic	626423	0	150.06	14.37	0	435.81	0	162.83	0	0	188.37	0	0	0	0	0	0	0	0	0	0	0	0	0	0	129.31	0	7.98	59.07	0	0	0	0	0	0	108.55	0	0	0	0	0
SM-GE8ZR_S110_E1-50	28	HIP	29	29_Ntng1 HPF	4	Sncg	2	GABAergic	645461	0	0	314.5	0	0	0	0	0	38.73	0	40.28	23.24	0	0	0	0	43.38	80.56	0	37.18	0	9.3	0	0	0	0	0	15.49	0	58.87	0	0	0	0	0	0	0	0	0	15.49
SM-GE8ZR_S112_E1-50	28	HIP	55	55_Vip HPF	5	Vip	2	GABAergic	602523	0	0	137.75	0	499.57	0	293.76	0	92.94	195.84	1.66	39.83	0	14.94	0	112.86	39.83	13.28	0	0	0	61.41	0	0	0	0	11.62	0	0	0	0	0	0	0	0	0	0	0	0	0
SM-GE8ZR_S113_E1-50	28	HIP	7	7_Lamp5 Lhx6	3	Lamp5	2	GABAergic	639074	0	0	234.71	649.38	0	0	0	0	43.81	0	0	0	0	0	0	20.34	0	0	0	0	0	0	0	0	0	40.68	0	0	0	0	0	0	0	0	0	0	0	0	0	0
SM-GE8ZR_S114_E1-50	28	HIP	8	8_Lamp5 Lhx6	3	Lamp5	2	GABAergic	665945	0	0	111.12	432.47	0	93.1	0	159.17	0	0	0	0	0	0	0	31.53	0	0	0	52.56	0	0	0	0	0	0	0	0	0	0	0	0	0	0	0	0	0	0	0	0
SM-GE8ZR_S116_E1-50	28	HIP	50	50_Vip	5	Vip	2	GABAergic	595770	0	683.15	38.61	0	270.24	0	102.39	0	45.32	47	0	50.36	0	0	0	0	0	122.53	0	0	57.07	0	0	0	73.85	5.04	0	26.86	0	0	0	0	0	0	0	0	0	0	0	68.82
SM-GE8ZR_S117_E1-50	28	HIP	104	104_Sst HPF	7	Sst	2	GABAergic	653436	0	0	1.53	0	296.89	0	0	0	4.59	0	0	0	0	53.56	0	0	123.96	84.17	0	0	0	0	0	38.26	0	1.53	0	0	0	0	0	0	0	0	0	0	0	0	4.59	0
SM-GE8ZR_S118_E1-50	28	HIP	7	7_Lamp5 Lhx6	3	Lamp5	2	GABAergic	685049	0	0	265.67	0	0	0	0	150.35	5.84	0	0	0	0	0	0	0	0	0	0	35.03	0	0	0	0	0	71.53	0	0	0	0	0	0	0	0	0	0	0	0	0	0
SM-GE8ZR_S119_E1-50	28	HIP	104	104_Sst HPF	7	Sst	2	GABAergic	664114	0	138.53	0	0	0	42.16	0	0	27.1	36.14	0	0	1.51	36.14	0	0	57.22	0	0	40.66	0	0	0	25.6	0	0	0	0	0	0	0	0	0	0	0	0	0	0	0	0
SM-GE8ZR_S120_E1-50	28	HIP	6	6_Lamp5 Lhx6	3	Lamp5	2	GABAergic	712149	0	0	30.89	321.56	0	0	0	74.42	67.4	0	0	0	0	0	0	15.45	0	5.62	0	0	0	0	0	0	0	88.46	0	0	0	0	0	0	0	0	0	0	0	0	0	0
SM-GE8ZR_S121_E1-50	28	HIP	56	56_Vip HPF	5	Vip	2	GABAergic	591184	0	0	192.83	0	0	0	143.78	0	76.12	0	0	0	0	71.04	0	38.9	0	0	0	64.28	0	0	0	0	346.76	0	0	18.61	0	0	0	0	0	0	0	0	0	0	0	27.06
SM-GE8ZR_S122_E1-50	28	HIP	11	11_Lamp5	3	Lamp5	2	GABAergic	604076	0	0	215.2	67.87	0	0	0	1.66	92.7	0	0	43.04	0	13.24	0	0	0	0	0	29.8	0	0	0	0	0	0	1.66	0	0	0	0	0	0	0	0	0	0	0	0	0
SM-GE8ZR_S123_E1-50	28	HIP	6	6_Lamp5 Lhx6	3	Lamp5	2	GABAergic	629850	0	0	122.25	516	0	0	0	95.26	15.88	0	0	0	0	0	0	0	0	0	0	0	0	11.11	0	0	0	1.59	0	0	0	0	0	0	0	0	0	0	0	0	0	0
SM-GE8ZR_S125_E1-50	28	HIP	11	11_Lamp5	3	Lamp5	2	GABAergic	604442	0	0	0	23.16	0	0	0	0	13.24	0	332.54	97.61	0	0	0	1.65	0	0	0	47.98	0	0	0	0	0	0	0	0	0	0	0	0	0	0	0	0	0	0	0	0
SM-GE8ZR_S126_E1-50	28	HIP	7	7_Lamp5 Lhx6	3	Lamp5	2	GABAergic	630336	0	0	42.83	739.29	0	0	0	0	14.28	0	0	0	0	0	0	0	0	0	0	0	0	0	0	0	0	0	0	0	0	0	0	0	0	0	0	0	0	0	0	0
SM-GE8ZR_S127_E1-50	28	HIP	56	56_Vip HPF	5	Vip	2	GABAergic	622339	0	0	122.12	0	0	0	210.5	0	93.2	12.85	0	0	0	0	0	0	0	0	0	0	1.61	0	0	0	0	1.61	0	53.03	0	0	0	0	0	0	0	0	0	0	0	0
SM-GE8ZR_S128_E1-50	28	HIP	78	78_Sst HPF	7	Sst	2	GABAergic	666478	0	0	0	0	0	0	0	33.01	60.02	0	0	0	0	0	0	12	54.02	12	0	0	33.01	0	0	0	0	0	0	0	0	0	0	0	0	0	0	0	0	0	1.5	0
SM-GE8ZR_S129_E1-50	28	HIP	26	26_Ntng1 HPF	4	Sncg	2	GABAergic	564127	0	0	147.13	0	0	0	76.22	90.41	21.27	0	0	0	0	0	0	0	19.5	53.18	0	70.91	0	0	0	0	40.77	0	0	0	0	0	0	0	0	0	0	42.54	0	0	0	0
SM-GE8ZR_S131_E1-50	28	HIP	56	56_Vip HPF	5	Vip	2	GABAergic	636233	0	0	0	0	103.74	0	59.73	0	40.87	124.17	139.89	0	0	0	0	0	0	0	0	12.57	0	59.73	0	0	0	0	0	0	0	0	0	0	0	0	0	0	0	0	0	0
SM-GE8ZR_S132_E1-50	28	HIP	5	5_Lamp5 Lhx6	3	Lamp5	2	GABAergic	651782	0	135.01	222.47	0	0	0	36.82	36.82	10.74	0	10.74	0	0	0	0	0	0	0	0	0	21.48	0	4.6	0	0	24.55	0	0	0	0	0	0	0	0	0	0	0	0	0	0
SM-GE8ZR_S133_E1-50	28	HIP	8	8_Lamp5 Lhx6	3	Lamp5	2	GABAergic	580832	0	0	130.85	475.18	0	161.84	0	123.96	65.42	0	0	0	0	0	0	0	0	0	0	0	0	0	0	0	0	0	0	0	0	0	0	0	0	0	0	0	0	0	0	0
SM-GE8ZR_S134_E1-50	28	HIP	29	29_Ntng1 HPF	4	Sncg	2	GABAergic	699018	0	0	144.49	0	0	0	0	0	18.6	0	0	60.08	0	0	0	0	107.29	0	0	0	0	0	0	0	0	0	0	8.58	0	0	0	0	0	0	45.78	0	0	0	35.76	0
SM-GE8ZR_S135_E1-50	28	HIP	50	50_Vip	5	Vip	2	GABAergic	669463	0	425.71	0	0	0	0	0	0	0	86.64	0	0	0	0	0	0	58.26	0	0	0	0	0	0	0	0	0	0	0	0	0	0	0	0	0	0	0	0	0	0	0
SM-GE8ZR_S136_E1-50	28	HIP	7	7_Lamp5 Lhx6	3	Lamp5	2	GABAergic	624313	0	0	113.73	956.25	0	0	0	0	36.84	1.6	0	0	0	0	0	0	0	0	0	8.01	0	0	0	0	0	56.06	0	0	0	0	0	0	0	0	0	0	0	0	0	0
SM-GE8ZR_S137_E1-50	28	HIP	51	51_Vip	5	Vip	2	GABAergic	558693	0	76.97	114.55	0	153.93	0	84.12	48.33	0	100.23	0	0	0	0	0	0	0	0	0	0	0	0	0	0	0	0	0	0	0	0	0	0	0	0	0	0	0	0	0	0
SM-GE8ZR_S139_E1-50	28	HIP	50	50_Vip	5	Vip	2	GABAergic	617289	0	0	0	0	0	0	0	0	124.74	139.32	0	0	0	0	0	0	0	0	0	0	3.24	0	0	0	0	1.62	0	0	0	0	0	0	0	0	0	0	0	0	0	0
SM-GE8ZR_S140_E1-50	28	HIP	7	7_Lamp5 Lhx6	3	Lamp5	2	GABAergic	643191	0	0	34.2	1550.08	0	0	0	0	82.4	0	0	0	0	0	0	37.31	0	0	0	0	0	0	0	0	0	4.66	0	0	0	0	0	0	0	0	0	0	0	0	0	0
SM-GE8ZR_S141_E1-50	28	HIP	56	56_Vip HPF	5	Vip	2	GABAergic	655923	0	0	0	0	0	0	240.88	1.52	262.23	85.38	0	0	0	39.64	0	45.74	0	71.65	0	0	0	93	0	0	15.25	0	0	0	0	0	0	0	0	0	0	0	0	0	0	0
SM-GE8ZR_S142_E1-50	28	HIP	6	6_Lamp5 Lhx6	3	Lamp5	2	GABAergic	692123	0	0	147.37	218.17	0	0	0	14.45	0	0	0	0	0	0	1.44	0	26.01	0	0	0	0	0	0	0	0	33.23	0	0	0	0	0	0	0	0	0	0	0	0	0	0
SM-GE8ZR_S144_E1-50	28	HIP	51	51_Vip	5	Vip	2	GABAergic	520396	0	0	61.49	0	332.44	0	96.08	0	19.22	355.5	0	0	0	0	0	0	57.65	0	0	0	0	0	0	0	0	0	0	0	0	0	0	0	0	0	0	0	0	0	0	0
SM-GE8ZR_S153_E1-50	28	HIP	26	26_Ntng1 HPF	4	Sncg	2	GABAergic	563174	0	0	255.69	0	0	0	0	0	83.46	0	0	0	0	0	0	0	53.27	0	0	12.43	0	0	0	0	0	0	0	0	0	0	0	0	0	0	0	14.21	0	0	0	0
SM-GE8ZR_S155_E1-50	28	HIP	51	51_Vip	5	Vip	2	GABAergic	646163	0	377.61	116.07	0	179.52	0	7.74	74.28	0	51.07	0	0	0	0	0	0	0	130	0	0	0	0	0	0	117.62	0	0	0	0	0	0	112.97	0	0	30.95	0	0	0	0	0
SM-GE8ZR_S156_E1-50	28	HIP	8	8_Lamp5 Lhx6	3	Lamp5	2	GABAergic	670753	0	0	330.97	1.49	0	354.83	0	648.52	0	0	0	0	0	0	0	0	0	0	0	38.76	70.07	0	0	0	0	53.67	0	0	0	0	0	0	0	0	0	0	0	0	0	0
SM-GE8ZR_S157_E1-50	28	HIP	8	8_Lamp5 Lhx6	3	Lamp5	2	GABAergic	704400	0	0	19.88	211.53	0	0	0	62.46	39.75	0	0	0	0	0	0	0	0	0	0	0	0	0	0	0	0	0	0	0	0	0	0	0	0	0	0	0	0	0	0	0
SM-GE8ZR_S158_E1-50	28	HIP	8	8_Lamp5 Lhx6	3	Lamp5	2	GABAergic	730066	0	0	76.71	168.48	0	69.86	0	393.12	1.37	0	0	0	0	0	0	61.64	10.96	0	0	67.12	0	0	0	0	0	0	0	0	0	0	0	0	0	0	0	0	0	0	0	0
SM-GE8ZR_S159_E1-50	28	HIP	12	12_Lamp5	3	Lamp5	2	GABAergic	708750	0	0	22.57	0	0	0	4.23	1.41	60.67	0	0	0	0	0	0	0	0	0	0	0	108.64	0	0	0	0	0	0	25.4	0	0	0	0	0	0	0	0	0	0	0	0
SM-GE8ZR_S160_E1-50	28	HIP	39	39_Sncg	4	Sncg	2	GABAergic	648570	0	0	0	0	151.1	0	234.36	0	35.46	174.23	0	0	0	0	0	0	0	86.34	0	43.17	0	0	0	0	0	0	0	0	0	0	0	0	0	0	0	0	26.21	0	0	0
SM-GE8ZR_S161_E1-50	28	HIP	51	51_Vip	5	Vip	2	GABAergic	594363	0	587.18	85.81	0	1695.93	0	87.49	0	5.05	31.97	0	30.28	0	0	0	0	67.3	25.24	0	0	0	0	0	0	0	0	0	0	0	0	0	0	0	0	0	0	0	0	0	0
SM-GE8ZR_S163_E1-50	28	HIP	54	54_Vip HPF	5	Vip	2	GABAergic	622310	0	499.75	0	0	0	0	107.66	0	35.35	44.99	0	0	0	0	0	0	0	122.13	0	0	0	61.06	0	0	0	0	0	0	0	0	0	0	0	0	0	0	0	0	0	54.64
SM-GE8ZR_S165_E1-50	28	HIP	8	8_Lamp5 Lhx6	3	Lamp5	2	GABAergic	680720	0	0	99.89	411.33	0	38.19	0	213.01	47.01	0	0	0	0	0	0	0	0	0	52.89	45.54	0	0	0	0	0	0	0	0	0	0	0	0	0	0	0	0	0	0	0	0
SM-GE8ZR_S166_E1-50	28	HIP	8	8_Lamp5 Lhx6	3	Lamp5	2	GABAergic	627048	0	0	154.69	51.03	0	180.21	0	119.61	41.46	0	0	0	0	0	0	0	6.38	0	54.22	0	28.71	0	188.18	0	0	1.59	0	0	0	0	0	0	0	0	0	0	0	0	0	0
SM-GE8ZR_S167_E1-50	28	HIP	29	29_Ntng1 HPF	4	Sncg	2	GABAergic	712002	0	0	60.39	0	0	0	0	4.21	75.84	0	0	125	0	39.33	0	0	15.45	0	0	0	0	0	0	0	0	0	0	0	0	0	0	0	0	0	0	0	0	0	0	0
SM-GE8ZR_S169_E1-50	28	HIP	54	54_Vip HPF	5	Vip	2	GABAergic	806366	0	405.52	12.4	0	0	0	26.04	310.03	0	27.28	0	0	0	0	0	0	119.05	0	0	13.64	0	33.48	0	0	0	0	0	0	0	0	0	0	0	0	0	0	0	0	0	0
SM-GE8ZR_S170_E1-50	28	HIP	7	7_Lamp5 Lhx6	3	Lamp5	2	GABAergic	627475	0	0	36.65	333.08	0	0	0	121.12	6.37	0	0	14.34	0	0	0	0	0	0	0	25.5	20.72	0	0	0	0	0	0	0	0	0	0	0	0	0	0	0	0	0	0	0
SM-GE8ZR_S171_E1-50	28	HIP	7	7_Lamp5 Lhx6	3	Lamp5	2	GABAergic	603544	0	0	356.23	84.5	0	0	0	178.94	82.84	0	0	97.76	0	0	0	0	0	0	0	0	0	0	0	0	0	0	0	0	0	0	0	0	0	0	0	0	0	0	0	0
SM-GE8ZR_S172_E1-50	28	HIP	7	7_Lamp5 Lhx6	3	Lamp5	2	GABAergic	609454	0	0	65.63	108.29	0	0	0	27.89	0	0	0	0	0	0	0	0	0	0	0	0	0	0	0	0	0	0	0	0	0	0	0	0	0	0	0	0	0	0	0	0
SM-GE8ZR_S173_E1-50	28	HIP	55	55_Vip HPF	5	Vip	2	GABAergic	704432	0	117.83	176.03	0	0	0	160.41	9.94	35.49	119.25	0	0	0	0	0	0	217.2	31.23	0	65.3	0	0	0	0	0	0	0	7.1	0	0	0	0	0	0	0	0	0	0	0	0
SM-GE8ZR_S175_E1-50	28	HIP	8	8_Lamp5 Lhx6	3	Lamp5	2	GABAergic	689380	0	0	190.03	88.49	0	49.32	0	525.11	0	0	0	0	0	0	0	0	0	0	0	146.51	0	0	161.01	0	0	0	0	0	0	0	0	0	0	0	0	0	0	0	0	0
SM-GE8ZR_S176_E1-50	28	HIP	49	49_Vip	5	Vip	2	GABAergic	629619	0	103.24	84.18	0	74.65	0	14.29	138.18	233.47	133.41	0	0	0	0	0	0	0	7.94	0	0	0	0	0	0	0	0	0	42.88	0	0	0	0	0	0	0	0	0	0	0	0
SM-GE8ZR_S177_E1-50	28	HIP	102	102_Sst HPF	7	Sst	2	GABAergic	612504	0	798.36	39.18	57.14	0	32.65	0	0	78.37	158.37	0	0	0	0	0	0	0	0	3.27	89.8	0	0	0	0	0	0	0	0	0	0	0	0	0	0	0	17.96	0	0	0	0
SM-GE8ZR_S178_E1-50	28	HIP	56	56_Vip HPF	5	Vip	2	GABAergic	610079	0	868.74	0	0	0	0	370.44	13.11	3.28	490.1	0	0	0	0	0	0	37.7	19.67	0	45.9	0	0	0	0	0	0	0	36.06	0	0	0	0	0	0	0	0	0	0	0	0
SM-GE8ZR_S179_E1-50	28	HIP	5	5_Lamp5 Lhx6	3	Lamp5	2	GABAergic	572469	0	0	270.76	143.24	0	262.02	0	124.02	83.85	0	0	0	0	0	0	0	0	8.73	0	0	0	0	138	0	0	0	0	0	0	0	0	0	0	0	0	0	0	0	0	0
SM-GE8ZR_S180_E1-50	28	HIP	5	5_Lamp5 Lhx6	3	Lamp5	2	GABAergic	587042	0	0	347.5	0	0	0	0	100.5	0	0	0	0	0	8.52	0	0	0	0	0	0	0	0	0	0	0	0	0	0	0	0	0	0	0	0	0	40.88	0	0	0	0
SM-GE8ZR_S181_E1-50	28	HIP	33	33_Sncg	4	Sncg	2	GABAergic	593606	0	0	42.12	0	0	0	220.69	0	65.7	0	0	153.3	0	0	0	0	0	107.82	0	0	0	0	0	0	0	6.74	0	0	0	0	0	0	0	0	0	0	0	0	0	0
SM-GE8ZR_S182_E1-50	28	HIP	5	5_Lamp5 Lhx6	3	Lamp5	2	GABAergic	649538	0	115.47	167.81	0	0	417.22	4.62	89.29	12.32	0	0	0	0	1.54	0	3.08	0	78.52	26.17	36.95	0	0	120.09	0	0	0	0	0	0	0	0	0	0	1.54	0	0	0	0	0	0
SM-GE8ZR_S183_E1-50	28	HIP	29	29_Ntng1 HPF	4	Sncg	2	GABAergic	648100	0	0	137.32	0	0	0	0	0	61.72	0	0	0	0	0	0	0	162.01	3.09	0	33.95	15.43	0	0	0	0	0	0	0	0	0	0	0	0	0	0	0	0	0	0	0
SM-GE8ZR_S184_E1-50	28	HIP	7	7_Lamp5 Lhx6	3	Lamp5	2	GABAergic	559791	0	0	0	101.82	0	32.15	0	39.3	101.82	0	0	0	0	0	0	30.37	0	0	0	0	0	0	0	0	0	0	0	0	0	0	0	0	0	0	0	0	0	0	0	0
SM-GE8ZR_S185_E1-50	28	HIP	8	8_Lamp5 Lhx6	3	Lamp5	2	GABAergic	580479	0	0	360.05	0	0	208.45	0	298.03	5.17	0	0	0	0	0	0	84.41	0	0	0	13.78	0	0	0	0	0	1.72	0	0	0	0	0	0	0	0	0	0	0	0	0	0
SM-GE8ZR_S186_E1-50	28	HIP	8	8_Lamp5 Lhx6	3	Lamp5	2	GABAergic	655491	0	0	137.3	0	0	334.1	0	0	18.31	0	0	0	0	0	0	0	0	0	18.31	41.19	0	0	122.05	0	0	24.41	0	0	0	0	0	0	0	0	0	0	0	0	0	0
SM-GE8ZR_S187_E1-50	28	HIP	8	8_Lamp5 Lhx6	3	Lamp5	2	GABAergic	647172	0	0	326.03	3.09	0	162.24	0	0	0	0	0	0	0	0	0	0	0	0	49.45	0	0	0	310.58	0	0	0	0	0	0	0	0	0	0	0	0	0	0	0	0	0
SM-GE8ZR_S188_E1-50	28	HIP	29	29_Ntng1 HPF	4	Sncg	2	GABAergic	677524	0	0	78.23	0	0	0	103.32	0	28.04	32.47	0	157.93	0	4.43	0	0	88.56	0	0	4.43	0	0	0	47.23	0	0	0	0	0	0	0	0	0	0	0	0	0	0	0	0
SM-GE8ZR_S189_E1-50	28	HIP	122	122_Pvalb Vipr2	8	Pvalb	2	GABAergic	629843	0	0	793.85	0	0	0	0	0	1.59	0	1.59	14.29	1.59	0	0	0	0	0	0	0	0	0	0	0	0	4.76	0	15.88	0	0	0	0	0	0	0	7.94	0	0	0	0
SM-GE8ZR_S190_E1-50	28	HIP	12	12_Lamp5	3	Lamp5	2	GABAergic	639546	0	0	0	60.98	0	0	0	31.27	23.45	0	1.56	0	37.53	0	0	0	0	0	0	0	0	0	0	0	0	0	0	0	0	0	0	0	0	0	0	0	0	0	0	0
SM-GE8ZR_S191_E1-50	28	HIP	104	104_Sst HPF	7	Sst	2	GABAergic	624399	0	0	19.22	0	397.18	0	0	0	6.41	0	0	0	0	105.7	0	0	81.68	0	0	0	0	0	0	91.29	0	0	0	0	0	0	0	0	0	0	0	0	0	0	0	0
SM-GE8ZR_S193_E1-50	28	HIP	78	78_Sst HPF	7	Sst	2	GABAergic	628378	0	0	76.39	0	0	77.98	0	0	35.01	14.32	0	0	0	1.59	0	0	206.88	23.87	0	229.16	20.69	0	0	0	0	0	0	20.69	0	0	0	0	0	0	0	0	0	0	0	0
SM-GE8ZR_S194_E1-50	28	HIP	5	5_Lamp5 Lhx6	3	Lamp5	2	GABAergic	638574	0	0	162.86	125.28	0	6.26	0	238.03	1.57	0	0	0	0	0	0	0	0	14.09	0	0	0	0	219.24	0	0	0	0	0	0	0	0	0	0	0	0	0	0	0	0	0
SM-GE8ZR_S196_E1-50	28	HIP	34	34_Sncg	4	Sncg	2	GABAergic	584088	0	0	282.49	0	0	0	157.51	0	30.82	0	0	29.11	0	0	0	0	3.42	94.16	0	0	17.12	0	0	0	0	0	0	0	0	0	0	0	0	0	0	0	0	0	0	0
SM-GE8ZR_S197_E1-50	28	HIP	49	49_Vip	5	Vip	2	GABAergic	492825	0	458.58	117.69	0	0	0	18.26	42.61	0	71.02	0	0	0	0	0	40.58	0	0	0	0	0	0	0	0	0	0	28.41	0	0	0	0	0	0	0	0	0	0	0	0	0
SM-GE8ZR_S198_E1-50	28	HIP	7	7_Lamp5 Lhx6	3	Lamp5	2	GABAergic	590875	0	0	228.47	0	0	0	0	0	38.93	0	0	0	0	0	0	0	0	0	30.46	0	11.85	0	16.92	0	0	18.62	0	0	0	0	0	0	0	0	0	0	0	0	0	0
SM-GE8ZR_S199_E1-50	28	HIP	8	8_Lamp5 Lhx6	3	Lamp5	2	GABAergic	521495	0	0	279.96	0	0	7.67	0	803.46	26.85	0	0	65.2	0	0	0	0	0	0	0	0	0	0	0	0	0	0	0	0	0	0	0	0	0	0	0	0	0	0	0	0
SM-GE8ZR_S200_E1-50	28	HIP	5	5_Lamp5 Lhx6	3	Lamp5	2	GABAergic	629591	0	0	182.66	54	0	0	0	303.37	0	0	0	0	0	0	0	47.65	0	73.06	0	0	0	0	12.71	0	0	33.35	0	0	0	0	0	0	0	0	0	1.59	0	0	0	0
SM-GE8ZR_S201_E1-50	28	HIP	5	5_Lamp5 Lhx6	3	Lamp5	2	GABAergic	586761	0	0	253.94	378.35	0	78.4	0	124.41	0	0	0	0	0	23.86	0	0	0	0	0	0	0	0	397.1	0	0	0	0	0	0	0	0	0	0	0	0	0	0	0	0	0
SM-GE8ZR_S202_E1-50	28	HIP	5	5_Lamp5 Lhx6	3	Lamp5	2	GABAergic	631407	0	0	354.76	0	0	0	0	261.32	7.92	0	0	0	0	0	0	0	0	0	0	0	0	0	0	0	0	0	0	0	0	0	0	0	0	0	0	0	0	0	0	0
SM-GE8ZR_S203_E1-50	28	HIP	8	8_Lamp5 Lhx6	3	Lamp5	2	GABAergic	586110	0	0	182.56	47.77	0	194.5	0	0	46.07	0	0	0	1.71	0	0	0	11.94	0	39.24	66.54	0	0	0	0	0	0	0	0	0	0	0	0	0	0	0	0	0	0	0	0
SM-GE8ZR_S204_E1-50	28	HIP	56	56_Vip HPF	5	Vip	2	GABAergic	595377	0	398.07	0	0	0	0	90.7	0	0	151.16	0	90.7	0	0	0	0	0	0	0	0	0	0	0	0	16.8	0	0	95.74	0	0	0	0	0	0	0	0	0	0	0	0
SM-GE8ZR_S205_E1-50	28	HIP	51	51_Vip	5	Vip	2	GABAergic	648962	0	134.06	0	0	87.83	0	490.01	218.81	18.49	80.13	0	0	0	0	0	0	0	231.14	0	0	66.26	0	0	0	0	0	0	0	0	0	0	0	0	0	0	0	0	0	0	0
SM-GE8ZR_S206_E1-50	28	HIP	8	8_Lamp5 Lhx6	3	Lamp5	2	GABAergic	644457	0	0	37.24	91.55	142.76	0	0	285.51	0	0	0	0	0	0	0	0	0	0	200.17	0	0	0	0	0	0	0	0	0	0	0	0	0	0	0	0	0	0	0	0	0
SM-GE8ZR_S207_E1-50	28	HIP	5	5_Lamp5 Lhx6	3	Lamp5	2	GABAergic	657559	0	25.85	212.91	59.31	0	144.47	13.69	86.68	1.52	0	0	0	0	0	0	0	15.21	18.25	0	0	0	0	190.1	0	0	41.06	0	0	0	0	0	0	0	0	0	0	0	0	0	0
SM-GE8ZR_S208_E1-50	28	HIP	103	103_Sst HPF	7	Sst	2	GABAergic	687253	0	0	270.64	0	0	61.11	0	0	93.12	39.29	0	0	0	0	0	0	37.83	0	251.73	56.75	0	0	0	34.92	0	0	0	65.48	0	0	0	0	0	0	0	7.28	0	0	24.74	0
SM-GE8ZR_S209_E1-50	28	HIP	50	50_Vip	5	Vip	2	GABAergic	678426	0	0	85.49	0	0	0	206.36	0	0	324.28	0	0	0	0	0	0	2.95	88.44	0	0	51.59	0	0	0	0	0	0	0	0	0	0	51.59	0	0	0	0	0	0	0	0
SM-GE8ZR_S210_E1-50	28	HIP	7	7_Lamp5 Lhx6	3	Lamp5	2	GABAergic	677796	0	0	250.81	163.77	0	0	0	0	13.28	0	0	0	0	0	0	0	0	0	0	0	0	0	0	0	0	35.41	0	0	0	0	0	0	0	0	0	0	0	0	0	0
SM-GE8ZR_S212_E1-50	28	HIP	8	8_Lamp5 Lhx6	3	Lamp5	2	GABAergic	662614	0	0	508.59	87.53	0	15.09	0	344.09	0	0	0	0	0	0	0	60.37	0	0	87.53	0	10.56	0	0	0	0	3.02	0	0	0	0	0	0	51.31	0	0	0	0	0	0	0
SM-GE8ZR_S213_E1-50	28	HIP	5	5_Lamp5 Lhx6	3	Lamp5	2	GABAergic	662484	0	0	470.95	0	0	0	0	555.49	21.13	0	0	0	0	0	0	0	0	0	12.08	0	0	0	84.53	0	0	212.84	0	0	0	0	0	0	0	0	0	0	0	0	0	0
SM-GE8ZR_S214_E1-50	28	HIP	49	49_Vip	5	Vip	2	GABAergic	569479	0	0	0	0	0	0	163.31	0	0	28.1	0	0	0	0	0	0	0	0	0	0	0	52.68	0	0	0	0	0	0	0	0	0	0	0	0	0	0	0	0	0	0
SM-GE8ZR_S216_E1-50	28	HIP	6	6_Lamp5 Lhx6	3	Lamp5	2	GABAergic	701165	0	0	144.05	0	0	0	0	192.54	0	0	0	0	0	0	0	0	0	52.77	0	0	57.05	0	0	0	0	0	0	0	0	0	0	0	0	0	0	0	0	0	0	0
SM-GE8ZR_S217_E1-50	28	HIP	104	104_Sst HPF	7	Sst	2	GABAergic	553729	0	5.42	27.09	0	28.9	180.59	0	0	79.46	48.76	0	0	0	25.28	0	0	0	0	14.45	153.5	0	0	0	0	0	0	0	9.03	0	0	0	0	0	0	0	0	0	0	5.42	0
SM-GE8ZR_S218_E1-50	28	HIP	54	54_Vip HPF	5	Vip	2	GABAergic	599790	0	303.44	96.7	0	0	0	183.4	403.47	0	76.69	316.78	0	0	0	0	0	0	18.34	0	11.67	15.01	0	0	0	0	0	13.34	0	0	0	0	0	0	0	40.01	0	0	0	0	0
SM-GE8ZR_S219_E1-50	28	HIP	6	6_Lamp5 Lhx6	3	Lamp5	2	GABAergic	641884	0	0	130.86	576.43	0	0	0	110.61	54.53	0	0	0	0	0	0	0	0	0	0	0	34.27	0	0	0	0	0	0	0	0	0	0	0	0	0	0	0	0	0	0	0
SM-GE8ZR_S220_E1-50	28	HIP	7	7_Lamp5 Lhx6	3	Lamp5	2	GABAergic	639812	0	0	229.75	518.9	0	0	0	90.65	9.38	0	0	0	0	0	0	361.04	0	0	0	0	23.44	0	0	0	0	45.33	0	0	0	0	0	0	0	0	0	0	0	0	0	0
SM-GE8ZR_S223_E1-50	28	HIP	26	26_Ntng1 HPF	4	Sncg	2	GABAergic	631899	0	0	98.12	0	0	0	0	0	131.35	0	0	0	0	0	0	0	0	0	0	26.9	0	17.41	18.99	0	1.58	0	0	14.24	0	22.16	0	0	0	0	0	14.24	0	0	1.58	0
SM-GE8ZR_S224_E1-50	28	HIP	103	103_Sst HPF	7	Sst	2	GABAergic	668805	0	412.68	0	209.33	0	77.75	0	1.5	23.92	0	0	0	0	0	0	0	86.72	0	0	0	0	0	0	0	0	0	23.92	0	0	0	0	0	0	0	0	11.96	0	0	0	0
SM-GE8ZR_S225_E1-50	28	HIP	39	39_Sncg	4	Sncg	2	GABAergic	587812	0	0	0	0	34.02	0	54.44	0	32.32	0	0	37.43	0	64.65	1.7	0	0	0	0	0	0	0	0	0	0	0	0	0	0	0	0	0	0	0	0	0	0	0	28.92	0
SM-GE8ZR_S226_E1-50	28	HIP	56	56_Vip HPF	5	Vip	2	GABAergic	575249	0	0	29.55	0	0	0	39.98	485.01	31.29	234.68	152.98	0	0	0	0	0	0	116.47	0	0	0	0	0	0	0	0	0	50.41	0	0	0	0	0	0	0	0	0	0	0	0
SM-GE8ZR_S228_E1-50	28	HIP	26	26_Ntng1 HPF	4	Sncg	2	GABAergic	736801	0	0	138.44	0	0	0	0	0	84.15	0	0	0	1.36	0	0	0	9.5	28.5	0	42.07	0	12.21	0	0	0	1.36	0	0	0	44.79	0	0	0	0	0	0	0	0	0	0
SM-GE8ZR_S229_E1-50	28	HIP	34	34_Sncg	4	Sncg	2	GABAergic	722851	0	0	76.09	0	0	0	254.55	0	8.3	0	19.37	4.15	0	0	0	0	0	81.62	0	0	60.87	0	0	0	0	0	0	0	0	0	0	0	0	0	0	0	0	0	0	0
SM-GE8ZR_S231_E1-50	28	HIP	103	103_Sst HPF	7	Sst	2	GABAergic	646334	0	187.21	0	106.76	0	0	0	0	12.38	86.64	0	0	6.19	0	0	0	58.79	3.09	4.64	0	0	0	0	0	0	0	0	0	0	0	0	0	0	0	0	0	0	0	0	0
SM-GE8ZR_S232_E1-50	28	HIP	5	5_Lamp5 Lhx6	3	Lamp5	2	GABAergic	642260	0	0	127.67	0	0	0	0	233.55	34.25	0	63.84	0	0	0	0	0	0	10.9	0	0	0	0	0	0	0	66.95	0	0	0	0	0	0	0	0	0	0	0	0	0	0
SM-GE8ZR_S234_E1-50	28	HIP	55	55_Vip HPF	5	Vip	2	GABAergic	615517	0	0	102.35	1.62	640.11	0	290.81	0	73.11	0	0	0	0	0	0	50.36	0	0	0	0	0	66.61	0	0	0	0	3.25	0	0	0	0	0	0	0	0	0	0	0	0	0
SM-GE8ZR_S235_E1-50	28	HIP	34	34_Sncg	4	Sncg	2	GABAergic	238505	0	0	398.31	0	0	0	62.89	0	0	0	0	4.19	0	0	0	0	16.77	96.43	0	20.96	0	0	0	0	0	0	0	0	0	0	0	0	0	0	0	0	0	0	0	0
SM-GE8ZR_S236_E1-50	28	HIP	103	103_Sst HPF	7	Sst	2	GABAergic	682044	0	230.19	60.11	2.93	0	142.22	0	0	30.79	134.89	0	0	0	0	0	16.13	48.38	0	0	16.13	0	0	0	0	0	0	0	0	0	17.59	0	0	0	0	0	1.47	0	0	1.47	0
SM-GE8ZR_S237_E1-50	28	HIP	39	39_Sncg	4	Sncg	2	GABAergic	741772	0	0	16.18	0	0	0	44.49	21.57	18.87	122.68	51.23	6.74	0	0	0	0	14.83	8.09	0	0	0	0	0	0	0	1.35	0	0	0	0	0	0	0	0	0	0	0	0	80.89	26.96
SM-GE8ZR_S238_E1-50	28	HIP	6	6_Lamp5 Lhx6	3	Lamp5	2	GABAergic	697429	0	0	272.43	295.37	0	0	0	57.35	15.77	0	0	0	0	0	0	0	0	0	0	0	0	0	0	0	0	0	0	0	0	0	0	0	0	0	0	0	0	0	0	0
SM-GE8ZR_S239_E1-50	28	HIP	5	5_Lamp5 Lhx6	3	Lamp5	2	GABAergic	653083	0	0	130.15	0	0	26.03	45.94	42.87	58.19	0	19.91	0	0	0	0	0	0	0	0	0	0	0	0	0	0	0	0	0	0	0	0	0	0	0	0	1.53	0	0	0	0
SM-GE8ZR_S240_E1-50	28	HIP	29	29_Ntng1 HPF	4	Sncg	2	GABAergic	679528	0	0	0	0	0	0	22.07	0	67.69	82.41	17.66	35.32	0	2.94	0	0	100.07	55.92	0	51.51	0	0	0	0	0	0	19.13	20.6	0	0	0	0	0	0	0	0	0	0	0	0
SM-GE8ZR_S241_E1-50	28	HIP	59	59_Vip Igfbp6	5	Vip	2	GABAergic	622892	0	0	0	0	0	0	0	0	192.65	0	0	0	0	88.3	0	17.66	0	0	0	105.96	0	24.08	195.86	0	0	0	1.61	0	0	0	0	0	0	0	0	0	0	0	0	0
SM-GE8ZR_S242_E1-50	28	HIP	7	7_Lamp5 Lhx6	3	Lamp5	2	GABAergic	671758	0	0	248.6	331.96	0	0	0	0	8.93	0	0	0	0	0	0	0	0	0	0	0	75.92	0	0	0	0	0	0	0	0	0	0	0	0	0	0	0	0	0	0	0
SM-GE8ZR_S244_E1-50	28	HIP	34	34_Sncg	4	Sncg	2	GABAergic	645396	0	0	43.38	0	0	0	83.67	0	105.36	0	0	13.94	0	0	0	0	7.75	125.5	0	0	106.91	0	0	0	0	0	0	0	0	3.1	0	0	0	0	0	0	0	0	0	0
SM-GE8ZR_S245_E1-50	28	HIP	78	78_Sst HPF	7	Sst	2	GABAergic	632582	0	0	0	208.67	0	0	0	0	52.17	115.4	0	0	0	0	0	0	0	9.48	0	0	22.13	0	0	0	0	0	0	0	0	0	0	0	0	0	0	3.16	0	0	0	0
SM-GE8ZR_S246_E1-50	28	HIP	26	26_Ntng1 HPF	4	Sncg	2	GABAergic	703380	0	0	516.08	0	0	0	0	0	7.11	0	0	0	0	0	0	24.17	0	0	55.45	0	0	11.37	1.42	0	21.33	0	0	0	0	0	0	0	0	0	0	0	0	0	0	0
SM-GE8ZR_S247_E1-50	28	HIP	11	11_Lamp5	3	Lamp5	2	GABAergic	687246	0	0	75.66	107.68	0	0	0	2.91	39.29	0	0	129.5	0	4.37	0	0	0	0	50.93	0	37.83	0	0	0	0	0	0	0	0	0	0	0	0	0	0	0	0	0	0	0
SM-GE8ZR_S248_E1-50	28	HIP	5	5_Lamp5 Lhx6	3	Lamp5	2	GABAergic	667885	0	0	241.06	38.93	0	0	79.35	215.61	14.97	0	0	0	1.5	0	0	0	0	0	0	0	0	0	167.69	0	0	100.32	0	0	0	0	0	0	0	0	0	0	0	0	0	0
SM-GE8ZR_S249_E1-50	28	HIP	5	5_Lamp5 Lhx6	3	Lamp5	2	GABAergic	619241	0	0	300.37	0	0	0	0	69.44	24.22	0	0	0	0	0	1.61	0	0	45.22	0	0	0	0	0	0	0	0	0	0	0	0	0	0	0	0	0	0	0	1.61	0	0
SM-GE8ZR_S250_E1-50	28	HIP	7	7_Lamp5 Lhx6	3	Lamp5	2	GABAergic	622468	0	0	0	464.28	0	0	0	70.69	78.72	0	0	0	0	0	0	0	0	0	0	14.46	0	0	0	0	0	0	0	0	0	0	0	0	0	0	0	0	0	0	0	0
SM-GE8ZR_S251_E1-50	28	HIP	5	5_Lamp5 Lhx6	3	Lamp5	2	GABAergic	636480	0	39.28	102.12	86.41	0	0	4.71	48.71	0	0	0	0	0	0	0	0	0	51.85	0	0	3.14	0	0	0	0	29.85	0	0	0	0	0	0	0	0	0	0	0	0	0	0
SM-GE8ZR_S253_E1-50	28	HIP	12	12_Lamp5	3	Lamp5	2	GABAergic	530554	0	0	103.67	516.44	0	0	0	43.35	173.4	0	0	0	28.27	0	0	0	0	0	0	0	98.01	20.73	0	0	0	0	0	0	0	0	0	0	0	0	0	0	0	0	0	0
SM-GE8ZR_S254_E1-50	28	HIP	7	7_Lamp5 Lhx6	3	Lamp5	2	GABAergic	705953	0	0	161.48	566.61	0	0	0	0	0	0	0	0	0	0	0	0	0	0	0	45.33	0	0	0	0	0	0	0	0	0	0	0	0	0	0	0	0	0	0	0	0
SM-GE8ZR_S255_E1-50	28	HIP	122	122_Pvalb Vipr2	8	Pvalb	2	GABAergic	752199	0	3.99	643.45	0	0	0	0	0	34.57	0	0	13.29	0	0	0	0	0	0	0	33.24	0	15.95	0	0	0	0	0	0	0	0	0	0	0	0	0	34.57	0	0	0	0
SM-GE8ZR_S256_E1-50	28	HIP	11	11_Lamp5	3	Lamp5	2	GABAergic	530113	0	0	0	0	0	0	56.59	0	43.39	0	179.21	64.14	0	0	0	0	0	37.73	0	0	0	0	0	0	0	0	0	0	0	0	0	0	20.75	0	0	0	0	0	0	0
SM-GE8ZR_S257_E1-50	28	HIP	11	11_Lamp5	3	Lamp5	2	GABAergic	582548	0	0	0	41.2	0	0	0	0	6.87	0	0	0	0	0	0	0	0	0	27.47	0	0	0	0	0	0	0	0	0	0	0	0	0	0	0	0	0	0	0	0	0
SM-GE8ZR_S258_E1-50	28	HIP	8	8_Lamp5 Lhx6	3	Lamp5	2	GABAergic	616377	0	0	58.41	433.18	0	73.01	0	25.96	30.83	0	0	0	0	0	0	0	0	0	0	0	22.71	0	0	0	0	0	0	0	0	0	0	0	0	0	0	0	0	0	0	0
SM-GE8ZR_S259_E1-50	28	HIP	12	12_Lamp5	3	Lamp5	2	GABAergic	688889	0	0	92.9	400.65	0	0	0	11.61	49.35	0	0	0	182.9	0	0	0	0	0	1.45	0	0	0	0	0	0	0	0	0	0	0	0	0	0	0	0	0	0	0	4.35	0
SM-GE8ZR_S260_E1-50	28	HIP	7	7_Lamp5 Lhx6	3	Lamp5	2	GABAergic	677651	0	2.95	95.92	903.12	0	0	0	0	137.24	0	0	0	0	0	0	0	0	0	0	0	0	0	0	0	0	63.45	0	0	0	0	0	0	0	0	0	0	0	0	0	0
SM-GE8ZR_S261_E1-50	28	HIP	55	55_Vip HPF	5	Vip	2	GABAergic	549045	0	322.38	12.75	0	191.24	0	142.06	0	225.85	218.56	0	0	0	0	0	40.07	63.75	0	0	9.11	0	0	0	0	0	0	43.71	103.82	0	0	0	0	0	0	0	0	0	0	0	0
SM-GE8ZR_S262_E1-50	28	HIP	34	34_Sncg	4	Sncg	2	GABAergic	691172	0	0	153.36	0	0	0	214.13	0	102.72	0	14.47	111.4	0	0	0	0	0	28.94	0	0	26.04	0	0	0	0	0	0	0	0	0	0	0	0	0	0	0	0	0	0	0
SM-GE8ZR_S263_E1-50	28	HIP	122	122_Pvalb Vipr2	8	Pvalb	2	GABAergic	658610	0	0	206.5	0	0	0	0	0	57.7	0	0	0	0	0	0	0	0	0	0	0	0	0	0	0	0	0	0	0	0	0	0	37.96	0	0	0	0	0	0	0	0
SM-GE8ZR_S264_E1-50	28	HIP	7	7_Lamp5 Lhx6	3	Lamp5	2	GABAergic	668169	0	0	37.42	152.66	0	0	0	0	1.5	0	0	0	0	0	0	0	0	0	0	0	55.38	0	0	0	0	0	0	0	0	0	0	0	0	0	0	0	0	0	0	0
SM-GE8ZR_S265_E1-50	28	HIP	7	7_Lamp5 Lhx6	3	Lamp5	2	GABAergic	668954	0	0	40.36	189.85	0	65.77	0	140.52	0	0	0	0	0	0	0	0	0	0	46.34	71.75	31.39	0	0	0	0	0	0	0	0	0	0	0	0	0	0	0	0	0	0	0
SM-GE8ZR_S266_E1-50	28	HIP	5	5_Lamp5 Lhx6	3	Lamp5	2	GABAergic	637305	0	31.38	182.02	0	0	0	0	310.68	67.47	0	0	65.9	0	53.35	0	0	0	1.57	0	4.71	0	0	0	0	0	50.21	0	0	0	0	0	0	0	0	0	0	0	0	0	0
SM-GE8ZR_S267_E1-50	28	HIP	50	50_Vip	5	Vip	2	GABAergic	679917	0	201.5	44.12	0	157.37	0	5.88	0	89.72	13.24	0	0	0	0	0	0	110.31	2.94	0	0	17.65	0	0	0	0	0	0	0	0	0	0	0	0	0	0	0	0	0	0	0
SM-GE8ZR_S269_E1-50	28	HIP	51	51_Vip	5	Vip	2	GABAergic	649482	0	118.56	0	0	64.67	0	132.41	0	0	0	0	23.1	0	0	0	0	106.24	143.19	0	220.18	12.32	0	0	0	181.68	0	0	0	0	0	0	0	0	0	0	0	0	0	0	0
SM-GE8ZR_S271_E1-50	28	HIP	8	8_Lamp5 Lhx6	3	Lamp5	2	GABAergic	652892	0	0	286.42	0	0	295.61	0	211.37	3.06	0	0	0	0	0	0	0	0	10.72	12.25	22.97	10.72	0	98.03	0	1.53	0	0	0	0	0	0	0	0	0	0	0	0	0	0	0
SM-GE8ZR_S272_E1-50	28	HIP	56	56_Vip HPF	5	Vip	2	GABAergic	713943	0	0	0	0	0	0	196.09	0	0	0	0	0	0	0	0	40.62	0	15.41	0	0	0	0	0	0	0	0	0	0	0	40.62	0	0	0	0	0	0	0	0	0	0
SM-GE8ZR_S274_E1-50	28	HIP	7	7_Lamp5 Lhx6	3	Lamp5	2	GABAergic	670057	0	0	80.59	0	0	0	0	0	88.05	0	0	0	0	0	0	0	0	0	0	0	147.75	0	0	0	0	1.49	0	0	0	0	0	0	0	0	0	0	0	0	0	0
SM-GE8ZR_S275_E1-50	28	HIP	104	104_Sst HPF	7	Sst	2	GABAergic	665610	0	0	18.03	0	347.05	210.33	0	0	198.31	0	0	0	0	69.11	0	0	37.56	0	18.03	390.62	0	0	0	25.54	0	0	0	0	0	0	0	0	33.05	0	0	0	0	0	0	0
SM-GE8ZR_S276_E1-50	28	HIP	7	7_Lamp5 Lhx6	3	Lamp5	2	GABAergic	317654	0	0	100.74	434.43	0	9.44	0	0	135.37	0	3.15	0	0	0	0	0	0	0	97.59	0	0	0	0	0	0	0	0	0	0	0	0	0	0	0	0	0	0	0	0	0
SM-GE8ZR_S280_E1-50	28	HIP	8	8_Lamp5 Lhx6	3	Lamp5	2	GABAergic	692394	0	0	394.28	41.88	0	0	0	142.98	0	0	0	0	0	0	0	0	0	0	4.33	0	0	0	0	0	0	0	0	0	0	0	0	1.44	0	0	0	0	0	0	0	0
SM-GE8ZR_S289_E1-50	28	HIP	104	104_Sst HPF	7	Sst	2	GABAergic	283979	0	274.67	137.33	0	468.34	0	0	0	3.52	0	0	0	0	21.13	0	0	0	0	0	552.86	0	0	0	172.55	0	0	0	24.65	0	0	0	0	0	0	0	0	0	0	0	0
SM-GE8ZR_S290_E1-50	28	HIP	9	9_Lamp5 Lhx6	3	Lamp5	2	GABAergic	267309	0	0	138.42	0	0	179.57	0	288.06	0	0	0	0	0	52.37	0	0	0	0	115.97	0	0	0	0	0	0	0	0	0	0	0	0	0	0	0	0	0	0	0	0	0
SM-GE8ZR_S291_E1-50	28	HIP	103	103_Sst HPF	7	Sst	2	GABAergic	298940	0	0	93.66	207.4	0	0	0	0	33.45	123.77	0	0	0	0	0	0	83.63	0	13.38	56.87	0	0	0	6.69	0	0	0	23.42	0	0	0	0	0	0	0	6.69	0	0	0	0
SM-GE8ZR_S292_E1-50	28	HIP	10	10_Lamp5	3	Lamp5	2	GABAergic	293506	0	0	265.75	0	0	0	0	6.81	3.41	0	0	57.92	0	0	0	0	0	0	0	37.48	0	0	0	0	0	0	0	0	0	0	0	0	0	0	0	0	0	0	0	0
SM-GE8ZR_S293_E1-50	28	HIP	8	8_Lamp5 Lhx6	3	Lamp5	2	GABAergic	331436	0	0	181.03	87.5	0	374.13	0	138.79	36.21	0	0	0	0	0	0	0	0	0	0	0	0	0	0	0	0	0	0	0	0	0	0	0	0	0	0	0	0	0	0	0
SM-GE8ZR_S294_E1-50	28	HIP	8	8_Lamp5 Lhx6	3	Lamp5	2	GABAergic	338504	0	106.35	212.7	180.2	0	115.21	0	0	62.04	0	0	0	0	0	0	0	0	0	97.49	0	0	0	0	0	0	0	0	0	0	0	0	0	0	0	0	0	0	0	0	0
SM-GE8ZR_S295_E1-50	28	HIP	8	8_Lamp5 Lhx6	3	Lamp5	2	GABAergic	328502	0	0	185.69	0	0	222.22	0	273.97	0	0	0	0	0	0	3.04	0	0	0	100.46	0	0	0	0	0	0	0	0	0	0	0	0	0	0	0	0	0	0	0	0	0
SM-GE8ZR_S297_E1-50	28	HIP	56	56_Vip HPF	5	Vip	2	GABAergic	350920	0	0	0	0	22.8	0	119.69	0	131.08	176.68	0	5.7	0	0	0	0	102.59	0	0	34.2	0	0	0	0	0	0	0	0	0	0	0	0	0	0	0	0	39.9	0	0	25.65
SM-GE8ZR_S298_E1-50	28	HIP	33	33_Sncg	4	Sncg	2	GABAergic	347499	0	0	0	0	0	0	48.92	0	5.76	0	0	89.21	0	0	0	0	11.51	46.04	0	0	86.33	0	0	0	0	0	0	0	0	0	0	0	23.02	0	0	0	0	0	0	0
SM-GE8ZR_S300_E1-50	28	HIP	103	103_Sst HPF	7	Sst	2	GABAergic	214427	0	0	335.78	340.44	0	0	0	0	41.97	139.91	0	0	0	18.65	0	0	107.26	0	0	0	0	0	0	0	0	0	0	0	0	0	0	0	0	0	0	0	0	0	13.99	0
SM-GE8ZR_S301_E1-50	28	HIP	8	8_Lamp5 Lhx6	3	Lamp5	2	GABAergic	324927	0	0	55.4	95.41	0	64.63	0	135.42	120.03	0	0	0	0	0	0	0	0	0	113.87	0	0	0	0	0	0	0	0	0	0	0	0	0	0	0	0	0	0	0	0	0
SM-GE8ZR_S302_E1-50	28	HIP	51	51_Vip	5	Vip	2	GABAergic	297705	0	0	221.7	43.67	127.64	0	60.46	0	67.18	83.98	0	0	0	0	0	0	0	184.75	0	0	0	0	0	0	0	0	0	0	0	0	0	0	0	0	0	0	104.13	0	0	0
SM-GE8ZR_S304_E1-50	28	HIP	29	29_Ntng1 HPF	4	Sncg	2	GABAergic	394187	0	0	0	0	0	0	162.36	48.2	32.98	124.31	53.27	20.29	0	0	0	17.76	144.6	35.52	0	53.27	22.83	7.61	0	0	0	0	0	10.15	0	0	0	0	0	0	0	0	0	0	35.52	27.91
SM-GE8ZR_S305_E1-50	28	HIP	51	51_Vip	5	Vip	2	GABAergic	380033	0	486.8	42.1	0	268.4	0	36.84	0	121.04	121.04	0	36.84	0	0	0	0	65.78	0	0	78.94	0	0	0	0	0	55.26	0	0	0	0	0	0	0	0	0	0	0	0	0	0
SM-GE8ZR_S308_E1-50	28	HIP	9	9_Lamp5 Lhx6	3	Lamp5	2	GABAergic	321637	0	0	136.8	0	0	161.67	0	0	0	0	0	0	0	0	0	0	0	0	62.18	0	0	0	118.15	0	0	0	0	0	0	0	0	0	0	0	0	0	0	0	0	0
SM-GE8ZR_S309_E1-50	28	HIP	8	8_Lamp5 Lhx6	3	Lamp5	2	GABAergic	366047	0	0	161.18	38.25	0	207.62	0	73.76	0	0	0	0	0	0	0	62.83	0	0	0	0	0	0	0	0	0	0	0	0	0	0	0	0	0	0	0	0	0	0	0	0
SM-GE8ZR_S310_E1-50	28	HIP	51	51_Vip	5	Vip	2	GABAergic	333183	0	945.43	198.09	0	651.29	0	108.05	141.06	0	189.09	0	192.09	0	0	0	0	159.07	57.03	0	0	147.07	0	0	0	129.06	0	0	0	0	0	0	0	0	0	0	0	0	0	0	0
SM-GE8ZR_S311_E1-50	28	HIP	51	51_Vip	5	Vip	2	GABAergic	332591	0	0	126.28	0	327.73	0	357.8	84.19	156.35	63.14	0	0	0	0	0	0	51.11	93.21	0	0	0	0	0	0	0	0	0	30.07	0	0	0	0	0	0	0	0	0	0	0	0
SM-GE8ZR_S313_E1-50	28	HIP	6	6_Lamp5 Lhx6	3	Lamp5	2	GABAergic	341136	0	0	187.61	401.6	0	0	0	111.39	0	0	0	0	0	0	0	0	0	0	0	20.52	0	0	0	0	0	0	0	0	0	0	0	0	0	0	0	0	0	0	0	0
SM-GE8ZR_S314_E1-50	28	HIP	122	122_Pvalb Vipr2	8	Pvalb	2	GABAergic	344123	0	0	145.3	0	0	119.14	0	0	0	17.44	0	0	0	0	0	0	0	0	0	17.44	0	0	0	0	0	2.91	0	0	0	0	0	0	0	0	0	0	0	0	0	0
SM-GE8ZR_S315_E1-50	28	HIP	56	56_Vip HPF	5	Vip	2	GABAergic	316168	0	0	50.61	0	0	0	136	56.93	0	82.23	0	0	0	0	0	0	0	91.72	0	79.07	82.23	9.49	0	0	227.73	0	0	0	0	0	0	0	0	0	0	0	0	0	0	0
SM-GE8ZR_S316_E1-50	28	HIP	39	39_Sncg	4	Sncg	2	GABAergic	353473	0	0	56.58	0	152.77	0	33.95	0	115.99	59.41	33.95	0	0	0	0	0	50.92	45.27	0	0	33.95	0	0	0	0	0	0	0	0	0	0	0	0	0	0	0	0	0	0	0
SM-GE8ZR_S317_E1-50	28	HIP	103	103_Sst HPF	7	Sst	2	GABAergic	269453	0	0	385.97	0	0	66.8	0	0	85.36	81.65	0	0	0	0	0	0	59.38	0	0	0	0	0	0	0	0	0	0	11.13	0	0	0	0	0	0	0	0	0	0	0	3.71
SM-GE8ZR_S318_E1-50	28	HIP	50	50_Vip	5	Vip	2	GABAergic	359561	0	0	147.4	0	0	0	25.03	0	0	50.06	0	0	0	0	0	0	0	0	0	0	0	0	0	0	0	0	0	0	0	0	0	0	0	0	0	0	0	0	0	0
SM-GE8ZR_S319_E1-50	28	HIP	34	34_Sncg	4	Sncg	2	GABAergic	313868	0	0	63.72	0	0	0	398.26	0	6.37	76.47	0	0	0	0	0	0	28.67	47.79	0	0	0	0	0	0	0	0	47.79	0	0	0	0	0	0	0	0	0	0	0	0	0
SM-GE8ZR_S320_E1-50	28	HIP	50	50_Vip	5	Vip	2	GABAergic	380006	0	105.26	0	0	0	0	2.63	0	102.63	0	0	0	0	0	0	0	0	0	0	0	0	0	0	0	0	0	0	0	0	0	0	0	0	0	0	0	0	0	0	0
SM-GE8ZR_S321_E1-50	28	HIP	56	56_Vip HPF	5	Vip	2	GABAergic	344167	0	0	0	0	0	0	95.88	84.26	130.75	0	0	0	0	0	0	0	0	165.62	0	0	0	0	0	0	185.96	0	0	0	0	0	0	0	0	0	0	0	0	0	0	0
SM-GE8ZR_S322_E1-50	28	HIP	51	51_Vip	5	Vip	2	GABAergic	370346	0	0	205.21	0	162.01	0	48.6	0	0	186.31	0	0	2.7	0	0	75.6	0	0	0	0	97.21	0	0	0	0	0	0	0	0	0	0	40.5	0	0	0	0	0	0	0	0
SM-GE8ZR_S323_E1-50	28	HIP	56	56_Vip HPF	5	Vip	2	GABAergic	336604	0	0	23.77	0	0	0	56.45	0	98.04	44.56	169.34	0	0	0	0	0	0	68.33	0	59.42	0	2.97	0	0	0	0	0	32.68	0	0	0	0	0	0	0	0	0	0	0	20.8
SM-GE8ZR_S325_E1-50	28	HIP	102	102_Sst HPF	7	Sst	2	GABAergic	343674	0	0	258.97	0	0	0	0	0	180.4	0	0	0	0	58.19	0	0	0	0	0	0	0	0	0	110.57	0	0	0	0	0	0	0	0	0	0	0	0	0	0	0	0
SM-GE8ZR_S326_E1-50	28	HIP	6	6_Lamp5 Lhx6	3	Lamp5	2	GABAergic	363023	0	0	121.2	316.78	88.15	0	0	8.26	121.2	0	0	0	0	0	2.75	0	0	11.02	0	0	0	0	0	0	0	38.57	0	0	0	0	0	0	0	0	0	0	0	0	0	0
SM-GE8ZR_S327_E1-50	28	HIP	7	7_Lamp5 Lhx6	3	Lamp5	2	GABAergic	351052	0	0	37.03	769.12	2.85	0	0	116.79	0	0	0	0	0	0	0	0	0	0	0	17.09	0	0	0	0	0	0	0	0	0	0	0	0	0	0	0	0	0	0	0	0
SM-GE8ZR_S328_E1-50	28	HIP	59	59_Vip Igfbp6	5	Vip	2	GABAergic	334945	0	0	0	0	0	0	0	0	101.51	0	0	0	0	98.52	0	176.15	0	131.36	0	0	0	0	0	0	0	0	5.97	0	0	0	0	0	0	0	0	0	0	0	0	134.35
SM-GE8ZR_S329_E1-50	28	HIP	54	54_Vip HPF	5	Vip	2	GABAergic	312642	0	249.49	195.11	0	0	0	73.57	41.58	95.96	105.55	204.71	0	0	0	0	0	0	127.94	0	214.3	0	0	0	0	0	0	0	0	0	0	0	0	0	0	0	0	0	0	0	0
SM-GE8ZR_S330_E1-50	28	HIP	29	29_Ntng1 HPF	4	Sncg	2	GABAergic	359782	0	0	61.15	0	0	0	16.68	0	127.86	141.75	0	41.69	0	0	0	0	0	11.12	0	66.71	0	0	0	0	0	0	27.79	0	0	0	0	0	0	0	0	0	16.68	0	0	0
SM-GE8ZR_S331_E1-50	28	HIP	39	39_Sncg	4	Sncg	2	GABAergic	326928	0	0	36.71	0	119.29	0	58.12	0	85.65	0	0	0	0	0	0	0	0	0	0	0	30.59	0	0	0	0	0	0	0	0	0	0	0	0	0	0	0	0	0	0	21.41
SM-GE8ZR_S332_E1-50	28	HIP	34	34_Sncg	4	Sncg	2	GABAergic	394451	0	0	180	15.21	0	0	96.34	0	83.66	0	0	76.06	0	0	0	0	0	81.13	0	43.1	0	0	0	0	0	0	0	0	0	0	0	0	0	0	0	0	0	0	0	0
SM-GE8ZR_S333_E1-50	28	HIP	6	6_Lamp5 Lhx6	3	Lamp5	2	GABAergic	356732	0	0	58.87	0	0	0	0	0	0	0	0	0	0	19.62	0	0	0	0	0	39.25	0	0	0	0	0	25.23	0	0	0	0	0	0	0	0	0	0	0	0	0	0
SM-GE8ZR_S334_E1-50	28	HIP	103	103_Sst HPF	7	Sst	2	GABAergic	369680	0	35.17	59.51	156.89	0	0	0	0	0	24.35	0	0	16.23	8.12	0	0	37.87	0	35.17	64.92	0	0	0	0	0	0	0	0	0	0	0	0	0	0	0	2.71	0	0	27.05	0
SM-GE8ZR_S335_E1-50	28	HIP	55	55_Vip HPF	5	Vip	2	GABAergic	423995	0	188.68	2.36	0	0	0	0	0	0	238.21	183.96	0	0	0	0	58.96	0	70.76	0	0	51.89	0	0	0	0	0	66.04	0	0	0	0	0	0	0	0	0	0	0	0	0
SM-GE8ZR_S345_E1-50	28	HIP	8	8_Lamp5 Lhx6	3	Lamp5	2	GABAergic	303117	0	0	524.55	214.44	0	128.66	0	267.22	0	0	0	0	0	0	0	0	0	0	0	0	0	0	343.1	0	0	0	0	0	0	0	0	0	0	0	0	0	0	0	0	0
SM-GE8ZR_S346_E1-50	28	HIP	102	102_Sst HPF	7	Sst	2	GABAergic	302206	0	241.56	82.73	0	0	0	0	0	92.65	26.47	0	0	0	0	0	0	33.09	0	0	59.56	0	0	0	0	0	0	0	0	0	13.24	29.78	0	0	0	0	0	0	0	0	0
SM-GE8ZR_S347_E1-50	28	HIP	102	102_Sst HPF	7	Sst	2	GABAergic	351268	0	475.42	142.34	65.48	56.94	0	0	0	0	71.17	0	0	0	17.08	0	0	76.86	0	139.49	0	0	0	0	74.02	0	0	0	0	0	0	0	0	0	0	0	0	0	0	0	0
SM-GE8ZR_S348_E1-50	28	HIP	102	102_Sst HPF	7	Sst	2	GABAergic	353126	0	0	84.96	0	0	14.16	0	0	59.47	0	0	0	0	0	0	0	0	0	0	53.81	0	0	48.14	33.98	0	0	0	0	0	161.42	0	0	0	0	0	0	0	0	0	0
SM-GE8ZR_S351_E1-50	28	HIP	56	56_Vip HPF	5	Vip	2	GABAergic	368116	0	0	0	0	0	0	119.53	0	19.02	21.73	0	0	0	0	0	0	89.65	317.83	0	0	0	0	0	0	0	0	0	0	0	0	0	0	0	0	0	0	67.91	0	0	0
SM-GE8ZR_S352_E1-50	28	HIP	7	7_Lamp5 Lhx6	3	Lamp5	2	GABAergic	419240	0	0	362.56	350.63	0	0	0	57.25	159.81	0	0	0	0	0	0	0	0	0	0	28.62	0	0	0	0	0	0	0	0	0	0	0	0	0	0	0	0	0	0	0	0
SM-GE8ZR_S353_E1-50	28	HIP	7	7_Lamp5 Lhx6	3	Lamp5	2	GABAergic	352027	0	0	102.26	238.62	0	0	0	85.22	48.29	0	0	0	0	0	0	0	0	0	0	14.2	8.52	0	0	0	0	0	0	0	0	0	0	0	0	0	0	0	0	0	0	0
SM-GE8ZR_S354_E1-50	28	HIP	9	9_Lamp5 Lhx6	3	Lamp5	2	GABAergic	376469	0	0	244.38	0	0	539.22	0	0	0	0	0	0	0	0	0	0	29.22	0	34.53	58.44	0	0	0	0	0	0	0	0	0	0	0	0	0	0	0	0	0	0	0	0
SM-GE8ZR_S355_E1-50	28	HIP	30	30_Ntng1 HPF	4	Sncg	2	GABAergic	268959	0	0	316.03	0	0	0	55.77	0	0	0	11.15	74.36	0	0	0	0	189.62	96.67	0	63.21	0	0	0	0	0	0	0	0	0	0	0	0	3.72	0	0	0	0	0	0	0
SM-GE8ZR_S356_E1-50	28	HIP	55	55_Vip HPF	5	Vip	2	GABAergic	342141	0	911.9	73.07	0	2.92	0	17.54	55.53	0	90.61	0	0	0	0	0	0	46.76	75.99	0	0	0	0	0	0	0	2.92	0	43.84	0	0	0	0	0	0	0	0	0	0	0	0
SM-GE8ZR_S357_E1-50	28	HIP	10	10_Lamp5	3	Lamp5	2	GABAergic	278160	0	0	0	0	0	0	0	82.69	176.16	0	0	176.16	0	0	0	0	0	0	32.36	3.6	35.95	0	0	0	0	0	0	0	0	0	0	0	3.6	0	0	0	0	0	0	0
SM-GE8ZR_S358_E1-50	28	HIP	29	29_Ntng1 HPF	4	Sncg	2	GABAergic	382441	0	164.73	91.52	0	0	0	49.68	0	57.53	7.84	0	41.84	28.76	49.68	0	2.61	99.36	0	0	20.92	0	0	18.3	10.46	0	0	13.07	0	0	0	0	0	0	0	0	0	0	0	0	0
SM-GE8ZR_S359_E1-50	28	HIP	5	5_Lamp5 Lhx6	3	Lamp5	2	GABAergic	359785	0	0	250.15	0	0	0	0	77.82	33.35	0	0	0	0	0	0	0	0	44.47	0	0	0	0	150.09	0	0	55.59	0	0	0	0	0	0	0	0	0	0	0	0	0	0
SM-GE8ZR_S360_E1-50	28	HIP	5	5_Lamp5 Lhx6	3	Lamp5	2	GABAergic	401938	0	84.59	201.52	0	0	82.1	171.67	37.32	14.93	0	0	27.37	0	0	0	0	0	32.34	0	0	0	0	164.2	0	0	32.34	0	0	0	0	0	0	0	0	0	0	0	0	0	0
SM-GE8ZR_S361_E1-50	28	HIP	56	56_Vip HPF	5	Vip	2	GABAergic	332509	0	0	0	0	63.16	0	147.36	0	18.04	63.16	0	0	0	0	0	0	0	102.25	0	195.48	0	24.06	0	0	0	0	0	66.16	0	0	0	0	0	0	0	0	0	0	0	0
SM-GE8ZR_S363_E1-50	28	HIP	49	49_Vip	5	Vip	2	GABAergic	321286	0	0	12.45	0	164.96	0	196.09	0	21.79	115.16	0	0	0	0	0	0	0	205.42	0	0	0	93.37	0	0	34.24	0	0	0	0	0	0	0	0	0	0	0	0	0	0	0
SM-GE8ZR_S364_E1-50	28	HIP	12	12_Lamp5	3	Lamp5	2	GABAergic	353823	0	0	101.75	446.55	0	0	0	0	76.31	0	0	0	0	0	0	0	0	0	0	0	2.83	0	0	0	0	0	0	0	0	0	0	0	0	0	0	0	0	0	0	0
SM-GE8ZR_S365_E1-50	28	HIP	7	7_Lamp5 Lhx6	3	Lamp5	2	GABAergic	86338	0	0	127.41	1146.66	0	0	0	0	0	0	0	0	0	0	0	0	0	0	0	0	0	0	0	0	0	0	69.49	0	0	0	0	0	0	0	0	0	0	0	0	0
SM-GE8ZR_S366_E1-50	28	HIP	34	34_Sncg	4	Sncg	2	GABAergic	369611	0	0	10.82	0	0	0	156.92	0	78.46	0	0	0	0	0	0	37.88	16.23	0	0	0	70.34	0	0	0	0	0	0	59.52	0	0	0	0	0	0	0	0	0	0	0	0
SM-GE8ZR_S367_E1-50	28	HIP	26	26_Ntng1 HPF	4	Sncg	2	GABAergic	346943	0	0	253.64	0	0	0	0	0	0	0	0	0	0	0	0	0	0	0	0	0	0	0	0	0	0	0	0	0	0	0	0	0	0	0	5.76	46.12	0	0	0	0
SM-GE8ZR_S368_E1-50	28	HIP	33	33_Sncg	4	Sncg	2	GABAergic	433582	0	0	89.95	0	0	0	156.83	0	0	0	0	122.24	0	0	0	0	0	126.85	0	0	0	0	0	0	0	0	0	0	0	9.23	0	0	0	0	0	0	0	0	0	0
SM-GE8ZR_S369_E1-50	28	HIP	34	34_Sncg	4	Sncg	2	GABAergic	295199	0	0	125.34	0	0	0	94.85	0	33.88	0	0	40.65	0	0	0	0	6.78	40.65	0	0	20.33	0	20.33	0	0	0	0	0	0	0	0	0	0	0	0	0	0	0	0	0
SM-GE8ZR_S372_E1-50	28	HIP	7	7_Lamp5 Lhx6	3	Lamp5	2	GABAergic	306879	0	0	136.86	436.65	0	0	0	133.6	140.12	0	0	0	0	0	0	0	0	0	0	0	0	0	0	0	0	13.03	0	0	0	0	0	0	0	0	0	0	0	0	0	0
SM-GE8ZR_S373_E1-50	28	HIP	78	78_Sst HPF	7	Sst	2	GABAergic	305745	0	0	0	0	0	0	0	68.68	88.31	0	0	0	0	0	0	107.93	16.35	0	0	0	0	0	0	0	0	0	0	39.25	0	35.98	0	0	0	0	0	0	0	0	0	0
SM-GE8ZR_S375_E1-50	28	HIP	6	6_Lamp5 Lhx6	3	Lamp5	2	GABAergic	342569	0	0	46.71	157.63	0	0	0	84.65	55.46	0	0	0	0	0	0	0	0	0	0	0	0	0	0	0	0	163.47	0	0	0	0	0	0	0	0	0	0	0	0	0	0
SM-GE8ZR_S376_E1-50	28	HIP	7	7_Lamp5 Lhx6	3	Lamp5	2	GABAergic	237624	0	0	21.04	1119.42	0	37.87	0	109.42	29.46	0	0	0	0	0	0	0	0	0	0	0	0	0	0	0	0	0	0	0	0	0	0	0	0	0	0	0	0	0	0	0
SM-GE8ZR_S377_E1-50	28	HIP	7	7_Lamp5 Lhx6	3	Lamp5	2	GABAergic	300335	0	0	29.97	0	0	0	0	0	0	0	0	0	0	0	0	0	0	0	0	0	0	0	0	0	0	0	0	0	0	0	0	0	0	0	0	0	0	0	0	0
SM-GE8ZR_S378_E1-50	28	HIP	7	7_Lamp5 Lhx6	3	Lamp5	2	GABAergic	275187	0	0	152.62	625.03	0	50.87	0	0	47.24	0	0	0	0	0	0	0	0	0	0	0	101.75	0	0	0	0	0	0	0	0	0	0	0	0	0	0	0	0	0	0	0
SM-GE8ZR_S379_E1-50	28	HIP	50	50_Vip	5	Vip	2	GABAergic	211053	0	255.86	0	0	303.24	0	274.81	0	42.64	165.84	0	0	0	0	0	0	0	4.74	0	0	0	0	0	0	0	0	0	0	0	0	0	0	0	0	0	0	0	0	0	0
SM-GE8ZR_S380_E1-50	28	HIP	39	39_Sncg	4	Sncg	2	GABAergic	323015	0	0	30.96	0	9.29	0	15.48	0	92.87	0	0	0	0	0	0	0	6.19	40.25	0	3.1	0	0	0	0	0	0	0	0	0	0	0	0	0	0	0	0	0	0	0	0
SM-GE8ZR_S381_E1-50	28	HIP	6	6_Lamp5 Lhx6	3	Lamp5	2	GABAergic	318644	0	0	279.31	213.4	0	0	0	34.52	28.24	0	0	0	0	0	0	0	0	0	0	0	0	0	0	0	0	28.24	0	0	0	0	0	0	0	0	0	0	0	0	0	0
SM-GE8ZR_S382_E1-50	28	HIP	51	51_Vip	5	Vip	2	GABAergic	324844	0	363.25	135.45	0	240.12	0	0	36.94	0	83.12	0	0	0	0	0	0	40.02	0	0	0	0	0	0	0	0	0	126.21	0	0	0	0	0	0	0	0	0	0	0	0	0
SM-GE8ZR_S384_E1-50	28	HIP	55	55_Vip HPF	5	Vip	2	GABAergic	296356	0	337.43	67.49	0	776.09	0	101.23	0	0	492.65	67.49	0	0	50.61	0	84.36	0	50.61	0	168.72	0	0	0	0	0	0	114.73	23.62	0	0	0	0	0	0	0	0	0	0	0	0
SM-GE8ZS_S002_E1-50	28	HIP	49	49_Vip	5	Vip	2	GABAergic	536815	0	0	0	0	0	0	67.06	93.14	102.46	149.03	0	76.38	1.86	0	0	0	0	35.39	0	0	126.67	81.96	0	1.86	0	0	0	0	0	0	0	0	0	0	0	1.86	100.59	0	0	0
SM-GE8ZS_S003_E1-50	28	HIP	29	29_Ntng1 HPF	4	Sncg	2	GABAergic	504072	0	0	87.29	0	0	0	89.27	75.39	55.55	0	0	0	0	27.77	0	0	0	119.03	0	0	0	0	0	0	0	0	0	0	0	0	0	0	0	0	0	0	0	0	89.27	0
SM-GE8ZS_S004_E1-50	28	HIP	8	8_Lamp5 Lhx6	3	Lamp5	2	GABAergic	496352	0	0	207.51	290.12	0	56.41	0	179.31	0	0	0	0	0	0	0	0	0	0	0	0	0	0	0	0	0	0	0	0	0	0	0	0	0	0	0	0	0	0	0	0
SM-GE8ZS_S005_E1-50	28	HIP	103	103_Sst HPF	7	Sst	2	GABAergic	526413	0	0	298.24	210.86	0	34.19	0	0	68.39	64.59	0	0	0	0	0	0	43.69	0	0	0	0	0	0	0	0	0	0	0	0	0	0	0	0	0	0	0	0	0	0	0
SM-GE8ZS_S006_E1-50	28	HIP	7	7_Lamp5 Lhx6	3	Lamp5	2	GABAergic	517084	0	0	148.91	359.71	0	0	0	83.16	0	0	0	0	0	0	0	0	0	0	3.87	0	164.38	0	0	0	0	0	0	0	0	0	0	0	0	0	0	0	0	0	0	0
SM-GE8ZS_S007_E1-50	28	HIP	51	51_Vip	5	Vip	2	GABAergic	474114	0	911.17	172.95	0	225.68	0	0	0	191.94	90.7	0	0	0	0	0	0	73.82	88.59	0	0	0	0	0	0	0	0	0	0	0	0	0	0	0	0	0	0	0	0	0	0
SM-GE8ZS_S009_E1-50	28	HIP	10	10_Lamp5	3	Lamp5	2	GABAergic	559883	0	0	58.94	0	0	0	0	280.42	94.66	0	0	341.14	0	0	0	0	0	0	0	0	17.86	0	0	0	0	0	0	0	0	0	0	0	32.15	0	0	0	0	0	0	0
SM-GE8ZS_S011_E1-50	28	HIP	12	12_Lamp5	3	Lamp5	2	GABAergic	526171	0	0	45.61	123.53	0	0	0	209.06	0	0	0	49.41	0	1.9	0	0	0	0	0	0	174.85	0	0	0	0	0	0	0	0	0	0	0	0	0	0	0	0	0	0	0
SM-GE8ZS_S012_E1-50	28	HIP	37	37_Sncg	4	Sncg	2	GABAergic	511633	0	0	152.45	0	142.68	0	213.04	0	402.63	0	0	0	9.77	1.95	0	0	0	41.05	0	0	0	0	211.09	0	0	0	0	0	0	0	0	0	0	0	0	0	236.5	0	0	0
SM-GE8ZS_S014_E1-50	28	HIP	61	61_Vip Igfbp6	5	Vip	2	GABAergic	475451	0	0	0	0	0	0	0	0	254.5	0	0	42.07	0	0	0	56.79	42.07	0	0	0	0	0	0	0	46.27	0	0	113.58	0	0	0	0	0	0	0	0	0	0	0	0
SM-GE8ZS_S015_E1-50	28	HIP	8	8_Lamp5 Lhx6	3	Lamp5	2	GABAergic	517213	0	0	278.42	0	0	117.94	0	411.82	0	0	0	0	0	0	0	0	61.87	0	102.47	0	0	0	0	0	0	0	0	0	0	0	0	0	0	0	0	0	0	0	0	0
SM-GE8ZS_S016_E1-50	28	HIP	104	104_Sst HPF	7	Sst	2	GABAergic	542145	0	0	33.2	0	540.45	0	0	0	42.42	0	0	0	0	84.85	0	20.29	0	0	0	0	12.91	0	0	3.69	0	0	0	0	0	0	0	0	0	0	0	0	0	0	0	0
SM-GE8ZS_S018_E1-50	28	HIP	11	11_Lamp5	3	Lamp5	2	GABAergic	605242	0	0	99.13	0	0	0	0	156.96	110.7	0	226.36	102.44	0	1.65	0	0	0	0	0	24.78	0	0	0	0	0	0	0	0	0	0	0	0	0	0	0	0	0	0	0	0
SM-GE8ZS_S019_E1-50	28	HIP	11	11_Lamp5	3	Lamp5	2	GABAergic	565891	0	0	95.42	0	0	0	0	90.12	53.01	0	0	28.27	0	0	0	0	0	0	42.41	0	24.74	0	0	0	0	0	0	0	0	0	0	0	1.77	0	0	0	0	0	33.58	0
SM-GE8ZS_S020_E1-50	28	HIP	8	8_Lamp5 Lhx6	3	Lamp5	2	GABAergic	558402	0	0	162.97	0	0	8.95	0	522.92	51.93	0	0	0	0	0	0	0	0	0	12.54	0	0	0	0	0	0	0	0	0	0	0	0	0	0	0	0	1.79	0	0	0	0
SM-GE8ZS_S021_E1-50	28	HIP	56	56_Vip HPF	5	Vip	2	GABAergic	529051	0	0	0	0	0	0	105.85	0	7.56	0	1.89	0	0	0	0	0	22.68	90.73	0	166.34	0	0	0	0	347.79	0	0	68.05	0	0	0	0	0	0	0	0	0	0	0	0
SM-GE8ZS_S022_E1-50	28	HIP	56	56_Vip HPF	5	Vip	2	GABAergic	513059	0	0	0	0	0	0	206.6	0	37.03	150.08	0	122.79	0	0	0	0	91.61	0	0	0	0	0	0	0	173.47	0	0	181.27	0	0	0	0	0	0	0	0	161.77	0	0	0
SM-GE8ZS_S023_E1-50	28	HIP	102	102_Sst HPF	7	Sst	2	GABAergic	556656	0	513.78	118.57	61.08	48.5	0	0	0	43.11	0	0	0	0	89.82	0	0	0	0	1.8	0	0	0	0	0	0	0	0	0	0	0	0	0	0	0	0	0	0	0	0	0
SM-GE8ZS_S024_E1-50	28	HIP	29	29_Ntng1 HPF	4	Sncg	2	GABAergic	532339	0	0	529.74	0	0	0	0	0	0	0	0	0	0	52.6	0	0	135.25	0	0	60.11	0	0	0	0	0	0	0	0	0	0	0	0	0	0	0	0	0	0	0	0
SM-GE8ZS_S025_E1-50	28	HIP	56	56_Vip HPF	5	Vip	2	GABAergic	594306	0	0	0	0	0	0	292.78	0	62.26	43.75	0	0	0	0	0	0	97.59	38.7	0	3.37	70.67	0	0	0	104.32	0	0	0	0	0	0	0	0	0	0	0	0	0	0	42.07
SM-GE8ZS_S026_E1-50	28	HIP	51	51_Vip	5	Vip	2	GABAergic	570947	0	823.19	0	0	527.19	0	105.09	0	0	0	0	0	0	0	0	0	82.32	164.64	0	0	0	0	0	0	0	0	0	0	0	0	0	0	0	0	0	0	0	0	0	0
SM-GE8ZS_S027_E1-50	28	HIP	33	33_Sncg	4	Sncg	2	GABAergic	484292	0	0	51.62	0	0	0	169.32	0	22.71	0	0	94.98	0	0	0	0	0	80.53	0	0	0	0	0	0	0	0	0	0	0	0	0	0	0	0	0	0	0	0	0	0
SM-GE8ZS_S029_E1-50	28	HIP	39	39_Sncg	4	Sncg	2	GABAergic	572717	0	0	0	0	200.8	0	50.64	40.16	47.14	47.14	0	0	0	61.11	0	24.44	90.8	0	0	0	0	0	0	0	0	0	0	0	0	0	0	0	0	0	0	0	0	0	0	0
SM-GE8ZS_S031_E1-50	28	HIP	30	30_Ntng1 HPF	4	Sncg	2	GABAergic	220078	0	13.63	95.42	0	0	4.54	104.51	0	95.42	0	0	18.18	0	0	0	0	136.32	22.72	0	40.89	99.96	0	0	0	0	0	0	0	0	0	0	0	0	0	0	0	0	0	0	0
SM-GE8ZS_S032_E1-50	28	HIP	10	10_Lamp5	3	Lamp5	2	GABAergic	518694	0	0	30.85	0	7.71	0	0	181.22	142.67	0	0	57.84	0	5.78	0	0	0	0	0	0	0	0	0	0	0	0	0	0	0	0	0	0	0	0	0	0	0	0	0	0
SM-GE8ZS_S033_E1-50	28	HIP	9	9_Lamp5 Lhx6	3	Lamp5	2	GABAergic	541431	0	0	121.9	0	0	66.49	0	0	1.85	0	0	0	0	18.47	0	0	0	0	35.09	0	0	0	0	0	0	0	0	0	0	0	0	0	0	0	0	0	0	0	0	0
SM-GE8ZS_S034_E1-50	28	HIP	39	39_Sncg	4	Sncg	2	GABAergic	574585	0	0	0	0	156.63	0	0	0	29.59	0	0	0	0	0	0	0	48.73	62.65	0	0	0	0	0	97.46	0	0	0	0	0	0	0	0	0	0	0	0	0	0	0	0
SM-GE8ZS_S035_E1-50	28	HIP	10	10_Lamp5	3	Lamp5	2	GABAergic	546917	0	0	84.11	42.05	0	0	0	100.56	16.46	0	0	420.54	0	0	0	0	0	87.76	58.51	0	64	1.83	0	0	0	0	0	45.71	0	0	0	0	56.68	0	0	0	0	0	0	0
SM-GE8ZS_S036_E1-50	28	HIP	104	104_Sst HPF	7	Sst	2	GABAergic	565835	0	0	67.16	0	240.35	0	0	0	0	0	0	0	0	95.43	0	0	256.26	0	0	106.04	0	0	0	106.04	0	0	0	0	38.88	0	0	0	0	0	37.11	0	0	0	0	0
SM-GE8ZS_S037_E1-50	28	HIP	104	104_Sst HPF	7	Sst	2	GABAergic	502493	0	0	0	0	491.55	0	0	0	0	0	0	0	0	59.7	0	0	125.37	67.66	31.84	99.5	0	0	0	0	0	0	0	0	123.38	0	0	0	0	0	0	0	0	0	0	0
SM-GE8ZS_S038_E1-50	28	HIP	8	8_Lamp5 Lhx6	3	Lamp5	2	GABAergic	558006	0	0	154.12	1.79	0	209.68	0	17.92	32.26	0	0	0	0	0	0	37.63	0	0	172.04	60.93	0	0	0	0	0	0	0	0	0	0	0	0	0	0	0	0	0	0	0	0
SM-GE8ZS_S039_E1-50	28	HIP	11	11_Lamp5	3	Lamp5	2	GABAergic	610680	0	0	0	0	0	0	0	0	0	0	0	0	0	0	0	0	0	0	0	0	0	0	0	0	0	0	0	0	0	0	0	0	0	0	0	0	0	0	0	0
SM-GE8ZS_S040_E1-50	28	HIP	8	8_Lamp5 Lhx6	3	Lamp5	2	GABAergic	505047	0	0	108.9	227.7	0	0	0	178.2	29.7	0	0	0	0	0	0	0	0	0	0	0	11.88	0	0	0	0	23.76	0	0	0	0	0	0	0	0	0	0	0	0	0	0
SM-GE8ZS_S041_E1-50	28	HIP	29	29_Ntng1 HPF	4	Sncg	2	GABAergic	596559	0	0	0	0	144.16	0	0	0	51.96	0	0	82.14	0	0	0	0	75.43	0	0	0	0	0	0	0	0	0	0	10.06	41.91	0	0	0	0	0	0	0	0	0	0	0
SM-GE8ZS_S042_E1-50	28	HIP	78	78_Sst HPF	7	Sst	2	GABAergic	585914	0	0	256.01	0	0	23.89	1.71	0	131.42	0	0	0	0	49.5	0	0	116.06	0	0	0	0	0	0	0	0	0	0	51.2	0	0	0	0	0	0	0	3.41	0	0	0	0
SM-GE8ZS_S043_E1-50	28	HIP	5	5_Lamp5 Lhx6	3	Lamp5	2	GABAergic	643388	0	0	512.91	0	0	0	4.66	119.68	0	0	0	0	0	10.88	0	0	0	0	0	0	0	0	0	0	0	1.55	0	0	0	0	0	0	0	0	0	0	0	0	0	0
SM-GE8ZS_S046_E1-50	28	HIP	56	56_Vip HPF	5	Vip	2	GABAergic	562476	0	0	0	0	0	0	135.12	67.56	1.78	0	0	0	0	17.78	0	0	5.33	138.67	0	3.56	0	0	0	0	163.56	0	0	49.78	0	0	0	0	0	0	0	0	44.45	0	0	0
SM-GE8ZS_S047_E1-50	28	HIP	56	56_Vip HPF	5	Vip	2	GABAergic	660931	0	0	98.35	0	0	0	0	18.16	43.88	523.5	0	0	0	0	0	0	86.24	10.59	0	0	81.7	84.73	0	0	275.37	0	0	42.36	0	0	0	0	0	0	0	0	0	0	0	90.78
SM-GE8ZS_S049_E1-50	28	HIP	60	60_Vip Igfbp6	5	Vip	2	GABAergic	644660	0	128.75	7.76	0	58.95	0	313.34	0	76.01	0	0	210.96	0	41.88	0	245.09	0	43.43	0	0	0	0	0	0	0	0	0	62.05	0	0	0	0	0	0	0	0	0	0	0	0
SM-GE8ZS_S050_E1-50	28	HIP	9	9_Lamp5 Lhx6	3	Lamp5	2	GABAergic	606350	0	0	141.83	0	0	587.12	0	252.33	69.27	0	0	0	0	0	0	0	0	0	253.98	0	0	0	0	77.51	0	1.65	0	0	0	0	0	0	0	0	0	0	0	0	0	0
SM-GE8ZS_S051_E1-50	28	HIP	39	39_Sncg	4	Sncg	2	GABAergic	574508	0	0	20.89	0	66.14	0	73.11	0	69.62	50.48	0	0	0	0	0	20.89	69.62	36.55	0	5.22	31.33	10.44	0	34.81	0	0	0	0	0	0	0	0	0	0	0	0	8.7	0	0	0
SM-GE8ZS_S052_E1-50	28	HIP	8	8_Lamp5 Lhx6	3	Lamp5	2	GABAergic	562355	0	0	350.31	0	0	0	0	560.14	177.82	0	0	0	0	0	0	0	0	0	0	0	0	0	0	0	0	0	0	0	0	0	0	0	0	0	0	0	0	0	0	0
SM-GE8ZS_S053_E1-50	28	HIP	102	102_Sst HPF	7	Sst	2	GABAergic	528370	0	41.64	259.29	1.89	0	0	0	0	66.24	0	0	0	0	0	0	0	0	0	1.89	11.36	0	0	0	0	0	0	0	0	0	138.16	0	0	0	0	0	0	0	0	0	0
SM-GE8ZS_S054_E1-50	28	HIP	8	8_Lamp5 Lhx6	3	Lamp5	2	GABAergic	582717	0	0	190.49	151.02	0	173.33	0	392.99	65.21	0	0	0	0	0	0	0	0	0	63.5	0	0	0	0	0	0	0	0	0	0	0	0	0	0	0	0	0	0	0	0	0
SM-GE8ZS_S056_E1-50	28	HIP	39	39_Sncg	4	Sncg	2	GABAergic	525534	0	0	49.47	0	203.6	0	41.86	5.71	62.79	0	0	0	0	20.93	1.9	0	41.86	129.39	0	0	0	7.61	0	0	0	0	0	0	0	0	0	0	0	0	0	0	0	0	36.15	32.35
SM-GE8ZS_S065_E1-50	28	HIP	59	59_Vip Igfbp6	5	Vip	2	GABAergic	571829	0	0	0	0	197.61	0	87.44	0	5.25	195.86	0	0	0	208.1	0	0	0	0	0	181.87	0	0	0	0	0	0	83.94	0	0	0	0	0	0	0	0	0	0	0	0	0
SM-GE8ZS_S066_E1-50	28	HIP	33	33_Sncg	4	Sncg	2	GABAergic	604733	0	1.65	109.14	0	0	0	264.58	1.65	31.42	0	0	296	0	0	0	0	14.88	81.03	0	18.19	4.96	0	0	0	0	14.88	0	0	0	0	0	0	0	0	0	0	0	0	0	0
SM-GE8ZS_S067_E1-50	28	HIP	7	7_Lamp5 Lhx6	3	Lamp5	2	GABAergic	574299	0	0	125.37	276.86	0	0	0	0	120.15	0	0	0	0	0	0	0	0	0	0	0	0	0	0	0	0	0	0	0	0	0	0	0	0	0	0	0	0	0	0	0
SM-GE8ZS_S068_E1-50	28	HIP	7	7_Lamp5 Lhx6	3	Lamp5	2	GABAergic	520090	0	0	0	374.94	0	57.68	0	146.13	0	0	0	0	0	0	0	0	0	0	0	32.69	30.76	0	0	0	0	1.92	0	0	0	0	0	0	0	0	0	0	0	0	0	0
SM-GE8ZS_S069_E1-50	28	HIP	26	26_Ntng1 HPF	4	Sncg	2	GABAergic	574537	0	0	114.88	0	0	0	0	0	127.06	0	3.48	0	1.74	0	0	0	34.81	22.63	0	191.46	0	0	93.99	0	0	0	0	0	0	0	0	0	0	0	0	0	0	0	0	0
SM-GE8ZS_S070_E1-50	28	HIP	5	5_Lamp5 Lhx6	3	Lamp5	2	GABAergic	545658	0	0	252.91	0	84.3	0	0	536.97	12.83	0	0	73.31	0	0	0	0	0	0	7.33	0	0	0	0	0	0	0	0	0	0	0	0	0	0	0	0	0	0	0	0	0
SM-GE8ZS_S071_E1-50	28	HIP	34	34_Sncg	4	Sncg	2	GABAergic	611169	0	0	29.45	0	0	0	145.62	0	62.18	42.54	0	70.36	0	0	0	0	21.27	117.81	0	14.73	88.36	0	0	0	0	0	0	16.36	0	1.64	0	0	0	0	0	0	0	0	0	0
SM-GE8ZS_S072_E1-50	28	HIP	10	10_Lamp5	3	Lamp5	2	GABAergic	560566	0	0	33.89	258.67	0	0	0	155.2	51.73	0	0	87.41	0	17.84	0	0	0	0	0	0	0	0	0	0	0	0	0	0	0	0	0	0	0	0	0	0	0	0	0	0
SM-GE8ZS_S073_E1-50	28	HIP	37	37_Sncg	4	Sncg	2	GABAergic	547093	0	0	20.11	0	835.32	0	80.43	0	18.28	0	100.53	0	0	0	0	0	25.59	0	0	0	0	0	0	0	0	0	0	0	0	0	0	0	0	0	0	0	0	0	0	0
SM-GE8ZS_S074_E1-50	28	HIP	7	7_Lamp5 Lhx6	3	Lamp5	2	GABAergic	577708	0	0	180.02	808.37	0	53.66	0	74.43	55.39	0	0	0	0	0	0	0	0	0	0	0	0	0	0	0	0	0	0	0	0	0	0	0	0	0	0	0	0	0	0	0
SM-GE8ZS_S077_E1-50	28	HIP	5	5_Lamp5 Lhx6	3	Lamp5	2	GABAergic	621792	0	0	247.67	0	0	0	0	120.62	33.77	0	0	0	0	0	0	0	0	51.46	0	41.81	0	0	0	0	0	51.46	0	0	0	0	0	0	0	0	0	0	0	0	0	0
SM-GE8ZS_S081_E1-50	28	HIP	7	7_Lamp5 Lhx6	3	Lamp5	2	GABAergic	548324	0	0	127.66	755.03	0	0	0	0	78.42	0	0	0	0	0	0	0	0	0	0	0	89.36	0	0	0	0	52.89	0	0	0	0	0	0	0	0	0	0	0	0	0	0
SM-GE8ZS_S082_E1-50	28	HIP	51	51_Vip	5	Vip	2	GABAergic	550536	0	376	130.78	0	537.66	0	65.39	99.9	112.62	247.03	1.82	0	0	0	0	0	9.08	56.31	0	0	0	0	0	0	0	0	0	0	0	0	0	0	0	0	0	0	0	0	0	0
SM-GE8ZS_S083_E1-50	28	HIP	11	11_Lamp5	3	Lamp5	2	GABAergic	501416	0	0	0	0	0	0	69.8	0	7.98	0	51.85	87.75	0	53.85	0	0	0	0	0	0	0	0	0	0	0	0	0	0	0	0	0	0	0	0	0	0	0	0	0	0
SM-GE8ZS_S084_E1-50	28	HIP	5	5_Lamp5 Lhx6	3	Lamp5	2	GABAergic	475918	0	115.57	29.42	96.66	0	0	39.92	168.1	50.43	0	0	0	0	0	0	0	0	29.42	0	0	0	0	0	0	0	155.49	0	0	0	0	0	0	0	0	0	0	0	0	0	0
SM-GE8ZS_S086_E1-50	28	HIP	6	6_Lamp5 Lhx6	3	Lamp5	2	GABAergic	540554	0	0	96.2	164.65	0	0	0	109.15	11.1	0	0	0	0	0	0	0	0	0	0	0	0	0	0	0	0	1.85	0	0	0	0	0	0	0	0	0	0	0	0	0	0
SM-GE8ZS_S087_E1-50	28	HIP	33	33_Sncg	4	Sncg	2	GABAergic	570926	0	0	3.5	0	0	0	70.06	0	47.29	0	0	92.83	0	0	0	0	0	8.76	0	0	0	8.76	0	0	0	45.54	0	0	0	0	0	0	0	0	0	0	0	0	0	0
SM-GE8ZS_S089_E1-50	28	HIP	7	7_Lamp5 Lhx6	3	Lamp5	2	GABAergic	534610	0	0	192.66	0	0	54.25	0	0	0	0	0	0	0	0	0	0	0	0	0	0	0	0	0	0	0	26.19	0	0	0	0	0	0	0	0	0	0	0	0	0	0
SM-GE8ZS_S090_E1-50	28	HIP	33	33_Sncg	4	Sncg	2	GABAergic	573391	0	0	31.39	0	0	0	59.3	0	68.02	0	0	61.04	0	0	0	0	0	55.81	0	0	0	0	0	0	0	0	0	0	0	0	0	0	0	0	0	0	0	0	0	0
SM-GE8ZS_S091_E1-50	28	HIP	11	11_Lamp5	3	Lamp5	2	GABAergic	509025	0	0	11.79	55.01	0	0	0	0	0	0	104.12	0	1.96	0	0	0	0	0	0	0	47.15	0	0	0	0	0	0	0	0	0	0	0	17.68	0	0	0	0	0	0	0
SM-GE8ZS_S094_E1-50	28	HIP	51	51_Vip	5	Vip	2	GABAergic	522097	0	825.52	293.05	0	494.16	0	166.64	0	72.78	0	0	0	0	0	0	0	201.11	32.56	0	0	0	0	0	0	0	0	3.83	0	0	0	0	0	0	0	0	0	0	0	0	0
SM-GE8ZS_S095_E1-50	28	HIP	8	8_Lamp5 Lhx6	3	Lamp5	2	GABAergic	516086	0	0	62.01	697.56	0	899.07	0	0	7.75	0	0	0	0	0	0	0	0	0	0	0	0	0	0	0	0	42.63	0	0	0	0	0	0	0	0	0	0	0	0	0	0
SM-GE8ZS_S096_E1-50	28	HIP	5	5_Lamp5 Lhx6	3	Lamp5	2	GABAergic	547177	0	0	272.31	142.55	0	104.17	76.76	56.65	42.03	0	0	0	1.83	0	0	0	0	5.48	0	0	16.45	0	31.07	0	0	5.48	0	0	0	0	0	0	0	0	0	0	0	0	0	0
SM-GE8ZS_S105_E1-50	28	HIP	8	8_Lamp5 Lhx6	3	Lamp5	2	GABAergic	451871	0	0	33.2	0	0	146.06	4.43	84.09	11.07	6.64	0	19.92	2.21	0	0	19.92	0	0	152.7	0	0	0	0	0	0	2.21	2.21	0	2.21	0	0	0	0	0	2.21	0	0	0	0	0
SM-GE8ZS_S106_E1-50	28	HIP	8	8_Lamp5 Lhx6	3	Lamp5	2	GABAergic	508166	0	0	57.07	277.47	0	0	0	360.12	0	0	0	0	0	0	0	0	0	0	0	129.88	86.59	0	0	0	0	0	0	0	0	0	0	0	0	0	0	0	0	0	0	0
SM-GE8ZS_S107_E1-50	28	HIP	8	8_Lamp5 Lhx6	3	Lamp5	2	GABAergic	498286	0	0	136.47	505.73	0	76.26	0	182.63	26.09	0	0	0	0	0	0	0	0	0	0	0	30.1	0	0	0	0	0	14.05	0	0	0	0	0	0	0	0	0	0	0	0	0
SM-GE8ZS_S108_E1-50	28	HIP	102	102_Sst HPF	7	Sst	2	GABAergic	432783	0	0	415.91	0	0	140.95	0	0	53.14	43.9	0	0	0	0	0	0	25.42	0	57.77	16.17	0	0	0	0	0	0	0	62.39	0	0	0	0	0	0	0	0	0	0	0	0
SM-GE8ZS_S109_E1-50	28	HIP	8	8_Lamp5 Lhx6	3	Lamp5	2	GABAergic	497722	0	0	130.59	0	0	76.35	0	365.67	0	0	0	0	0	0	0	0	0	0	60.27	0	0	0	118.54	0	0	44.2	0	0	0	0	0	0	0	0	0	0	0	0	0	0
SM-GE8ZS_S110_E1-50	28	HIP	56	56_Vip HPF	5	Vip	2	GABAergic	499911	0	250.04	16	0	0	0	198.04	0	114.02	144.03	0	0	0	0	0	26	0	76.01	0	0	0	50.01	0	0	0	0	0	0	0	0	0	0	0	0	0	0	36.01	0	0	0
SM-GE8ZS_S111_E1-50	28	HIP	7	7_Lamp5 Lhx6	3	Lamp5	2	GABAergic	546681	0	0	5.49	411.57	0	0	0	58.54	12.8	0	0	0	0	0	0	0	0	0	0	0	67.68	0	0	0	0	0	0	23.78	0	0	0	0	0	0	0	0	0	0	0	0
SM-GE8ZS_S112_E1-50	28	HIP	26	26_Ntng1 HPF	4	Sncg	2	GABAergic	535555	0	0	154.98	0	0	0	0	0	141.91	0	0	37.34	0	0	0	0	44.81	18.67	0	37.34	31.74	0	102.7	0	0	0	0	0	0	0	0	0	0	0	0	24.27	0	0	0	0
SM-GE8ZS_S113_E1-50	28	HIP	10	10_Lamp5	3	Lamp5	2	GABAergic	500159	0	0	53.98	0	0	0	0	0	159.95	0	57.98	33.99	0	0	0	0	0	0	21.99	119.96	0	0	0	0	0	0	0	0	0	0	0	0	0	0	0	0	0	0	0	0
SM-GE8ZS_S115_E1-50	28	HIP	7	7_Lamp5 Lhx6	3	Lamp5	2	GABAergic	499667	0	0	228.15	62.04	0	0	0	0	18.01	0	0	0	0	0	0	0	0	0	0	40.03	0	0	0	0	0	0	0	0	0	0	0	0	0	0	0	0	0	0	0	0
SM-GE8ZS_S116_E1-50	28	HIP	51	51_Vip	5	Vip	2	GABAergic	497083	0	289.69	88.52	0	209.22	0	191.11	0	215.26	261.53	0	0	0	22.13	0	0	102.6	191.11	0	70.41	0	56.33	0	0	0	0	42.25	36.21	0	0	0	0	0	0	26.15	0	0	0	0	0
SM-GE8ZS_S117_E1-50	28	HIP	8	8_Lamp5 Lhx6	3	Lamp5	2	GABAergic	518916	0	0	179.22	161.88	0	142.6	0	183.07	88.65	0	0	0	0	0	0	0	0	0	0	100.21	0	0	71.3	0	0	0	0	0	0	0	0	0	0	0	0	0	0	0	0	0
SM-GE8ZS_S119_E1-50	28	HIP	8	8_Lamp5 Lhx6	3	Lamp5	2	GABAergic	545104	0	0	144.93	25.68	0	0	0	271.51	47.7	0	0	0	0	0	0	0	0	33.02	0	0	0	0	27.52	0	0	7.34	0	0	0	0	0	0	0	0	0	0	0	0	0	0
SM-GE8ZS_S120_E1-50	28	HIP	10	10_Lamp5	3	Lamp5	2	GABAergic	485735	0	0	102.94	47.35	0	0	0	0	55.59	0	0	45.29	0	0	0	0	28.82	0	0	0	0	0	0	0	0	0	0	0	0	0	0	0	0	0	0	0	0	0	0	0
SM-GE8ZS_S121_E1-50	28	HIP	5	5_Lamp5 Lhx6	3	Lamp5	2	GABAergic	487548	0	0	209.21	104.61	0	0	0	59.48	0	0	0	121.01	0	0	0	0	0	0	0	0	0	0	168.19	0	0	53.33	0	0	0	0	0	0	0	0	0	0	0	0	0	0
SM-GE8ZS_S122_E1-50	28	HIP	29	29_Ntng1 HPF	4	Sncg	2	GABAergic	482616	0	0	0	0	0	0	0	0	66.31	76.67	0	0	0	2.07	0	0	138.83	109.82	0	200.99	0	0	0	0	0	0	0	0	0	0	0	0	0	0	0	0	0	0	0	0
SM-GE8ZS_S123_E1-50	28	HIP	26	26_Ntng1 HPF	4	Sncg	2	GABAergic	510961	0	1.96	60.67	0	0	0	0	0	0	0	0	60.67	0	0	3.91	0	46.97	0	0	0	0	9.79	0	0	0	0	0	9.79	0	0	0	0	0	0	0	0	0	0	45.01	0
SM-GE8ZS_S124_E1-50	28	HIP	12	12_Lamp5	3	Lamp5	2	GABAergic	544498	0	0	91.83	0	0	0	0	60.61	23.88	0	0	27.55	0	0	0	0	0	0	0	45.91	33.06	0	0	0	0	1.84	0	0	0	0	0	0	0	0	0	0	0	0	0	0
SM-GE8ZS_S126_E1-50	28	HIP	5	5_Lamp5 Lhx6	3	Lamp5	2	GABAergic	507220	0	0	177.44	567.8	0	100.55	0	185.32	0	0	0	0	0	0	0	0	13.8	0	37.46	1.97	0	0	0	0	0	0	0	0	0	0	0	0	0	0	0	0	0	0	0	0
SM-GE8ZS_S127_E1-50	28	HIP	8	8_Lamp5 Lhx6	3	Lamp5	2	GABAergic	479463	0	0	110.54	308.68	0	250.28	0	56.31	27.11	0	0	0	0	0	0	0	0	0	25.03	83.43	10.43	0	0	0	0	0	0	0	0	0	0	0	0	0	0	0	0	0	0	0
SM-GE8ZS_S128_E1-50	28	HIP	12	12_Lamp5	3	Lamp5	2	GABAergic	571688	0	0	83.96	138.19	0	0	0	19.24	124.19	0	0	281.62	0	0	0	0	0	0	0	0	47.23	41.98	0	0	0	0	0	0	0	0	0	0	5.25	0	0	0	0	0	0	0
SM-GE8ZS_S129_E1-50	28	HIP	29	29_Ntng1 HPF	4	Sncg	2	GABAergic	424762	0	0	155.38	0	0	0	0	0	63.57	157.74	47.09	0	0	11.77	0	0	37.67	0	0	0	0	0	0	0	0	0	30.61	11.77	0	0	0	0	0	0	0	0	0	0	0	0
SM-GE8ZS_S130_E1-50	28	HIP	6	6_Lamp5 Lhx6	3	Lamp5	2	GABAergic	521850	0	0	24.91	0	21.08	0	1.92	0	74.73	0	0	0	0	0	0	0	0	0	0	0	0	0	0	0	0	1.92	0	0	0	0	0	0	0	0	0	0	0	0	0	0
SM-GE8ZS_S131_E1-50	28	HIP	5	5_Lamp5 Lhx6	3	Lamp5	2	GABAergic	495228	0	0	224.14	0	0	0	56.54	125.19	14.13	0	139.33	0	0	0	0	0	0	0	0	14.13	0	0	0	0	0	8.08	0	0	0	0	0	0	0	0	0	0	0	0	0	0
SM-GE8ZS_S132_E1-50	28	HIP	34	34_Sncg	4	Sncg	2	GABAergic	518386	0	241.13	63.66	0	59.8	0	73.3	5.79	71.38	96.45	0	0	0	0	0	0	25.08	38.58	0	0	0	0	0	0	0	0	61.73	0	0	0	0	0	0	0	0	0	0	0	0	0
SM-GE8ZS_S133_E1-50	28	HIP	7	7_Lamp5 Lhx6	3	Lamp5	2	GABAergic	566150	0	0	91.85	909.65	0	0	0	40.63	0	0	0	0	0	0	0	24.73	7.07	0	0	0	0	0	0	0	0	0	0	0	0	0	0	0	0	0	0	0	0	0	0	0
SM-GE8ZS_S134_E1-50	28	HIP	30	30_Ntng1 HPF	4	Sncg	2	GABAergic	520407	0	0	415.06	0	0	0	0	0	0	0	53.8	3.84	0	0	0	0	40.35	0	0	0	0	17.29	0	0	0	0	0	0	0	0	0	0	0	0	19.22	0	0	0	0	0
SM-GE8ZS_S138_E1-50	28	HIP	7	7_Lamp5 Lhx6	3	Lamp5	2	GABAergic	537342	0	0	7.44	521.08	0	0	0	180.52	0	0	0	0	0	22.33	0	0	0	0	0	0	0	0	0	0	0	0	0	0	0	0	0	0	0	0	0	0	0	0	0	0
SM-GE8ZS_S139_E1-50	28	HIP	122	122_Pvalb Vipr2	8	Pvalb	2	GABAergic	428131	0	0	383.06	0	0	0	0	0	44.38	46.71	0	0	0	0	0	0	0	0	21.02	0	0	0	0	0	0	0	0	0	0	0	0	42.04	0	0	0	0	0	0	0	0
SM-GE8ZS_S140_E1-50	28	HIP	7	7_Lamp5 Lhx6	3	Lamp5	2	GABAergic	479534	0	0	75.07	337.83	0	0	0	0	18.77	0	0	0	0	0	0	0	0	0	0	10.43	0	0	0	0	0	0	0	0	0	0	0	0	0	0	0	0	0	0	0	0
SM-GE8ZS_S141_E1-50	28	HIP	104	104_Sst HPF	7	Sst	2	GABAergic	504164	0	0	0	0	45.62	3.97	0	0	0	0	0	0	0	63.47	0	0	103.14	0	0	0	0	0	0	0	0	0	0	0	0	0	0	0	0	0	0	0	0	0	160.66	0
SM-GE8ZS_S142_E1-50	28	HIP	61	61_Vip Igfbp6	5	Vip	2	GABAergic	505254	0	0	0	0	0	0	118.75	0	241.46	25.73	0	0	0	0	0	0	0	0	0	0	0	100.94	0	0	0	0	0	0	0	0	0	0	0	0	0	0	0	0	0	0
SM-GE8ZS_S143_E1-50	28	HIP	26	26_Ntng1 HPF	4	Sncg	2	GABAergic	491358	0	2.04	276.78	0	0	0	0	0	16.28	0	0	0	0	0	0	0	44.77	0	0	32.56	12.21	0	0	0	0	0	0	0	0	0	0	0	0	0	0	34.6	0	0	18.32	0
SM-GE8ZS_S144_E1-50	28	HIP	7	7_Lamp5 Lhx6	3	Lamp5	2	GABAergic	520133	0	0	1.92	417.2	0	0	0	74.98	13.46	0	0	0	0	0	0	0	0	0	0	0	59.6	0	0	0	0	0	0	0	0	0	0	0	0	0	0	0	0	0	0	0
SM-GE8ZS_S145_E1-50	28	HIP	56	56_Vip HPF	5	Vip	2	GABAergic	417781	0	0	0	0	0	0	248.93	0	205.85	14.36	0	0	0	19.15	0	0	0	19.15	0	160.37	0	0	0	0	0	0	0	0	0	0	0	0	0	0	0	0	0	0	0	217.82
SM-GE8ZS_S146_E1-50	28	HIP	34	34_Sncg	4	Sncg	2	GABAergic	518928	0	0	46.25	0	0	0	159.95	0	0	36.61	0	0	0	0	0	0	0	88.64	0	15.42	0	0	0	0	0	0	0	25.05	0	0	0	0	0	0	0	0	0	0	0	0
SM-GE8ZS_S147_E1-50	28	HIP	29	29_Ntng1 HPF	4	Sncg	2	GABAergic	512804	0	0	117	0	0	0	0	0	105.3	70.2	0	0	0	7.8	0	0	39	0	0	17.55	0	0	0	0	0	0	78	23.4	0	0	0	0	0	0	0	0	0	0	0	0
SM-GE8ZS_S148_E1-50	28	HIP	39	39_Sncg	4	Sncg	2	GABAergic	534304	0	0	0	0	112.3	0	44.92	0	5.61	0	0	0	0	0	0	0	0	35.56	0	1.87	0	20.59	0	0	0	0	0	0	0	0	0	0	0	0	0	0	0	0	0	0
SM-GE8ZS_S149_E1-50	28	HIP	6	6_Lamp5 Lhx6	3	Lamp5	2	GABAergic	431675	0	0	81.08	0	0	0	0	150.58	0	0	0	0	0	0	0	0	0	50.96	0	0	23.17	0	0	0	0	229.34	0	0	0	0	0	0	0	0	0	0	0	0	0	0
SM-GE8ZS_S150_E1-50	28	HIP	33	33_Sncg	4	Sncg	2	GABAergic	525727	0	0	129.34	0	0	0	64.67	0	39.94	0	0	19.02	1.9	0	0	0	32.34	30.43	0	9.51	30.43	0	0	0	0	0	0	0	0	0	0	0	0	0	0	0	0	0	0	0
SM-GE8ZS_S151_E1-50	28	HIP	7	7_Lamp5 Lhx6	3	Lamp5	2	GABAergic	494406	0	0	50.57	351.94	0	0	0	0	0	0	0	0	0	0	0	0	0	0	0	0	0	0	0	0	0	0	0	46.52	0	0	0	0	0	0	0	0	0	0	0	0
SM-GE8ZS_S152_E1-50	28	HIP	6	6_Lamp5 Lhx6	3	Lamp5	2	GABAergic	496752	0	0	24.16	607.95	0	0	0	30.2	0	0	0	0	0	0	0	0	0	42.27	0	50.33	0	0	0	0	0	0	0	0	0	0	0	0	0	0	0	0	0	0	0	0
SM-GE8ZS_S153_E1-50	28	HIP	11	11_Lamp5	3	Lamp5	2	GABAergic	521292	0	0	193.75	82.49	0	0	0	281.99	40.28	0	0	159.22	0	0	0	0	0	0	0	132.36	49.88	0	0	0	0	0	0	0	0	0	0	0	0	0	0	0	0	0	0	0
SM-GE8ZS_S154_E1-50	28	HIP	7	7_Lamp5 Lhx6	3	Lamp5	2	GABAergic	527630	0	0	18.95	782.75	0	0	0	0	28.43	0	0	0	0	0	0	0	0	0	0	0	26.53	0	0	0	0	0	0	0	0	0	0	0	0	0	0	0	0	0	0	0
SM-GE8ZS_S155_E1-50	28	HIP	102	102_Sst HPF	7	Sst	2	GABAergic	487329	0	0	141.59	0	0	240.08	0	0	80.03	51.3	0	0	0	0	0	0	0	0	0	0	0	0	0	32.83	0	0	0	0	0	0	0	0	0	0	0	10.26	0	0	0	0
SM-GE8ZS_S157_E1-50	28	HIP	7	7_Lamp5 Lhx6	3	Lamp5	2	GABAergic	531731	0	0	137.29	759.78	0	0	0	24.45	20.69	0	0	0	0	0	0	0	0	0	0	0	18.81	0	0	0	0	0	0	0	0	0	0	0	0	0	0	0	0	0	0	0
SM-GE8ZS_S158_E1-50	28	HIP	51	51_Vip	5	Vip	2	GABAergic	498024	0	608.4	110.44	0	0	0	108.43	0	0	0	0	0	0	0	0	0	96.38	367.45	0	0	0	0	0	0	0	0	0	0	0	0	0	0	0	0	0	0	0	0	0	0
SM-GE8ZS_S160_E1-50	28	HIP	30	30_Ntng1 HPF	4	Sncg	2	GABAergic	523671	0	0	448.76	0	0	0	0	0	7.64	0	21.01	91.66	0	0	0	0	49.65	51.56	0	38.19	0	0	0	0	0	0	0	0	0	0	0	0	0	0	0	0	0	0	0	0
SM-GE8ZS_S161_E1-50	28	HIP	7	7_Lamp5 Lhx6	3	Lamp5	2	GABAergic	472431	0	0	4.23	480.49	0	0	0	110.07	46.57	0	0	0	0	0	0	33.87	0	0	0	0	71.97	0	0	0	0	0	0	0	0	0	0	0	0	0	0	0	0	0	0	0
SM-GE8ZS_S164_E1-50	28	HIP	56	56_Vip HPF	5	Vip	2	GABAergic	442360	0	0	51.99	0	0	0	108.51	0	4.52	0	0	108.51	0	51.99	0	0	72.34	83.64	0	153.72	0	42.95	0	0	13.56	0	0	76.86	0	0	0	0	0	0	0	0	0	0	0	0
SM-GE8ZS_S165_E1-50	28	HIP	5	5_Lamp5 Lhx6	3	Lamp5	2	GABAergic	473035	0	0	247.34	0	0	0	35.94	0	2.11	0	0	0	0	0	0	0	0	0	0	0	0	0	135.3	0	0	0	0	0	0	0	0	0	0	0	0	0	0	0	0	0
SM-GE8ZS_S166_E1-50	28	HIP	5	5_Lamp5 Lhx6	3	Lamp5	2	GABAergic	538032	0	0	319.68	3.72	0	26.02	94.79	24.16	1.86	0	33.46	0	0	0	0	0	0	3.72	0	0	0	0	0	0	0	87.36	0	0	0	0	0	0	0	0	0	0	0	0	0	0
SM-GE8ZS_S167_E1-50	28	HIP	7	7_Lamp5 Lhx6	3	Lamp5	2	GABAergic	500810	0	0	83.86	834.65	0	0	0	57.91	11.98	0	0	0	0	0	0	0	0	0	0	13.98	89.85	0	0	0	0	0	0	0	0	0	0	0	0	0	0	0	0	0	0	0
SM-GE8ZS_S168_E1-50	28	HIP	55	55_Vip HPF	5	Vip	2	GABAergic	499359	0	476.61	82.11	0	12.02	0	240.31	0	36.05	84.11	0	0	0	0	0	62.08	44.06	108.14	0	144.18	0	0	0	0	0	0	12.02	2	0	0	0	0	0	0	0	0	0	0	0	0
SM-GE8ZS_S169_E1-50	28	HIP	122	122_Pvalb Vipr2	8	Pvalb	2	GABAergic	468204	0	0	358.82	0	0	102.52	0	0	32.04	0	0	0	0	0	0	0	0	0	0	0	0	0	0	0	0	0	0	0	0	0	0	0	0	0	0	0	0	0	0	0
SM-GE8ZS_S171_E1-50	28	HIP	51	51_Vip	5	Vip	2	GABAergic	554097	0	147.99	83.02	0	310.41	0	0	0	0	122.72	0	0	0	0	0	0	0	191.3	0	0	0	0	0	0	0	0	0	0	0	0	0	0	0	0	0	0	0	0	0	0
SM-GE8ZS_S172_E1-50	28	HIP	103	103_Sst HPF	7	Sst	2	GABAergic	534791	0	140.24	0	332.84	0	0	0	0	59.84	26.18	0	0	31.79	0	0	0	145.85	0	0	1.87	0	0	0	0	0	0	0	0	0	0	0	0	0	0	0	1.87	0	0	0	0
SM-GE8ZS_S174_E1-50	28	HIP	11	11_Lamp5	3	Lamp5	2	GABAergic	505354	0	0	162.26	89.05	0	0	0	0	5.94	0	0	39.58	0	21.77	0	0	0	0	0	25.72	0	0	0	0	0	0	0	0	0	0	0	0	0	0	0	0	0	0	0	0
SM-GE8ZS_S179_E1-50	28	HIP	8	8_Lamp5 Lhx6	3	Lamp5	2	GABAergic	458380	0	0	316.33	229.07	0	111.26	0	154.89	0	0	0	0	0	0	0	0	0	0	135.26	0	0	0	0	0	0	0	0	0	0	0	0	0	0	0	0	0	0	0	0	0
SM-GE8ZS_S181_E1-50	28	HIP	5	5_Lamp5 Lhx6	3	Lamp5	2	GABAergic	518159	0	0	389.84	0	0	46.32	0	268.26	1.93	0	0	0	0	0	0	0	0	0	0	0	55.97	0	13.51	0	0	0	0	0	0	0	0	0	0	0	0	0	0	0	0	0
SM-GE8ZS_S183_E1-50	28	HIP	5	5_Lamp5 Lhx6	3	Lamp5	2	GABAergic	491432	0	0	229.94	0	0	0	0	282.85	2.03	0	0	0	0	0	0	0	0	0	0	0	0	0	0	0	0	0	0	0	0	0	0	0	0	0	0	0	0	0	0	0
SM-GE8ZS_S184_E1-50	28	HIP	8	8_Lamp5 Lhx6	3	Lamp5	2	GABAergic	269972	0	0	37.04	403.75	0	81.49	0	148.16	22.22	0	0	0	0	0	0	0	0	0	3.7	0	7.41	0	0	0	0	0	0	18.52	0	0	0	0	0	0	0	0	0	0	0	0
SM-GE8ZS_S186_E1-50	28	HIP	102	102_Sst HPF	7	Sst	2	GABAergic	462288	0	108.16	173.05	177.38	0	0	0	0	49.75	123.3	0	0	0	0	0	0	0	0	0	0	0	0	0	0	0	0	0	25.96	0	0	0	0	0	0	0	4.33	0	0	0	0
SM-GE8ZS_S187_E1-50	28	HIP	104	104_Sst HPF	7	Sst	2	GABAergic	458896	0	139.47	63.2	0	119.85	87.17	0	0	100.24	0	0	0	0	0	0	0	0	0	0	204.84	37.05	0	0	0	0	0	0	0	0	0	0	0	0	0	54.48	0	0	0	0	0
SM-GE8ZS_S190_E1-50	28	HIP	8	8_Lamp5 Lhx6	3	Lamp5	2	GABAergic	554052	0	0	99.27	106.49	0	0	0	72.2	32.49	0	0	46.93	0	0	0	0	0	0	171.46	0	0	0	0	0	0	0	0	0	0	0	0	0	0	0	5.41	0	0	0	0	0
SM-GE8ZS_S192_E1-50	28	HIP	5	5_Lamp5 Lhx6	3	Lamp5	2	GABAergic	413071	0	0	428.5	0	0	29.05	94.41	271.14	0	0	0	0	0	0	0	0	31.47	0	0	0	0	0	0	0	0	0	0	0	0	0	0	0	0	0	0	0	0	0	0	0
SM-GE8ZS_S194_E1-50	28	HIP	6	6_Lamp5 Lhx6	3	Lamp5	2	GABAergic	628910	0	0	184.45	477.02	0	0	0	1.59	0	0	0	0	0	0	0	0	0	0	0	0	0	0	0	0	0	151.05	0	0	0	0	0	0	0	0	0	0	0	0	0	0
SM-GE8ZS_S195_E1-50	28	HIP	6	6_Lamp5 Lhx6	3	Lamp5	2	GABAergic	659276	0	0	116.79	0	0	0	0	0	31.85	0	0	0	0	0	0	0	0	0	0	0	0	0	0	0	0	0	0	0	0	0	0	0	0	0	0	0	0	0	0	0
SM-GE8ZS_S196_E1-50	28	HIP	10	10_Lamp5	3	Lamp5	2	GABAergic	595487	0	0	164.57	62.13	0	0	0	73.89	25.19	0	0	0	0	0	0	0	0	0	0	0	33.59	0	0	0	0	0	0	0	0	0	0	0	63.81	0	0	0	0	0	0	0
SM-GE8ZS_S197_E1-50	28	HIP	6	6_Lamp5 Lhx6	3	Lamp5	2	GABAergic	628833	0	0	143.12	0	0	0	55.66	36.58	31.8	0	0	31.8	0	0	0	0	12.72	0	0	0	0	0	0	0	0	0	0	0	0	0	0	0	0	0	0	0	0	0	0	0
SM-GE8ZS_S198_E1-50	28	HIP	55	55_Vip HPF	5	Vip	2	GABAergic	550940	0	201.47	49.01	0	214.18	32.67	78.05	0	39.93	174.25	0	0	0	0	0	0	0	16.34	0	0	0	0	0	0	50.82	0	3.63	79.86	0	0	0	0	0	0	0	0	0	0	0	0
SM-GE8ZS_S199_E1-50	28	HIP	7	7_Lamp5 Lhx6	3	Lamp5	2	GABAergic	604857	0	0	143.84	596.84	0	0	0	0	0	0	0	0	0	0	0	0	0	0	0	0	39.68	0	0	0	0	44.64	0	0	0	0	0	0	0	0	0	0	0	0	0	0
SM-GE8ZS_S200_E1-50	28	HIP	7	7_Lamp5 Lhx6	3	Lamp5	2	GABAergic	586610	0	0	211.38	192.63	0	0	0	0	0	0	0	0	0	0	0	0	0	0	0	13.64	51.14	0	0	0	0	0	0	0	0	0	0	0	0	0	0	0	0	0	0	0
SM-GE8ZS_S201_E1-50	28	HIP	34	34_Sncg	4	Sncg	2	GABAergic	598349	0	516.42	183.84	0	315.87	0	78.55	3.34	16.71	0	0	36.77	0	0	0	0	0	48.47	0	0	93.59	0	0	0	0	0	21.73	0	0	0	0	0	0	0	0	0	0	0	0	0
SM-GE8ZS_S202_E1-50	28	HIP	7	7_Lamp5 Lhx6	3	Lamp5	2	GABAergic	680214	0	0	147.01	579.23	0	0	0	0	55.86	0	0	0	0	0	0	0	0	0	2.94	42.63	38.22	0	0	0	0	0	0	0	0	0	0	0	0	0	0	0	0	0	0	0
SM-GE8ZS_S203_E1-50	28	HIP	12	12_Lamp5	3	Lamp5	2	GABAergic	637396	0	0	180.42	26.67	0	0	0	0	109.82	0	0	0	0	0	0	0	0	0	26.67	92.56	1.57	0	0	0	0	0	0	0	0	0	0	0	1.57	0	0	0	0	0	0	0
SM-GE8ZS_S204_E1-50	28	HIP	59	59_Vip Igfbp6	5	Vip	2	GABAergic	550952	0	0	0	0	116.16	0	43.56	0	0	0	32.67	0	0	0	0	0	0	283.15	0	72.6	0	0	0	0	0	0	3.63	0	0	0	0	0	0	0	9.08	0	0	0	0	0
SM-GE8ZS_S205_E1-50	28	HIP	7	7_Lamp5 Lhx6	3	Lamp5	2	GABAergic	596264	0	0	63.73	285.11	0	0	0	0	0	0	1.68	0	0	1.68	0	0	0	0	0	0	0	0	0	0	0	88.89	0	0	0	0	0	0	0	0	0	0	0	0	0	0
SM-GE8ZS_S207_E1-50	28	HIP	7	7_Lamp5 Lhx6	3	Lamp5	2	GABAergic	682609	0	0	2.93	452.67	0	0	0	106.94	10.25	0	0	0	0	0	0	0	0	0	0	104.01	60.06	0	0	0	0	0	0	0	0	0	0	0	0	0	0	0	0	0	0	0
SM-GE8ZS_S210_E1-50	28	HIP	56	56_Vip HPF	5	Vip	2	GABAergic	686041	0	0	96.2	0	0	0	87.46	0	27.7	29.15	157.42	0	0	0	0	0	11.66	0	0	0	42.27	0	0	0	0	0	0	0	0	0	0	0	0	0	0	0	27.7	0	0	8.75
SM-GE8ZS_S211_E1-50	28	HIP	5	5_Lamp5 Lhx6	3	Lamp5	2	GABAergic	637325	0	357.75	268.31	0	0	59.62	36.09	48.64	32.95	0	0	0	0	0	0	53.35	0	32.95	4.71	0	0	0	0	0	0	34.52	0	0	0	0	0	0	0	0	0	0	0	0	0	0
SM-GE8ZS_S212_E1-50	28	HIP	5	5_Lamp5 Lhx6	3	Lamp5	2	GABAergic	558933	0	51.88	406.13	0	0	0	5.37	150.29	5.37	0	128.82	0	0	0	0	0	0	71.56	0	0	0	0	0	0	0	3.58	0	0	0	0	0	0	0	0	0	0	0	0	0	0
SM-GE8ZS_S213_E1-50	28	HIP	55	55_Vip HPF	5	Vip	2	GABAergic	661551	0	291.74	27.21	0	0	0	0	0	81.63	247.9	176.86	0	0	33.26	0	39.3	0	151.16	0	0	0	0	0	0	0	0	6.05	15.12	0	0	0	0	0	0	0	0	0	0	0	0
SM-GE8ZS_S214_E1-50	28	HIP	7	7_Lamp5 Lhx6	3	Lamp5	2	GABAergic	662666	0	0	191.65	200.7	0	0	0	0	0	0	0	0	0	0	0	0	0	0	0	0	34.71	0	0	0	0	0	1.51	0	0	0	0	0	0	0	0	0	0	0	0	0
SM-GE8ZS_S215_E1-50	28	HIP	7	7_Lamp5 Lhx6	3	Lamp5	2	GABAergic	693149	0	0	165.91	356.34	0	15.87	0	36.07	15.87	0	0	0	0	21.64	0	0	0	0	0	41.84	63.48	0	0	0	0	0	0	0	0	0	0	0	0	0	0	0	0	0	0	0
SM-GE8ZS_S216_E1-50	28	HIP	12	12_Lamp5	3	Lamp5	2	GABAergic	682741	0	0	373.49	99.6	0	0	0	45.41	118.64	0	0	0	0	0	0	0	0	0	0	0	26.36	0	0	0	0	0	0	0	0	0	0	0	0	0	0	0	0	0	0	0
SM-GE8ZS_S218_E1-50	28	HIP	7	7_Lamp5 Lhx6	3	Lamp5	2	GABAergic	646852	0	0	44.83	85.03	0	0	0	58.75	0	0	0	0	0	0	0	0	0	0	55.65	0	0	0	0	0	0	4.64	24.74	0	0	0	0	0	0	0	0	0	0	0	0	0
SM-GE8ZS_S219_E1-50	28	HIP	104	104_Sst HPF	7	Sst	2	GABAergic	705680	0	0	32.59	0	179.97	116.2	0	0	31.18	0	0	0	0	92.11	0	0	43.93	0	0	116.2	24.09	0	0	0	0	42.51	0	32.59	0	0	0	0	0	0	0	0	0	0	0	0
SM-GE8ZS_S220_E1-50	28	HIP	5	5_Lamp5 Lhx6	3	Lamp5	2	GABAergic	654090	0	0	198.75	1.53	0	322.59	0	134.54	36.69	0	0	0	0	1.53	0	0	0	0	0	0	50.45	0	82.56	0	0	1.53	0	0	0	0	0	0	0	0	0	0	0	0	0	0
SM-GE8ZS_S223_E1-50	28	HIP	7	7_Lamp5 Lhx6	3	Lamp5	2	GABAergic	645637	0	0	34.07	746.55	0	0	0	227.68	20.14	0	0	0	0	0	0	0	0	0	0	0	38.72	0	0	0	0	0	0	0	0	0	0	0	0	0	0	0	0	0	0	0
SM-GE8ZS_S224_E1-50	28	HIP	54	54_Vip HPF	5	Vip	2	GABAergic	631406	0	492.55	0	0	0	0	85.52	326.26	47.51	232.81	0	0	0	0	0	0	0	52.26	0	0	36.43	0	0	0	0	0	0	0	0	0	0	0	0	0	0	0	0	0	0	0
SM-GE8ZS_S225_E1-50	28	HIP	7	7_Lamp5 Lhx6	3	Lamp5	2	GABAergic	593739	0	0	75.79	336.85	0	60.63	0	422.74	3.37	0	0	0	0	0	0	0	0	0	0	0	0	0	0	0	0	48.84	0	0	0	0	0	0	0	0	0	0	0	0	0	0
SM-GE8ZS_S228_E1-50	28	HIP	51	51_Vip	5	Vip	2	GABAergic	618279	0	0	61.46	0	297.6	0	177.91	0	0	0	0	0	0	0	0	0	281.43	0	0	0	0	0	0	0	0	0	0	0	0	0	0	0	0	0	0	0	0	0	0	0
SM-GE8ZS_S229_E1-50	28	HIP	10	10_Lamp5	3	Lamp5	2	GABAergic	652019	0	0	24.54	0	0	0	0	0	72.08	0	55.21	0	0	24.54	0	0	0	0	0	0	0	0	0	0	0	0	0	0	0	0	0	0	0	0	0	0	0	0	0	0
SM-GE8ZS_S231_E1-50	28	HIP	56	56_Vip HPF	5	Vip	2	GABAergic	644355	0	133.47	57.42	0	0	0	34.14	153.64	58.97	111.74	0	0	0	0	0	0	0	0	0	13.97	0	60.53	0	0	0	0	0	27.93	0	0	0	0	0	0	0	0	0	0	0	0
SM-GE8ZS_S233_E1-50	28	HIP	34	34_Sncg	4	Sncg	2	GABAergic	624674	0	0	20.81	0	0	0	150.48	0	48.03	0	0	12.81	0	0	0	0	6.4	41.62	0	49.63	0	0	0	0	0	1.6	0	0	0	38.42	0	0	0	0	0	0	0	0	0	0
SM-GE8ZS_S234_E1-50	28	HIP	7	7_Lamp5 Lhx6	3	Lamp5	2	GABAergic	583306	0	37.72	58.29	709.75	0	0	0	0	65.15	0	0	0	0	0	0	0	0	0	0	0	0	0	0	0	0	0	0	0	0	0	0	0	0	0	0	0	0	0	0	0
SM-GE8ZS_S235_E1-50	28	HIP	29	29_Ntng1 HPF	4	Sncg	2	GABAergic	616225	0	146.05	259.65	0	0	0	97.37	0	9.74	105.48	0	0	0	0	0	0	102.24	25.96	0	82.76	35.7	12.98	0	0	0	0	0	0	0	0	0	0	0	0	0	1.62	0	0	35.7	0
SM-GE8ZS_S236_E1-50	28	HIP	51	51_Vip	5	Vip	2	GABAergic	605715	0	212.97	85.85	0	0	0	140.33	186.56	1.65	0	0	0	0	0	0	0	54.48	0	0	0	0	0	0	0	0	1.65	0	0	0	0	0	0	0	0	0	0	0	0	0	0
SM-GE8ZS_S237_E1-50	28	HIP	7	7_Lamp5 Lhx6	3	Lamp5	2	GABAergic	644977	0	0	124.04	187.6	0	0	0	159.7	0	0	0	0	0	0	0	0	0	0	0	0	0	0	0	0	0	0	0	66.67	0	0	0	0	0	0	0	0	0	0	0	0
SM-GE8ZS_S238_E1-50	28	HIP	26	26_Ntng1 HPF	4	Sncg	2	GABAergic	600677	0	0	211.43	0	0	0	58.27	0	13.32	0	0	0	0	0	0	0	1.66	73.25	0	111.54	9.99	0	109.88	0	0	0	0	0	0	44.95	0	0	0	0	0	0	0	0	0	0
SM-GE8ZS_S239_E1-50	28	HIP	8	8_Lamp5 Lhx6	3	Lamp5	2	GABAergic	660112	0	0	302.98	0	0	186.33	0	87.86	49.99	0	0	0	0	0	0	0	0	0	9.09	0	0	0	0	0	0	0	0	0	0	0	0	0	0	0	0	0	0	0	0	0
SM-GE8ZS_S242_E1-50	28	HIP	51	51_Vip	5	Vip	2	GABAergic	625340	0	1.6	100.75	0	295.84	0	212.68	171.11	9.59	0	0	0	0	0	0	0	23.99	203.09	0	0	39.98	0	0	0	0	0	0	63.97	0	0	0	0	0	0	46.37	0	0	0	0	0
SM-GE8ZS_S243_E1-50	28	HIP	26	26_Ntng1 HPF	4	Sncg	2	GABAergic	633096	0	0	334.86	18.95	0	6.32	0	0	0	0	0	0	0	0	0	0	55.28	18.95	0	0	67.92	0	0	0	0	0	0	0	0	0	0	0	0	0	0	0	0	0	0	0
SM-GE8ZS_S244_E1-50	28	HIP	102	102_Sst HPF	7	Sst	2	GABAergic	598905	0	195.36	212.05	0	0	3.34	20.04	0	53.43	0	0	0	0	0	0	0	21.71	58.44	0	78.48	0	0	0	0	0	0	0	20.04	0	73.47	0	0	0	0	0	0	0	0	0	0
SM-GE8ZS_S245_E1-50	28	HIP	49	49_Vip	5	Vip	2	GABAergic	628923	0	0	54.06	0	0	0	0	157.41	244.86	0	0	0	0	0	0	0	0	0	0	0	0	0	0	0	0	0	0	0	0	0	0	0	0	0	0	0	0	0	0	0
SM-GE8ZS_S246_E1-50	28	HIP	39	39_Sncg	4	Sncg	2	GABAergic	687645	0	0	5.82	0	386.83	0	72.71	13.09	36.36	0	0	0	0	0	0	0	27.63	29.08	0	0	0	0	0	0	0	0	0	0	0	0	0	0	0	0	0	0	0	0	0	0
SM-GE8ZS_S247_E1-50	28	HIP	26	26_Ntng1 HPF	4	Sncg	2	GABAergic	624636	0	0	155.29	0	0	0	25.61	0	43.23	0	0	0	0	0	0	0	0	0	0	0	0	0	24.01	0	49.63	0	0	11.21	0	0	0	0	0	0	0	11.21	0	0	0	0
SM-GE8ZS_S248_E1-50	28	HIP	102	102_Sst HPF	7	Sst	2	GABAergic	639511	0	0	109.46	384.67	59.42	0	0	0	23.46	0	0	0	0	65.68	0	0	25.02	0	190.77	37.53	0	0	0	0	0	0	0	0	0	0	0	0	0	0	0	0	0	0	0	0
SM-GE8ZS_S257_E1-50	28	HIP	56	56_Vip HPF	5	Vip	2	GABAergic	638304	0	0	0	0	0	0	144.13	78.33	34.47	103.4	0	0	0	0	0	0	0	39.17	0	83.03	0	0	0	134.73	404.2	0	0	23.5	0	0	0	0	0	0	0	0	76.77	0	0	0
SM-GE8ZS_S258_E1-50	28	HIP	26	26_Ntng1 HPF	4	Sncg	2	GABAergic	678063	0	0	274.31	0	0	0	0	39.82	79.64	0	0	0	0	0	0	0	11.8	0	0	4.42	78.16	4.42	33.92	0	0	0	0	13.27	0	0	0	0	0	0	0	4.42	0	0	0	0
SM-GE8ZS_S259_E1-50	28	HIP	29	29_Ntng1 HPF	4	Sncg	2	GABAergic	615476	0	0	279.46	0	0	0	4.87	0	35.74	0	0	17.87	0	0	0	0	141.35	0	0	1.62	0	0	0	0	0	22.75	0	0	0	0	0	0	0	0	0	3.25	0	0	0	0
SM-GE8ZS_S260_E1-50	28	HIP	7	7_Lamp5 Lhx6	3	Lamp5	2	GABAergic	622405	0	0	199.23	249.03	0	0	27.31	335.79	0	0	0	0	0	0	0	0	0	0	0	0	0	0	0	0	0	0	0	0	0	0	0	0	0	0	0	0	0	0	0	0
SM-GE8ZS_S261_E1-50	28	HIP	26	26_Ntng1 HPF	4	Sncg	2	GABAergic	698904	0	0	65.82	0	0	0	0	0	77.26	0	0	0	0	0	0	0	0	0	0	38.63	0	0	0	0	0	0	0	0	0	0	0	0	0	0	0	0	0	0	0	0
SM-GE8ZS_S262_E1-50	28	HIP	103	103_Sst HPF	7	Sst	2	GABAergic	642784	0	0	214.69	0	0	37.34	0	0	0	0	0	0	0	35.78	0	0	113.57	0	0	0	0	0	0	0	0	0	0	0	0	3.11	0	0	0	0	0	0	0	0	14	0
SM-GE8ZS_S263_E1-50	28	HIP	7	7_Lamp5 Lhx6	3	Lamp5	2	GABAergic	614369	0	0	146.49	419.94	0	0	0	34.18	0	0	0	0	0	0	0	0	0	0	0	0	0	0	0	0	0	8.14	0	0	0	0	0	0	0	0	0	0	0	0	0	0
SM-GE8ZS_S264_E1-50	28	HIP	103	103_Sst HPF	7	Sst	2	GABAergic	712007	0	0	161.52	60.39	0	21.07	0	0	1.4	0	0	0	0	2.81	0	0	112.36	66.01	0	19.66	0	0	0	0	0	0	0	0	0	0	0	0	0	0	0	0	0	0	0	0
SM-GE8ZS_S265_E1-50	28	HIP	51	51_Vip	5	Vip	2	GABAergic	614279	0	465.59	105.82	0	506.28	0	0	0	0	43.95	0	0	0	0	0	0	71.63	0	0	0	0	0	0	0	0	0	0	30.93	0	0	0	0	0	0	0	0	0	0	0	0
SM-GE8ZS_S267_E1-50	28	HIP	51	51_Vip	5	Vip	2	GABAergic	621714	0	937.73	254.14	0	1.61	0	12.87	24.13	4.83	85.25	0	0	0	0	0	0	139.94	46.65	0	0	0	16.08	0	0	0	0	1.61	0	0	0	0	0	0	0	0	0	0	0	0	77.21
SM-GE8ZS_S268_E1-50	28	HIP	7	7_Lamp5 Lhx6	3	Lamp5	2	GABAergic	593016	0	0	35.41	332.2	0	0	0	0	3.37	0	0	0	0	0	0	0	0	0	0	0	0	0	0	0	0	0	0	0	0	0	0	0	0	0	0	0	0	0	0	0
SM-GE8ZS_S269_E1-50	28	HIP	7	7_Lamp5 Lhx6	3	Lamp5	2	GABAergic	636345	0	0	40.86	455.73	0	0	0	0	22	0	0	0	0	0	0	0	0	0	0	102.15	0	0	0	0	0	0	0	0	0	0	0	0	0	0	0	0	0	0	0	0
SM-GE8ZS_S270_E1-50	28	HIP	56	56_Vip HPF	5	Vip	2	GABAergic	604308	0	0	61.23	0	0	0	0	79.43	188.65	74.47	0	0	0	0	0	47.99	0	0	0	0	57.92	124.11	0	0	47.99	1.65	0	0	0	0	0	0	0	0	0	1.65	69.5	0	0	33.1
SM-GE8ZS_S271_E1-50	28	HIP	103	103_Sst HPF	7	Sst	2	GABAergic	647560	0	0	20.08	0	0	35.52	0	0	4.63	41.69	0	0	0	0	0	0	30.89	0	0	7.72	0	0	0	0	0	0	0	18.53	0	75.67	0	0	0	0	0	0	0	0	0	0
SM-GE8ZS_S272_E1-50	28	HIP	59	59_Vip Igfbp6	5	Vip	2	GABAergic	691981	0	0	0	0	105.49	0	0	0	33.24	0	0	124.28	0	333.82	0	182.09	0	0	0	0	0	0	0	0	0	1.45	0	0	0	0	0	0	0	0	0	0	0	0	0	0
SM-GE8ZS_S273_E1-50	28	HIP	11	11_Lamp5	3	Lamp5	2	GABAergic	626761	0	0	41.48	103.71	1.6	0	0	0	39.89	0	51.06	0	0	0	0	0	0	33.51	0	78.18	33.51	0	0	0	0	0	0	0	0	0	0	0	0	0	0	0	0	0	0	0
SM-GE8ZS_S274_E1-50	28	HIP	34	34_Sncg	4	Sncg	2	GABAergic	640381	0	0	51.53	0	0	0	148.35	0	37.48	0	0	39.04	0	0	0	0	0	42.16	0	49.97	24.99	4.68	0	0	0	0	0	3.12	0	0	0	0	0	0	0	0	0	0	0	0
SM-GE8ZS_S275_E1-50	28	HIP	56	56_Vip HPF	5	Vip	2	GABAergic	636893	0	0	4.71	0	0	0	0	39.25	6.28	9.42	0	0	0	0	0	0	0	42.39	0	9.42	0	0	0	0	58.09	0	0	32.97	0	53.38	0	0	0	0	1.57	0	0	0	0	0
SM-GE8ZS_S276_E1-50	28	HIP	6	6_Lamp5 Lhx6	3	Lamp5	2	GABAergic	583530	0	0	119.96	0	0	0	0	49.7	29.13	0	0	0	0	0	0	0	0	0	0	0	0	0	0	0	0	12	0	0	0	0	0	0	0	0	0	0	0	0	0	0
SM-GE8ZS_S277_E1-50	28	HIP	51	51_Vip	5	Vip	2	GABAergic	621138	0	1180.09	0	0	439.52	0	0	0	0	194.8	0	0	0	0	0	0	0	0	0	0	90.16	0	0	0	4.83	0	0	0	0	0	0	0	0	0	0	0	0	0	0	0
SM-GE8ZS_S278_E1-50	28	HIP	56	56_Vip HPF	5	Vip	2	GABAergic	638468	0	0	81.44	0	0	0	57.95	0	112.77	0	0	78.31	0	73.61	0	0	51.69	40.72	3.13	0	0	0	0	0	81.44	0	0	15.66	0	0	0	0	0	0	1.57	0	0	0	0	53.25
SM-GE8ZS_S279_E1-50	28	HIP	49	49_Vip	5	Vip	2	GABAergic	653935	0	576.51	114.69	0	0	0	81.05	97.87	64.23	256.91	0	0	0	0	0	0	56.58	90.22	110.1	0	0	38.23	0	0	0	0	0	0	0	0	0	0	0	0	0	0	0	0	0	0
SM-GE8ZS_S280_E1-50	28	HIP	56	56_Vip HPF	5	Vip	2	GABAergic	652285	0	0	50.59	0	0	0	67.46	79.72	0	0	0	0	0	58.26	0	0	0	0	111.91	39.86	0	0	0	0	24.53	0	0	56.72	0	0	0	0	0	0	0	0	0	0	0	0
SM-GE8ZS_S281_E1-50	28	HIP	7	7_Lamp5 Lhx6	3	Lamp5	2	GABAergic	639307	0	0	23.46	350.38	0	0	0	0	4.69	0	0	0	0	12.51	0	0	0	0	0	0	73.52	0	0	0	0	1.56	1.56	0	0	0	0	0	0	0	0	0	0	0	0	0
SM-GE8ZS_S283_E1-50	28	HIP	56	56_Vip HPF	5	Vip	2	GABAergic	615675	0	0	186.79	0	0	0	11.37	0	25.99	0	0	43.85	0	51.98	0	0	0	0	0	0	0	0	0	0	0	0	0	0	0	0	0	0	0	0	0	0	22.74	0	0	0
SM-GE8ZS_S284_E1-50	28	HIP	56	56_Vip HPF	5	Vip	2	GABAergic	569677	0	0	0	0	0	0	78.99	0	42.13	173.78	0	0	0	10.53	0	0	0	29.84	0	0	0	0	0	0	0	0	0	0	0	0	0	0	0	0	0	0	0	0	0	0
SM-GE8ZS_S285_E1-50	28	HIP	11	11_Lamp5	3	Lamp5	2	GABAergic	587952	0	0	0	0	0	0	102.05	1.7	3.4	0	375.88	0	0	0	0	0	0	0	83.34	0	0	0	0	0	0	0	0	0	0	0	0	0	0	0	0	0	0	0	0	0
SM-GE8ZS_S286_E1-50	28	HIP	59	59_Vip Igfbp6	5	Vip	2	GABAergic	637014	0	0	0	0	81.63	0	0	0	4.71	0	0	0	0	91.05	0	963.87	0	0	0	0	0	0	0	0	0	0	0	0	0	0	0	0	0	0	0	0	0	0	0	0
SM-GE8ZS_S287_E1-50	28	HIP	5	5_Lamp5 Lhx6	3	Lamp5	2	GABAergic	636126	0	4.72	125.76	0	0	0	6.29	88.03	73.88	0	7.86	0	0	0	0	0	0	0	0	15.72	0	0	23.58	0	0	12.58	0	0	0	0	0	0	0	0	0	0	0	0	0	0
SM-GE8ZS_S288_E1-50	28	HIP	54	54_Vip HPF	5	Vip	2	GABAergic	661821	0	284.06	92.17	0	0	0	134.48	264.42	78.57	74.04	344.5	0	0	0	0	0	0	126.92	0	0	0	0	0	0	0	0	18.13	69.51	0	0	0	0	0	0	40.8	0	0	0	0	0
SM-GE8ZS_S289_E1-50	28	HIP	5	5_Lamp5 Lhx6	3	Lamp5	2	GABAergic	595831	0	0	419.58	33.57	0	152.73	8.39	431.33	57.06	0	0	0	0	3.36	0	0	0	0	18.46	5.03	0	0	82.24	0	0	0	0	0	0	0	0	0	0	0	0	0	0	0	0	0
SM-GE8ZS_S290_E1-50	28	HIP	51	51_Vip	5	Vip	2	GABAergic	636024	0	690.23	138.36	0	105.34	0	0	0	0	251.56	0	0	0	0	0	0	0	45.6	0	0	0	0	0	0	0	0	1.57	0	0	0	0	0	0	0	0	0	0	0	0	0
SM-GE8ZS_S292_E1-50	28	HIP	29	29_Ntng1 HPF	4	Sncg	2	GABAergic	536769	0	78.25	380.05	0	0	0	0	0	169.53	72.66	0	22.36	0	0	0	0	46.57	0	0	74.52	0	0	0	0	0	0	0	0	0	0	0	0	0	0	0	9.31	0	0	0	0
SM-GE8ZS_S293_E1-50	28	HIP	61	61_Vip Igfbp6	5	Vip	2	GABAergic	560142	0	123.18	0	0	0	0	246.37	0	3.57	0	0	107.12	0	1.79	0	183.88	0	0	0	0	0	0	0	89.26	5.36	0	0	0	0	0	0	0	0	0	0	0	0	0	0	0
SM-GE8ZS_S294_E1-50	28	HIP	49	49_Vip	5	Vip	2	GABAergic	583950	0	1.71	42.81	0	0	0	0	0	671.29	0	0	0	0	0	0	0	0	152.41	0	0	119.87	75.35	0	0	0	0	0	0	0	0	0	0	0	0	0	0	0	0	0	0
SM-GE8ZS_S295_E1-50	28	HIP	54	54_Vip HPF	5	Vip	2	GABAergic	597753	0	127.14	65.24	0	0	0	83.65	68.59	28.44	75.28	0	0	0	0	0	0	0	0	0	0	75.28	0	0	0	0	26.77	0	0	0	0	0	0	0	0	0	0	0	0	0	0
SM-GE8ZS_S296_E1-50	28	HIP	8	8_Lamp5 Lhx6	3	Lamp5	2	GABAergic	586966	0	0	178.89	3.41	0	32.37	0	310.07	56.22	0	0	0	0	0	0	0	0	0	11.93	0	27.26	0	0	0	0	59.63	0	0	0	0	0	0	0	0	0	0	0	0	0	0
SM-GE8ZS_S298_E1-50	28	HIP	5	5_Lamp5 Lhx6	3	Lamp5	2	GABAergic	608072	0	0	217.08	6.58	0	0	4.93	407.85	31.25	0	0	0	0	0	0	41.11	0	1.64	0	0	0	0	85.52	0	0	21.38	0	0	0	0	0	0	0	0	0	1.64	0	0	0	0
SM-GE8ZS_S299_E1-50	28	HIP	7	7_Lamp5 Lhx6	3	Lamp5	2	GABAergic	603370	0	0	64.64	140.88	0	0	0	309.93	0	0	0	0	0	0	0	0	0	0	0	0	43.09	0	0	0	0	0	0	0	0	0	0	0	0	0	0	0	0	0	0	0
SM-GE8ZS_S300_E1-50	28	HIP	7	7_Lamp5 Lhx6	3	Lamp5	2	GABAergic	678120	0	0	271.34	0	0	0	0	28.02	0	0	0	0	0	0	0	0	0	0	0	0	0	0	0	0	0	0	0	0	0	0	0	0	0	0	0	0	0	0	0	0
SM-GE8ZS_S302_E1-50	28	HIP	54	54_Vip HPF	5	Vip	2	GABAergic	629541	0	128.67	0	0	0	0	42.89	93.72	30.18	0	0	90.54	0	0	0	50.83	0	217.62	0	4.77	0	0	0	0	0	0	0	0	0	0	0	0	0	0	0	0	0	0	0	0
SM-GE8ZS_S303_E1-50	28	HIP	7	7_Lamp5 Lhx6	3	Lamp5	2	GABAergic	643481	0	0	115	0	0	0	0	0	0	0	0	121.22	0	0	0	0	0	0	0	0	0	0	0	0	0	0	0	0	0	0	0	0	0	0	0	0	0	0	0	0
SM-GE8ZS_S304_E1-50	28	HIP	59	59_Vip Igfbp6	5	Vip	2	GABAergic	548149	0	0	0	0	675	0	14.59	0	337.5	0	0	0	0	49.26	0	0	0	72.97	0	0	0	0	0	0	0	1.82	0	74.8	0	0	0	0	0	0	0	0	0	0	0	0
SM-GE8ZS_S305_E1-50	28	HIP	56	56_Vip HPF	5	Vip	2	GABAergic	631597	0	69.66	41.17	0	0	0	302.41	0	0	101.33	0	0	0	20.58	0	0	39.58	126.66	0	0	60.16	38	0	0	110.83	0	0	0	0	0	0	0	0	0	0	0	50.67	0	0	0
SM-GE8ZS_S306_E1-50	28	HIP	55	55_Vip HPF	5	Vip	2	GABAergic	599403	0	690.69	105.1	0	36.7	0	143.48	116.78	103.44	11.68	0	30.03	0	0	0	0	25.02	0	0	73.41	0	20.02	0	0	1.67	135.13	0	21.69	0	0	0	0	0	0	0	0	0	0	0	0
SM-GE8ZS_S307_E1-50	28	HIP	49	49_Vip	5	Vip	2	GABAergic	630512	0	0	136.4	0	0	0	499.59	447.26	207.77	0	0	0	0	0	0	109.43	0	0	0	0	0	0	0	0	0	0	0	0	0	0	0	0	0	0	0	0	0	0	0	0
SM-GE8ZS_S308_E1-50	28	HIP	54	54_Vip HPF	5	Vip	2	GABAergic	616192	0	383	105.49	0	0	0	81.14	141.19	0	155.8	0	0	0	0	0	0	123.34	40.57	0	296.99	0	0	0	0	0	1.62	0	0	0	0	0	0	0	0	0	0	0	0	0	0
SM-GE8ZS_S310_E1-50	28	HIP	78	78_Sst HPF	7	Sst	2	GABAergic	605662	0	0	161.81	0	0	122.18	0	54.49	57.79	1.65	0	0	0	0	0	0	42.93	0	0	28.07	0	0	77.6	0	0	0	0	23.12	0	0	0	0	0	0	0	0	0	0	0	0
SM-GE8ZS_S311_E1-50	28	HIP	49	49_Vip	5	Vip	2	GABAergic	692540	0	207.93	0	0	5.78	0	0	31.77	0	218.04	0	154.5	2.89	0	0	0	0	80.86	0	0	50.54	0	0	0	0	0	0	0	0	0	0	0	0	0	90.97	0	0	0	0	0
SM-GE8ZS_S312_E1-50	28	HIP	49	49_Vip	5	Vip	2	GABAergic	688850	0	0	0	0	0	0	148.07	0	0	79.84	0	62.42	0	0	0	8.71	0	76.94	0	0	45	0	0	0	0	0	0	36.29	0	0	0	0	0	0	0	0	0	0	0	0
SM-GE8ZS_S313_E1-50	28	HIP	7	7_Lamp5 Lhx6	3	Lamp5	2	GABAergic	588939	0	0	0	597.68	0	0	0	95.09	44.15	0	0	0	0	0	0	0	0	0	0	0	0	0	0	0	0	0	0	0	0	0	0	0	0	0	0	0	0	0	0	0
SM-GE8ZS_S314_E1-50	28	HIP	55	55_Vip HPF	5	Vip	2	GABAergic	692490	0	974.74	0	76.54	0	0	72.2	270.04	46.21	54.87	0	0	0	0	0	0	0	0	0	177.62	199.28	0	0	0	0	1.44	0	0	0	0	0	0	0	0	0	0	0	0	0	0
SM-GE8ZS_S315_E1-50	28	HIP	7	7_Lamp5 Lhx6	3	Lamp5	2	GABAergic	683472	0	0	193.13	280.92	0	0	0	377.48	0	0	0	0	0	0	0	0	0	0	0	0	0	0	0	0	0	0	0	0	0	0	0	0	0	0	0	0	0	0	0	0
SM-GE8ZS_S317_E1-50	28	HIP	34	34_Sncg	4	Sncg	2	GABAergic	604540	0	218.35	38.05	0	67.82	0	140.6	34.74	59.55	0	0	0	0	0	0	46.32	109.17	36.39	0	0	74.44	0	0	0	0	1.65	24.81	39.7	0	0	0	0	0	0	0	0	0	0	0	0
SM-GE8ZS_S318_E1-50	28	HIP	78	78_Sst HPF	7	Sst	2	GABAergic	622745	0	0	0	0	0	0	0	35.33	133.28	0	0	0	0	14.45	3.21	0	0	0	0	49.78	0	0	0	0	0	0	0	9.63	0	0	0	0	0	0	0	27.3	0	0	0	0
SM-GE8ZS_S319_E1-50	28	HIP	56	56_Vip HPF	5	Vip	2	GABAergic	653215	0	0	0	0	0	0	261.78	0	1.53	133.19	0	0	0	0	0	0	1.53	0	0	0	0	0	0	0	0	0	0	0	0	0	0	0	0	0	7.65	0	0	0	0	0
SM-GE8ZS_S320_E1-50	28	HIP	7	7_Lamp5 Lhx6	3	Lamp5	2	GABAergic	635132	0	0	152.72	302.3	0	0	0	0	26.77	0	0	0	1.57	0	0	0	0	0	0	0	0	0	0	0	0	0	0	0	0	0	0	0	0	0	0	0	0	0	0	0
SM-GE8ZS_S321_E1-50	28	HIP	7	7_Lamp5 Lhx6	3	Lamp5	2	GABAergic	563805	0	0	221.71	294.43	0	0	0	30.15	35.47	0	0	0	0	30.15	0	0	3.55	0	0	0	3.55	0	0	0	0	0	1.77	0	0	0	0	0	0	0	0	0	0	0	0	0
SM-GE8ZS_S322_E1-50	28	HIP	104	104_Sst HPF	7	Sst	2	GABAergic	356242	0	0	0	0	204.92	0	0	2.81	11.23	0	0	0	0	50.53	0	0	199.3	0	0	47.72	44.91	0	0	154.39	0	0	0	0	280.71	0	0	0	33.68	0	0	0	0	0	0	0
SM-GE8ZS_S323_E1-50	28	HIP	7	7_Lamp5 Lhx6	3	Lamp5	2	GABAergic	608170	0	0	16.44	287.75	0	0	0	226.91	3.29	0	0	0	0	0	0	0	0	0	0	0	0	0	0	0	0	0	0	0	0	0	0	0	0	0	0	0	0	0	0	0
SM-GE8ZS_S324_E1-50	28	HIP	51	51_Vip	5	Vip	2	GABAergic	612046	0	0	91.5	0	450.95	0	0	0	0	0	0	0	0	0	0	0	44.11	83.33	0	111.1	0	0	0	0	0	1.63	0	0	0	0	0	0	0	0	0	0	0	0	0	0
SM-GE8ZS_S326_E1-50	28	HIP	10	10_Lamp5	3	Lamp5	2	GABAergic	627761	0	0	264.43	25.49	0	0	0	226.2	0	0	105.14	243.72	0	0	0	0	0	0	0	0	0	0	0	0	0	0	0	0	0	0	0	0	0	0	0	0	0	0	0	0
SM-GE8ZS_S327_E1-50	28	HIP	7	7_Lamp5 Lhx6	3	Lamp5	2	GABAergic	675909	0	0	35.51	22.19	0	0	0	136.11	0	0	0	25.15	0	0	0	0	0	0	57.7	128.72	36.99	0	0	0	0	0	0	0	0	0	0	0	0	0	0	0	0	0	0	0
SM-GE8ZS_S328_E1-50	28	HIP	7	7_Lamp5 Lhx6	3	Lamp5	2	GABAergic	652786	0	0	364.59	500.93	0	0	0	223.66	15.32	0	0	0	0	0	0	0	0	0	0	7.66	67.4	0	0	0	0	72	0	0	0	0	0	0	0	0	0	0	0	0	0	0
SM-GE8ZS_S329_E1-50	28	HIP	8	8_Lamp5 Lhx6	3	Lamp5	2	GABAergic	543203	0	0	281.66	73.64	0	79.16	1.84	182.25	1.84	0	0	0	0	0	0	0	0	0	0	49.71	0	0	0	0	0	0	0	0	0	0	0	0	0	0	0	0	0	0	0	0
SM-GE8ZS_S330_E1-50	28	HIP	6	6_Lamp5 Lhx6	3	Lamp5	2	GABAergic	636220	0	0	58.16	421.24	0	0	0	39.29	64.44	0	0	0	0	0	0	0	0	0	0	25.15	47.15	0	0	0	0	0	0	0	0	0	0	0	0	0	0	0	0	0	0	0
SM-GE8ZS_S332_E1-50	28	HIP	29	29_Ntng1 HPF	4	Sncg	2	GABAergic	639646	0	318.93	84.42	0	0	0	93.8	96.93	118.82	1.56	0	73.48	0	0	0	0	142.27	107.87	0	0	0	0	0	14.07	0	0	0	0	0	0	0	0	0	0	0	0	0	0	0	0
SM-GE8ZS_S334_E1-50	28	HIP	122	122_Pvalb Vipr2	8	Pvalb	2	GABAergic	628327	0	0	149.6	3.18	0	20.69	0	0	12.73	0	0	79.58	0	0	0	0	0	0	0	0	0	0	0	1.59	0	0	0	12.73	0	0	0	11.14	0	0	0	20.69	0	0	0	0
SM-GE8ZS_S335_E1-50	28	HIP	8	8_Lamp5 Lhx6	3	Lamp5	2	GABAergic	717447	0	0	131.02	69.69	285.74	0	0	0	48.78	0	0	0	0	40.42	0	0	0	0	0	64.12	0	0	0	150.53	0	0	0	0	0	0	0	0	0	0	0	0	0	0	0	0
SM-GE8ZS_S336_E1-50	28	HIP	26	26_Ntng1 HPF	4	Sncg	2	GABAergic	581552	0	648.27	658.58	0	0	0	0	0	0	77.38	0	0	0	0	0	0	60.18	0	0	89.42	0	0	0	0	0	0	5.16	0	0	0	0	0	0	0	0	20.63	0	0	0	0
SM-GE8ZS_S337_E1-50	28	HIP	122	122_Pvalb Vipr2	8	Pvalb	2	GABAergic	577750	0	0	315.02	0	0	157.51	0	0	65.77	0	0	0	0	0	0	0	0	0	0	0	0	0	0	0	0	0	0	0	0	0	0	67.5	0	0	0	0	0	0	0	0
SM-GE8ZS_S338_E1-50	28	HIP	55	55_Vip HPF	5	Vip	2	GABAergic	665662	0	103.66	0	0	130.7	0	39.06	0	21.03	0	0	48.07	0	85.63	0	0	0	0	0	0	0	0	0	0	12.02	4.51	0	36.05	0	0	0	0	0	0	0	0	0	0	0	0
SM-GE8ZS_S339_E1-50	28	HIP	5	5_Lamp5 Lhx6	3	Lamp5	2	GABAergic	664129	0	1.51	176.17	82.82	0	0	0	290.61	16.56	0	0	0	0	0	1.51	0	0	51.19	0	96.37	0	0	24.09	0	0	51.19	0	0	0	0	0	0	0	0	0	0	0	0	0	0
SM-GE8ZS_S340_E1-50	28	HIP	29	29_Ntng1 HPF	4	Sncg	2	GABAergic	642614	0	24.9	4.67	0	0	0	40.46	37.35	62.25	0	0	28.01	0	3.11	0	0	115.15	51.35	0	63.8	0	0	0	0	0	0	0	0	0	0	0	0	0	0	0	0	0	0	0	0
SM-GE8ZS_S342_E1-50	28	HIP	11	11_Lamp5	3	Lamp5	2	GABAergic	684308	0	0	128.6	111.06	0	0	0	33.61	62.84	0	0	377.02	0	0	0	0	0	0	0	0	112.52	0	0	0	0	0	0	0	0	0	0	0	0	0	0	0	0	0	2.92	0
SM-GE8ZS_S343_E1-50	28	HIP	34	34_Sncg	4	Sncg	2	GABAergic	282499	0	63.72	38.94	0	60.18	0	173.45	0	21.24	46.02	0	145.13	0	0	0	14.16	24.78	56.64	0	49.56	21.24	0	0	0	0	0	0	24.78	0	0	0	0	0	0	0	0	0	0	0	0
SM-GE8ZS_S344_E1-50	28	HIP	7	7_Lamp5 Lhx6	3	Lamp5	2	GABAergic	633893	0	0	157.76	145.13	0	0	0	0	69.41	0	0	0	0	6.31	0	0	0	0	0	33.13	0	0	0	0	0	0	0	0	0	0	0	0	0	0	0	0	0	0	0	0
SM-GE8ZS_S346_E1-50	28	HIP	6	6_Lamp5 Lhx6	3	Lamp5	2	GABAergic	592709	0	0	178.84	394.8	0	0	0	195.71	3.37	0	0	0	0	26.99	0	0	0	0	0	0	37.12	0	53.99	0	0	0	0	0	0	0	0	0	0	0	0	0	0	0	0	0
SM-GE8ZS_S349_E1-50	28	HIP	5	5_Lamp5 Lhx6	3	Lamp5	2	GABAergic	658653	0	0	224.7	0	95.65	0	0	115.39	0	0	0	0	0	0	0	0	12.15	10.63	0	0	0	0	0	0	1.52	135.12	0	0	0	0	0	0	0	51.62	0	0	0	0	0	0
SM-GE8ZS_S350_E1-50	28	HIP	8	8_Lamp5 Lhx6	3	Lamp5	2	GABAergic	693556	0	0	393.62	239.35	0	0	0	491.67	0	0	0	0	0	0	0	0	15.86	0	7.21	89.39	0	0	0	0	0	0	0	0	0	0	0	0	0	0	0	0	0	0	0	0
SM-GE8ZS_S351_E1-50	28	HIP	12	12_Lamp5	3	Lamp5	2	GABAergic	683751	0	0	112.61	52.65	0	0	0	178.43	38.03	0	0	49.73	2.93	21.94	0	0	0	0	0	89.21	27.79	0	0	0	0	0	0	0	0	0	0	0	0	0	0	0	0	0	0	0
SM-GE8ZS_S352_E1-50	28	HIP	7	7_Lamp5 Lhx6	3	Lamp5	2	GABAergic	711136	0	0	37.97	165.93	0	15.47	0	45	19.69	0	0	0	0	0	0	0	0	0	0	29.53	14.06	0	0	0	0	1.41	0	0	0	0	0	0	0	0	0	0	0	0	0	0
SM-GE8ZS_S362_E1-50	28	HIP	39	39_Sncg	4	Sncg	2	GABAergic	634617	0	0	3.15	0	88.24	0	92.97	25.21	86.67	44.12	0	0	0	0	0	23.64	17.33	0	0	0	0	4.73	0	0	0	0	0	0	0	0	0	0	0	0	0	0	0	0	0	0
SM-GE8ZS_S363_E1-50	28	HIP	7	7_Lamp5 Lhx6	3	Lamp5	2	GABAergic	650326	0	0	106.1	219.89	0	0	0	72.27	58.43	0	0	0	0	0	0	0	0	0	0	43.06	0	0	0	0	0	50.74	0	0	0	0	0	0	0	0	0	0	0	0	0	0
SM-GE8ZS_S364_E1-50	28	HIP	6	6_Lamp5 Lhx6	3	Lamp5	2	GABAergic	663745	0	0	182.3	298.31	0	0	1.51	12.05	64.78	0	0	0	0	0	0	0	0	0	0	60.26	31.64	0	0	0	0	123.54	0	0	0	0	0	0	0	0	0	0	0	0	0	0
SM-GE8ZS_S366_E1-50	28	HIP	54	54_Vip HPF	5	Vip	2	GABAergic	668452	0	0	203.46	0	0	0	0	122.67	284.24	92.75	64.33	0	0	0	0	0	0	0	0	169.05	0	0	0	0	0	0	2.99	100.23	0	0	0	0	0	0	0	0	0	0	0	0
SM-GE8ZS_S367_E1-50	28	HIP	54	54_Vip HPF	5	Vip	2	GABAergic	719843	0	75.02	141.7	0	0	0	98.63	108.36	1.39	50.01	0	0	0	0	0	0	0	354.24	0	77.79	0	4.17	0	0	0	0	0	77.79	0	0	0	0	0	0	0	0	0	0	0	72.24
SM-GE8ZS_S368_E1-50	28	HIP	29	29_Ntng1 HPF	4	Sncg	2	GABAergic	711622	0	0	171.44	0	0	0	18.27	0	168.63	0	0	57.61	0	0	0	0	53.4	150.36	0	0	0	0	0	0	0	0	59.02	37.94	0	0	0	0	0	0	0	0	0	0	0	0
SM-GE8ZS_S369_E1-50	28	HIP	103	103_Sst HPF	7	Sst	2	GABAergic	659598	0	494.24	154.64	0	0	127.35	0	0	89.45	48.51	0	0	3.03	0	0	0	0	0	0	28.81	0	0	0	0	0	0	0	15.16	0	62.16	0	0	0	0	0	9.1	0	0	0	0
SM-GE8ZS_S371_E1-50	28	HIP	7	7_Lamp5 Lhx6	3	Lamp5	2	GABAergic	604969	0	0	233.07	340.51	0	0	0	3.31	21.49	0	0	0	0	0	0	0	0	0	0	0	38.02	0	0	0	0	19.84	0	0	0	0	0	0	0	0	0	0	0	0	0	0
SM-GE8ZS_S373_E1-50	28	HIP	5	5_Lamp5 Lhx6	3	Lamp5	2	GABAergic	613872	0	86.34	127.06	0	0	241.09	35.84	42.35	48.87	0	65.16	16.29	0	0	0	0	0	0	3.26	0	35.84	0	211.77	0	0	0	0	0	0	0	0	0	0	0	0	0	0	0	0	0
SM-GE8ZS_S374_E1-50	28	HIP	54	54_Vip HPF	5	Vip	2	GABAergic	710639	0	315.21	67.54	0	1.41	0	341.95	0	85.84	485.48	617.75	0	0	0	0	0	0	0	0	0	83.02	109.76	0	0	0	0	56.29	0	0	0	0	0	0	0	0	0	0	0	0	0
SM-GE8ZS_S375_E1-50	28	HIP	5	5_Lamp5 Lhx6	3	Lamp5	2	GABAergic	702315	0	0	132.42	72.62	0	0	12.81	92.55	99.67	0	37.02	0	0	0	0	0	0	34.17	0	78.31	0	0	177.98	0	0	51.26	0	0	0	0	0	1.42	0	0	0	0	0	0	0	0
SM-GE8ZS_S378_E1-50	28	HIP	59	59_Vip Igfbp6	5	Vip	2	GABAergic	582248	0	0	66.98	0	82.44	0	79	80.72	290.25	200.95	0	17.17	0	219.84	0	0	0	0	0	39.5	0	0	0	0	3.43	0	96.18	113.35	0	0	0	0	0	0	0	0	0	0	0	0
SM-GE8ZS_S380_E1-50	28	HIP	6	6_Lamp5 Lhx6	3	Lamp5	2	GABAergic	591118	0	0	177.63	153.95	0	0	0	155.64	115.04	0	0	0	0	0	0	0	1.69	0	0	0	0	0	0	0	0	0	0	0	0	0	0	0	0	0	0	0	0	0	0	0
SM-GE8ZS_S382_E1-50	28	HIP	6	6_Lamp5 Lhx6	3	Lamp5	2	GABAergic	682906	0	0	49.79	284.08	0	0	32.22	65.89	35.14	0	2.93	0	0	0	0	0	21.96	0	10.25	49.79	0	0	0	0	0	52.72	0	0	0	0	0	0	0	0	0	0	0	0	0	0
SM-GE8ZS_S383_E1-50	28	HIP	54	54_Vip HPF	5	Vip	2	GABAergic	612177	0	0	6.53	0	0	0	140.48	96.38	8.17	107.81	0	0	0	0	0	0	0	0	0	0	0	0	0	0	0	0	0	0	0	0	0	0	0	0	0	0	0	0	0	0
SM-GE8ZS_S384_E1-50	28	HIP	7	7_Lamp5 Lhx6	3	Lamp5	2	GABAergic	691546	0	0	96.88	227.03	0	0	0	0	36.15	0	0	0	0	0	0	0	0	7.23	0	0	0	0	0	0	0	27.47	0	0	0	0	0	0	0	0	0	0	0	0	0	0
SM-GE8ZT_S001_E1-50	28	HIP	51	51_Vip	5	Vip	2	GABAergic	613269	0	0	104.36	0	0	0	251.11	0	3.26	0	0	0	0	0	0	0	0	0	0	0	0	0	0	0	0	0	0	0	0	0	0	0	0	0	0	0	0	0	0	0
SM-GE8ZT_S002_E1-50	28	HIP	103	103_Sst HPF	7	Sst	2	GABAergic	610796	0	60.58	1.64	0	0	93.32	0	0	14.73	0	0	0	0	0	0	31.11	22.92	0	0	0	0	0	0	0	0	0	0	0	0	0	0	0	0	0	0	0	0	0	0	0
SM-GE8ZT_S003_E1-50	28	HIP	7	7_Lamp5 Lhx6	3	Lamp5	2	GABAergic	597959	0	0	28.43	245.84	0	0	0	1.67	75.26	0	0	0	0	0	0	0	0	11.71	0	41.81	0	0	0	0	0	0	0	0	0	0	0	0	0	0	0	1.67	0	0	0	0
SM-GE8ZT_S004_E1-50	28	HIP	49	49_Vip	5	Vip	2	GABAergic	568122	0	140.81	0	0	72.17	0	161.94	0	15.84	0	0	0	0	0	0	0	0	293.95	0	0	0	0	0	0	0	0	0	0	0	0	0	0	0	0	0	0	0	0	0	0
SM-GE8ZT_S005_E1-50	28	HIP	104	104_Sst HPF	7	Sst	2	GABAergic	571768	0	0	0	0	258.85	0	0	0	38.48	0	0	0	0	164.4	1.75	0	0	0	0	110.18	8.74	0	0	0	0	0	0	0	0	0	0	0	0	0	0	0	0	0	0	0
SM-GE8ZT_S006_E1-50	28	HIP	7	7_Lamp5 Lhx6	3	Lamp5	2	GABAergic	595806	0	0	322.25	671.36	0	3.36	0	216.51	20.14	0	0	0	0	0	0	53.71	0	0	0	0	0	0	0	0	0	43.64	0	0	0	0	0	0	0	0	0	0	0	0	0	0
SM-GE8ZT_S007_E1-50	28	HIP	10	10_Lamp5	3	Lamp5	2	GABAergic	630418	0	0	117.38	0	0	0	0	0	126.9	0	0	142.76	0	15.86	0	0	0	0	0	107.86	0	0	0	0	0	0	0	0	0	0	0	0	0	0	0	0	0	0	0	0
SM-GE8ZT_S008_E1-50	28	HIP	51	51_Vip	5	Vip	2	GABAergic	617097	0	515.32	129.64	0	753.53	34.03	6.48	0	0	0	0	0	0	0	0	0	0	140.98	0	59.96	0	0	0	0	0	0	0	102.09	0	0	0	0	0	0	0	0	0	0	0	0
SM-GE8ZT_S010_E1-50	28	HIP	5	5_Lamp5 Lhx6	3	Lamp5	2	GABAergic	666912	0	0	122.95	149.94	0	0	0	226.42	53.98	0	1.5	0	0	0	0	0	17.99	0	0	0	67.48	0	0	0	0	0	0	0	0	0	0	0	0	0	0	0	0	0	0	0
SM-GE8ZT_S011_E1-50	28	HIP	26	26_Ntng1 HPF	4	Sncg	2	GABAergic	654093	0	0	58.1	0	0	0	97.85	0	47.39	0	0	0	0	0	0	0	0	56.57	0	0	0	0	0	0	0	0	0	0	0	50.45	0	0	0	0	0	0	0	0	0	0
SM-GE8ZT_S012_E1-50	28	HIP	55	55_Vip HPF	5	Vip	2	GABAergic	567065	0	338.59	17.63	0	0	0	81.12	0	0	338.59	0	0	0	0	0	0	215.14	38.8	0	0	0	0	0	0	0	116.39	3.53	0	0	0	0	0	0	0	0	0	0	0	0	0
SM-GE8ZT_S013_E1-50	28	HIP	60	60_Vip Igfbp6	5	Vip	2	GABAergic	616325	0	0	0	0	8.11	0	196.32	0	45.43	0	0	0	0	0	0	53.54	6.49	63.28	0	0	0	47.05	0	0	0	0	0	45.43	0	0	0	0	0	0	0	0	0	1.62	0	0
SM-GE8ZT_S014_E1-50	28	HIP	8	8_Lamp5 Lhx6	3	Lamp5	2	GABAergic	678100	0	0	359.83	327.39	0	482.23	0	265.45	0	0	0	0	0	20.65	0	0	0	0	32.44	0	0	0	0	0	0	0	0	0	0	0	0	0	0	0	0	0	0	0	0	0
SM-GE8ZT_S016_E1-50	28	HIP	5	5_Lamp5 Lhx6	3	Lamp5	2	GABAergic	610870	0	0	183.35	0	0	111.32	18.01	677.72	47.47	0	0	0	0	0	0	0	0	0	0	0	63.84	0	201.35	0	0	0	0	0	0	0	0	0	0	0	0	0	0	0	0	0
SM-GE8ZT_S017_E1-50	28	HIP	103	103_Sst HPF	7	Sst	2	GABAergic	592646	0	0	92.8	55.68	0	0	0	0	42.18	111.36	0	0	0	0	0	0	89.43	0	11.81	8.44	0	0	0	0	0	0	0	0	0	0	0	0	0	0	0	10.12	0	0	0	0
SM-GE8ZT_S019_E1-50	28	HIP	34	34_Sncg	4	Sncg	2	GABAergic	655960	0	0	152.45	0	0	0	227.15	0	59.45	0	0	74.7	0	0	0	13.72	13.72	74.7	0	1.52	51.83	0	0	0	0	0	0	0	0	0	0	0	0	0	0	0	0	0	0	0
SM-GE8ZT_S020_E1-50	28	HIP	61	61_Vip Igfbp6	5	Vip	2	GABAergic	674954	0	85.93	0	134.82	0	0	328.91	0	16.3	0	0	60.74	0	0	1.48	0	0	281.5	0	0	0	0	0	127.42	0	0	0	0	0	0	0	0	0	0	0	0	0	0	0	0
SM-GE8ZT_S021_E1-50	28	HIP	102	102_Sst HPF	7	Sst	2	GABAergic	705311	0	28.36	119.1	0	0	0	0	0	22.69	0	0	0	0	7.09	0	0	0	0	0	0	0	0	0	19.85	0	1.42	0	0	0	0	0	0	0	0	0	0	0	0	0	0
SM-GE8ZT_S022_E1-50	28	HIP	56	56_Vip HPF	5	Vip	2	GABAergic	675408	0	0	88.84	0	0	0	290.19	0	45.9	140.66	0	0	0	28.13	0	0	35.53	13.33	0	48.86	0	22.21	0	0	279.83	0	0	0	0	0	0	0	0	0	0	0	0	0	0	23.69
SM-GE8ZT_S024_E1-50	28	HIP	5	5_Lamp5 Lhx6	3	Lamp5	2	GABAergic	696726	0	0	466.47	0	0	120.56	0	94.73	40.19	0	0	0	0	0	0	0	57.41	0	0	0	0	0	0	0	0	0	0	0	0	0	0	0	0	0	0	0	0	0	0	0
SM-GE8ZT_S025_E1-50	28	HIP	54	54_Vip HPF	5	Vip	2	GABAergic	565863	0	307.49	0	0	0	0	0	0	72.46	176.72	0	0	0	0	0	0	19.44	90.13	0	0	0	0	0	0	0	0	0	0	0	0	0	0	0	0	0	0	0	0	0	0
SM-GE8ZT_S027_E1-50	28	HIP	56	56_Vip HPF	5	Vip	2	GABAergic	667302	0	0	0	0	0	0	0	0	0	0	3	0	0	10.49	0	0	0	104.9	0	0	0	0	0	0	0	0	0	59.94	0	0	0	0	0	0	0	0	0	0	0	0
SM-GE8ZT_S028_E1-50	28	HIP	49	49_Vip	5	Vip	2	GABAergic	661193	0	0	0	0	0	0	65.03	36.3	0	440.11	0	0	0	0	0	0	0	0	98.31	0	0	0	0	0	0	0	0	0	0	0	0	0	0	0	0	0	0	0	0	0
SM-GE8ZT_S029_E1-50	28	HIP	30	30_Ntng1 HPF	4	Sncg	2	GABAergic	626478	0	194.74	389.48	0	0	0	0	17.56	102.16	0	0	0	0	0	0	0	23.94	0	0	4.79	0	0	0	0	0	0	0	7.98	0	0	0	0	0	0	0	0	0	0	0	0
SM-GE8ZT_S030_E1-50	28	HIP	29	29_Ntng1 HPF	4	Sncg	2	GABAergic	715584	0	0	0	0	0	0	75.46	0	95.03	0	0	11.18	0	0	0	0	145.34	37.73	0	23.76	0	0	0	0	0	0	0	0	0	0	0	0	0	0	0	0	0	0	2.79	0
SM-GE8ZT_S031_E1-50	28	HIP	8	8_Lamp5 Lhx6	3	Lamp5	2	GABAergic	744259	0	0	143.77	87.34	0	123.61	0	0	0	0	0	0	0	0	0	0	0	0	0	45.68	2.69	0	9.41	0	0	0	0	0	0	0	0	0	0	0	0	0	0	0	0	0
SM-GE8ZT_S032_E1-50	28	HIP	51	51_Vip	5	Vip	2	GABAergic	699270	0	424.73	403.28	0	253.12	0	308.89	0	1.43	120.13	0	0	0	0	0	151.59	0	45.76	0	0	0	0	0	0	0	1.43	0	0	0	0	0	0	0	0	0	0	0	0	0	0
SM-GE8ZT_S033_E1-50	28	HIP	7	7_Lamp5 Lhx6	3	Lamp5	2	GABAergic	629980	0	0	0	304.77	0	0	0	0	7.94	0	0	0	0	0	0	0	0	0	0	0	0	0	0	0	0	9.52	0	0	0	0	0	0	0	0	0	0	0	0	0	0
SM-GE8ZT_S034_E1-50	28	HIP	8	8_Lamp5 Lhx6	3	Lamp5	2	GABAergic	637946	0	0	272.75	166.16	0	263.35	0	526.69	0	0	0	0	1.57	0	0	0	0	0	0	0	0	0	0	0	0	0	0	0	0	0	0	0	0	0	0	0	0	0	0	0
SM-GE8ZT_S035_E1-50	28	HIP	102	102_Sst HPF	7	Sst	2	GABAergic	649348	0	0	93.94	0	0	0	0	0	47.74	0	0	0	0	0	0	0	10.78	0	0	0	0	0	0	38.5	0	0	0	0	0	1.54	0	0	0	0	0	0	0	0	0	0
SM-GE8ZT_S036_E1-50	28	HIP	51	51_Vip	5	Vip	2	GABAergic	672800	0	11.89	160.52	44.59	1417.95	0	367.12	0	63.91	0	0	0	0	0	0	0	63.91	118.91	0	0	0	0	0	0	2.97	0	0	0	0	0	0	0	0	0	0	0	43.1	0	0	0
SM-GE8ZT_S037_E1-50	28	HIP	51	51_Vip	5	Vip	2	GABAergic	703081	0	733.91	172.1	0	352.73	0	93.87	0	192.01	0	0	0	0	9.96	0	0	0	140.81	0	0	137.96	0	0	0	0	0	0	0	0	0	0	0	0	0	0	0	0	0	0	0
SM-GE8ZT_S038_E1-50	28	HIP	7	7_Lamp5 Lhx6	3	Lamp5	2	GABAergic	699269	0	0	58.63	155.88	0	0	0	11.44	0	0	0	0	0	0	0	50.05	0	0	22.88	28.6	67.21	0	0	0	0	2.86	0	0	0	0	0	0	0	0	0	0	0	0	0	0
SM-GE8ZT_S039_E1-50	28	HIP	8	8_Lamp5 Lhx6	3	Lamp5	2	GABAergic	701968	0	0	88.32	145.31	0	152.43	0	337.62	98.3	0	0	0	0	0	0	0	24.22	0	0	0	0	0	0	0	0	0	0	0	0	0	0	0	0	0	0	0	0	0	0	0
SM-GE8ZT_S040_E1-50	28	HIP	102	102_Sst HPF	7	Sst	2	GABAergic	698910	0	297.61	569.46	0	0	588.06	0	0	2.86	0	0	0	0	0	0	30.05	0	0	0	0	0	8.58	0	0	0	0	0	0	0	0	0	0	0	0	0	1.43	0	0	8.58	0
SM-GE8ZT_S041_E1-50	28	HIP	33	33_Sncg	4	Sncg	2	GABAergic	622438	0	0	70.69	4.82	0	0	133.35	0	146.2	0	0	236.17	0	0	0	0	36.95	106.03	0	12.85	12.85	0	0	0	0	0	0	0	0	0	0	0	0	0	0	0	0	0	0	0
SM-GE8ZT_S043_E1-50	28	HIP	6	6_Lamp5 Lhx6	3	Lamp5	2	GABAergic	730519	0	0	82.13	188.91	0	0	0	84.87	5.48	0	0	0	0	0	0	28.75	0	0	0	80.76	23.27	0	0	0	0	21.9	0	0	0	0	0	0	0	1.37	0	0	0	0	0	0
SM-GE8ZT_S044_E1-50	28	HIP	103	103_Sst HPF	7	Sst	2	GABAergic	696892	0	61.7	28.7	0	0	0	0	0	104.75	70.31	0	0	0	0	0	0	55.96	0	0	5.74	0	0	0	0	0	0	0	0	0	104.75	0	0	0	0	0	8.61	0	0	0	0
SM-GE8ZT_S045_E1-50	28	HIP	6	6_Lamp5 Lhx6	3	Lamp5	2	GABAergic	671634	0	0	16.38	28.29	0	0	0	35.73	147.4	0	0	0	0	0	0	0	0	0	0	69.98	0	0	0	0	0	87.85	0	0	0	0	0	0	0	0	0	0	0	0	0	0
SM-GE8ZT_S046_E1-50	28	HIP	8	8_Lamp5 Lhx6	3	Lamp5	2	GABAergic	675137	0	0	219.21	451.76	0	0	0	47.4	0	0	0	0	0	0	0	0	0	0	0	0	0	0	0	0	0	35.55	0	0	0	0	0	0	0	0	0	0	0	0	0	0
SM-GE8ZT_S047_E1-50	28	HIP	50	50_Vip	5	Vip	2	GABAergic	701638	0	72.69	165.33	0	0	0	145.37	0	2.85	198.11	0	0	0	0	0	0	11.4	0	0	0	0	0	0	0	0	0	0	0	0	0	0	0	0	0	0	0	0	0	0	0
SM-GE8ZT_S048_E1-50	28	HIP	104	104_Sst HPF	7	Sst	2	GABAergic	780892	0	0	1.28	0	0	0	0	0	25.61	0	0	0	0	11.53	0	0	0	0	0	65.31	43.54	0	0	0	0	0	0	0	0	0	0	0	0	0	0	0	0	0	0	0
SM-GE8ZT_S049_E1-50	28	HIP	7	7_Lamp5 Lhx6	3	Lamp5	2	GABAergic	610659	0	0	139.19	645.2	0	0	0	8.19	52.4	0	0	0	0	0	0	0	0	0	0	0	18.01	0	0	0	0	0	0	0	0	0	0	0	0	0	0	0	0	0	0	0
SM-GE8ZT_S050_E1-50	28	HIP	11	11_Lamp5	3	Lamp5	2	GABAergic	648290	0	0	66.33	106.43	0	0	0	40.11	0	0	33.94	208.24	0	15.43	0	97.18	0	0	0	0	50.9	0	0	0	0	0	0	0	0	0	0	0	0	0	0	0	0	0	0	0
SM-GE8ZT_S051_E1-50	28	HIP	55	55_Vip HPF	5	Vip	2	GABAergic	700124	0	578.47	125.69	0	0	0	91.41	0	187.11	109.98	0	0	0	0	0	0	42.85	0	0	0	0	0	0	0	0	0	0	0	0	0	0	0	0	0	0	0	0	0	0	0
SM-GE8ZT_S052_E1-50	28	HIP	7	7_Lamp5 Lhx6	3	Lamp5	2	GABAergic	744543	0	0	248.47	851.53	0	0	0	0	75.21	0	0	0	0	0	0	0	0	0	0	0	81.93	0	0	0	0	0	0	0	0	0	0	0	0	0	0	0	0	0	0	0
SM-GE8ZT_S053_E1-50	28	HIP	61	61_Vip Igfbp6	5	Vip	2	GABAergic	636156	0	0	0	0	144.62	0	183.92	0	438.57	0	0	105.32	0	12.58	0	75.45	0	234.22	0	0	0	0	0	84.88	0	1.57	0	1.57	0	0	0	0	0	0	0	0	0	0	0	0
SM-GE8ZT_S054_E1-50	28	HIP	37	37_Sncg	4	Sncg	2	GABAergic	731911	0	0	0	0	418.08	0	199.48	135.26	79.24	56.02	60.12	15.03	0	0	0	0	1.37	43.72	0	0	0	8.2	0	0	0	0	0	0	0	0	0	0	0	0	0	0	0	1.37	0	0
SM-GE8ZT_S055_E1-50	28	HIP	6	6_Lamp5 Lhx6	3	Lamp5	2	GABAergic	771779	0	0	146.41	0	0	0	0	84.22	20.73	0	0	0	0	0	1.3	0	0	0	0	0	0	0	0	0	0	7.77	0	0	0	0	0	0	0	0	0	0	0	0	0	0
SM-GE8ZT_S056_E1-50	28	HIP	11	11_Lamp5	3	Lamp5	2	GABAergic	764023	0	0	0	0	0	0	405.75	0	0	0	210.73	0	0	0	0	0	0	0	0	0	0	0	0	0	0	0	0	0	0	0	0	0	0	0	0	1.31	0	0	0	0
SM-GE8ZT_S057_E1-50	28	HIP	7	7_Lamp5 Lhx6	3	Lamp5	2	GABAergic	559194	0	0	5.36	354.08	0	0	0	0	14.31	0	0	0	0	0	0	0	0	0	0	0	0	0	0	0	0	0	0	0	0	0	0	0	0	0	0	0	0	0	0	0
SM-GE8ZT_S058_E1-50	28	HIP	26	26_Ntng1 HPF	4	Sncg	2	GABAergic	654984	0	0	96.19	0	0	0	0	0	56.49	0	0	0	0	0	0	0	22.9	0	0	112.98	0	0	53.44	0	0	0	0	12.21	0	0	0	0	0	0	0	0	0	0	0	0
SM-GE8ZT_S059_E1-50	28	HIP	11	11_Lamp5	3	Lamp5	2	GABAergic	676986	0	0	88.63	94.54	0	0	0	35.45	19.2	0	0	0	0	0	0	0	0	0	0	70.9	45.79	0	0	0	0	0	0	0	0	0	0	0	0	0	0	0	0	0	0	0
SM-GE8ZT_S061_E1-50	28	HIP	59	59_Vip Igfbp6	5	Vip	2	GABAergic	612680	0	0	0	0	114.25	0	161.59	0	197.49	71.82	0	0	1.63	84.87	0	0	0	0	0	84.87	0	0	0	0	0	0	0	0	0	0	0	0	0	0	0	0	0	0	0	0
SM-GE8ZT_S062_E1-50	28	HIP	56	56_Vip HPF	5	Vip	2	GABAergic	618680	0	0	0	0	0	0	252.15	0	50.11	82.43	0	0	0	0	0	0	0	0	0	0	0	0	0	0	0	0	0	0	0	0	0	0	0	0	0	0	0	0	0	0
SM-GE8ZT_S064_E1-50	28	HIP	33	33_Sncg	4	Sncg	2	GABAergic	680449	0	0	245.43	0	0	0	67.6	0	38.21	0	0	91.12	0	0	0	0	86.71	13.23	0	0	0	0	0	0	0	0	0	0	0	0	0	0	0	0	0	0	0	0	0	0
SM-GE8ZT_S065_E1-50	28	HIP	104	104_Sst HPF	7	Sst	2	GABAergic	624327	0	0	0	0	418.05	0	1.6	0	49.65	0	0	0	0	25.63	0	0	163.38	0	0	11.21	4.81	0	0	41.64	0	0	0	12.81	0	0	0	0	22.42	0	0	0	0	0	3.2	0
SM-GE8ZT_S068_E1-50	28	HIP	34	34_Sncg	4	Sncg	2	GABAergic	618167	0	0	77.65	0	64.71	0	113.24	0	93.83	0	0	24.27	0	0	0	0	0	55	0	0	50.15	0	0	0	0	1.62	0	0	0	0	0	0	0	0	0	0	0	0	0	0
SM-GE8ZT_S069_E1-50	28	HIP	5	5_Lamp5 Lhx6	3	Lamp5	2	GABAergic	714153	0	170.83	169.43	0	0	0	120.42	61.61	37.81	0	189.04	0	0	0	0	18.2	0	39.21	0	0	0	0	0	0	0	0	0	0	0	0	0	0	0	0	0	0	0	0	0	0
SM-GE8ZT_S071_E1-50	28	HIP	59	59_Vip Igfbp6	5	Vip	2	GABAergic	738867	0	0	0	0	43.31	0	0	0	90.68	0	0	0	0	0	0	81.21	0	0	0	0	0	0	0	0	0	0	0	0	0	0	0	0	0	0	0	0	0	0	0	0
SM-GE8ZT_S072_E1-50	28	HIP	54	54_Vip HPF	5	Vip	2	GABAergic	704869	0	207.13	49.65	0	0	0	17.02	14.19	35.47	120.59	241.18	0	0	0	2.84	0	0	85.12	0	104.98	0	8.51	0	0	0	0	42.56	0	0	0	0	0	0	0	0	0	0	0	0	96.47
SM-GE8ZT_S081_E1-50	28	HIP	56	56_Vip HPF	5	Vip	2	GABAergic	620650	0	0	0	0	0	0	185.29	0	0	40.28	0	0	0	0	0	0	0	0	48.34	66.06	186.9	40.28	0	0	0	0	0	0	0	0	0	0	0	0	0	0	0	0	0	0
SM-GE8ZT_S082_E1-50	28	HIP	6	6_Lamp5 Lhx6	3	Lamp5	2	GABAergic	611280	0	0	215.94	0	0	0	42.53	238.84	18	0	0	0	0	16.36	0	0	0	0	0	0	0	0	0	0	0	0	0	0	0	0	0	0	0	0	0	0	0	0	0	0
SM-GE8ZT_S083_E1-50	28	HIP	56	56_Vip HPF	5	Vip	2	GABAergic	668998	0	0	0	0	0	0	343.8	0	52.32	53.81	28.4	0	0	136.02	0	0	0	0	0	0	0	0	0	0	118.09	0	0	0	0	0	0	0	0	0	0	0	0	0	0	116.59
SM-GE8ZT_S084_E1-50	28	HIP	49	49_Vip	5	Vip	2	GABAergic	648374	0	0	0	0	0	0	0	293.04	16.97	226.72	0	0	1.54	0	0	0	0	319.26	0	0	0	7.71	0	0	0	0	0	0	0	0	0	0	0	0	0	0	0	0	0	0
SM-GE8ZT_S086_E1-50	28	HIP	7	7_Lamp5 Lhx6	3	Lamp5	2	GABAergic	761723	0	0	81.39	687.91	0	0	0	0	39.38	0	0	0	0	0	0	0	0	0	0	0	0	0	0	0	0	0	0	0	0	0	0	0	0	0	0	0	0	0	0	0
SM-GE8ZT_S087_E1-50	28	HIP	59	59_Vip Igfbp6	5	Vip	2	GABAergic	724695	0	0	0	0	0	0	0	0	0	0	0	0	0	0	0	0	0	0	0	11.04	0	0	0	0	0	0	0	45.54	0	0	0	0	0	0	0	0	0	0	0	0
SM-GE8ZT_S088_E1-50	28	HIP	11	11_Lamp5	3	Lamp5	2	GABAergic	688261	0	0	0	0	0	0	0	0	108.97	0	229.56	18.89	0	0	0	0	0	0	0	0	0	0	0	0	0	0	0	0	0	0	0	0	0	0	0	0	0	0	0	0
SM-GE8ZT_S090_E1-50	28	HIP	60	60_Vip Igfbp6	5	Vip	2	GABAergic	650087	0	0	61.53	0	0	0	129.21	0	152.29	136.9	0	130.75	0	0	0	90.76	0	381.49	0	0	0	0	0	0	0	0	0	0	0	0	0	0	0	0	0	0	0	0	0	0
SM-GE8ZT_S091_E1-50	28	HIP	7	7_Lamp5 Lhx6	3	Lamp5	2	GABAergic	643437	0	0	26.42	575.04	0	0	0	0	79.26	0	0	0	0	0	0	0	0	0	0	0	0	0	0	0	0	1.55	0	0	0	0	0	0	0	0	0	0	0	0	0	0
SM-GE8ZT_S092_E1-50	28	HIP	33	33_Sncg	4	Sncg	2	GABAergic	634668	0	0	94.54	0	0	0	69.33	0	39.39	0	0	22.06	0	0	0	0	0	92.96	0	0	29.94	12.61	0	0	0	0	0	6.3	0	0	0	0	0	0	0	0	0	0	0	0
SM-GE8ZT_S094_E1-50	28	HIP	49	49_Vip	5	Vip	2	GABAergic	701027	0	0	0	0	0	0	0	84.16	0	179.74	0	0	0	0	0	0	0	0	0	0	0	0	0	0	0	0	0	0	0	0	0	0	0	0	0	0	0	0	0	0
SM-GE8ZT_S095_E1-50	28	HIP	61	61_Vip Igfbp6	5	Vip	2	GABAergic	774741	0	0	6.45	0	0	0	21.94	0	30.98	92.93	0	0	0	58.08	0	0	0	104.55	0	0	80.03	0	0	0	0	0	0	0	0	0	0	34.85	0	0	162.63	0	0	0	0	0
SM-GE8ZT_S096_E1-50	28	HIP	51	51_Vip	5	Vip	2	GABAergic	709863	0	1011.46	53.53	0	273.29	0	69.03	0	129.6	88.75	0	0	0	0	0	0	92.98	0	0	39.44	0	0	0	0	0	0	4.23	0	0	0	0	0	0	0	0	0	0	0	0	0
SM-GE8ZT_S097_E1-50	28	HIP	7	7_Lamp5 Lhx6	3	Lamp5	2	GABAergic	536112	0	0	124.97	197.72	0	55.96	0	55.96	0	0	0	0	0	0	0	0	0	0	0	102.59	0	0	0	0	0	1.87	0	0	0	0	0	0	0	0	0	0	0	0	0	0
SM-GE8ZT_S098_E1-50	28	HIP	12	12_Lamp5	3	Lamp5	2	GABAergic	652258	0	0	81.26	85.86	0	0	0	105.79	99.65	0	0	0	0	0	0	0	0	0	0	0	0	0	0	0	0	0	0	0	0	0	0	0	0	0	0	0	0	0	0	0
SM-GE8ZT_S099_E1-50	28	HIP	7	7_Lamp5 Lhx6	3	Lamp5	2	GABAergic	567605	0	0	371.74	102.18	0	0	0	170.89	74	0	0	0	0	0	0	0	0	0	0	153.28	8.81	0	0	0	0	0	0	0	0	0	0	0	0	0	0	0	0	0	0	0
SM-GE8ZT_S100_E1-50	28	HIP	7	7_Lamp5 Lhx6	3	Lamp5	2	GABAergic	605877	0	0	69.32	0	0	0	0	61.07	0	0	0	0	1.65	0	0	0	0	29.71	0	44.56	16.51	0	0	0	0	85.83	0	0	0	0	0	0	0	0	0	0	0	0	0	0
SM-GE8ZT_S102_E1-50	28	HIP	49	49_Vip	5	Vip	2	GABAergic	591180	0	243.58	0	0	0	0	192.83	54.13	191.14	93.03	0	0	0	0	0	0	0	155.62	0	0	126.86	0	0	0	0	0	0	0	0	0	0	0	0	0	0	0	0	0	0	0
SM-GE8ZT_S103_E1-50	28	HIP	102	102_Sst HPF	7	Sst	2	GABAergic	502859	0	338.07	131.25	367.9	0	63.64	0	0	17.9	87.5	0	0	0	0	0	0	17.9	0	55.68	93.47	0	0	0	0	0	0	0	0	0	21.87	0	0	0	0	0	0	0	0	0	0
SM-GE8ZT_S104_E1-50	28	HIP	7	7_Lamp5 Lhx6	3	Lamp5	2	GABAergic	566685	0	0	245.29	0	0	0	0	0	0	0	0	0	0	0	0	0	0	0	0	0	0	0	0	0	0	0	0	0	0	0	0	0	0	0	0	0	0	0	0	0
SM-GE8ZT_S105_E1-50	28	HIP	56	56_Vip HPF	5	Vip	2	GABAergic	557797	0	0	66.33	0	0	0	84.26	322.7	19.72	245.61	23.31	0	0	0	0	0	0	0	0	0	0	17.93	0	0	0	1.79	0	0	0	0	0	0	0	0	0	0	28.68	0	0	0
SM-GE8ZT_S106_E1-50	28	HIP	51	51_Vip	5	Vip	2	GABAergic	637707	0	1323.49	404.57	0	1.57	0	101.93	0	222.67	87.81	0	0	0	0	0	0	0	0	0	0	0	0	0	0	0	0	0	14.11	0	0	0	0	0	0	0	1.57	0	0	0	0
SM-GE8ZT_S107_E1-50	28	HIP	7	7_Lamp5 Lhx6	3	Lamp5	2	GABAergic	564178	0	0	15.95	462.62	0	0	3.54	264.1	19.5	0	0	31.9	0	0	0	0	0	0	0	0	0	0	0	0	0	0	0	0	0	0	0	0	0	0	8.86	0	0	0	0	0
SM-GE8ZT_S108_E1-50	28	HIP	102	102_Sst HPF	7	Sst	2	GABAergic	610283	0	235.96	113.06	140.92	0	0	0	0	77.01	31.13	0	0	0	0	0	0	36.05	0	4.92	44.24	0	0	0	0	0	0	0	44.24	0	0	0	0	0	0	0	0	0	0	0	0
SM-GE8ZT_S109_E1-50	28	HIP	56	56_Vip HPF	5	Vip	2	GABAergic	603768	0	0	14.91	0	0	0	334.57	0	36.44	236.85	0	74.53	0	8.28	0	0	31.47	41.41	0	0	0	0	0	0	0	0	0	0	71.22	0	0	0	0	0	0	0	0	0	0	0
SM-GE8ZT_S110_E1-50	28	HIP	78	78_Sst HPF	7	Sst	2	GABAergic	647000	0	0	134.47	0	0	6.18	0	0	69.55	0	0	0	0	63.37	0	0	77.28	0	0	0	0	0	0	0	0	0	0	0	0	3.09	0	0	0	0	0	0	0	0	0	0
SM-GE8ZT_S111_E1-50	28	HIP	8	8_Lamp5 Lhx6	3	Lamp5	2	GABAergic	682828	0	0	345.62	354.41	0	93.73	0	0	83.48	0	0	0	0	0	0	0	0	0	0	20.5	60.04	0	0	0	0	0	0	0	0	0	0	0	0	0	0	0	0	0	0	0
SM-GE8ZT_S112_E1-50	28	HIP	8	8_Lamp5 Lhx6	3	Lamp5	2	GABAergic	620030	0	6.45	59.67	422.56	0	0	0	0	4.84	0	0	0	0	0	0	0	0	0	0	0	0	0	0	0	0	0	0	0	0	0	0	0	0	0	0	0	0	0	0	0
SM-GE8ZT_S113_E1-50	28	HIP	8	8_Lamp5 Lhx6	3	Lamp5	2	GABAergic	592526	0	0	567.06	97.89	0	75.95	0	0	0	0	0	0	0	0	0	70.88	0	0	0	0	0	0	102.95	0	0	155.27	0	0	0	0	0	0	0	0	0	0	0	0	0	0
SM-GE8ZT_S114_E1-50	28	HIP	10	10_Lamp5	3	Lamp5	2	GABAergic	618109	0	0	207.08	135.9	0	0	0	318.71	72.8	0	0	0	1.62	17.8	0	0	19.41	0	0	0	0	0	0	0	0	0	0	0	0	0	0	0	0	0	0	0	0	0	0	0
SM-GE8ZT_S115_E1-50	28	HIP	51	51_Vip	5	Vip	2	GABAergic	629622	0	301.77	120.71	0	95.3	0	252.53	0	88.94	95.3	0	0	0	0	1.59	0	0	0	0	0	31.77	0	0	0	0	0	0	0	0	0	0	0	0	0	0	0	0	0	0	0
SM-GE8ZT_S116_E1-50	28	HIP	103	103_Sst HPF	7	Sst	2	GABAergic	678461	0	154.76	468.71	0	0	36.85	0	0	47.17	0	0	0	0	0	0	63.38	0	0	0	0	0	0	0	0	0	0	0	10.32	0	0	0	0	0	0	0	42.74	0	0	0	0
SM-GE8ZT_S117_E1-50	28	HIP	56	56_Vip HPF	5	Vip	2	GABAergic	579781	0	0	22.42	0	0	0	191.45	0	22.42	1.72	0	0	0	0	0	0	0	25.87	0	0	17.25	0	0	0	44.84	0	0	0	0	0	0	0	0	0	0	0	0	0	0	48.29
SM-GE8ZT_S118_E1-50	28	HIP	78	78_Sst HPF	7	Sst	2	GABAergic	561124	0	0	108.71	0	0	0	0	0	0	0	0	0	0	12.47	0	0	62.37	0	0	78.41	17.82	0	0	48.12	0	0	0	32.08	0	0	0	0	0	0	0	60.59	0	0	0	0
SM-GE8ZT_S119_E1-50	28	HIP	10	10_Lamp5	3	Lamp5	2	GABAergic	732817	0	1.36	40.94	0	0	0	1.36	118.72	25.93	0	72.32	0	0	0	0	39.57	0	0	0	0	0	0	0	0	0	0	0	0	0	0	0	0	0	0	0	0	0	0	0	0
SM-GE8ZT_S120_E1-50	28	HIP	8	8_Lamp5 Lhx6	3	Lamp5	2	GABAergic	688706	0	0	136.49	127.78	281.69	146.65	0	300.56	72.6	0	0	0	0	0	0	0	53.72	0	106	55.18	0	0	0	0	0	1.45	0	0	0	0	0	0	0	0	0	1.45	0	0	0	0
SM-GE8ZT_S121_E1-50	28	HIP	7	7_Lamp5 Lhx6	3	Lamp5	2	GABAergic	525032	0	0	0	872.33	0	119.99	0	386.64	36.19	0	0	0	0	0	0	0	0	0	0	30.47	99.04	0	0	0	0	0	0	0	0	0	0	0	0	0	0	0	0	0	0	0
SM-GE8ZT_S122_E1-50	28	HIP	11	11_Lamp5	3	Lamp5	2	GABAergic	687585	0	0	39.27	132.35	0	0	30.54	0	23.27	0	8.73	32	0	34.9	0	0	0	5.82	0	34.9	37.81	0	0	0	0	0	0	0	0	0	0	0	0	0	0	0	0	0	0	0
SM-GE8ZT_S125_E1-50	28	HIP	7	7_Lamp5 Lhx6	3	Lamp5	2	GABAergic	704096	0	0	21.3	423.24	0	0	0	116.46	109.36	0	0	0	0	0	0	0	0	0	0	21.3	56.81	0	0	0	0	0	0	0	0	0	0	0	0	0	2.84	0	0	0	0	0
SM-GE8ZT_S126_E1-50	28	HIP	56	56_Vip HPF	5	Vip	2	GABAergic	522795	0	0	43.99	0	0	0	40.17	0	107.12	22.95	0	0	0	76.51	0	13.39	13.39	28.69	0	122.42	0	0	0	0	0	0	0	0	0	0	0	0	0	0	9.56	0	0	0	0	126.24
SM-GE8ZT_S127_E1-50	28	HIP	29	29_Ntng1 HPF	4	Sncg	2	GABAergic	606959	0	0	59.31	0	0	0	26.36	0	112.03	29.66	59.31	36.25	0	8.24	0	8.24	115.33	0	0	49.43	0	0	0	0	0	0	4.94	16.48	0	0	0	0	0	0	0	0	0	0	0	0
SM-GE8ZT_S128_E1-50	28	HIP	6	6_Lamp5 Lhx6	3	Lamp5	2	GABAergic	676554	0	0	134.51	2.96	0	0	0	10.35	22.17	0	0	0	0	0	1.48	19.22	0	0	0	0	0	0	0	0	0	78.34	0	0	0	0	0	0	0	0	0	0	0	0	0	0
SM-GE8ZT_S129_E1-50	28	HIP	56	56_Vip HPF	5	Vip	2	GABAergic	555415	0	0	225.06	0	0	0	171.04	0	0	19.81	0	0	0	0	0	0	0	0	0	0	0	0	0	0	0	0	0	0	0	0	0	0	0	0	0	0	0	0	0	0
SM-GE8ZT_S130_E1-50	28	HIP	6	6_Lamp5 Lhx6	3	Lamp5	2	GABAergic	574660	0	0	240.14	57.43	0	0	0	252.32	1.74	0	0	0	0	0	0	0	0	0	0	0	22.62	0	0	0	0	0	0	0	0	0	0	0	0	0	0	0	0	0	0	0
SM-GE8ZT_S131_E1-50	28	HIP	49	49_Vip	5	Vip	2	GABAergic	624427	0	0	36.83	0	0	0	172.96	0	84.88	174.56	78.47	0	0	0	0	28.83	0	28.83	0	0	0	9.61	0	0	76.87	0	0	25.62	0	0	0	0	0	0	0	0	0	0	0	0
SM-GE8ZT_S132_E1-50	28	HIP	33	33_Sncg	4	Sncg	2	GABAergic	592567	0	0	163.69	0	0	0	183.95	0	23.63	0	0	38.81	0	0	0	8.44	6.75	28.69	0	0	32.06	0	0	0	0	0	0	0	0	0	0	0	0	0	0	0	0	0	0	0
SM-GE8ZT_S134_E1-50	28	HIP	7	7_Lamp5 Lhx6	3	Lamp5	2	GABAergic	611288	0	0	29.45	539.84	0	0	0	9.82	1.64	0	0	0	0	0	0	0	0	0	0	50.71	0	0	0	0	0	0	0	0	0	0	0	0	0	0	0	0	0	0	0	0
SM-GE8ZT_S135_E1-50	28	HIP	26	26_Ntng1 HPF	4	Sncg	2	GABAergic	693363	0	0	73.55	0	0	0	207.68	0	11.54	0	0	54.81	0	0	0	0	15.86	47.59	0	56.25	4.33	0	93.75	0	0	0	0	0	0	0	0	0	0	0	0	0	0	0	0	0
SM-GE8ZT_S137_E1-50	28	HIP	49	49_Vip	5	Vip	2	GABAergic	574053	0	88.84	0	0	116.71	0	45.29	0	27.87	196.85	0	0	0	0	0	0	20.9	108	0	0	0	0	0	0	0	0	0	0	0	0	0	0	0	0	0	0	0	0	0	0
SM-GE8ZT_S138_E1-50	28	HIP	6	6_Lamp5 Lhx6	3	Lamp5	2	GABAergic	626093	0	0	25.56	118.19	0	0	0	68.68	51.11	0	0	0	0	0	0	0	0	0	0	0	0	0	0	0	0	6.39	0	0	0	0	0	0	0	0	0	0	0	0	0	0
SM-GE8ZT_S139_E1-50	28	HIP	56	56_Vip HPF	5	Vip	2	GABAergic	162270	0	0	147.9	0	0	0	197.2	0	6.16	73.95	0	0	0	49.3	0	49.3	0	110.93	0	0	43.14	6.16	0	0	0	0	43.14	0	0	0	0	0	0	0	0	0	0	0	0	18.49
SM-GE8ZT_S140_E1-50	28	HIP	50	50_Vip	5	Vip	2	GABAergic	599784	0	0	51.69	0	0	0	0	0	203.41	53.35	0	0	0	0	0	0	0	0	0	0	0	0	0	0	0	0	0	0	0	0	0	0	0	0	0	0	0	0	0	0
SM-GE8ZT_S141_E1-50	28	HIP	34	34_Sncg	4	Sncg	2	GABAergic	699413	0	0	104.37	0	0	0	131.54	0	45.75	0	0	37.17	0	0	0	22.88	22.88	95.79	0	92.94	38.6	0	0	0	0	0	0	0	0	32.88	0	0	0	0	0	0	0	0	0	0
SM-GE8ZT_S142_E1-50	28	HIP	7	7_Lamp5 Lhx6	3	Lamp5	2	GABAergic	658709	0	0	68.32	218.61	0	0	0	0	1.52	0	0	0	0	0	0	0	0	0	0	0	0	0	0	0	0	0	0	0	0	0	0	0	0	0	0	0	0	0	0	0
SM-GE8ZT_S144_E1-50	28	HIP	5	5_Lamp5 Lhx6	3	Lamp5	2	GABAergic	631542	0	131.42	79.17	26.92	0	0	166.26	34.84	22.17	0	0	50.67	0	0	0	15.83	0	60.17	0	0	47.5	0	289.77	0	1.58	79.17	0	0	0	0	0	0	0	0	0	0	0	0	0	0
SM-GE8ZT_S145_E1-50	28	HIP	5	5_Lamp5 Lhx6	3	Lamp5	2	GABAergic	589114	0	0	88.27	0	0	0	0	67.9	0	0	132.4	0	0	0	0	0	0	0	0	0	0	22.07	0	0	0	23.76	0	0	0	0	0	0	0	0	0	0	0	0	0	0
SM-GE8ZT_S146_E1-50	28	HIP	51	51_Vip	5	Vip	2	GABAergic	605125	0	700.68	16.53	0	150.38	0	11.57	0	3.31	76.02	0	0	0	0	0	0	0	0	0	31.4	0	0	0	0	0	0	0	0	0	0	0	0	0	0	0	0	0	0	0	0
SM-GE8ZT_S147_E1-50	28	HIP	7	7_Lamp5 Lhx6	3	Lamp5	2	GABAergic	664465	0	0	67.72	502.66	0	0	0	99.33	0	0	0	0	0	0	0	49.66	0	0	0	0	55.68	0	0	0	0	0	0	0	0	0	0	0	0	0	0	0	0	0	0	0
SM-GE8ZT_S148_E1-50	28	HIP	11	11_Lamp5	3	Lamp5	2	GABAergic	624450	0	30.43	91.28	64.06	0	0	9.61	0	0	0	0	38.43	0	0	0	0	0	0	0	41.64	76.87	0	0	0	0	0	0	0	0	0	0	0	0	0	0	0	0	0	0	0
SM-GE8ZT_S150_E1-50	28	HIP	29	29_Ntng1 HPF	4	Sncg	2	GABAergic	676201	0	211.48	394.85	0	0	0	0	11.83	16.27	1.48	0	7.39	0	0	0	0	48.8	0	0	5.92	0	0	0	0	0	0	0	0	0	48.8	0	0	0	0	0	0	0	0	34.01	16.27
SM-GE8ZT_S151_E1-50	28	HIP	7	7_Lamp5 Lhx6	3	Lamp5	2	GABAergic	663298	0	0	10.55	218.6	0	43.72	0	45.23	58.8	0	0	0	0	15.08	0	0	0	0	0	9.05	22.61	0	0	0	0	0	0	0	0	0	0	0	0	0	0	0	0	0	0	0
SM-GE8ZT_S152_E1-50	28	HIP	6	6_Lamp5 Lhx6	3	Lamp5	2	GABAergic	719924	0	0	105.57	251.42	0	0	22.22	358.37	59.73	0	105.57	0	0	0	0	0	0	0	0	0	0	0	0	0	0	34.73	0	0	0	0	0	0	0	0	0	0	0	0	0	0
SM-GE8ZT_S153_E1-50	28	HIP	5	5_Lamp5 Lhx6	3	Lamp5	2	GABAergic	620683	0	1.61	91.83	349.61	0	82.17	48.33	54.78	0	0	11.28	40.28	0	0	0	24.17	0	82.17	0	82.17	0	0	177.22	0	0	43.5	0	0	0	0	0	0	0	0	0	0	0	0	0	0
SM-GE8ZT_S154_E1-50	28	HIP	34	34_Sncg	4	Sncg	2	GABAergic	627082	0	0	0	0	0	0	100.47	0	98.87	20.73	0	0	0	0	0	0	74.95	74.95	0	0	49.44	0	0	0	0	1.59	6.38	0	0	0	0	0	0	0	0	0	0	0	0	0
SM-GE8ZT_S155_E1-50	28	HIP	56	56_Vip HPF	5	Vip	2	GABAergic	567959	0	0	8.8	0	0	0	279.95	239.45	0	126.77	0	0	1.76	0	0	0	0	174.31	0	51.06	70.43	0	0	0	0	0	0	44.02	0	0	0	0	0	0	0	0	0	0	0	0
SM-GE8ZT_S156_E1-50	28	HIP	5	5_Lamp5 Lhx6	3	Lamp5	2	GABAergic	648852	0	77.06	103.26	0	0	0	110.97	46.24	70.89	0	0	1.54	0	0	0	0	0	81.68	0	0	0	0	0	0	0	60.11	0	0	0	0	0	0	0	0	0	0	0	0	0	0
SM-GE8ZT_S158_E1-50	28	HIP	7	7_Lamp5 Lhx6	3	Lamp5	2	GABAergic	672406	0	0	123.44	941.4	0	0	0	0	53.54	0	0	0	0	0	0	0	0	0	0	53.54	0	0	0	0	0	0	0	0	0	0	0	0	0	0	0	0	0	0	0	0
SM-GE8ZT_S160_E1-50	28	HIP	54	54_Vip HPF	5	Vip	2	GABAergic	506365	0	17.77	77.02	0	0	0	0	49.37	0	240.93	207.36	0	0	0	0	0	0	0	0	92.82	0	15.8	0	0	169.84	0	51.35	0	0	0	0	0	0	0	0	0	0	0	0	0
SM-GE8ZT_S161_E1-50	28	HIP	104	104_Sst HPF	7	Sst	2	GABAergic	577931	0	0	22.49	0	69.21	0	0	0	79.59	50.18	0	0	0	34.61	0	0	38.07	0	0	93.44	0	0	0	0	0	0	0	22.49	0	0	0	0	0	0	0	0	0	0	50.18	0
SM-GE8ZT_S162_E1-50	28	HIP	54	54_Vip HPF	5	Vip	2	GABAergic	586851	0	64.75	42.6	0	0	0	0	0	0	124.39	255.6	0	0	0	0	0	0	30.67	0	0	0	0	0	0	0	0	0	0	0	0	0	0	0	0	0	0	0	0	0	0
SM-GE8ZT_S163_E1-50	28	HIP	6	6_Lamp5 Lhx6	3	Lamp5	2	GABAergic	644481	0	1.55	45	0	0	0	1.55	31.03	86.89	0	0	0	0	0	0	0	0	38.79	0	0	0	0	0	0	0	26.38	0	0	0	0	0	0	0	0	0	0	0	0	0	0
SM-GE8ZT_S164_E1-50	28	HIP	29	29_Ntng1 HPF	4	Sncg	2	GABAergic	612450	0	0	8.16	0	0	0	0	8.16	1.63	179.61	39.19	0	0	0	0	0	62.05	1.63	0	29.39	8.16	42.45	0	0	303.7	0	37.55	0	0	0	0	0	0	0	0	0	0	0	0	0
SM-GE8ZT_S165_E1-50	28	HIP	26	26_Ntng1 HPF	4	Sncg	2	GABAergic	499378	0	0	142.18	0	0	0	2	0	100.12	0	0	24.03	0	0	0	0	104.13	42.05	0	96.12	34.04	0	0	0	0	0	0	28.03	0	0	0	0	0	0	0	0	0	0	26.03	0
SM-GE8ZT_S166_E1-50	28	HIP	103	103_Sst HPF	7	Sst	2	GABAergic	671630	0	885.9	0	0	0	0	0	0	7.44	52.11	0	0	0	0	0	0	43.18	0	0	0	0	0	50.62	0	0	0	0	8.93	0	65.51	0	0	0	0	0	0	0	0	41.69	0
SM-GE8ZT_S168_E1-50	28	HIP	6	6_Lamp5 Lhx6	3	Lamp5	2	GABAergic	669710	0	0	25.38	4.48	0	0	0	0	13.44	0	0	0	0	0	0	0	0	31.36	0	0	46.29	0	0	0	0	34.34	0	0	0	0	0	0	0	0	0	0	0	0	0	0
SM-GE8ZT_S169_E1-50	28	HIP	33	33_Sncg	4	Sncg	2	GABAergic	588454	0	0	28.89	0	0	0	142.75	0	25.49	0	0	122.35	0	0	1.7	0	1.7	132.55	0	0	33.99	0	0	0	0	0	0	0	0	0	0	0	0	0	0	0	0	0	0	0
SM-GE8ZT_S170_E1-50	28	HIP	54	54_Vip HPF	5	Vip	2	GABAergic	563871	0	310.35	7.09	0	0	0	214.59	97.54	0	163.16	0	0	0	0	1.77	0	0	159.61	0	0	0	0	0	0	0	0	0	1.77	0	0	0	0	0	0	0	0	0	0	0	0
SM-GE8ZT_S171_E1-50	28	HIP	61	61_Vip Igfbp6	5	Vip	2	GABAergic	526716	0	0	0	0	0	0	512.61	0	277.19	0	0	0	0	0	0	336.04	0	0	0	0	0	186.06	0	0	0	3.8	0	0	0	0	0	0	0	0	0	0	0	0	0	17.09
SM-GE8ZT_S174_E1-50	28	HIP	6	6_Lamp5 Lhx6	3	Lamp5	2	GABAergic	657973	0	0	83.59	0	0	0	0	139.82	63.83	0	0	0	0	0	0	95.75	0	0	0	0	0	0	0	0	0	3.04	0	1.52	0	0	0	0	0	0	0	0	0	0	0	0
SM-GE8ZT_S175_E1-50	28	HIP	59	59_Vip Igfbp6	5	Vip	2	GABAergic	705951	0	0	53.83	0	0	0	86.41	0	59.49	73.66	0	0	0	157.23	0	0	0	99.16	0	0	0	0	0	0	0	0	0	43.91	0	0	0	0	0	0	1.42	0	0	0	0	0
SM-GE8ZT_S176_E1-50	28	HIP	7	7_Lamp5 Lhx6	3	Lamp5	2	GABAergic	810380	0	0	153.01	267.78	0	64.17	0	153.01	34.55	0	0	0	0	0	0	0	0	0	0	32.08	0	0	0	0	0	0	0	0	0	0	0	0	0	0	0	0	0	0	0	0
SM-GE8ZT_S185_E1-50	28	HIP	60	60_Vip Igfbp6	5	Vip	2	GABAergic	652935	0	0	0	0	0	0	61.26	0	194.51	0	0	205.23	0	16.85	0	0	0	131.71	127.12	0	0	0	0	0	0	1.53	0	0	0	0	0	0	0	0	0	0	104.15	0	0	0
SM-GE8ZT_S186_E1-50	28	HIP	54	54_Vip HPF	5	Vip	2	GABAergic	599041	0	93.48	207	58.43	0	0	28.38	0	53.42	121.86	1.67	0	0	0	0	0	0	0	0	0	0	36.73	0	0	0	0	0	83.47	0	0	0	0	0	0	0	0	0	0	0	0
SM-GE8ZT_S187_E1-50	28	HIP	50	50_Vip	5	Vip	2	GABAergic	282337	0	354.19	60.21	0	67.3	0	10.63	0	14.17	134.59	0	0	0	0	0	0	0	63.75	0	0	0	0	0	0	0	0	7.08	14.17	0	0	0	0	0	0	0	0	0	0	0	0
SM-GE8ZT_S188_E1-50	28	HIP	56	56_Vip HPF	5	Vip	2	GABAergic	622533	0	0	0	0	0	0	14.46	9.64	41.76	0	33.73	0	0	9.64	0	0	0	51.4	0	14.46	102.81	0	0	0	0	0	0	56.22	0	0	0	0	0	0	0	0	0	0	0	0
SM-GE8ZT_S189_E1-50	28	HIP	51	51_Vip	5	Vip	2	GABAergic	542359	0	767.02	0	0	51.63	0	0	0	99.57	0	0	0	0	0	0	66.38	0	47.94	0	0	0	0	0	0	0	33.19	12.91	0	0	0	0	0	0	0	0	0	0	0	0	0
SM-GE8ZT_S190_E1-50	28	HIP	56	56_Vip HPF	5	Vip	2	GABAergic	667320	0	0	13.49	0	80.92	0	298.21	0	7.49	0	0	0	0	76.43	0	0	0	0	0	107.89	37.46	0	0	0	50.95	0	0	61.44	0	0	0	0	0	0	0	0	0	0	0	0
SM-GE8ZT_S191_E1-50	28	HIP	7	7_Lamp5 Lhx6	3	Lamp5	2	GABAergic	608924	0	0	103.46	714.37	0	0	0	59.12	29.56	0	0	0	0	0	0	0	0	0	0	0	34.49	0	0	0	0	1.64	0	0	0	0	0	0	0	0	0	0	0	0	0	0
SM-GE8ZT_S192_E1-50	28	HIP	61	61_Vip Igfbp6	5	Vip	2	GABAergic	689297	0	0	24.66	0	0	0	0	0	44.97	0	0	92.85	0	113.16	0	0	0	43.52	2.9	0	0	0	0	0	146.53	0	0	58.03	0	0	0	0	0	0	0	0	0	0	0	0
SM-GE8ZT_S194_E1-50	28	HIP	55	55_Vip HPF	5	Vip	2	GABAergic	631810	0	1305.77	177.27	0	0	0	170.94	0	3.17	0	0	0	0	0	0	0	0	56.98	0	0	0	0	0	0	0	6.33	0	0	0	0	0	0	0	0	0	0	0	0	0	0
SM-GE8ZT_S195_E1-50	28	HIP	26	26_Ntng1 HPF	4	Sncg	2	GABAergic	605579	0	0	153.57	0	0	0	0	0	110.64	0	0	87.52	0	0	0	0	89.17	85.87	0	0	0	0	0	0	0	0	0	0	0	64.4	0	0	0	0	0	0	0	0	0	0
SM-GE8ZT_S196_E1-50	28	HIP	49	49_Vip	5	Vip	2	GABAergic	586299	0	162.03	0	0	0	0	29	20.47	134.74	196.15	0	0	0	0	0	0	0	88.69	0	0	0	0	0	0	0	0	0	54.58	0	0	0	0	0	0	0	0	0	0	0	0
SM-GE8ZT_S197_E1-50	28	HIP	56	56_Vip HPF	5	Vip	2	GABAergic	661276	0	0	102.83	0	0	0	139.12	0	117.95	178.44	0	0	0	3.02	0	0	0	0	0	46.88	0	0	0	0	93.76	0	0	0	0	0	0	0	0	0	0	0	0	0	0	0
SM-GE8ZT_S198_E1-50	28	HIP	7	7_Lamp5 Lhx6	3	Lamp5	2	GABAergic	592521	0	0	195.77	0	0	0	0	119.83	1.69	0	0	0	0	0	0	0	0	0	0	0	0	0	0	0	0	3.38	0	0	0	0	0	0	0	0	0	0	0	0	0	0
SM-GE8ZT_S200_E1-50	28	HIP	8	8_Lamp5 Lhx6	3	Lamp5	2	GABAergic	625307	0	94.35	155.12	0	0	0	0	107.15	8	0	0	0	0	0	0	0	0	0	0	0	0	0	0	0	0	0	0	0	0	0	0	0	0	0	0	0	0	0	0	0
SM-GE8ZT_S209_E1-50	28	HIP	59	59_Vip Igfbp6	5	Vip	2	GABAergic	613120	0	0	0	0	26.1	0	120.69	0	0	151.68	0	0	0	8.16	0	0	0	0	0	0	0	0	0	0	0	0	0	89.71	0	0	0	0	0	0	0	0	97.86	1.63	0	0
SM-GE8ZT_S210_E1-50	28	HIP	78	78_Sst HPF	7	Sst	2	GABAergic	649059	0	0	35.44	0	0	0	0	40.06	60.09	0	3.08	0	0	20.03	0	0	0	0	0	126.34	0	0	0	0	0	3.08	0	10.78	0	0	0	0	0	0	0	36.98	0	0	0	0
SM-GE8ZT_S211_E1-50	28	HIP	34	34_Sncg	4	Sncg	2	GABAergic	706662	0	0	25.47	0	0	0	65.09	0	7.08	0	0	107.55	0	0	0	0	46.7	25.47	0	0	29.72	0	0	0	0	0	0	11.32	0	35.38	0	0	0	0	0	0	0	0	0	0
SM-GE8ZT_S213_E1-50	28	HIP	8	8_Lamp5 Lhx6	3	Lamp5	2	GABAergic	651355	0	0	554.23	32.24	0	23.03	0	119.75	0	0	0	0	0	0	0	0	0	0	0	107.47	0	0	0	0	0	0	0	0	0	0	0	0	0	0	0	0	0	0	0	0
SM-GE8ZT_S215_E1-50	28	HIP	34	34_Sncg	4	Sncg	2	GABAergic	658535	0	280.93	66.81	0	138.19	0	51.63	0	85.04	103.26	0	0	1.52	0	0	0	42.52	1.52	0	74.41	0	0	0	0	1.52	0	0	0	0	0	0	0	0	0	0	0	0	0	0	0
SM-GE8ZT_S216_E1-50	28	HIP	51	51_Vip	5	Vip	2	GABAergic	706058	0	0	21.24	0	177.04	0	135.97	240.77	0	439.06	0	56.65	0	0	0	0	28.33	186.95	0	0	73.65	0	0	0	0	0	0	0	0	0	0	0	0	0	0	0	1.42	0	0	0
SM-GE8ZT_S217_E1-50	28	HIP	7	7_Lamp5 Lhx6	3	Lamp5	2	GABAergic	592456	0	0	6.75	232.93	0	0	0	442.23	52.32	0	6.75	0	0	0	0	1.69	0	0	0	0	32.07	0	0	0	0	135.03	0	0	0	0	0	0	0	0	0	6.75	0	0	0	0
SM-GE8ZT_S218_E1-50	28	HIP	30	30_Ntng1 HPF	4	Sncg	2	GABAergic	646589	0	0	420.67	0	0	0	57.22	0	114.45	0	0	55.68	0	1.55	0	0	34.02	43.3	0	4.64	24.75	0	0	0	0	0	0	3.09	0	26.29	0	0	0	0	0	0	0	0	0	7.73
SM-GE8ZT_S219_E1-50	28	HIP	5	5_Lamp5 Lhx6	3	Lamp5	2	GABAergic	620779	0	0	172.36	61.21	0	0	24.16	119.21	40.27	0	0	0	0	0	0	0	0	0	0	0	0	0	46.72	0	0	64.44	0	0	0	0	0	0	0	0	0	0	0	0	0	0
SM-GE8ZT_S220_E1-50	28	HIP	12	12_Lamp5	3	Lamp5	2	GABAergic	588713	0	0	59.45	0	0	0	0	0	5.1	0	0	0	0	0	0	0	0	0	0	0	16.99	0	0	0	0	0	0	0	0	0	0	0	0	0	0	0	0	0	0	0
SM-GE8ZT_S221_E1-50	28	HIP	49	49_Vip	5	Vip	2	GABAergic	635262	0	0	0	0	0	0	3.15	4.72	0	103.89	0	0	0	0	0	0	0	17.32	0	0	0	0	0	0	0	0	0	0	0	0	0	0	0	0	0	0	0	0	0	0
SM-GE8ZT_S222_E1-50	28	HIP	56	56_Vip HPF	5	Vip	2	GABAergic	546486	0	0	38.43	0	0	98.81	69.54	0	290.95	87.83	0	0	0	10.98	0	56.73	0	31.11	0	0	0	0	0	0	124.43	1.83	0	49.41	0	0	0	0	0	0	0	0	0	0	0	0
SM-GE8ZT_S223_E1-50	28	HIP	78	78_Sst HPF	7	Sst	2	GABAergic	581143	0	0	60.23	0	0	0	18.93	0	101.52	0	0	1.72	0	13.77	0	0	0	0	0	8.6	0	0	0	0	0	0	0	0	0	0	0	0	0	22.37	0	1.72	0	0	0	0
SM-GE8ZT_S224_E1-50	28	HIP	61	61_Vip Igfbp6	5	Vip	2	GABAergic	596657	0	0	0	0	0	0	78.77	0	0	150.84	0	0	0	0	0	0	0	125.7	248.05	8.38	0	0	0	0	234.64	0	0	0	0	0	0	0	0	0	0	0	75.42	0	0	0
SM-GE8ZT_S289_E1-50	28	HIP	9	9_Lamp5 Lhx6	3	Lamp5	2	GABAergic	530766	0	0	111.16	0	0	284.49	0	0	22.61	0	0	0	0	0	0	0	0	0	239.28	0	47.1	0	0	0	0	0	0	0	0	0	0	0	0	0	0	0	0	0	0	0
SM-GE8ZT_S291_E1-50	28	HIP	104	104_Sst HPF	7	Sst	2	GABAergic	517280	0	44.46	15.47	0	666.95	98.59	0	0	13.53	0	0	0	0	50.26	0	0	0	0	21.27	11.6	0	0	0	69.59	0	0	0	0	1.93	0	0	0	0	0	0	0	0	0	0	0
SM-GE8ZT_S293_E1-50	28	HIP	78	78_Sst HPF	7	Sst	2	GABAergic	550922	0	0	128.87	0	0	88.94	0	0	3.63	0	0	0	0	18.15	0	0	19.97	0	0	50.82	29.04	0	41.75	0	0	0	0	12.71	0	0	0	0	0	0	0	0	0	0	0	0
SM-GE8ZT_S294_E1-50	28	HIP	104	104_Sst HPF	7	Sst	2	GABAergic	537166	0	0	9.31	0	636.67	0	0	0	57.71	0	0	0	0	52.13	0	7.45	111.7	0	40.96	13.03	0	0	0	204.78	0	0	0	0	0	0	0	0	18.62	0	0	0	0	0	0	0
SM-GE8ZT_S295_E1-50	28	HIP	104	104_Sst HPF	7	Sst	2	GABAergic	509850	0	0	145.14	9.81	0	0	0	0	121.6	0	0	0	0	21.57	0	0	54.92	0	11.77	29.42	15.69	0	0	45.11	0	0	31.38	21.57	0	0	0	0	0	0	0	0	0	0	0	0
SM-GE8ZT_S296_E1-50	28	HIP	9	9_Lamp5 Lhx6	3	Lamp5	2	GABAergic	506875	0	0	112.45	0	0	106.54	0	71.02	0	0	0	49.32	0	0	0	0	0	0	213.07	183.48	0	0	0	0	0	0	0	0	0	0	0	1.97	0	0	0	0	0	0	0	0
SM-GE8ZT_S297_E1-50	28	HIP	5	5_Lamp5 Lhx6	3	Lamp5	2	GABAergic	556612	0	0	300.03	0	0	0	0	123.96	3.59	0	0	0	0	0	0	0	0	0	0	0	0	0	0	0	0	129.35	0	0	0	0	0	0	0	0	0	0	0	0	0	0
SM-GE8ZT_S299_E1-50	28	HIP	34	34_Sncg	4	Sncg	2	GABAergic	529944	0	0	83.03	0	43.4	0	175.49	0	5.66	16.98	0	166.06	0	0	0	0	15.1	0	0	0	33.97	0	0	0	0	0	0	16.98	0	0	0	0	0	0	0	0	0	0	0	3.77
SM-GE8ZT_S300_E1-50	28	HIP	7	7_Lamp5 Lhx6	3	Lamp5	2	GABAergic	576395	0	0	12.14	596.81	0	0	0	128.38	0	0	0	0	0	0	0	0	0	0	0	202.99	0	0	0	0	0	0	0	0	0	0	0	0	0	0	0	0	0	0	0	0
SM-GE8ZT_S301_E1-50	28	HIP	7	7_Lamp5 Lhx6	3	Lamp5	2	GABAergic	553539	0	0	21.68	343.25	0	0	0	471.51	1.81	0	0	0	0	0	0	0	0	0	0	0	119.23	0	0	0	0	0	0	0	0	0	0	0	0	0	0	0	0	0	0	0
SM-GE8ZT_S303_E1-50	28	HIP	10	10_Lamp5	3	Lamp5	2	GABAergic	523081	0	0	0	0	0	0	0	0	82.21	0	160.59	95.59	0	30.59	0	24.85	0	0	34.41	110.88	11.47	0	0	0	0	0	0	0	0	0	0	0	15.29	0	0	0	0	0	0	0
SM-GE8ZT_S304_E1-50	28	HIP	7	7_Lamp5 Lhx6	3	Lamp5	2	GABAergic	548379	0	0	36.47	187.83	0	173.24	0	122.18	3.65	0	0	0	0	0	0	0	0	0	284.47	0	295.42	0	0	0	0	0	0	0	0	0	0	0	0	0	0	0	0	0	0	0
SM-GE8ZT_S305_E1-50	28	HIP	12	12_Lamp5	3	Lamp5	2	GABAergic	525195	0	0	64.74	0	0	0	0	228.49	0	0	0	135.19	0	0	0	0	0	0	83.78	0	0	0	0	0	0	0	0	0	0	0	0	0	0	0	0	0	0	0	0	0
SM-GE8ZT_S306_E1-50	28	HIP	37	37_Sncg	4	Sncg	2	GABAergic	551766	0	0	0	0	458.53	0	65.25	0	7.25	0	59.81	0	0	0	0	0	34.43	0	0	0	36.25	0	0	0	0	0	0	0	0	0	0	0	0	0	0	0	0	0	0	0
SM-GE8ZT_S307_E1-50	28	HIP	102	102_Sst HPF	7	Sst	2	GABAergic	533114	0	0	75.03	438.93	0	0	0	0	37.52	129.43	0	0	0	0	0	0	0	0	150.06	0	0	0	0	0	0	0	0	0	0	0	0	0	0	0	0	0	0	0	0	0
SM-GE8ZT_S309_E1-50	28	HIP	10	10_Lamp5	3	Lamp5	2	GABAergic	550863	0	0	201.5	0	0	0	0	143.41	0	0	0	0	0	88.95	0	0	0	0	0	0	65.35	0	0	0	0	0	0	0	0	0	0	0	0	0	0	0	0	0	0	0
SM-GE8ZT_S311_E1-50	28	HIP	7	7_Lamp5 Lhx6	3	Lamp5	2	GABAergic	554885	0	0	156.79	454.15	0	0	0	0	0	0	0	0	1.8	0	0	0	0	0	0	0	32.44	0	0	0	0	0	0	0	0	0	0	0	0	0	0	0	0	0	0	0
SM-GE8ZT_S312_E1-50	28	HIP	7	7_Lamp5 Lhx6	3	Lamp5	2	GABAergic	500668	0	0	83.89	309.59	0	0	0	0	0	0	0	0	0	0	0	29.96	0	0	0	0	0	0	0	0	0	7.99	0	0	0	0	0	0	0	9.99	0	0	0	0	0	0
SM-GE8ZT_S313_E1-50	28	HIP	59	59_Vip Igfbp6	5	Vip	2	GABAergic	514179	0	0	0	0	13.61	0	0	151.7	301.45	0	0	0	1.94	143.92	0	79.74	0	31.12	0	0	0	0	0	0	0	0	0	0	0	0	0	0	0	0	140.03	0	0	0	0	0
SM-GE8ZT_S314_E1-50	28	HIP	49	49_Vip	5	Vip	2	GABAergic	532905	0	0	0	0	0	0	0	0	0	24.39	0	0	0	0	0	0	0	0	0	0	0	11.26	0	0	0	0	0	0	0	0	0	0	0	0	0	0	0	0	0	0
SM-GE8ZT_S315_E1-50	28	HIP	103	103_Sst HPF	7	Sst	2	GABAergic	554333	0	349.97	10.82	0	0	84.79	0	0	36.08	68.55	0	0	0	0	0	0	7.22	0	0	0	0	0	0	0	0	0	0	57.73	0	9.02	0	0	0	0	0	28.86	0	0	0	0
SM-GE8ZT_S317_E1-50	28	HIP	103	103_Sst HPF	7	Sst	2	GABAergic	488932	0	593.13	10.23	339.52	0	67.49	0	0	22.5	77.72	0	0	0	0	2.05	0	32.72	0	0	14.32	14.32	0	0	0	0	0	36.81	0	0	0	0	0	0	0	0	30.68	0	0	0	0
SM-GE8ZT_S319_E1-50	28	HIP	39	39_Sncg	4	Sncg	2	GABAergic	516264	0	0	0	0	67.79	0	100.72	25.18	25.18	67.79	0	0	0	3.87	0	0	133.65	5.81	0	0	34.87	0	0	0	0	0	0	0	0	0	0	0	0	0	0	0	0	0	0	32.93
SM-GE8ZT_S321_E1-50	28	HIP	5	5_Lamp5 Lhx6	3	Lamp5	2	GABAergic	506271	0	27.65	193.57	0	0	0	63.21	108.64	21.73	0	132.34	0	0	0	0	0	0	0	0	0	0	0	43.45	0	0	86.91	0	0	0	0	0	0	0	0	0	0	0	0	0	0
SM-GE8ZT_S323_E1-50	28	HIP	33	33_Sncg	4	Sncg	2	GABAergic	480386	0	0	0	0	0	0	68.69	0	52.04	0	0	93.67	0	0	0	0	49.96	81.18	0	0	8.33	0	0	0	0	0	0	0	0	0	0	0	0	0	0	0	0	0	0	0
SM-GE8ZT_S324_E1-50	28	HIP	56	56_Vip HPF	5	Vip	2	GABAergic	529029	0	0	0	0	0	0	77.5	0	134.21	0	0	0	0	0	0	0	0	0	0	0	41.59	0	0	0	51.04	0	0	15.12	0	0	0	0	0	0	0	0	0	0	0	166.34
SM-GE8ZT_S325_E1-50	28	HIP	56	56_Vip HPF	5	Vip	2	GABAergic	559184	0	0	0	0	0	0	119.82	0	146.64	0	87.63	0	0	0	0	0	0	0	0	107.3	0	0	0	0	0	0	0	0	0	0	0	0	0	0	0	0	0	0	0	0
SM-GE8ZT_S326_E1-50	28	HIP	7	7_Lamp5 Lhx6	3	Lamp5	2	GABAergic	510513	0	0	0	871.67	0	80.31	0	39.18	33.3	0	0	0	0	0	0	0	0	0	0	0	0	0	0	0	0	0	0	0	0	0	0	0	0	0	0	0	0	0	0	0
SM-GE8ZT_S328_E1-50	28	HIP	7	7_Lamp5 Lhx6	3	Lamp5	2	GABAergic	533708	0	0	80.57	0	0	0	0	0	0	0	0	59.96	0	0	0	0	0	0	0	0	0	0	0	0	0	0	0	0	0	0	0	0	0	0	0	0	0	0	0	0
SM-GE8ZT_S329_E1-50	28	HIP	7	7_Lamp5 Lhx6	3	Lamp5	2	GABAergic	523613	0	0	68.75	345.68	0	0	0	0	32.47	0	0	0	0	0	0	0	0	0	0	0	0	0	0	0	0	0	0	0	0	0	0	0	0	0	0	0	0	0	0	0
SM-GE8ZT_S331_E1-50	28	HIP	7	7_Lamp5 Lhx6	3	Lamp5	2	GABAergic	395603	0	7.58	121.33	788.67	0	0	0	91	91	0	0	0	0	0	0	0	0	0	0	0	42.97	0	0	0	0	96.06	0	0	0	0	0	0	0	0	0	0	0	0	0	0
SM-GE8ZT_S332_E1-50	28	HIP	5	5_Lamp5 Lhx6	3	Lamp5	2	GABAergic	397018	0	909.28	141.05	0	0	0	93.19	57.93	20.15	0	47.86	0	0	0	0	0	0	88.16	0	0	0	0	125.94	0	0	0	0	0	0	0	0	0	0	0	0	0	0	0	0	0
SM-GE8ZT_S334_E1-50	28	HIP	49	49_Vip	5	Vip	2	GABAergic	560704	0	0	71.34	0	0	0	0	0	0	0	0	62.42	0	0	0	48.15	0	0	0	0	0	0	0	0	0	0	0	0	0	0	0	0	0	0	0	0	0	0	0	0
SM-GE8ZT_S335_E1-50	28	HIP	39	39_Sncg	4	Sncg	2	GABAergic	538004	0	0	1.86	0	204.46	0	94.79	0	39.03	29.74	0	29.74	0	0	0	22.3	55.76	18.59	0	35.32	0	1.86	0	0	0	0	0	0	0	0	0	0	0	0	0	0	0	0	0	65.06
SM-GE8ZT_S336_E1-50	28	HIP	5	5_Lamp5 Lhx6	3	Lamp5	2	GABAergic	572238	0	54.17	216.69	0	0	12.23	50.68	108.35	1.75	0	80.39	0	0	22.72	0	0	0	0	0	0	0	0	90.87	0	0	29.71	0	0	0	0	0	0	0	0	0	0	0	0	0	0
SM-GE8ZT_S337_E1-50	28	HIP	49	49_Vip	5	Vip	2	GABAergic	544026	0	0	0	0	0	0	246.31	0	0	0	0	0	0	0	0	0	0	47.79	0	0	0	93.75	0	0	226.09	1.84	0	86.39	0	0	0	0	0	0	0	0	0	0	0	0
SM-GE8ZT_S338_E1-50	28	HIP	56	56_Vip HPF	5	Vip	2	GABAergic	473787	0	56.99	4.22	0	0	0	10.55	0	0	295.49	0	0	0	0	0	0	139.3	8.44	0	135.08	6.33	40.1	0	0	40.1	0	0	0	0	0	0	0	0	0	59.1	0	0	0	0	0
SM-GE8ZT_S339_E1-50	28	HIP	8	8_Lamp5 Lhx6	3	Lamp5	2	GABAergic	506882	0	0	205.18	169.66	0	197.28	0	59.19	0	0	0	0	0	0	0	0	0	0	0	5.92	0	0	0	0	0	0	0	1.97	0	0	0	0	0	0	0	0	0	0	0	0
SM-GE8ZT_S340_E1-50	28	HIP	51	51_Vip	5	Vip	2	GABAergic	505013	0	902.95	166.33	0	681.17	0	120.79	166.33	110.89	231.68	0	0	0	0	0	0	3.96	182.17	0	130.69	0	0	0	0	0	25.74	0	0	0	0	0	0	0	0	0	0	0	0	0	0
SM-GE8ZT_S341_E1-50	28	HIP	7	7_Lamp5 Lhx6	3	Lamp5	2	GABAergic	429579	0	0	107.08	244.43	0	0	0	444.62	0	0	0	53.54	0	0	0	0	0	0	0	0	44.23	0	0	0	0	0	0	0	0	0	0	0	0	0	0	0	0	0	0	0
SM-GE8ZT_S342_E1-50	28	HIP	10	10_Lamp5	3	Lamp5	2	GABAergic	519210	0	0	84.74	1.93	0	0	0	119.41	5.78	0	0	123.26	0	3.85	0	0	0	0	0	0	182.97	0	0	0	0	0	0	0	0	0	0	0	23.11	0	0	0	0	0	0	0
SM-GE8ZT_S343_E1-50	28	HIP	104	104_Sst HPF	7	Sst	2	GABAergic	500345	0	0	131.91	0	41.97	13.99	0	0	55.96	0	0	0	0	13.99	2	0	127.91	0	0	95.93	0	0	0	0	0	0	0	0	0	0	0	0	0	0	0	0	0	0	0	0
SM-GE8ZT_S344_E1-50	28	HIP	56	56_Vip HPF	5	Vip	2	GABAergic	468739	0	228.27	0	0	0	0	8.53	0	49.07	96	0	0	0	0	0	0	53.33	14.93	0	0	10.67	0	0	0	0	0	0	0	0	0	0	0	0	0	0	0	0	0	0	0
SM-GE8ZT_S345_E1-50	28	HIP	5	5_Lamp5 Lhx6	3	Lamp5	2	GABAergic	512615	0	0	187.28	0	0	0	0	105.34	11.7	0	0	0	0	0	0	17.56	0	0	0	29.26	23.41	0	0	0	0	33.16	0	0	0	0	0	0	0	0	0	0	0	0	0	0
SM-GE8ZT_S346_E1-50	28	HIP	10	10_Lamp5	3	Lamp5	2	GABAergic	477784	0	0	140.23	0	0	0	0	85.81	0	0	33.49	0	0	0	0	0	0	2.09	0	0	0	0	0	0	0	0	0	0	0	0	0	0	0	0	0	0	0	0	0	0
SM-GE8ZT_S347_E1-50	28	HIP	8	8_Lamp5 Lhx6	3	Lamp5	2	GABAergic	462526	0	0	192.42	229.18	0	105.94	0	412.95	0	0	0	0	0	0	0	0	45.4	0	0	0	0	0	118.91	0	0	0	0	0	0	0	0	0	0	0	0	0	0	0	0	0
SM-GE8ZT_S348_E1-50	28	HIP	9	9_Lamp5 Lhx6	3	Lamp5	2	GABAergic	506477	0	0	475.84	0	0	118.47	0	0	0	82.93	1.97	0	0	0	0	0	0	0	110.57	0	0	0	0	0	0	0	0	0	0	0	0	0	0	0	0	0	0	0	0	0
SM-GE8ZT_S350_E1-50	28	HIP	8	8_Lamp5 Lhx6	3	Lamp5	2	GABAergic	493177	0	0	36.5	75.02	0	54.75	0	131.8	2.03	0	0	0	0	0	0	0	0	0	0	0	0	0	0	0	0	0	0	0	0	0	0	0	0	0	0	0	0	0	0	0
SM-GE8ZT_S351_E1-50	28	HIP	102	102_Sst HPF	7	Sst	2	GABAergic	502167	0	1107.2	145.37	290.74	0	0	0	0	234.98	15.93	0	0	0	0	0	0	0	0	0	0	0	0	0	0	0	0	0	0	0	0	0	0	0	0	0	71.69	0	0	0	0
SM-GE8ZT_S352_E1-50	28	HIP	39	39_Sncg	4	Sncg	2	GABAergic	567508	0	0	0	0	72.25	0	8.81	0	35.24	0	0	0	0	0	0	0	95.15	103.96	0	0	68.72	0	0	5.29	0	0	0	0	0	0	0	0	0	0	0	0	0	0	31.72	0
SM-GE8ZT_S353_E1-50	28	HIP	102	102_Sst HPF	7	Sst	2	GABAergic	483150	0	0	78.65	146.95	0	0	0	0	0	0	0	0	0	0	0	0	0	0	0	0	0	0	0	0	0	0	0	35.19	0	45.53	0	0	31.05	0	0	0	0	0	0	0
SM-GE8ZT_S354_E1-50	28	HIP	5	5_Lamp5 Lhx6	3	Lamp5	2	GABAergic	495845	0	0	123.02	34.28	0	0	4.03	0	0	0	16.13	0	0	0	0	0	0	0	0	0	58.49	0	0	0	0	78.65	0	0	0	0	0	0	0	0	0	0	0	0	0	0
SM-GE8ZT_S355_E1-50	28	HIP	51	51_Vip	5	Vip	2	GABAergic	510080	0	1242.94	188.21	0	347	0	0	0	180.36	0	0	0	0	0	0	0	56.85	147.04	0	5.88	0	0	0	0	0	0	0	50.97	0	0	0	0	0	0	0	0	0	0	0	0
SM-GE8ZT_S356_E1-50	28	HIP	8	8_Lamp5 Lhx6	3	Lamp5	2	GABAergic	460728	0	0	247.43	293.01	0	71.63	0	193.17	67.28	0	0	0	0	0	0	0	0	0	0	0	0	0	119.38	0	0	147.59	0	0	0	0	0	0	0	0	0	0	0	0	0	0
SM-GE8ZT_S357_E1-50	28	HIP	102	102_Sst HPF	7	Sst	2	GABAergic	457339	0	1425.64	94.02	0	0	0	0	0	26.24	0	0	0	0	0	0	0	0	0	0	0	0	0	0	0	0	0	0	0	0	0	0	0	0	0	0	0	0	0	0	0
SM-GE8ZT_S358_E1-50	28	HIP	8	8_Lamp5 Lhx6	3	Lamp5	2	GABAergic	503086	0	0	294.18	449.23	0	170.94	0	0	0	0	0	0	0	0	9.94	0	133.18	0	0	107.34	0	0	71.56	0	0	11.93	0	0	0	0	0	0	0	0	0	0	0	0	0	0
SM-GE8ZT_S359_E1-50	28	HIP	102	102_Sst HPF	7	Sst	2	GABAergic	518554	0	0	466.68	0	0	0	9.64	0	0	121.49	0	0	0	0	0	0	146.56	0	0	134.99	0	0	0	30.86	0	0	0	0	0	0	0	0	0	0	0	0	0	0	0	34.71
SM-GE8ZT_S361_E1-50	28	HIP	7	7_Lamp5 Lhx6	3	Lamp5	2	GABAergic	422053	0	0	220.35	407.53	0	0	0	0	82.93	0	0	0	0	33.17	0	0	18.95	0	125.58	0	0	0	0	0	0	0	0	0	0	0	0	0	0	0	0	0	0	0	0	0
SM-GE8ZT_S363_E1-50	28	HIP	34	34_Sncg	4	Sncg	2	GABAergic	462370	0	0	294.14	0	0	15.14	28.12	0	147.07	0	0	112.46	0	0	0	0	56.23	28.12	0	32.44	0	0	0	0	0	0	0	0	0	0	0	0	0	0	0	0	0	0	0	0
SM-GE8ZT_S364_E1-50	28	HIP	30	30_Ntng1 HPF	4	Sncg	2	GABAergic	500311	0	33.98	291.82	0	0	0	79.95	2	8	0	0	41.97	0	0	0	0	45.97	39.98	0	0	0	0	0	0	0	0	0	0	0	0	0	0	0	0	0	0	0	0	0	0
SM-GE8ZT_S365_E1-50	28	HIP	29	29_Ntng1 HPF	4	Sncg	2	GABAergic	96304	0	0	51.92	0	0	0	72.69	83.07	72.69	114.22	0	20.77	0	10.38	0	0	20.77	0	0	0	0	0	0	0	0	0	0	31.15	0	0	0	0	0	0	0	0	0	0	0	0
SM-GE8ZT_S367_E1-50	28	HIP	29	29_Ntng1 HPF	4	Sncg	2	GABAergic	513223	0	0	0	0	0	0	0	0	0	0	0	0	0	0	0	0	66.25	0	0	9.74	0	0	0	0	0	0	0	0	0	0	0	0	0	0	0	0	0	0	0	0
SM-GE8ZT_S368_E1-50	28	HIP	29	29_Ntng1 HPF	4	Sncg	2	GABAergic	596006	0	0	85.57	0	0	0	0	0	6.71	0	0	0	0	6.71	0	0	117.45	35.23	0	46.98	0	0	0	0	0	0	0	0	0	0	0	0	0	0	0	0	0	0	0	0
SM-GE8ZT_S378_E1-50	28	HIP	78	78_Sst HPF	7	Sst	2	GABAergic	486341	0	0	26.73	0	0	102.81	0	16.45	18.51	0	0	0	2.06	0	0	0	133.65	0	0	111.03	0	0	0	0	0	0	0	16.45	0	125.43	0	0	0	0	0	0	0	0	0	0
SM-GE8ZT_S379_E1-50	28	HIP	5	5_Lamp5 Lhx6	3	Lamp5	2	GABAergic	496593	0	0	126.86	70.48	0	0	0	253.73	0	0	0	0	0	0	0	0	0	0	0	0	0	0	153.04	0	0	0	0	0	0	0	0	0	0	0	0	0	0	0	0	0
SM-GE8ZT_S380_E1-50	28	HIP	7	7_Lamp5 Lhx6	3	Lamp5	2	GABAergic	486634	0	0	117.13	209.6	0	0	0	24.66	39.04	0	0	0	0	0	0	0	0	0	0	0	0	0	0	0	0	0	0	20.55	0	0	0	0	0	0	0	0	0	0	0	0
SM-GE8ZT_S381_E1-50	28	HIP	9	9_Lamp5 Lhx6	3	Lamp5	2	GABAergic	468202	0	0	290.47	0	0	113.2	0	121.74	34.17	0	0	0	0	0	0	0	0	0	0	0	0	0	0	0	0	0	0	0	0	0	0	0	0	0	0	0	0	0	0	0
SM-GE8ZT_S382_E1-50	28	HIP	103	103_Sst HPF	7	Sst	2	GABAergic	485780	0	53.52	0	98.81	0	0	0	0	12.35	104.99	0	0	0	0	0	0	88.52	0	28.82	10.29	0	0	0	0	0	0	0	0	0	0	0	0	0	0	0	12.35	0	0	0	0
SM-GE8ZT_S383_E1-50	28	HIP	26	26_Ntng1 HPF	4	Sncg	2	GABAergic	514390	0	0	182.74	0	0	0	0	0	46.66	0	0	0	0	0	0	0	46.66	0	0	169.13	0	0	0	0	0	0	0	0	0	0	0	0	0	0	0	0	0	0	0	0
SM-GE8ZT_S384_E1-50	28	HIP	104	104_Sst HPF	7	Sst	2	GABAergic	521387	0	0	51.78	0	397.02	0	0	0	92.06	0	0	0	0	74.8	0	0	80.55	0	0	0	0	0	0	141.93	0	0	0	0	180.29	0	0	0	0	0	0	0	0	0	0	0
SM-GE8ZU_S001_E1-50	28	HIP	7	7_Lamp5 Lhx6	3	Lamp5	2	GABAergic	536019	0	0	50.37	458.94	0	0	0	246.26	83.95	0	0	0	1.87	0	0	0	0	0	0	55.97	110.07	0	0	0	0	7.46	0	0	0	0	0	0	0	0	0	0	0	0	0	0
SM-GE8ZU_S002_E1-50	28	HIP	7	7_Lamp5 Lhx6	3	Lamp5	2	GABAergic	612949	0	0	200.67	306.71	0	8.16	0	137.04	94.62	0	0	0	0	0	0	0	0	0	0	17.95	44.05	0	0	0	0	0	0	0	0	0	0	0	0	0	0	0	0	0	0	0
SM-GE8ZU_S003_E1-50	28	HIP	34	34_Sncg	4	Sncg	2	GABAergic	556138	0	0	190.6	0	0	0	142.05	0	165.43	0	0	8.99	0	0	0	37.76	55.74	46.75	0	37.76	21.58	0	0	0	0	0	0	0	0	0	0	0	26.97	0	0	0	0	0	0	0
SM-GE8ZU_S004_E1-50	28	HIP	37	37_Sncg	4	Sncg	2	GABAergic	539691	0	0	29.65	0	761.55	0	37.06	0	68.56	0	105.62	0	1.85	0	0	0	68.56	20.38	0	0	22.23	0	0	0	0	0	0	0	0	0	0	0	0	0	0	0	0	0	0	0
SM-GE8ZU_S005_E1-50	28	HIP	6	6_Lamp5 Lhx6	3	Lamp5	2	GABAergic	599453	0	0	210.19	31.7	0	0	0	306.95	48.38	0	0	16.68	0	0	0	0	0	0	0	26.69	15.01	0	0	0	0	31.7	0	0	0	0	0	0	0	0	0	0	0	0	0	0
SM-GE8ZU_S006_E1-50	28	HIP	7	7_Lamp5 Lhx6	3	Lamp5	2	GABAergic	584425	0	0	114.64	1.71	0	0	0	284.04	94.11	1.71	0	0	0	0	0	0	0	0	0	0	8.56	0	0	0	0	3.42	0	0	0	0	0	0	0	0	0	0	0	0	0	0
SM-GE8ZU_S008_E1-50	28	HIP	122	122_Pvalb Vipr2	8	Pvalb	2	GABAergic	596443	0	0	212.93	0	0	85.51	0	92.21	88.86	0	0	182.75	0	0	0	0	0	0	10.06	5.03	0	0	0	0	0	0	0	5.03	0	0	0	92.21	0	0	0	50.3	0	0	0	0
SM-GE8ZU_S010_E1-50	28	HIP	12	12_Lamp5	3	Lamp5	2	GABAergic	525279	0	0	140.88	114.23	0	0	0	264.62	11.42	0	0	0	79.96	15.23	0	0	0	0	0	72.34	32.36	0	0	0	0	0	0	0	0	0	0	0	0	0	0	0	0	0	0	0
SM-GE8ZU_S011_E1-50	28	HIP	5	5_Lamp5 Lhx6	3	Lamp5	2	GABAergic	525300	0	0	264.61	0	0	102.8	0	565.39	66.63	0	0	0	0	0	0	0	0	0	137.06	47.59	7.61	0	152.29	0	0	209.4	0	0	0	0	0	0	0	0	0	0	0	0	0	0
SM-GE8ZU_S013_E1-50	28	HIP	7	7_Lamp5 Lhx6	3	Lamp5	2	GABAergic	527984	0	0	316.3	132.58	0	60.61	0	636.38	53.03	0	0	41.67	0	0	0	0	0	0	20.83	0	47.35	0	0	0	0	0	0	0	0	0	0	0	0	0	0	0	0	0	0	0
SM-GE8ZU_S014_E1-50	28	HIP	102	102_Sst HPF	7	Sst	2	GABAergic	600262	0	1081.19	49.98	11.66	3.33	34.98	0	0	179.92	31.65	0	0	0	10	0	0	0	0	63.31	84.96	0	0	0	0	0	0	0	8.33	0	0	0	0	1.67	0	0	0	0	0	0	0
SM-GE8ZU_S015_E1-50	28	HIP	61	61_Vip Igfbp6	5	Vip	2	GABAergic	564739	0	0	38.96	0	0	0	193.01	38.96	30.1	12.4	0	0	0	10.62	0	0	0	10.62	0	0	0	0	0	0	0	0	0	0	0	0	0	0	0	0	0	0	35.41	0	0	0
SM-GE8ZU_S016_E1-50	28	HIP	39	39_Sncg	4	Sncg	2	GABAergic	583914	0	0	0	0	54.8	0	140.43	56.52	190.1	39.39	3.43	54.8	0	3.43	0	22.26	181.53	35.96	0	29.11	1.71	0	0	0	0	0	0	0	0	0	0	0	8.56	0	0	0	0	0	49.66	0
SM-GE8ZU_S018_E1-50	28	HIP	7	7_Lamp5 Lhx6	3	Lamp5	2	GABAergic	564527	0	0	76.17	72.63	0	0	0	373.76	164.74	0	0	30.11	0	0	0	0	0	0	0	83.26	38.97	0	0	0	0	23.03	0	0	0	0	0	0	0	0	0	1.77	0	0	0	0
SM-GE8ZU_S019_E1-50	28	HIP	26	26_Ntng1 HPF	4	Sncg	2	GABAergic	568538	0	0	281.42	0	0	47.49	12.31	0	77.39	0	0	10.55	0	7.04	0	17.59	17.59	0	0	43.97	7.04	0	35.18	0	0	0	0	0	0	0	0	0	0	0	0	5.28	0	0	5.28	0
SM-GE8ZU_S020_E1-50	28	HIP	56	56_Vip HPF	5	Vip	2	GABAergic	550584	0	167.1	27.24	0	0	0	63.57	0	29.06	14.53	0	0	0	23.61	0	0	74.47	0	0	0	79.92	0	0	0	0	0	0	5.45	0	0	0	0	0	0	0	0	0	0	0	0
SM-GE8ZU_S021_E1-50	28	HIP	8	8_Lamp5 Lhx6	3	Lamp5	2	GABAergic	543797	0	0	137.92	57.01	0	654.66	0	228.03	0	0	0	38.62	0	0	0	0	0	0	137.92	0	22.07	0	0	0	0	0	0	0	0	0	0	0	0	0	0	0	0	0	0	0
SM-GE8ZU_S022_E1-50	28	HIP	7	7_Lamp5 Lhx6	3	Lamp5	2	GABAergic	547416	0	0	116.91	140.66	0	0	0	195.46	67.59	0	0	0	0	0	0	0	0	0	0	0	0	0	0	0	0	1.83	0	0	0	0	0	0	0	0	0	0	0	0	0	0
SM-GE8ZU_S023_E1-50	28	HIP	10	10_Lamp5	3	Lamp5	2	GABAergic	637069	0	0	1.57	0	0	0	36.1	0	114.59	0	14.13	103.6	0	12.56	0	0	0	0	1.57	6.28	67.5	0	0	0	0	0	0	0	0	0	0	0	34.53	0	0	0	0	0	0	0
SM-GE8ZU_S025_E1-50	28	HIP	7	7_Lamp5 Lhx6	3	Lamp5	2	GABAergic	541646	0	0	79.39	328.63	0	0	0	20.31	131.08	0	0	0	0	1.85	0	0	0	0	0	59.08	29.54	0	0	0	0	38.77	0	0	0	0	0	0	0	0	0	0	0	0	0	0
SM-GE8ZU_S026_E1-50	28	HIP	39	39_Sncg	4	Sncg	2	GABAergic	611791	0	0	0	0	32.69	4.9	35.96	1.63	101.34	53.94	0	0	0	24.52	0	0	13.08	26.15	0	14.71	13.08	14.71	0	0	0	0	0	3.27	0	0	0	0	0	0	0	0	0	0	45.77	0
SM-GE8ZU_S027_E1-50	28	HIP	7	7_Lamp5 Lhx6	3	Lamp5	2	GABAergic	540310	0	0	231.35	249.86	0	0	0	0	101.79	0	0	0	0	0	0	0	0	0	0	31.46	0	0	0	0	0	0	0	0	0	0	0	0	27.76	0	0	0	0	0	0	0
SM-GE8ZU_S028_E1-50	28	HIP	26	26_Ntng1 HPF	4	Sncg	2	GABAergic	572463	0	0	228.84	0	0	0	0	0	202.63	0	0	0	0	0	0	0	1.75	0	0	113.54	3.49	6.99	0	0	40.18	0	0	0	0	0	0	0	0	0	0	31.44	0	0	0	0
SM-GE8ZU_S031_E1-50	28	HIP	8	8_Lamp5 Lhx6	3	Lamp5	2	GABAergic	583382	0	0	149.13	536.53	0	380.54	0	0	66.85	0	15.43	0	0	0	0	0	0	0	30.85	1.71	0	0	1.71	0	0	0	0	0	0	0	0	0	0	0	0	0	0	0	0	0
SM-GE8ZU_S032_E1-50	28	HIP	5	5_Lamp5 Lhx6	3	Lamp5	2	GABAergic	533763	0	0	54.33	0	0	11.24	0	114.28	93.67	0	1.87	0	0	0	1.87	0	0	11.24	0	39.34	0	0	0	0	0	93.67	0	0	0	0	0	0	0	0	0	0	0	0	0	0
SM-GE8ZU_S034_E1-50	28	HIP	34	34_Sncg	4	Sncg	2	GABAergic	554570	0	0	144.26	0	0	0	133.44	10.82	72.13	0	0	30.65	0	0	0	3.61	106.39	30.65	0	52.29	23.44	0	0	0	0	0	0	0	0	0	0	0	0	0	0	21.64	0	0	0	0
SM-GE8ZU_S036_E1-50	28	HIP	11	11_Lamp5	3	Lamp5	2	GABAergic	563701	0	0	97.57	65.64	0	0	0	0	83.38	0	0	92.25	0	54.99	0	0	0	0	0	19.51	30.16	8.87	0	0	0	0	0	0	0	0	0	0	51.45	0	7.1	0	0	0	0	0
SM-GE8ZU_S037_E1-50	28	HIP	122	122_Pvalb Vipr2	8	Pvalb	2	GABAergic	549918	0	0	623.73	0	0	25.46	0	0	243.67	0	0	0	0	0	0	0	0	0	12.73	0	0	0	0	0	0	0	0	0	0	0	0	10.91	0	0	0	27.28	0	0	0	0
SM-GE8ZU_S038_E1-50	28	HIP	5	5_Lamp5 Lhx6	3	Lamp5	2	GABAergic	535115	0	115.86	127.08	1.87	0	50.46	196.22	84.09	72.88	0	95.31	0	0	0	0	44.85	9.34	1.87	0	22.43	7.48	0	61.67	0	0	41.11	0	0	0	0	0	0	0	9.34	0	0	0	0	0	0
SM-GE8ZU_S039_E1-50	28	HIP	11	11_Lamp5	3	Lamp5	2	GABAergic	634699	0	9.45	102.41	47.27	0	0	9.45	15.76	173.31	0	28.36	18.91	0	28.36	0	0	0	0	4.73	29.94	18.91	14.18	0	0	0	0	0	0	0	0	0	0	67.75	0	0	0	0	0	0	0
SM-GE8ZU_S040_E1-50	28	HIP	6	6_Lamp5 Lhx6	3	Lamp5	2	GABAergic	561820	0	0	245.63	3.56	0	0	0	80.1	74.76	0	0	0	0	0	0	10.68	0	1.78	0	55.18	0	0	0	0	0	46.28	0	0	0	0	0	0	0	0	0	0	0	0	0	0
SM-GE8ZU_S041_E1-50	28	HIP	7	7_Lamp5 Lhx6	3	Lamp5	2	GABAergic	532994	0	0	93.81	67.54	0	0	0	0	125.7	0	0	0	0	0	0	0	0	0	0	1.88	33.77	0	0	0	0	45.03	0	0	0	0	0	0	0	0	0	0	0	0	0	0
SM-GE8ZU_S042_E1-50	28	HIP	34	34_Sncg	4	Sncg	2	GABAergic	605556	0	0	0	0	0	0	67.71	0	89.17	0	0	39.63	0	0	0	0	36.33	49.54	0	64.4	13.21	0	0	0	0	0	0	0	0	0	0	0	23.12	0	0	0	0	0	0	0
SM-GE8ZU_S046_E1-50	28	HIP	7	7_Lamp5 Lhx6	3	Lamp5	2	GABAergic	572015	0	0	232.51	540.2	0	87.41	0	1.75	26.22	0	0	0	0	0	0	0	6.99	0	1.75	82.17	0	0	0	0	0	26.22	0	0	0	0	0	0	0	0	0	0	0	0	0	0
SM-GE8ZU_S047_E1-50	28	HIP	5	5_Lamp5 Lhx6	3	Lamp5	2	GABAergic	532192	0	0	140.93	0	0	0	86.43	95.83	120.26	0	45.1	0	0	0	0	0	0	0	0	1.88	0	0	0	0	0	103.35	1.88	0	0	0	0	0	0	0	0	0	0	0	0	0
SM-GE8ZU_S051_E1-50	28	HIP	8	8_Lamp5 Lhx6	3	Lamp5	2	GABAergic	548938	0	0	205.85	313.33	14.57	371.63	0	91.08	189.46	0	0	0	0	0	0	36.43	0	0	71.05	76.51	0	0	0	0	0	0	3.64	0	0	0	0	0	0	0	29.15	0	0	0	0	0
SM-GE8ZU_S052_E1-50	28	HIP	8	8_Lamp5 Lhx6	3	Lamp5	2	GABAergic	507191	0	0	128.16	57.18	274.06	5.91	0	7.89	13.8	0	0	0	0	0	0	0	0	0	31.55	49.29	0	0	0	0	0	0	0	0	0	0	0	0	0	0	0	0	0	0	0	0
SM-GE8ZU_S053_E1-50	28	HIP	5	5_Lamp5 Lhx6	3	Lamp5	2	GABAergic	596459	0	0	236.4	0	8.38	20.12	0	333.64	3.35	0	0	0	0	0	0	0	25.15	0	1.68	73.77	0	0	0	0	0	0	0	0	0	0	0	0	0	0	0	0	0	0	0	0
SM-GE8ZU_S055_E1-50	28	HIP	29	29_Ntng1 HPF	4	Sncg	2	GABAergic	583292	0	0	298.31	0	0	0	0	0	114.87	1.71	0	56.58	0	18.86	0	0	358.31	8.57	0	12	5.14	0	0	0	0	0	0	0	60	0	0	0	0	0	0	0	0	0	0	0
SM-GE8ZU_S056_E1-50	28	HIP	78	78_Sst HPF	7	Sst	2	GABAergic	580756	0	0	34.44	0	0	49.93	0	68.88	118.81	0	0	0	0	41.33	0	0	27.55	0	0	27.55	6.89	0	0	0	0	0	0	36.16	0	120.53	0	0	0	0	0	3.44	17.22	0	0	0
SM-GE8ZU_S057_E1-50	28	HIP	78	78_Sst HPF	7	Sst	2	GABAergic	491063	0	0	238.26	0	0	32.58	0	0	193.46	0	0	0	2.04	103.86	0	0	112	0	0	57.02	0	0	0	0	0	0	0	16.29	0	6.11	14.25	0	0	0	0	14.25	0	0	0	0
SM-GE8ZU_S058_E1-50	28	HIP	7	7_Lamp5 Lhx6	3	Lamp5	2	GABAergic	489948	0	0	242.88	124.5	0	124.5	0	95.93	291.87	0	0	0	0	0	0	0	0	0	122.46	0	0	0	0	0	0	10.21	0	0	0	0	0	0	0	0	0	0	0	0	0	0
SM-GE8ZU_S059_E1-50	28	HIP	7	7_Lamp5 Lhx6	3	Lamp5	2	GABAergic	528406	0	0	193.03	60.56	0	0	0	338.75	66.24	0	0	0	0	0	0	0	0	0	28.39	35.96	32.17	0	0	0	0	87.05	0	0	0	0	0	0	0	0	0	0	0	0	0	0
SM-GE8ZU_S060_E1-50	28	HIP	29	29_Ntng1 HPF	4	Sncg	2	GABAergic	494861	0	0	167.72	0	0	14.15	0	0	145.5	0	0	24.25	0	10.1	24.25	0	293.01	0	0	44.46	0	0	0	0	0	0	0	0	0	0	0	0	0	0	0	18.19	0	0	0	0
SM-GE8ZU_S061_E1-50	28	HIP	7	7_Lamp5 Lhx6	3	Lamp5	2	GABAergic	530520	0	0	77.28	56.55	0	0	0	92.36	24.5	0	0	0	0	0	0	0	0	0	0	5.65	37.7	0	0	0	0	0	1.88	0	0	0	0	0	0	0	0	0	0	0	0	0
SM-GE8ZU_S062_E1-50	28	HIP	8	8_Lamp5 Lhx6	3	Lamp5	2	GABAergic	576750	0	0	173.39	100.56	0	22.54	0	291.29	126.57	0	0	0	0	0	0	0	0	0	109.23	84.96	1.73	0	0	0	0	0	0	0	0	0	0	0	12.14	0	0	0	0	1.73	0	0
SM-GE8ZU_S063_E1-50	28	HIP	104	104_Sst HPF	7	Sst	2	GABAergic	563204	0	0	7.1	0	470.52	0	0	0	92.33	0	0	0	0	156.25	0	0	266.33	0	0	46.16	0	0	0	150.92	0	0	0	17.76	108.31	0	0	0	5.33	3.55	0	0	0	0	0	0
SM-GE8ZU_S064_E1-50	28	HIP	102	102_Sst HPF	7	Sst	2	GABAergic	521828	0	90.07	51.74	40.24	0	0	0	0	109.23	30.66	0	0	0	0	0	0	65.16	0	78.57	141.81	0	0	0	0	0	0	0	0	0	0	0	0	0	0	0	0	0	0	0	0
SM-GE8ZU_S065_E1-50	28	HIP	122	122_Pvalb Vipr2	8	Pvalb	2	GABAergic	534598	0	0	233.82	0	0	274.97	0	0	80.43	0	0	9.35	0	0	0	0	0	0	33.67	0	0	0	0	0	1.87	11.22	0	0	0	0	0	0	0	0	0	0	0	0	0	0
SM-GE8ZU_S066_E1-50	28	HIP	29	29_Ntng1 HPF	4	Sncg	2	GABAergic	635044	0	0	69.29	0	0	0	44.09	0	291.32	42.52	47.24	9.45	0	9.45	0	0	0	6.3	0	36.22	12.6	0	0	9.45	0	1.57	0	1.57	0	0	0	0	0	0	0	0	0	0	58.26	0
SM-GE8ZU_S067_E1-50	28	HIP	30	30_Ntng1 HPF	4	Sncg	2	GABAergic	516834	0	172.2	727.51	0	0	0	0	0	272.81	30.96	0	131.57	0	0	0	0	87.07	0	0	100.61	0	0	0	0	0	0	0	0	0	0	0	0	1.93	0	0	0	0	0	0	0
SM-GE8ZU_S069_E1-50	28	HIP	29	29_Ntng1 HPF	4	Sncg	2	GABAergic	624012	0	413.45	517.62	0	0	0	0	0	160.25	78.52	0	0	0	1.6	0	17.63	12.82	27.24	0	59.29	0	0	0	0	0	0	0	0	0	0	0	0	17.63	0	0	46.47	0	0	0	0
SM-GE8ZU_S070_E1-50	28	HIP	5	5_Lamp5 Lhx6	3	Lamp5	2	GABAergic	610732	0	0	126.08	0	0	103.15	0	40.93	52.4	0	0	0	0	0	0	0	3.27	0	0	42.57	9.82	0	1.64	0	0	117.89	0	0	0	0	0	0	0	0	0	0	0	0	0	0
SM-GE8ZU_S071_E1-50	28	HIP	8	8_Lamp5 Lhx6	3	Lamp5	2	GABAergic	606189	0	0	105.58	0	0	552.63	0	339.83	31.34	0	0	0	0	0	0	0	23.1	13.2	92.38	34.64	0	0	0	0	0	0	0	0	0	0	0	0	0	0	0	0	0	0	0	0
SM-GE8ZU_S073_E1-50	28	HIP	56	56_Vip HPF	5	Vip	2	GABAergic	544810	0	0	23.86	0	22.03	0	141.33	0	165.2	58.74	0	18.36	0	156.02	0	16.52	3.67	14.68	0	7.34	0	0	0	0	0	0	0	3.67	0	0	0	0	0	0	0	0	0	0	0	0
SM-GE8ZU_S074_E1-50	28	HIP	8	8_Lamp5 Lhx6	3	Lamp5	2	GABAergic	618292	0	0	118.07	46.9	27.5	176.29	0	405.96	113.22	0	0	0	0	16.17	0	0	0	0	195.7	48.52	12.94	0	0	0	0	0	0	0	0	0	0	0	0	0	0	0	0	0	0	0
SM-GE8ZU_S075_E1-50	28	HIP	29	29_Ntng1 HPF	4	Sncg	2	GABAergic	581982	0	0	410.67	0	0	0	13.75	0	182.14	0	0	15.46	0	27.49	0	0	189.01	37.8	0	97.94	6.87	0	0	0	0	0	0	0	0	0	0	0	29.21	0	0	0	0	0	0	0
SM-GE8ZU_S076_E1-50	28	HIP	103	103_Sst HPF	7	Sst	2	GABAergic	634055	0	0	351.7	0	0	225.53	9.46	0	85.17	3.15	0	0	0	0	0	1.58	201.88	0	0	44.16	0	12.62	1.58	0	0	0	0	0	0	0	1.58	0	0	0	0	11.04	0	7.89	52.05	0
SM-GE8ZU_S079_E1-50	28	HIP	103	103_Sst HPF	7	Sst	2	GABAergic	606080	0	0	598.93	201.29	0	301.94	0	0	113.85	100.65	0	0	0	4.95	0	0	145.2	0	21.45	103.95	0	0	0	0	0	0	0	0	0	0	0	0	0	0	0	14.85	0	0	0	0
SM-GE8ZU_S080_E1-50	28	HIP	5	5_Lamp5 Lhx6	3	Lamp5	2	GABAergic	561744	0	0	181.58	0	0	49.84	0	176.24	39.16	0	0	26.7	0	0	0	0	0	0	8.9	0	14.24	0	0	0	0	55.19	0	0	0	0	0	3.56	0	0	0	0	0	0	0	0
SM-GE8ZU_S082_E1-50	28	HIP	8	8_Lamp5 Lhx6	3	Lamp5	2	GABAergic	531884	0	0	231.25	0	15.04	0	0	282.02	156.05	0	0	78.96	0	75.2	0	0	0	0	58.28	3.76	0	0	0	0	0	47	0	0	0	0	0	0	0	0	0	0	0	0	0	0
SM-GE8ZU_S083_E1-50	28	HIP	34	34_Sncg	4	Sncg	2	GABAergic	521015	0	0	3.84	0	0	0	115.16	0	213.05	0	0	78.69	0	0	0	0	3.84	26.87	0	23.03	9.6	0	0	0	0	0	0	0	0	7.68	0	0	32.63	0	0	0	0	0	0	0
SM-GE8ZU_S085_E1-50	28	HIP	5	5_Lamp5 Lhx6	3	Lamp5	2	GABAergic	566753	0	0	59.99	0	0	0	40.58	151.74	82.93	0	0	22.94	0	59.99	0	0	0	0	0	0	67.05	0	0	0	0	259.37	1.76	0	0	0	0	0	0	40.58	0	0	0	0	0	0
SM-GE8ZU_S087_E1-50	28	HIP	8	8_Lamp5 Lhx6	3	Lamp5	2	GABAergic	591526	0	0	82.84	52.41	216.39	0	0	476.73	150.46	0	0	0	0	3.38	0	0	0	0	59.17	13.52	0	0	0	0	1.69	87.91	0	0	0	0	0	0	0	0	0	0	0	0	0	0
SM-GE8ZU_S088_E1-50	28	HIP	8	8_Lamp5 Lhx6	3	Lamp5	2	GABAergic	531950	0	13.16	265.06	206.79	0	242.5	0	118.43	110.91	0	0	0	0	0	0	3.76	0	0	50.76	60.16	0	0	0	0	0	0	0	0	0	0	0	0	0	0	0	0	0	0	0	0
SM-GE8ZU_S099_E1-50	28	HIP	11	11_Lamp5	3	Lamp5	2	GABAergic	548256	0	0	0	0	0	0	27.36	0	82.08	0	193.34	80.25	0	0	0	0	0	0	0	0	14.59	0	16.42	0	0	0	0	0	0	0	0	0	0	0	0	0	0	0	0	0
SM-GE8ZU_S100_E1-50	28	HIP	7	7_Lamp5 Lhx6	3	Lamp5	2	GABAergic	549977	0	0	94.55	652.75	0	0	0	0	50.91	0	0	0	0	0	0	0	0	0	0	0	70.91	0	0	0	0	0	0	0	0	0	0	0	0	0	0	0	0	0	0	0
SM-GE8ZU_S101_E1-50	28	HIP	50	50_Vip	5	Vip	2	GABAergic	432036	0	0	53.24	0	16.2	0	9.26	0	0	18.52	0	0	0	0	0	0	0	277.75	0	0	0	0	0	0	0	0	0	0	0	0	0	0	0	0	0	0	0	0	0	0
SM-GE8ZU_S102_E1-50	28	HIP	26	26_Ntng1 HPF	4	Sncg	2	GABAergic	563075	0	0	83.47	0	0	0	30.19	0	15.98	0	0	14.21	0	0	0	0	24.86	101.23	0	101.23	8.88	1.78	0	0	0	0	0	0	0	55.05	0	0	0	0	0	3.55	0	0	0	0
SM-GE8ZU_S103_E1-50	28	HIP	49	49_Vip	5	Vip	2	GABAergic	484988	0	711.36	0	0	0	0	68.04	0	144.33	0	0	0	0	0	0	0	235.06	0	0	0	0	53.61	0	0	0	0	0	0	0	0	0	0	0	0	0	0	0	0	0	0
SM-GE8ZU_S104_E1-50	28	HIP	51	51_Vip	5	Vip	2	GABAergic	572477	0	0	122.28	0	262.02	0	0	0	0	0	0	0	0	0	0	0	0	0	0	0	78.61	0	0	0	0	0	0	57.64	0	0	0	0	0	0	0	0	0	0	0	0
SM-GE8ZU_S105_E1-50	28	HIP	122	122_Pvalb Vipr2	8	Pvalb	2	GABAergic	574502	0	0	231.5	0	0	102.7	0	0	151.44	0	0	41.78	0	0	0	0	0	0	0	5.22	0	0	0	0	0	0	0	12.18	0	0	0	0	0	0	0	48.74	0	0	0	0
SM-GE8ZU_S106_E1-50	28	HIP	51	51_Vip	5	Vip	2	GABAergic	626840	0	1210.84	173.89	0	521.66	0	0	0	1.6	240.89	0	0	0	0	0	86.15	0	60.62	0	0	0	0	0	0	0	0	7.98	0	0	0	0	0	0	0	0	0	0	0	0	0
SM-GE8ZU_S107_E1-50	28	HIP	122	122_Pvalb Vipr2	8	Pvalb	2	GABAergic	489449	0	0	347.33	0	0	96.03	0	0	0	0	0	0	0	0	0	0	0	0	0	0	0	2.04	0	0	0	20.43	0	0	0	0	0	0	0	0	0	2.04	0	0	0	0
SM-GE8ZU_S108_E1-50	28	HIP	59	59_Vip Igfbp6	5	Vip	2	GABAergic	520590	0	0	82.6	0	211.3	0	23.05	0	251.64	0	0	0	0	38.42	1.92	155.59	0	0	0	23.05	0	0	0	0	0	1.92	121.02	57.63	0	0	0	0	0	0	0	0	0	0	0	0
SM-GE8ZU_S109_E1-50	28	HIP	49	49_Vip	5	Vip	2	GABAergic	591411	0	8.45	0	0	0	0	109.91	287.45	0	86.23	0	0	0	0	0	77.78	0	136.96	99.76	0	0	0	0	0	0	0	0	0	0	0	0	0	0	0	0	0	0	0	0	0
SM-GE8ZU_S110_E1-50	28	HIP	26	26_Ntng1 HPF	4	Sncg	2	GABAergic	594057	0	944.35	486.49	0	0	0	0	0	26.93	0	0	0	0	0	0	0	0	50.5	0	0	0	0	0	0	0	0	1.68	55.55	0	0	0	0	0	0	0	0	0	0	0	0
SM-GE8ZU_S111_E1-50	28	HIP	7	7_Lamp5 Lhx6	3	Lamp5	2	GABAergic	611346	0	0	0	193.02	0	0	0	68.7	121.04	0	0	0	0	0	0	0	0	0	0	96.51	0	0	0	0	0	0	0	0	0	0	0	0	0	0	0	0	0	0	0	0
SM-GE8ZU_S112_E1-50	28	HIP	11	11_Lamp5	3	Lamp5	2	GABAergic	590669	0	0	0	0	0	0	0	0	81.26	0	242.1	47.4	1.69	38.94	0	0	0	0	0	0	0	0	0	0	0	0	0	0	0	0	0	0	0	0	0	0	0	0	0	0
SM-GE8ZU_S122_E1-50	28	HIP	7	7_Lamp5 Lhx6	3	Lamp5	2	GABAergic	616874	0	32.42	163.73	643.57	0	0	0	0	118.34	0	0	0	0	0	0	0	0	29.18	56.74	0	0	0	0	0	0	0	0	0	0	0	0	0	0	0	0	0	0	0	0	0
SM-GE8ZU_S124_E1-50	28	HIP	51	51_Vip	5	Vip	2	GABAergic	561479	0	219.06	0	0	618.01	0	0	0	0	0	0	0	0	0	0	0	35.62	0	0	0	0	0	0	0	0	0	0	0	0	0	0	0	0	0	0	0	0	0	0	0
SM-GE8ZU_S125_E1-50	28	HIP	51	51_Vip	5	Vip	2	GABAergic	567533	0	586.75	128.63	0	362.97	0	0	0	0	192.06	0	0	0	0	0	0	12.33	213.2	0	0	0	0	0	0	0	0	0	0	174.44	0	0	0	0	0	0	0	0	0	0	0
SM-GE8ZU_S127_E1-50	28	HIP	51	51_Vip	5	Vip	2	GABAergic	594542	0	543.28	95.87	0	438.99	0	0	0	0	57.19	0	0	0	0	0	57.19	53.82	116.06	0	0	0	0	0	0	0	1.68	0	0	0	0	0	0	0	0	0	0	0	0	0	0
SM-GE8ZU_S128_E1-50	28	HIP	26	26_Ntng1 HPF	4	Sncg	2	GABAergic	664430	0	0	99.33	0	0	0	0	0	66.22	0	0	0	0	0	0	0	1.51	3.01	0	51.17	0	0	33.11	0	0	0	0	0	0	0	0	0	0	0	0	25.59	0	0	0	0
SM-GE8ZU_S194_E1-50	28	HIP	26	26_Ntng1 HPF	4	Sncg	2	GABAergic	604514	0	0	92.64	0	0	0	0	0	125.72	0	0	0	0	0	0	0	41.36	0	0	104.22	0	0	89.33	0	28.12	0	0	0	0	0	0	0	0	0	0	9.93	0	0	0	0
SM-GE8ZU_S195_E1-50	28	HIP	5	5_Lamp5 Lhx6	3	Lamp5	2	GABAergic	568254	0	0	177.74	73.91	0	0	10.56	12.32	65.11	0	5.28	0	0	0	0	0	0	29.92	0	65.11	0	0	0	0	0	204.13	0	0	0	0	0	0	0	0	0	0	0	0	0	0
SM-GE8ZU_S196_E1-50	28	HIP	7	7_Lamp5 Lhx6	3	Lamp5	2	GABAergic	568494	0	0	193.49	335.98	0	0	0	0	0	0	0	0	0	0	0	0	0	0	0	0	0	0	0	0	0	0	0	0	0	0	0	0	0	0	0	0	0	0	0	0
SM-GE8ZU_S197_E1-50	28	HIP	49	49_Vip	5	Vip	2	GABAergic	548360	0	0	0	0	0	0	249.84	118.54	286.31	125.83	0	29.18	0	0	1.82	0	0	0	0	0	0	0	0	0	0	0	0	76.59	0	0	0	0	0	0	0	0	0	0	0	0
SM-GE8ZU_S198_E1-50	28	HIP	122	122_Pvalb Vipr2	8	Pvalb	2	GABAergic	574236	0	0	588.61	0	0	0	0	0	87.07	0	0	0	0	0	0	0	0	0	0	0	0	0	0	0	0	19.16	0	0	0	0	0	0	0	0	0	0	0	0	0	0
SM-GE8ZU_S199_E1-50	28	HIP	103	103_Sst HPF	7	Sst	2	GABAergic	569818	0	972.24	38.61	45.63	0	0	0	0	40.36	0	0	0	0	0	0	0	108.81	0	0	0	0	0	0	0	0	0	0	0	0	0	0	0	0	0	0	0	0	0	0	0
SM-GE8ZU_S200_E1-50	28	HIP	60	60_Vip Igfbp6	5	Vip	2	GABAergic	552587	0	0	0	0	0	0	126.68	0	329.36	57.91	186.4	85.05	0	63.34	0	0	0	0	0	0	0	0	0	0	0	0	0	0	0	0	0	0	0	0	0	0	81.44	0	0	0
SM-GE8ZU_S201_E1-50	28	HIP	49	49_Vip	5	Vip	2	GABAergic	469119	0	0	0	0	0	0	0	157.74	187.59	846.27	0	0	0	0	0	0	0	38.37	0	0	0	0	0	0	0	0	0	0	0	0	0	0	0	0	0	0	176.93	0	0	0
SM-GE8ZU_S202_E1-50	28	HIP	104	104_Sst HPF	7	Sst	2	GABAergic	576378	0	0	20.82	0	6.94	0	0	0	93.69	0	0	0	0	39.9	0	0	97.16	0	0	6.94	0	0	0	72.87	0	0	0	6.94	0	0	0	0	38.17	0	0	0	0	0	41.64	0
SM-GE8ZU_S203_E1-50	28	HIP	7	7_Lamp5 Lhx6	3	Lamp5	2	GABAergic	531636	0	0	180.57	562.41	0	0	0	0	3.76	0	0	0	0	0	0	0	0	0	0	0	0	0	0	0	0	0	0	0	0	0	0	0	0	0	0	0	0	0	0	0
SM-GE8ZU_S204_E1-50	28	HIP	78	78_Sst HPF	7	Sst	2	GABAergic	581222	0	0	51.62	0	0	137.64	0	0	132.48	0	0	0	0	0	0	0	29.25	0	0	5.16	0	0	0	0	0	0	0	20.65	0	87.75	0	0	0	0	0	10.32	0	0	0	0
SM-GE8ZU_S209_E1-50	28	HIP	6	6_Lamp5 Lhx6	3	Lamp5	2	GABAergic	593007	0	6.75	53.96	252.95	0	0	0	0	30.35	0	0	0	0	0	0	0	0	0	0	69.14	0	0	0	0	0	0	0	0	0	0	0	0	0	0	0	0	0	0	0	0
SM-GE8ZU_S211_E1-50	28	HIP	6	6_Lamp5 Lhx6	3	Lamp5	2	GABAergic	593169	0	0	102.84	0	0	0	0	0	0	0	0	0	0	0	0	0	0	0	0	1.69	48.89	0	0	0	0	121.38	0	0	0	0	0	0	0	0	0	0	0	0	0	0
SM-GE8ZU_S213_E1-50	28	HIP	51	51_Vip	5	Vip	2	GABAergic	610168	0	0	93.42	0	0	0	3.28	0	8.19	273.7	0	0	0	0	0	245.83	0	0	0	0	0	0	0	0	0	0	0	0	0	0	0	0	0	0	0	0	0	0	0	0
SM-GE8ZU_S214_E1-50	28	HIP	34	34_Sncg	4	Sncg	2	GABAergic	516008	0	0	25.19	0	0	0	19.38	0	36.82	0	0	32.95	0	0	0	21.32	1.94	19.38	0	62.01	40.7	0	60.08	0	0	0	0	0	0	21.32	0	0	0	0	0	0	0	0	0	0
SM-GE8ZU_S215_E1-50	28	HIP	26	26_Ntng1 HPF	4	Sncg	2	GABAergic	593523	0	0	0	0	1.68	0	0	0	143.21	0	0	0	0	0	0	0	0	0	0	0	0	0	0	0	0	1.68	0	0	0	0	0	0	0	0	0	0	0	0	21.9	0
SM-GE8ZU_S216_E1-50	28	HIP	7	7_Lamp5 Lhx6	3	Lamp5	2	GABAergic	514241	0	0	9.72	544.49	0	0	0	1.94	0	0	0	0	0	0	0	0	0	0	0	0	0	0	0	0	0	0	0	0	0	0	0	0	0	0	0	0	0	0	0	0
SM-GE8ZU_S289_E1-50	28	HIP	50	50_Vip	5	Vip	2	GABAergic	612974	0	376.85	0	0	184.35	0	0	0	128.88	0	0	0	0	0	0	0	0	31	0	0	0	0	0	0	0	0	0	0	0	0	0	0	0	0	0	0	0	0	0	0
SM-GE8ZU_S290_E1-50	28	HIP	6	6_Lamp5 Lhx6	3	Lamp5	2	GABAergic	588400	0	0	229.44	17	0	0	64.58	57.78	18.69	0	0	0	0	0	0	0	0	18.69	0	0	0	0	0	0	0	79.88	0	8.5	0	0	0	0	0	0	0	0	0	0	0	0
SM-GE8ZU_S291_E1-50	28	HIP	56	56_Vip HPF	5	Vip	2	GABAergic	547196	0	0	63.96	0	0	0	116.96	0	71.27	82.24	0	82.24	0	20.1	0	0	12.79	3.65	0	25.58	58.48	0	0	0	0	0	0	9.14	0	0	0	0	0	0	0	0	140.72	0	0	98.68
SM-GE8ZU_S292_E1-50	28	HIP	29	29_Ntng1 HPF	4	Sncg	2	GABAergic	571707	0	956.78	124.19	0	0	0	62.97	0	10.49	69.97	5.25	0	0	0	0	0	92.7	0	0	0	0	0	0	0	0	92.7	0	0	0	0	0	0	0	0	0	0	0	0	0	0
SM-GE8ZU_S293_E1-50	28	HIP	6	6_Lamp5 Lhx6	3	Lamp5	2	GABAergic	563356	0	0	111.83	0	0	0	0	56.8	28.4	0	0	0	0	0	0	0	0	0	0	0	51.48	0	0	0	0	71	0	0	0	0	0	0	0	0	0	0	0	0	0	0
SM-GE8ZU_S295_E1-50	28	HIP	59	59_Vip Igfbp6	5	Vip	2	GABAergic	668444	0	0	0	0	5.98	0	80.78	0	14.96	0	0	0	0	50.86	0	219.91	0	10.47	0	116.69	0	0	0	0	0	0	187	0	0	0	0	0	0	0	0	0	0	0	0	0
SM-GE8ZU_S296_E1-50	28	HIP	60	60_Vip Igfbp6	5	Vip	2	GABAergic	597224	0	0	0	0	0	0	40.19	0	154.05	0	0	0	0	35.16	0	68.65	0	0	0	36.84	0	0	0	0	0	1.67	0	0	0	0	0	0	0	0	0	0	0	0	0	0
SM-GE8ZU_S297_E1-50	28	HIP	56	56_Vip HPF	5	Vip	2	GABAergic	581548	0	0	247.61	0	0	0	0	0	177.11	0	0	34.39	0	128.97	0	0	0	3.44	0	99.73	0	0	0	0	0	0	0	36.11	0	0	0	0	0	0	0	0	0	0	0	0
SM-GE8ZU_S298_E1-50	28	HIP	51	51_Vip	5	Vip	2	GABAergic	655559	0	547.62	183.05	0	411.86	0	114.41	0	88.47	169.32	0	0	1.53	0	0	48.81	0	0	0	0	0	0	0	0	0	24.41	12.2	56.44	0	0	0	0	0	0	0	0	0	0	0	0
SM-GE8ZU_S299_E1-50	28	HIP	122	122_Pvalb Vipr2	8	Pvalb	2	GABAergic	598795	0	0	210.42	0	0	76.82	0	0	68.47	0	0	0	0	0	0	0	0	0	0	46.76	0	0	0	0	0	0	0	53.44	0	0	0	0	0	0	0	46.76	0	0	0	0
SM-GE8ZU_S300_E1-50	28	HIP	104	104_Sst HPF	7	Sst	2	GABAergic	574652	0	0	0	0	130.51	5.22	0	0	57.43	29.58	0	0	0	95.71	0	0	62.65	0	0	165.32	0	0	0	0	0	0	0	24.36	123.55	0	0	0	0	0	0	0	0	0	0	0
SM-GE8ZU_S302_E1-50	28	HIP	104	104_Sst HPF	7	Sst	2	GABAergic	565442	0	0	24.76	0	84.89	0	0	0	12.38	0	0	0	0	42.44	0	0	146.79	0	0	0	0	0	0	0	0	0	0	0	100.81	0	0	0	0	0	0	0	0	0	0	0
SM-GE8ZU_S303_E1-50	28	HIP	7	7_Lamp5 Lhx6	3	Lamp5	2	GABAergic	608758	0	0	121.56	441.88	0	0	0	0	3.29	0	0	0	0	0	0	0	0	0	0	0	47.64	0	0	0	0	0	0	0	0	0	0	0	0	0	0	0	0	0	0	0
SM-GE8ZU_S304_E1-50	28	HIP	51	51_Vip	5	Vip	2	GABAergic	645560	0	0	0	0	350.08	0	0	0	127.02	0	0	0	0	0	0	292.77	71.26	0	0	0	0	0	0	0	0	0	0	0	0	0	0	0	0	0	0	0	0	0	0	0
SM-GE8ZU_S305_E1-50	28	HIP	6	6_Lamp5 Lhx6	3	Lamp5	2	GABAergic	648238	0	0	74.05	280.76	0	0	46.28	33.94	30.85	0	0	0	0	0	0	0	0	24.68	0	0	26.22	0	67.88	0	0	83.3	0	0	0	0	0	0	0	0	0	0	0	0	0	0
SM-GE8ZU_S307_E1-50	28	HIP	103	103_Sst HPF	7	Sst	2	GABAergic	612614	0	145.28	62.03	0	0	73.46	0	0	88.15	81.62	0	0	0	0	0	0	60.4	0	14.69	16.32	0	0	0	0	0	0	0	0	0	48.97	0	0	0	0	0	11.43	0	0	0	0
SM-GE8ZU_S308_E1-50	28	HIP	29	29_Ntng1 HPF	4	Sncg	2	GABAergic	562287	0	0	67.58	0	0	0	16.01	0	21.34	0	0	71.14	0	0	0	0	0	44.46	0	0	0	0	0	0	0	0	0	0	0	0	0	0	0	0	0	0	0	0	32.01	0
SM-GE8ZU_S309_E1-50	28	HIP	29	29_Ntng1 HPF	4	Sncg	2	GABAergic	625343	0	0	0	0	0	0	31.98	0	25.59	0	0	27.19	0	1.6	0	0	0	15.99	0	3.2	14.39	0	0	0	0	0	0	0	0	0	0	0	0	0	0	0	0	0	59.17	0
SM-GE8ZU_S310_E1-50	28	HIP	6	6_Lamp5 Lhx6	3	Lamp5	2	GABAergic	606631	0	1.65	100.56	291.78	0	0	0	161.55	16.48	0	0	0	0	0	0	0	0	0	0	0	0	0	0	0	0	136.82	0	31.32	0	0	0	0	0	0	0	0	0	0	0	0
SM-GE8ZU_S311_E1-50	28	HIP	7	7_Lamp5 Lhx6	3	Lamp5	2	GABAergic	635336	0	0	89.72	561.91	0	28.33	0	4.72	72.4	0	0	0	0	0	0	0	0	0	0	0	0	0	0	0	0	0	0	0	0	0	0	0	0	0	0	0	0	0	0	0
SM-GE8ZU_S312_E1-50	28	HIP	51	51_Vip	5	Vip	2	GABAergic	621421	0	99.77	130.35	0	399.09	0	193.11	0	0	318.62	0	0	0	0	0	0	0	0	0	0	0	0	0	0	0	1.61	0	0	0	0	0	0	0	0	0	0	0	0	0	0
SM-GE8ZU_S313_E1-50	28	HIP	60	60_Vip Igfbp6	5	Vip	2	GABAergic	612992	0	0	0	0	0	0	148.45	0	141.93	0	236.54	150.08	0	0	1.63	141.93	0	68.52	0	19.58	0	0	0	0	0	0	0	0	0	0	0	0	0	0	0	0	0	0	0	0
SM-GE8ZU_S314_E1-50	28	HIP	51	51_Vip	5	Vip	2	GABAergic	598942	0	642.8	187	0	554.31	0	123.55	0	8.35	53.43	0	0	0	0	0	0	66.78	0	0	0	0	0	0	0	0	0	0	0	0	0	0	0	0	0	0	0	0	0	0	0
SM-GE8ZU_S315_E1-50	28	HIP	30	30_Ntng1 HPF	4	Sncg	2	GABAergic	557660	0	0	604.31	0	0	0	0	0	82.49	0	0	57.38	0	0	0	0	55.59	16.14	0	0	25.1	0	0	0	0	0	0	0	0	23.31	0	0	0	0	0	0	0	0	14.35	0
SM-GE8ZU_S316_E1-50	28	HIP	6	6_Lamp5 Lhx6	3	Lamp5	2	GABAergic	603717	0	13.25	81.16	0	0	0	109.32	124.23	0	0	1.66	0	0	0	0	0	0	0	0	0	0	0	0	0	0	0	0	0	0	0	0	0	0	0	0	0	0	0	0	0
SM-GE8ZU_S317_E1-50	28	HIP	33	33_Sncg	4	Sncg	2	GABAergic	558911	0	0	0	0	0	0	118.09	0	103.77	0	0	64.41	0	0	0	0	57.25	0	0	0	0	0	0	0	0	0	0	0	0	0	0	0	0	0	0	0	0	0	0	0
SM-GE8ZU_S318_E1-50	28	HIP	50	50_Vip	5	Vip	2	GABAergic	646146	0	86.67	0	0	133.1	0	0	0	9.29	335.84	0	0	0	0	0	0	0	51.07	0	0	0	0	0	0	0	0	0	0	0	0	0	0	0	0	0	0	0	0	0	0
SM-GE8ZU_S319_E1-50	28	HIP	6	6_Lamp5 Lhx6	3	Lamp5	2	GABAergic	624134	0	0	1.6	530.33	0	0	0	201.88	9.61	0	0	0	0	0	0	0	0	0	52.87	36.85	14.42	0	0	0	0	41.66	0	0	0	0	0	0	0	0	0	0	0	1.6	0	0
SM-GE66Y_S001_E1-50	28	HIP	56	56_Vip HPF	5	Vip	2	GABAergic	493126	0	0	338.66	0	0	0	99.37	0	119.64	0	0	0	0	46.64	0	0	0	18.25	0	4.06	0	0	0	0	0	0	0	56.78	0	0	0	0	0	0	0	0	160.2	0	0	0
SM-GE66Y_S002_E1-50	28	HIP	6	6_Lamp5 Lhx6	3	Lamp5	2	GABAergic	528266	0	0	26.5	49.22	0	0	0	0	51.11	0	0	0	0	0	0	0	0	0	0	0	0	0	0	0	0	0	0	0	0	0	0	0	0	0	0	0	0	0	0	0
SM-GE66Y_S003_E1-50	28	HIP	78	78_Sst HPF	7	Sst	2	GABAergic	496579	0	0	0	0	0	0	58.4	0	56.39	14.1	0	0	0	4.03	0	20.14	44.3	0	0	24.17	0	0	0	0	0	0	0	8.06	0	2.01	14.1	0	0	0	0	10.07	0	0	0	0
SM-GE66Y_S004_E1-50	28	HIP	49	49_Vip	5	Vip	2	GABAergic	420656	0	0	2.38	0	0	0	92.71	7.13	14.26	133.13	0	0	0	0	0	0	0	49.92	0	0	106.98	0	0	0	0	0	0	0	0	0	0	0	0	0	0	0	0	0	0	0
SM-GE66Y_S005_E1-50	28	HIP	6	6_Lamp5 Lhx6	3	Lamp5	2	GABAergic	485621	0	0	88.55	214.16	0	0	16.47	63.84	49.42	0	0	0	0	0	0	0	0	80.31	0	0	0	0	0	0	0	28.83	0	0	0	0	0	0	0	0	0	0	0	0	0	0
SM-GE66Y_S006_E1-50	28	HIP	55	55_Vip HPF	5	Vip	2	GABAergic	506193	0	231.14	86.92	0	19.76	0	0	0	5.93	292.38	126.43	0	0	0	0	108.65	148.16	110.63	0	102.73	0	0	0	0	0	138.29	130.39	29.63	0	0	0	0	0	0	49.39	0	0	0	0	0
SM-GE66Y_S007_E1-50	28	HIP	6	6_Lamp5 Lhx6	3	Lamp5	2	GABAergic	494040	0	0	176.1	161.93	0	0	2.02	10.12	0	0	0	0	0	0	0	0	0	0	0	0	0	0	0	0	0	0	0	0	0	0	0	0	0	0	0	0	0	0	0	0
SM-GE66Y_S008_E1-50	28	HIP	34	34_Sncg	4	Sncg	2	GABAergic	484796	0	0	74.26	0	0	0	222.77	0	8.25	0	0	175.33	0	0	0	0	0	66.01	0	10.31	0	0	0	0	0	0	0	10.31	0	63.94	0	0	0	0	0	0	0	0	0	0
SM-GE66Y_S009_E1-50	28	HIP	6	6_Lamp5 Lhx6	3	Lamp5	2	GABAergic	550786	0	0	128.91	575.54	0	0	0	123.46	94.41	0	0	0	0	0	0	0	0	3.63	0	36.31	0	0	0	0	0	0	0	0	0	0	0	0	0	0	0	0	0	0	0	0
SM-GE66Y_S010_E1-50	28	HIP	60	60_Vip Igfbp6	5	Vip	2	GABAergic	519550	0	0	0	0	123.18	0	277.16	0	315.66	0	0	0	0	26.95	0	0	0	0	0	0	0	0	0	0	0	0	0	92.39	0	55.82	0	0	0	0	0	0	69.29	0	0	0
SM-GE66Y_S012_E1-50	28	HIP	60	60_Vip Igfbp6	5	Vip	2	GABAergic	465570	0	0	150.35	0	0	0	519.79	0	350.11	0	0	0	0	118.13	0	137.47	0	0	0	0	0	0	0	0	0	0	2.15	0	0	0	0	0	0	0	0	0	0	0	0	0
SM-GE66Y_S013_E1-50	28	HIP	6	6_Lamp5 Lhx6	3	Lamp5	2	GABAergic	494143	0	0	151.78	0	0	0	0	32.38	0	0	36.43	0	0	0	0	0	0	0	0	0	0	0	0	0	0	2.02	0	0	0	0	0	0	0	0	0	0	0	0	0	0
SM-GE66Y_S014_E1-50	28	HIP	29	29_Ntng1 HPF	4	Sncg	2	GABAergic	503876	0	0	15.88	0	0	0	0	0	13.89	43.66	0	0	0	5.95	0	27.78	93.28	97.25	0	0	0	0	0	0	0	0	73.43	17.86	0	0	0	0	0	0	0	0	0	0	0	0
SM-GE66Y_S015_E1-50	28	HIP	54	54_Vip HPF	5	Vip	2	GABAergic	537405	0	366.58	160.03	0	0	0	0	0	20.47	111.65	48.38	0	0	0	0	0	0	94.9	0	0	0	0	0	0	26.05	0	0	0	0	0	0	0	0	0	0	0	0	0	0	0
SM-GE66Y_S016_E1-50	28	HIP	39	39_Sncg	4	Sncg	2	GABAergic	479560	0	0	33.36	0	156.39	0	81.32	0	43.79	120.94	0	0	0	0	0	0	0	0	0	0	41.7	0	0	0	0	0	0	95.92	0	0	0	0	0	0	0	0	0	0	0	75.07
SM-GE66Y_S017_E1-50	28	HIP	6	6_Lamp5 Lhx6	3	Lamp5	2	GABAergic	537699	0	0	226.89	223.17	0	0	0	100.43	52.07	0	0	0	0	0	0	0	0	0	0	0	3.72	0	0	0	0	111.59	0	0	0	0	0	0	0	0	0	0	0	0	0	0
SM-GE66Y_S018_E1-50	28	HIP	29	29_Ntng1 HPF	4	Sncg	2	GABAergic	525748	0	0	62.77	0	0	0	62.77	3.8	9.51	70.38	11.41	0	0	0	0	0	70.38	30.43	0	39.94	0	0	0	0	0	0	0	0	0	0	0	0	0	0	0	0	0	0	1.9	0
SM-GE66Y_S019_E1-50	28	HIP	8	8_Lamp5 Lhx6	3	Lamp5	2	GABAergic	558435	0	0	94.91	263.24	0	0	0	37.61	5.37	0	0	0	0	0	0	0	0	0	0	0	0	0	0	0	0	0	0	0	0	0	0	0	0	0	0	0	0	0	0	0
SM-GE66Y_S020_E1-50	28	HIP	39	39_Sncg	4	Sncg	2	GABAergic	468857	0	0	0	0	332.72	0	125.84	21.33	98.11	0	10.66	0	0	0	0	0	17.06	0	0	0	0	8.53	0	0	0	0	0	0	0	0	0	0	0	0	0	0	0	0	0	49.06
SM-GE66Y_S021_E1-50	28	HIP	30	30_Ntng1 HPF	4	Sncg	2	GABAergic	518588	0	0	501.36	0	0	0	0	0	75.2	0	0	0	0	0	0	0	0	46.28	0	0	0	3.86	0	0	0	0	0	0	0	0	0	0	11.57	0	0	1.93	0	0	0	0
SM-GE66Y_S022_E1-50	28	HIP	6	6_Lamp5 Lhx6	3	Lamp5	2	GABAergic	501306	0	0	79.79	0	0	0	0	23.94	19.95	0	155.59	0	0	0	0	0	0	75.8	0	0	0	0	0	0	0	5.98	0	0	0	0	0	0	0	0	0	0	0	0	0	0
SM-GE66Y_S097_E1-50	28	HIP	56	56_Vip HPF	5	Vip	2	GABAergic	498000	0	0	70.28	0	0	0	18.07	0	24.1	144.58	0	0	0	80.32	0	0	44.18	42.17	204.82	4.02	0	0	0	0	82.33	0	0	88.35	0	0	0	0	0	0	0	0	0	0	0	0
SM-GE66Y_S098_E1-50	28	HIP	34	34_Sncg	4	Sncg	2	GABAergic	500901	0	572.97	57.9	0	279.5	0	113.79	0	165.7	83.85	0	0	0	0	0	0	33.94	0	0	0	0	0	0	0	0	0	0	0	0	0	0	0	0	0	0	0	0	0	0	0
SM-GE66Y_S099_E1-50	28	HIP	8	8_Lamp5 Lhx6	3	Lamp5	2	GABAergic	491225	0	0	12.21	521.15	0	0	0	0	0	0	0	0	0	0	0	0	81.43	0	0	0	0	0	0	0	0	0	0	0	0	0	0	0	0	0	0	0	0	0	6.11	0
SM-GE66Y_S100_E1-50	28	HIP	6	6_Lamp5 Lhx6	3	Lamp5	2	GABAergic	440168	0	15.9	138.58	365.77	0	0	0	79.52	6.82	0	0	0	0	0	0	0	0	0	0	0	0	0	0	0	0	0	0	0	0	0	0	0	0	0	0	0	0	0	0	0
SM-GE66Y_S101_E1-50	28	HIP	50	50_Vip	5	Vip	2	GABAergic	491799	0	437.17	0	0	113.87	0	0	0	61	103.7	0	0	0	0	0	0	50.83	0	0	0	0	0	0	0	0	0	75.23	0	0	0	0	0	0	0	0	0	0	0	0	0
SM-GE66Y_S102_E1-50	28	HIP	49	49_Vip	5	Vip	2	GABAergic	458690	0	0	0	0	0	0	429.48	0	93.75	194.03	0	0	0	0	0	0	0	0	0	0	0	63.22	0	0	0	0	0	0	0	0	0	0	0	0	0	0	0	0	0	0
SM-GE66Y_S104_E1-50	28	HIP	103	103_Sst HPF	7	Sst	2	GABAergic	493549	0	0	6.08	0	0	0	0	18.24	20.26	81.05	0	0	0	0	0	0	20.26	0	0	44.58	0	0	0	0	0	8.1	0	0	0	36.47	4.05	0	0	0	0	0	0	0	8.1	0
[truncated: 1,306 more rows]
[truncated: 238 more columns]
