# Supplementary material for: A Molecular Landscape of Mouse Hippocampal Neuromodulation
Source: Front Neural Circuits. 2022 May 6;16:836930. doi: 10.3389/fncir.2022.836930 (PMC9120848; doi:10.3389/fncir.2022.836930)
Supplement: Supplementary file 1 [file Data_Sheet_1.ZIP › Supp_mats/Keys/Comm258_genes.csv]

sample_name
region_id
region_label
cluster_order
cluster_label
subclass_order
subclass_label
class_order
class_label
Adrb2
Htr2b
Drd1
Htr1f
Drd4
Drd2
Adra1a
Htr6
Hrh1
Htr7
Adra2a
Htr2c
Adra1b
Drd5
Htr2a
Hrh3
Adra1d
Htr5b
Htr1a
Hrh2
Htr4
Adra2c
Htr5a
Adrb1
Chrm2
P2ry1
Grm2
Cnr1
Grm8
Chrm5
Grm1
Grm3
Grm4
Chrm4
Adora1
Chrm1
Grm5
Grm7
Chrm3
Gabbr2
Gabbr1
Vipr2
Galr1
Ednra
Trhr
Npbwr1
Pth2r
Avpr1a
Rxfp3
Tacr3
Nmbr
Agtr2
Mc5r
Ednrb
Oprd1
Rxfp1
Tacr1
Ntsr1
Hcrtr1
Qrfpr
Oxtr
Oprk1
Ntsr2
Uts2r
Cckbr
Npy2r
Sstr1
Grpr
Hcrtr2
Sstr3
Oprm1
Pth1r
Sstr2
Npffr1
Mc4r
Vipr1
Npy1r
Crhr1
Sstr4
Kiss1r
Mchr1
Npy5r
Adcyap1r1
Oprl1
Calca
Edn3
Nts
Tac1
Sst
Pdyn
Cort
Crh
Pthlh
Npy
Vip
Tac2
Adm
Grp
Penk
Nmb
Cck
Pnoc
Gna14
Gng11
Gna15
Gng4
Gnb4
Gnai1
Gng12
Gng7
Gng2
Gng10
Gnas
Gnaq
Gna13
Gnao1
Gnal
Gna12
Gnai2
Gnb5
Gng3
Gnb2
Gnai3
Gna11
Gnb1
Scn4b
Scn5a
Scn7a
Scn3b
Scn9a
Scn1a
Scn1b
Scn8a
Scn3a
Scn2a1
Scnm1
Scn2b
Cacng4
Cacna2d2
Cacng3
Cacng5
Cacna2d1
Cacnb1
Cacna1e
Cacna1h
Cacna1d
Cacnb4
Cacna1g
Cacng2
Cacna2d3
Cacng8
Cacnb3
Cacna1c
Cacng7
Cacnb2
Cacna1a
Cacna1b
Hcn1
Hcn2
Hcn3
Kcna1
Kcna2
Kcna3
Kcna4
Kcna6
Kcnb1
Kcnb2
Kcnc1
Kcnc2
Kcnc3
Kcnc4
Kcnd2
Kcnd3
Kcnf1
Kcng1
Kcng2
Kcng4
Kcnh1
Kcnh2
Kcnh3
Kcnh5
Kcnh6
Kcnh7
Kcnj11
Kcnj12
Kcnj14
Kcnj2
Kcnj3
Kcnj4
Kcnj6
Kcnj9
Kcnk1
Kcnk10
Kcnk12
Kcnk13
Kcnk2
Kcnk3
Kcnk4
Kcnk9
Kcnma1
Kcnmb2
Kcnmb4
Kcnn1
Kcnn2
Kcnn3
Kcnq1
Kcnq2
Kcnq3
Kcnq4
Kcnq5
Kcns1
Kcns2
Kcns3
Kcnt1
Kcnt2
Kcnu1
Kcnv1
Chrna2
Chrna3
Chrna4
Chrna5
Chrna7
Chrnb2
Chrnb3
Gabra1
Gabra2
Gabra3
Gabra4
Gabra5
Gabrb1
Gabrb2
Gabrb3
Gabrd
Gabrg1
Gabrg2
Gabrg3
Gabrq
Glra2
Glra3
Glrb
Gria1
Gria2
Gria3
Gria4
Grid1
Grid2
Grik1
Grik2
Grik3
Grik4
Grik5
Grin1
Grin2a
Grin2b
Grin2d
Grin3a
Htr3a
Htr3b
