# Supplementary material for: A Molecular Landscape of Mouse Hippocampal Neuromodulation
Source: Front Neural Circuits. 2022 May 6;16:836930. doi: 10.3389/fncir.2022.836930 (PMC9120848; doi:10.3389/fncir.2022.836930)
Supplement: Supplementary file 1 [file Data_Sheet_1.ZIP › Supp_mats/Keys/CA1_clusters.csv]

5_Lamp5 Lhx6
6_Lamp5 Lhx6
7_Lamp5 Lhx6
8_Lamp5 Lhx6
9_Lamp5 Lhx6
10_Lamp5
11_Lamp5
12_Lamp5
26_Ntng1 HPF
29_Ntng1 HPF
30_Ntng1 HPF
33_Sncg
34_Sncg
37_Sncg
39_Sncg
49_Vip
50_Vip
51_Vip
54_Vip HPF
55_Vip HPF
56_Vip HPF
59_Vip Igfbp6
60_Vip Igfbp6
61_Vip Igfbp6
78_Sst HPF
102_Sst HPF
103_Sst HPF
104_Sst HPF
122_Pvalb Vipr2
335_CA1-ve
336_CA1-ve
337_CA1
338_CA1
339_CA1
340_CA1
341_CA1
342_CA1
344_CA1
345_CA1
346_CA1-do
347_CA1-do
348_CA1-do
