# Supplementary material for: A Molecular Landscape of Mouse Hippocampal Neuromodulation
Source: Front Neural Circuits. 2022 May 6;16:836930. doi: 10.3389/fncir.2022.836930 (PMC9120848; doi:10.3389/fncir.2022.836930)
Supplement: Supplementary file 1 [file Data_Sheet_1.ZIP › Supp_mats/Keys/Mouse_comm_genes.csv]

sample_name
Aatk
Ablim1
Acadm
Ache
Ackr1
Ackr2
Ackr3
Ackr4
Aco2
Actg1
Acvr1
Acvr1b
Acvr1c
Acvr2a
Acvr2b
Acvrl1
Adam22
Adcy1
Adcy10
Adcy2
Adcy3
Adcy4
Adcy5
Adcy6
Adcy7
Adcy8
Adcy9
Adcyap1
Adcyap1r1
Adipoq
Adm
Adm2
Adora1
Adora2a
Adora2b
Adra1a
Adra1b
Adra1d
Adra2a
Adra2b
Adra2c
Adrb1
Adrb2
Adrb3
Adrbk1
Adrbk2
Agrp
Agt
Agtr1a
Agtr1b
Agtr2
Ahi1
Ak5
Ak7
Ak8
Aldoc
Alk
Alms1
Amhr2
Anks1b
Ano1
Apex1
Apln
Aplnr
Aqp1
Aqp11
Aqp2
Aqp3
Aqp4
Aqp5
Aqp6
Aqp7
Aqp8
Aqp9
Arc
Arf1
Arf2
Arf3
Arf4
Arf5
Arf6
Arl1
Arl10
Arl11
Arl13a
Arl13b
Arl14
Arl14ep
Arl14epl
Arl15
Arl16
Arl2
Arl2bp
Arl3
Arl4a
Arl4c
Arl4d
Arl5a
Arl5b
Arl5c
Arl6
Arl6ip1
Arl6ip4
Arl6ip5
Arl6ip6
Arl8a
Arl8b
Arl9
Arpc4
Arrb1
Arrb2
Arvcf
Asap1
Asic1
Asic2
Asic3
Asph
Aspm
Atp1a1
Atp1a3
Atp1a4
Atp1b1
Atp5c1
Atp6v0d1
Atxn10
Avp
Avpr1a
Avpr1b
Avpr2
Axl
B9d1
B9d2
Bai1
Bai2
Bai3
Baiap2
Bbip1
Bbs1
Bbs10
Bbs12
Bbs2
Bbs4
Bbs5
Bbs7
Bbs9
Bdkrb1
Bdkrb2
Bdnf
Begain
Birc5
Bloc1s2
Bmp4
Bmpr1a
Bmpr1b
Bmpr2
Brs3
C1qa
C2cd3
C3ar1
C5ar1
C5ar2
Cacna1a
Cacna1b
Cacna1c
Cacna1d
Cacna1e
Cacna1f
Cacna1g
Cacna1h
Cacna1i
Cacna1s
Cacna2d1
Cacna2d2
Cacna2d3
Cacna2d4
Cacnb1
Cacnb2
Cacnb3
Cacnb4
Cacng1
Cacng2
Cacng3
Cacng4
Cacng5
Cacng6
Cacng7
Cacng8
Calb1
Calb2
Calca
Calcb
Calcr
Calcrl
Calm1
Calm2
Calm3
Camk1
Camk1d
Camk1g
Camk2a
Camk2b
Camk2d
Camk2g
Camk4
Camkk1
Camkk2
Camkv
Capn1
Capn10
Capn11
Capn12
Capn13
Capn15
Capn2
Capn3
Capn5
Capn6
Capn7
Capn8
Capn9
Capsl
Capza2
Cartpt
Casr
Catsper1
Catsper2
Catsper3
Catsper4
Cbln1
Cbln2
Cbln3
Cbln4
Cby1
Cc2d2a
Ccdc103
Ccdc28b
Ccdc39
Ccdc40
Cck
Cckar
Cckbr
Ccr1
Ccr10
Ccr2
Ccr3
Ccr4
Ccr5
Ccr6
Ccr7
Ccr8
Ccr9
Ccrl2
Cct2
Cct3
Cct5
Cd27
Cd40
Cd97
Cdc5l
Cdh23
Cdk1
Cdyl2
Celsr1
Celsr2
Celsr3
Cenpe
Cenpj
Cep104
Cep135
Cep164
Cep19
Cep250
Cep290
Cep41
Cep72
Cep78
Cep89
Cep97
Cftr
Chat
Chd7
Chga
Chgb
Chrm1
Chrm2
Chrm3
Chrm4
Chrm5
Chrna1
Chrna10
Chrna2
Chrna3
Chrna4
Chrna5
Chrna6
Chrna7
Chrna9
Chrnb1
Chrnb2
Chrnb3
Chrnb4
Chrnd
Chrne
Chrng
Ciita
Clcn1
Clcn2
Clcn3
Clcn5
Clcn6
Clcn7
Clcnka
Clcnkb
Cldn2
Clgn
Clrn1
Cluap1
Cmklr1
Cnga1
Cnga2
Cnga3
Cnga4
Cngb1
Cngb3
Cnr1
Cnr2
Cntfr
Cort
Cox7a2l
Crb1
Crb3
Creb1
Creb3
Creb5
Crh
Crhr1
Crhr2
Crlf2
Crmp1
Crocc
Crym
Csf1r
Csf2ra
Csf2rb
Csf3r
Csk
Ctnnb1
Cul1
Cul2
Cx3cr1
Cxcl14
Cxcr1
Cxcr2
Cxcr3
Cxcr4
Cxcr5
Cxcr6
Cyfip1
Cysltr1
Cysltr2
Dach1
Dbh
Dbi
Dctn1
Ddc
Ddr1
Ddr2
Ddx58
Dhx58
Disc1
Dlg1
Dlg2
Dlg3
Dlg4
Dlg5
Dlgap1
Dlgap2
Dlgap4
Dnaaf1
Dnaaf2
Dnah1
Dnah10
Dnah11
Dnah2
Dnah5
Dnah6
Dnah9
Dnaic1
Dnaic2
Dnal1
Dnali1
Dnm1
Dpcd
Dpy30
Dpysl2
Drd1
Drd2
Drd3
Drd4
Drd5
Dusp12
Dvl1
Dydc2
Dync1h1
Dync2h1
Dync2li1
Echs1
Eda2r
Edar
Edn1
Edn2
Edn3
Ednra
Ednrb
Efcab10
Efhc1
Egfr
Egr1
Egr2
Egr3
Egr4
Eltd1
Emr1
Emr4
Epha1
Epha10
Epha2
Epha3
Epha4
Epha5
Epha6
Epha7
Epha8
Ephb1
Ephb2
Ephb3
Ephb4
Ephb6
Epor
Erbb2
Erbb3
Erbb4
Evc
Evc2
Evi5l
Exoc3
Exoc4
Exoc5
Exoc6
Exoc6b
F2r
F2rl1
F2rl2
F2rl3
Fam161a
Fam81a
Fam81b
Fas
Fbf1
Fbln2
Fez1
Ffar2
Ffar4
Fgfr1
Fgfr2
Fgfr3
Fgfr4
Flna
Flt1
Flt3
Flt4
Fos
Fosb
Foxj1
Foxp1
Fpr1
Fpr2
Fshr
Fuz
Fzd1
Fzd10
Fzd2
Fzd3
Fzd4
Fzd5
Fzd6
Fzd7
Fzd8
Fzd9
Gabbr1
Gabbr2
Gabra1
Gabra2
Gabra3
Gabra4
Gabra5
Gabra6
Gabrb1
Gabrb2
Gabrb3
Gabrd
Gabre
Gabrg1
Gabrg2
Gabrg3
Gabrp
Gabrq
Gabrr1
Gabrr2
Gabrr3
Gad1
Gad2
Gal
Galp
Galr1
Galr2
Galr3
Gapdh
Gas8
Gast
Gcg
Gcgr
Gfra1
Gfra2
Gfra3
Gfra4
Gfral
Ghr
Ghrh
Ghrhr
Ghrl
Ghsr
Gip
Gipr
Gja1
Gja10
Gja3
Gja4
Gja5
Gja8
Gjb1
Gjb2
Gjb3
Gjb4
Gjb6
Gjc1
Gjc2
Gjc3
Gjd2
Gjd3
Gjd4
Gje1
Glg1
Gli1
Gli2
Gli3
Glis2
Glp1r
Glp2r
Glra1
Glra2
Glra3
Glra4
Glrb
Glud1
Glul
Gna11
Gna12
Gna13
Gna14
Gna15
Gnai1
Gnai2
Gnai3
Gnal
Gnao1
Gnaq
Gnas
Gnb1
Gnb1l
Gnb2
Gnb3
Gnb4
Gnb5
Gng10
Gng11
Gng12
Gng2
Gng3
Gng4
Gng5
Gng7
Gng8
Gnrh1
Gnrhr
Gpam
Gpbar1
Gper1
Gphn
Gpr1
Gpr101
Gpr107
Gpr110
Gpr111
Gpr112
Gpr113
Gpr114
Gpr115
Gpr116
Gpr119
Gpr12
Gpr123
Gpr124
Gpr125
Gpr126
Gpr128
Gpr132
Gpr133
Gpr135
Gpr137
Gpr139
Gpr141
Gpr142
Gpr143
Gpr146
Gpr149
Gpr15
Gpr150
Gpr151
Gpr152
Gpr153
Gpr156
Gpr157
Gpr158
Gpr160
Gpr161
Gpr162
Gpr17
Gpr171
Gpr173
Gpr174
Gpr176
Gpr179
Gpr18
Gpr182
Gpr183
Gpr19
Gpr20
Gpr21
Gpr22
Gpr25
Gpr26
Gpr27
Gpr3
Gpr31c
Gpr33
Gpr34
Gpr35
Gpr37
Gpr37l1
Gpr39
Gpr4
Gpr45
Gpr50
Gpr52
Gpr55
Gpr56
Gpr6
Gpr61
Gpr62
Gpr63
Gpr64
Gpr65
Gpr68
Gpr75
Gpr82
Gpr83
Gpr84
Gpr85
Gpr87
Gpr88
Gpr97
Gpr98
Gprc5a
Gprc5b
Gprc5c
Gprc5d
Gprc6a
Gria1
Gria2
Gria3
Gria4
Grid1
Grid2
Grik1
Grik2
Grik3
Grik4
Grik5
Grin1
Grin2a
Grin2b
Grin2c
Grin2d
Grin3a
Grin3b
Grk5
Grm1
Grm2
Grm3
Grm4
Grm5
Grm6
Grm7
Grm8
Grp
Grpr
Gsk3b
Gsn
Gucy1a2
Gucy1a3
Gucy1b2
Gucy1b3
Gucy2c
Gucy2d
Gucy2e
Gucy2f
Gucy2g
Hap1
Hcar1
Hcar2
Hcn1
Hcn2
Hcn3
Hcn4
Hcrt
Hcrtr1
Hcrtr2
Hdc
Hnf1b
Homer1
Homer2
Homer3
Hrh1
Hrh2
Hrh3
Hrh4
Hspa8
Hspb11
Htr1a
Htr1b
Htr1d
Htr1f
Htr2a
Htr2b
Htr2c
Htr3a
Htr3b
Htr4
Htr5a
Htr5b
Htr6
Htr7
Htt
Hvcn1
Hydin
Hyls1
Ifih1
Ifnar1
Ifnar2
Ifngr1
Ifngr2
Ifnlr1
Ift122
Ift140
Ift172
Ift20
Ift22
Ift27
Ift43
Ift46
Ift52
Ift57
Ift74
Ift80
Ift81
Ift88
Igf1
Igf1r
Igf2
Il10
Il10ra
Il10rb
Il11
Il11ra1
Il12a
Il12rb1
Il12rb2
Il13
Il13ra1
Il13ra2
Il15
Il15ra
Il16
Il17b
Il17c
Il17d
Il17f
Il17ra
Il17rb
Il17rc
Il17rd
Il17re
Il18
Il18bp
Il18r1
Il18rap
Il19
Il1a
Il1b
Il1r1
Il1r2
Il1rl1
Il1rl2
Il20ra
Il20rb
Il21r
Il22ra1
Il23r
Il27ra
Il2ra
Il2rb
Il2rg
Il31ra
Il3ra
Il4ra
Il5
Il5ra
Il6
Il6ra
Il6st
Il7r
Il9r
Inhba
Inpp5e
Ins2
Insr
Insrr
Intu
Invs
Iqcb1
Iqsec1
Iqsec2
Itga1
Itga10
Itga11
Itga2
Itga2b
Itga3
Itga4
Itga5
Itga6
Itga7
Itga8
Itga9
Itgad
Itgae
Itgal
Itgam
Itgav
Itgax
Itgb1
Itgb2
Itgb3
Itgb4
Itgb5
Itgb6
Itgb7
Itgb8
Itpr1
Itpr2
Itpr3
Jak1
Jak2
Jak3
Jun
Junb
Kcna1
Kcna10
Kcna2
Kcna3
Kcna4
Kcna5
Kcna6
Kcna7
Kcnb1
Kcnb2
Kcnc1
Kcnc2
Kcnc3
Kcnc4
Kcnd1
Kcnd2
Kcnd3
Kcnf1
Kcng1
Kcng2
Kcng3
Kcng4
Kcnh1
Kcnh2
Kcnh3
Kcnh4
Kcnh5
Kcnh6
Kcnh7
Kcnh8
Kcnj1
Kcnj10
Kcnj11
Kcnj12
Kcnj13
Kcnj14
Kcnj15
Kcnj16
Kcnj2
Kcnj3
Kcnj4
Kcnj5
Kcnj6
Kcnj8
Kcnj9
Kcnk1
Kcnk10
Kcnk12
Kcnk13
Kcnk15
Kcnk18
Kcnk2
Kcnk3
Kcnk4
Kcnk5
Kcnk6
Kcnk7
Kcnk9
Kcnma1
Kcnmb1
Kcnmb2
Kcnmb3
Kcnmb4
Kcnn1
Kcnn2
Kcnn3
Kcnn4
Kcnq1
Kcnq2
Kcnq3
Kcnq4
Kcnq5
Kcns1
Kcns2
Kcns3
Kcnt1
Kcnt2
Kcnu1
Kcnv1
Kcnv2
Kdr
Kif11
Kif12
Kif13a
Kif13b
Kif14
Kif15
Kif16b
Kif17
Kif18a
Kif18b
Kif19a
Kif1a
Kif1b
Kif1c
Kif20a
Kif20b
Kif21a
Kif21b
Kif22
Kif23
Kif24
Kif26a
Kif26b
Kif27
Kif2a
Kif2b
Kif2c
Kif3a
Kif3b
Kif3c
Kif4
Kif5a
Kif5b
Kif5c
Kif6
Kif7
Kif9
Kifap3
Kifc1
Kifc2
Kifc3
Kifc5b
Kiss1
Kiss1r
Kit
Kng1
Kpnb1
Lca5
Ldha
Lep
Lepr
Lgi1
Lgr4
Lgr5
Lgr6
Lhcgr
Lifr
Lin7a
Lmtk2
Lmtk3
Lmx1a
Lpar1
Lpar2
Lpar3
Lpar4
Lpar5
Lpar6
Lphn1
Lrrc6
Lrrc72
Ltb4r1
Ltb4r2
Ltbr
Ltk
Lztfl1
Lzts1
Mak
Mal
Mapk1
Mapk3
Mapre1
Mapre2
Mas1
Mbd1
Mbl2
Mbp
Mc1r
Mc3r
Mc4r
Mc5r
Mchr1
Mcoln1
Mcoln2
Mcoln3
Mcrs1
Mdm1
Mertk
Met
Mfsd10
Mip
Mitd1
Mkks
Mks1
Mlf1
Mns1
Mog
Mpl
Mrgprd
Mrgpre
Mrgprf
Mst1r
Mtnr1a
Mtnr1b
Muc5b
Musk
Myc
Mycbp
Myo6
Myo7a
Nalcn
Nefl
Nek1
Nek2
Nek4
Nek7
Nek8
Ngf
Ngfr
Nin
Ninl
Nlrc3
Nlrc4
Nlrc5
Nlrp10
Nlrp12
Nlrp14
Nlrp1a
Nlrp2
Nlrp3
Nlrp4e
Nlrp5
Nlrp6
Nlrp9b
Nlrx1
Nmb
Nmbr
Nme5
Nme7
Nms
Nmu
Nmur1
Nmur2
Nod1
Nod2
Nol3
Nos1
Nos2
Nos3
Notch4
Noto
Npb
Npbwr1
Npff
Npffr1
Npffr2
Nphp1
Nphp3
Nphp4
Nppa
Nppb
Nppc
Npr1
Npr2
Npr3
Nps
Npsr1
Nptx2
Npvf
Npw
Npy
Npy1r
Npy2r
Npy4r
Npy5r
Nr4a1
Nrn1
Nrxn1
Nsf
Nt5c2
Ntf3
Ntf5
Ntrk1
Ntrk2
Ntrk3
Nts
Ntsr1
Ntsr2
Nucb2
Nudc
Nup107
Nup214
Nup35
Nup37
Nup62
Nup93
Nutf2
Nxph1
Nxph2
Nxph3
Nxph4
Ocrl
Odf2
Odf3
Ofd1
Opn1mw
Opn1sw
Opn3
Opn4
Opn5
Oprd1
Oprk1
Oprl1
Oprm1
Orai1
Orai2
Orai3
Orc1
Osmr
Oxgr1
Oxt
Oxtr
P2rx1
P2rx2
P2rx3
P2rx4
P2rx5
P2rx6
P2rx7
P2ry1
P2ry10
P2ry12
P2ry13
P2ry14
P2ry2
P2ry4
P2ry6
Pacrg
Pafah1b1
Panx1
Panx2
Panx3
Pard3
Pard6a
Pcdh15
Pcdh8
Pcm1
Pde10a
Pde11a
Pde12
Pde1a
Pde1b
Pde1c
Pde2a
Pde3a
Pde3b
Pde4a
Pde4b
Pde4c
Pde4d
Pde5a
Pde6a
Pde6b
Pde6c
Pde6d
Pde6g
Pde6h
Pde7a
Pde7b
Pde8a
Pde8b
Pde9a
Pdgfra
Pdgfrb
Pdyn
Pdzd7
Penk
Pibf1
Pick1
Piezo1
Piezo2
Pkd1
Pkd1l1
Pkd1l2
Pkd1l3
Pkd2
Pkd2l1
Pkd2l2
Pkhd1
Pkia
Pkm
Plat
Plcb1
Plcb2
Plcb3
Plcb4
Plcd1
Plcd3
Plcd4
Plce1
Plcg1
Plcg2
Plch1
Plch2
Plcl1
Plcl2
Plcz1
Plk1
Plk2
Plp1
Pmch
Pmpca
Pnmt
Pnoc
Poc1a
Pomc
Pomk
Ppil6
Ppp1ca
Ppp1cc
Ppp1r1b
Ppp1r9a
Ppp2ca
Ppp2r1a
Ppp3ca
Ppp3r1
Ppp4c
Ppp4r4
Prdx1
Prdx2
Prdx5
Prdx6
Prg2
Prkab2
Prkaca
Prkaca-ps1
Prkacb
Prkar1a
Prkar1b
Prkar2a
Prkar2b
Prkca
Prkcb
Prkcd
Prkcdbp
Prkce
Prkcg
Prkch
Prkci
Prkcq
Prkcsh
Prkcz
Prkd1
Prkd2
Prkx
Prl
Prlhr
Prlr
Prokr1
Prokr2
Prpf39
Pskh1
Psma6
Psmc2
Psmd1
Ptafr
Ptch1
Ptgdr
Ptgdr2
Ptger1
Ptger2
Ptger3
Ptger4
Ptges3
Ptgfr
Ptgir
Ptgs2
Pth1r
Pth2r
Pthlh
Ptk7
Ptpdc1
Ptpra
Ptprb
Ptprc
Ptprd
Ptpre
Ptprf
Ptprg
Ptprh
Ptprj
Ptprk
Ptprm
Ptprn
Ptprn2
Ptpro
Ptprq
Ptprr
Ptprs
Ptprt
Ptpru
Ptprz1
Pvalb
Qrfpr
Rab11a
Rab11fip3
Rab17
Rab23
Rab34
Rab3ip
Rab6a
Rab8a
Rab8b
Rabl2
Rac1
Ramp1
Ramp2
Ramp3
Ran
Ranbp1
Rap2a
Relt
Ret
Retn
Retnlb
Rfx3
Rgs1
Rgs10
Rgs11
Rgs12
Rgs13
Rgs14
Rgs16
Rgs17
Rgs18
Rgs19
Rgs2
Rgs20
Rgs21
Rgs22
Rgs3
Rgs4
Rgs5
Rgs6
Rgs7
Rgs7bp
Rgs8
Rgs9
Rgs9bp
Rheb
Rho
Ribc2
Riiad1
Rilpl1
Rilpl2
Rln1
Rln3
Ropn1l
Ror1
Ror2
Ros1
Rp1
Rp2h
Rpgr
Rpgrip1
Rpgrip1l
Rsph1
Rsph4a
Rsph9
Rtn1
Rttn
Ruvbl1
Rxfp1
Rxfp2
Rxfp3
Ryk
Ryr1
Ryr2
Ryr3
S1pr1
S1pr2
S1pr3
S1pr4
S1pr5
Sass6
Scg2
Scg3
Scg5
Sclt1
Scn10a
Scn11a
Scn1a
Scn1b
Scn2a1
Scn2b
Scn3a
Scn3b
Scn4a
Scn4b
Scn5a
Scn7a
Scn8a
Scn9a
Scnm1
Scnn1a
Scnn1b
Scnn1g
Sct
Sctr
Scyl1
Sdccag8
Sec63
Sema5b
Serpinb2
Sfxn3
Shank1
Shank2
Shank3
Shh
Sigirr
Slc17a6
Slc17a7
Slc17a8
Slc17a9
Slc18a1
Slc18a2
Slc18a3
Slc18b1
Slc25a22
Slc25a3
Slc25a4
Slc25a5
Slc29a1
Slc29a2
Slc29a3
Slc29a4
Slc32a1
Slc47a2
Slc6a1
Slc6a11
Slc6a12
Slc6a13
Slc6a14
Slc6a15
Slc6a16
Slc6a17
Slc6a18
Slc6a19
Slc6a2
Slc6a20a
Slc6a20b
Slc6a3
Slc6a4
Slc6a5
Slc6a6
Slc6a7
Slc6a8
Slc6a9
Smo
Smox
Snap25
Snrnp200
Snx10
Snx27
Spa17
Spag16
Spag17
Spag6
Spata7
Spef2
Src
Ssna1
Sst
Sstr1
Sstr2
Sstr3
Sstr4
Sstr5
Stard5
Stat6
Stil
Stk19
Stk36
Stk38l
Stoml3
Stra6
Stx1b
Stx3
Stxbp1
Styk1
Sucnr1
Sufu
Syn1
Syn2
Syn3
Syne2
Syngap1
Taar1
Taar2
Taar3
Taar4
Tac1
Tac2
Tacc2
Tacr1
Tacr2
Tacr3
Tbc1d30
Tbc1d7
Tbxa2r
Tctn1
Tctn2
Tctn3
Tek
Tekt1
Tekt2
Tekt3
Tekt4
Tekt5
Tex9
Tgfbr1
Tgfbr2
Tgfbr3
Th
Thy1
Tie1
Tirap
Tlr1
Tlr2
Tlr3
Tlr4
Tlr5
Tlr6
Tlr7
Tlr8
Tlr9
Tmem138
Tmem17
Tmem177
Tmem216
Tmem231
Tmem237
Tmem67
Tnf
Tnfrsf10b
Tnfrsf11a
Tnfrsf11b
Tnfrsf12a
Tnfrsf13b
Tnfrsf13c
Tnfrsf14
Tnfrsf17
Tnfrsf18
Tnfrsf19
Tnfrsf1a
Tnfrsf1b
Tnfrsf21
Tnfrsf22
Tnfrsf23
Tnfrsf25
Tnfrsf26
Tnfrsf4
Tnfrsf8
Tnfrsf9
Tnpo1
Topors
Tpcn1
Tpcn2
Tph1
Tph2
Tppp2
Tpra1
Traf3ip1
Trank1
Trappc10
Trappc3
Trappc9
Trh
Trhr
Trhr2
Trim32
Trip11
Trpa1
Trpc1
Trpc3
Trpc4
Trpc5
Trpc6
Trpc7
Trpm1
Trpm2
Trpm3
Trpm4
Trpm5
Trpm6
Trpm7
Trpm8
Trpv1
Trpv2
Trpv3
Trpv4
Trpv5
Trpv6
Tsc1
Tshr
Ttbk2
Ttc12
Ttc21b
Ttc26
Ttc29
Ttc30b
Ttc8
Ttk
Ttll3
Ttll6
Ttll9
Tub
Tuba1a
Tuba1c
Tuba4a
Tubb2a
Tubb2b
Tubb3
Tubb4b
Tubb6
Tube1
Tubgcp2
Tubgcp3
Tubgcp4
Tubgcp5
Tubgcp6
Tulp1
Tulp2
Tulp3
Tulp4
Txndc9
Txnl1
Tyro3
U2surp
Uba1
Ubl5
Ucn
Ucn2
Ucn3
Ulk4
Unc119
Ush1c
Ush1g
Ush2a
Usp14
Usp21
Uts2
Uts2b
Uts2r
Vamp2
Vdac1
Vdac2
Vdac3
Vgf
Vhl
Vip
Vipr1
Vipr2
Wdpcp
Wdr1
Wdr19
Wdr35
Wdr66
Whrn
Xcr1
Xpnpep3
Zmynd12
